# Supplementary material for: The contribution of BvgR, RisA, and RisS to global gene regulation, intracellular cyclic-di-GMP levels, motility, and biofilm formation in Bordetella bronchiseptica
Source: Front Microbiol. 2024 Mar 7;15:1305097. doi: 10.3389/fmicb.2024.1305097 (PMC10955343; doi:10.3389/fmicb.2024.1305097)
Supplement: Supplementary file 1 [file Table_1.XLSX]

## Sheet: RNA-Seq Data
QPCR primers	KM22 locus_tag	KM22 Name	DbvgR vs. WT_Non-Mod_log2_FC	Base mean_DbvgR vs. WT_Non-Mod	StdErr_DbvgR vs. WT_Non-Mod	Wald-Stats_DbvgR vs. WT_Non-Mod	P-value_DbvgR vs. WT_Non-Mod	P-adj_DbvgR vs. WT_Non-Mod	KM22_WT_Non-Mod vs. Mod_log2_FC	Base mean_KM22_WT_Non-Mod vs. Mod	StdErr_KM22_WT_Non-Mod vs. Mod	Wald-Stats_KM22_WT_Non-Mod vs. Mod	P-value_KM22_WT_Non-Mod vs. Mod	P-adj_KM22_WT_Non-Mod vs. Mod	DbvgR_Non-mod vs Mod_log2_FC	Base mean_DbvgR_Non-mod vs Mod	StdErr_DbvgR_Non-mod vs Mod	Wald-Stats_DbvgR_Non-mod vs Mod	P-value_DbvgR_Non-mod vs Mod	P-adj_DbvgR_Non-mod vs Mod	Type	domain	Cluster	Genbank_description	Product from RAST	Hit	RB50_locus	% identity RB50	RB50_Name	Hit	TohamaI_locus	% identity TohamaI
	CJ015_00005	dnaA	-0.0803175	2829.6	0.119036	-0.674734	0.499845	0.72389	0.40351	2724.75	0.236755	1.70434	0.0883183	0.177659	0.137866	2319.61	0.140333	0.982422	0.325892	0.489306	CDS				Chromosomal replication initiator protein DnaA	bi	BB4989	97.71	dnaA	bi	BP0491	98.52
	CJ015_00010	dnaN	-0.061549	1957.37	0.123054	-0.500177	0.61695	0.806066	0.794921	1684.7	0.213697	3.71984	0.000199347	0.00116022	0.453949	1464.87	0.158635	2.8616	0.00421514	0.0142352	CDS				DNA polymerase III beta subunit (EC 2.7.7.7)	bi	BB4988	100	dnaN	bi	BP0490	100
	CJ015_00015	gyrB	0.401732	1491.83	0.111799	3.59332	0.000326489	0.00267237	-0.0148086	1426.84	0.106524	-0.139016	0.889437	0.935262	0.375511	1382.94	0.151152	2.48433	0.0129796	0.0376185	CDS				DNA gyrase subunit B (EC 5.99.1.3)	bi	BB4987	100	gyrB, parA, nalC, acrB, pcbA, himB, hisU	bi	BP0489	99.88
	CJ015_00020		-0.154107	250.684	0.160523	-0.960031	0.33704	0.570039	0.809398	220.567	0.321097	2.52073	0.0117113	0.0353524	0.720084	164.772	0.222265	3.23976	0.00119632	0.00473791	CDS			IclR family transcriptional regulator CDS	Transcriptional regulator, IclR family	bi	BB4984	99.62		bi	BP0488	99.62
	CJ015_00025		-0.312323	63.9737	0.171947	-1.81639	0.06931	0.19701	0.760232	59.6575	0.249576	3.04609	0.00231838	0.00924003	0.837978	40.8756	0.262024	3.19809	0.00138341	0.00538361	CDS			amidase CDS	probable amidase	bi	BB4983	99.79		bi	BP0487	99.37
	CJ015_00035	acyP	-0.380294	125.553	0.153486	-2.4777	0.0132232	0.0566421	-0.13439	155.839	0.161804	-0.830574	0.406214	0.554584	-0.359203	105.95	0.198843	-1.80646	0.0708461	0.153196	CDS			acyP CDS	Acylphosphate phosphohydrolase (EC 3.6.1.7), putative	bi	BB4981	100		-
	CJ015_00040	lldD	-0.391691	424.449	0.15104	-2.59329	0.00950631	0.043007	0.260778	464.996	0.122538	2.12814	0.0333258	0.0823229	0.0380602	309.538	0.200451	0.189872	0.849409	0.908342	CDS			lldD CDS	L-lactate dehydrogenase (EC 1.1.2.3)	bi	BB4980	100	lldD, lctD	bi	BP0484	98.45
	CJ015_00045		-0.464774	55.9707	0.180815	-2.57044	0.0101569	0.0452099	0.455063	58.7724	0.14365	3.16787	0.00153561	0.00647802	0.0632125	40.0482	0.258704	0.244343	0.806965	0.881195	CDS			AraC family transcriptional regulator CDS	Transcriptional regulator, AraC family	bi	BB4979	99.29		bi	BP0483	97.86
	CJ015_00055		-0.0634478	4.96594	0.353925	-0.179269	0.857726	0.934057	-0.0882055	5.46161	0.390154	-0.226079	0.82114	0.889189	-0.319343	5.57708	0.511505	-0.62432	0.532417	0.679932	CDS			acetyltransferase CDS	PhnO protein	bi	BB4977	99.31		-
	CJ015_00060		-0.348952	119.148	0.168981	-2.06504	0.0389191	0.128076	-0.285541	156.728	0.210052	-1.35938	0.174026	0.298376	-0.917836	131.488	0.18628	-4.92719	8.3421e-07	6.39742e-06	CDS			hypothetical protein CDS	possible integral-membrane protein	bi	BB4976	99.69		uni	BP0245	25.97
	CJ015_00070		-0.184389	112.395	0.169927	-1.0851	0.277876	0.510055	0.718363	101.624	0.180853	3.97209	7.12456e-05	0.00047541	0.62564	76.7826	0.231565	2.70179	0.00689666	0.0218177	CDS			NAD(P)-dependent oxidoreductase CDS	Rrf2-linked NADH-flavin reductase	bi	BB4974	99.51		-
	CJ015_00075		0.0726212	677.045	0.12507	0.580645	0.56148	0.766667	0.215352	662.191	0.151127	1.42497	0.154166	0.273522	-0.237244	679.438	0.190117	-1.24788	0.212074	0.357834	CDS			polyketide cyclase CDS	possible membrane protein	bi	BB4973	99.43		-
	CJ015_00080		-0.129314	192.101	0.170225	-0.759666	0.447454	0.681043	0.255149	194.929	0.158687	1.60788	0.107862	0.207115	-0.185044	170.598	0.199028	-0.929738	0.352507	0.517693	CDS			nucleoside 2-deoxyribosyltransferase CDS	Nucleoside 2-deoxyribosyltransferase	bi	BB4972	100		-
	CJ015_00085	ribB_1	0.839113	84.4349	0.239945	3.4971	0.000470347	0.00371238	-1.21247	116.809	0.383381	-3.16257	0.00156383	0.0065793	0.168594	99.5634	0.312698	0.53916	0.589777	0.72751	CDS			ribB_1 CDS	3,4-dihydroxy-2-butanone 4-phosphate synthase (EC 4.1.99.12)	bi	BB4971	100	ribB, htrP	bi	BP0471	99.57
	CJ015_00090		0.396851	362.645	0.121479	3.26684	0.00108755	0.00740783	0.108371	335.834	0.127882	0.847431	0.396755	0.544841	0.573402	313.171	0.188085	3.04864	0.00229882	0.00838383	CDS			SET domain-containing protein-lysine N-methyltransferase CDS	Proteins containing SET domain	bi	BB4970	100		bi	BP0470	99.4
	CJ015_00100		-0.477136	556.794	0.134656	-3.54336	0.000395056	0.00316906	1.31896	469.665	0.419541	3.14381	0.00166765	0.00695424	1.08547	290.315	0.219252	4.95077	7.39215e-07	5.72496e-06	CDS		e	Lrp/AsnC family transcriptional regulator CDS	Transcriptional regulator, AsnC family	bi	BB4968	100		bi	BP0468	99.37
	CJ015_00105	ilvB_1	-1.41499	1260.92	0.163629	-8.64757	5.2608e-18	2.19365e-16	0.258288	1742.83	0.395517	0.653039	0.513731	0.654868	0.299238	488.808	0.26152	1.14423	0.252529	0.405237	CDS			ilvB_1 CDS	Acetolactate synthase large subunit (EC 2.2.1.6)	bi	BB4967	99.84		bi	BP0467	99.19
	CJ015_00110	fabG_1	0.217157	88.7004	0.164655	1.31886	0.187215	0.396128	-0.864279	124.016	0.133329	-6.48229	9.03385e-11	1.70192e-09	-0.699678	112.698	0.189529	-3.69167	0.000222782	0.00105151	CDS			fabG_1 CDS	toluenesulfonate zinc-independent alcohol dehydrogenase	bi	BB4966	100		bi	BP0466	97.62
	CJ015_00115		0.213175	155.038	0.160936	1.32459	0.185306	0.393776	-0.0343752	156.819	0.136023	-0.252716	0.800488	0.875729	0.422353	133.008	0.17213	2.45369	0.0141399	0.0404574	CDS			aldehyde dehydrogenase CDS	probable aldehyde dehydrogenase	bi	BB4965	99.8		bi	BP0465	99.58
	CJ015_00120		0.00258095	380.702	0.141406	0.018252	0.985438	0.995119	-0.474295	488.15	0.0921615	-5.14635	2.65607e-07	3.06887e-06	0.12036	328.707	0.135336	0.889343	0.373819	0.536915	CDS			gluconate 5-dehydrogenase CDS	oxidoreductase, short-chain dehydrogenase/reductase family	bi	BB4964	100	idnO	bi	BP0464	97.3
	CJ015_00125		0.241715	77.6043	0.157127	1.53834	0.123966	0.297625	-0.629375	101.162	0.199729	-3.15115	0.00162627	0.00681756	0.0236056	75.75	0.216435	0.109066	0.91315	0.949113	CDS			ABC transporter permease CDS	ABC transporter, permease component	bi	BB4963	100		bi	BP0463	96.14
	CJ015_00130		0.0615799	62.0664	0.185094	0.332694	0.739365	0.878021	-0.223579	71.5998	0.166959	-1.33913	0.180529	0.306169	-0.261652	63.0217	0.20056	-1.30461	0.192027	0.331273	CDS			ABC transporter ATP-binding protein CDS	ABC-transporter, ATP-binding component	bi	BB4962	100		bi	BP0462	100
	CJ015_00135		0.124563	273.192	0.110568	1.12658	0.259921	0.485978	-0.154212	299.253	0.1011	-1.52533	0.127177	0.234231	0.0544481	251.119	0.134406	0.405101	0.685403	0.801712	CDS			ABC transporter substrate-binding protein CDS	Hydroxymethylpyrimidine ABC transporter, substrate-binding component	bi	BB4961	100		bi	BP0461	99.72
	CJ015_00140	topB	-0.19013	1130.81	0.114406	-1.66189	0.0965358	0.251507	0.324781	1146.02	0.0690186	4.7057	2.52997e-06	2.39276e-05	-0.0242349	932.454	0.159185	-0.152244	0.878995	0.926908	CDS			topB CDS	DNA topoisomerase III, Burkholderia type (EC 5.99.1.2)	bi	BB4960	99.41	topB	bi	BP0460	98.7
	CJ015_00145		-0.259221	639.367	0.149782	-1.73065	0.0835138	0.22508	0.697458	595.199	0.169072	4.12521	3.70403e-05	0.000268142	0.52405	428.156	0.198985	2.63362	0.00844811	0.0260253	CDS			hypothetical protein CDS	putative membrane protein	bi	BB4959	100		bi	BP0459	99.2
	CJ015_00150		-0.109937	352.351	0.145865	-0.753692	0.451034	0.684864	0.909159	305.77	0.368398	2.46787	0.013592	0.0401512	1.92497	190.012	0.183061	10.5155	7.3313e-26	2.67166e-24	CDS			tRNA glutamyl-Q(34) synthetase GluQRS CDS	glutamyl-Q-tRNA synthetase	bi	BB4958	99.69		uni	BP2978	37.9
	CJ015_00155		-0.137984	3181.51	0.104365	-1.32212	0.186127	0.394381	0.233903	3290.62	0.149343	1.56621	0.117299	0.220364	-0.325033	3024.4	0.153163	-2.12214	0.0338261	0.0842248	CDS			hypothetical protein CDS	Protein of unknown function Smg	bi	BB4957	100		bi	BP0457	100
	CJ015_00160		-0.814977	86.8534	0.151566	-5.37705	7.57166e-08	1.39445e-06	1.02586	84.6402	0.182753	5.61337	1.98427e-08	2.81402e-07	0.405421	45.7371	0.222261	1.82407	0.068141	0.148577	CDS			TonB-dependent receptor CDS	Putative Ton-B dependent hemine receptor	bi	BB4956	100	hemC	bi	BP0456	99.33
	CJ015_00165		-0.290818	145.31	0.170536	-1.70532	0.0881351	0.234673	0.0951313	165.253	0.115765	0.821764	0.411211	0.558642	-0.18426	120.318	0.217562	-0.84693	0.397034	0.559911	CDS			C4-dicarboxylate ABC transporter permease CDS	TRAP-type uncharacterized transport system, fused permease component	bi	BB4955	100		bi	BP0455	99.41
	CJ015_00170		-0.133481	322.603	0.104779	-1.27393	0.20269	0.417275	0.119206	352.393	0.194769	0.612038	0.540513	0.674886	0.228537	248.649	0.163723	1.39588	0.16275	0.292242	CDS			immunogenic protein CDS	TRAP transporter solute receptor, TAXI family precursor	bi	BB4954	100		bi	BP0454	99.38
	CJ015_00175		-0.382251	167.157	0.127045	-3.00879	0.00262291	0.0152278	0.452948	170.155	0.139553	3.24571	0.00117156	0.00514589	0.299494	114.772	0.174172	1.71953	0.0855185	0.178105	CDS			alanine racemase CDS	low-specificity D-threonine aldolase	bi	BB4953	99.7		bi	BP0453	97.63
	CJ015_00180		0.455573	163.047	0.126693	3.59587	0.000323308	0.00265124	-0.662234	195.586	0.122448	-5.40831	6.36221e-08	8.26735e-07	-0.115958	183.293	0.158742	-0.73048	0.465097	0.621672	CDS			tripartite tricarboxylate transporter substrate binding protein CDS	Tricarboxylate transport protein TctC	bi	BB4952	100		bi	BP0452	99.38
	CJ015_00185		-0.0653654	559.215	0.117324	-0.557137	0.577434	0.778602	0.149148	580.398	0.102065	1.46131	0.143931	0.258888	0.0946201	465.73	0.176885	0.534925	0.592702	0.729969	CDS			aspartate aminotransferase family protein CDS	Acetylornithine aminotransferase (EC 2.6.1.11)	bi	BB4951	100	argM, astC, cstC	bi	BP0451	99.24
	CJ015_00190		-0.385405	101.52	0.158815	-2.42676	0.0152344	0.0631319	-0.0323758	124.266	0.167107	-0.193743	0.846377	0.906473	-0.411904	89.122	0.184188	-2.23633	0.0253304	0.0663758	CDS			DUF1653 domain-containing protein CDS	FIG00432200: hypothetical protein	bi	BB4950	100		bi	BP0450	100
	CJ015_00195	accA1_1	0.384605	226.111	0.126394	3.0429	0.00234308	0.0139763	-0.993091	327.925	0.172941	-5.74237	9.33606e-09	1.3729e-07	-0.954007	351.571	0.157098	-6.0727	1.25781e-09	1.38802e-08	CDS			accA1_1 CDS	Methylcrotonyl-CoA carboxylase biotin-containing subunit (EC 6.4.1.4)	bi	BB4949	99.7	accA, accC, FabG	bi	BP0449	99.55
	CJ015_00200		0.613123	260.161	0.111898	5.4793	4.27005e-08	8.13518e-07	-0.437626	270.634	0.107331	-4.07734	4.5553e-05	0.00031799	-0.396292	338.577	0.136345	-2.90653	0.00365457	0.0125318	CDS			methylcrotonoyl-CoA carboxylase CDS	Methylcrotonyl-CoA carboxylase carboxyl transferase subunit (EC 6.4.1.4)	bi	BB4948	100	accB	bi	BP0448	100
	CJ015_00205		0.687305	474.136	0.11931	5.76067	8.37815e-09	1.77184e-07	0.107194	393.834	0.16476	0.650611	0.515298	0.65618	0.77881	434.027	0.144197	5.40101	6.62662e-08	5.96777e-07	CDS			acetyl-CoA C-acyltransferase CDS	3-ketoacyl-CoA thiolase (EC 2.3.1.16)	bi	BB4947	99.75		bi	BP0447	97.37
	CJ015_00210	aceK	0.984732	690.759	0.103942	9.47386	2.69701e-21	1.38614e-19	0.312804	482.732	0.151669	2.06242	0.0391682	0.0935053	1.31458	612.636	0.161806	8.12439	4.49611e-16	9.27027e-15	CDS			aceK CDS	Isocitrate dehydrogenase phosphatase (EC 2.7.11.5)/kinase (EC 3.1.3.-)	bi	BB4946	100	aceK	-
	CJ015_00215	ivd	0.288859	1376.44	0.100607	2.87116	0.00408967	0.0217525	0.433961	1183.26	0.148338	2.92548	0.00343922	0.0127739	0.0918884	1335.17	0.119474	0.769109	0.441828	0.60082	CDS			ivd CDS	Isovaleryl-CoA dehydrogenase (EC 1.3.8.4); Acyl-CoA dehydrogenase, short-chain specific (EC 1.3.8.1)	bi	BB4945	99.74	ivd	uni	BP3308	38.83
	CJ015_00220		-0.62709	403.156	0.11492	-5.45674	4.84945e-08	9.19938e-07	0.58092	421.209	0.268031	2.16736	0.0302077	0.0755756	-0.0904205	276.982	0.164109	-0.550978	0.581649	0.720319	CDS			MerR family transcriptional regulator CDS	Predicted transcriptional regulator LiuR of leucine degradation pathway, MerR family	bi	BB4944	100		bi	BP0441	99.19
	CJ015_00225		-0.290895	916.83	0.107734	-2.70012	0.00693146	0.0336964	0.300165	963.686	0.251013	1.19582	0.231767	0.368548	-0.739516	956.827	0.13492	-5.48115	4.22562e-08	3.8874e-07	CDS			Zn-dependent hydrolase CDS	SoxH protein, homolog	bi	BB4943	100		bi	BP0442	99.43
	CJ015_00230		-0.206057	186.465	0.192386	-1.07106	0.284141	0.516196	0.153588	202.243	0.271561	0.565574	0.571683	0.700932	-0.228347	165.453	0.235997	-0.967585	0.333252	0.497181	CDS			LysE family translocator CDS	putative membrane protein	bi	BB4942	99.19		uni	BP0568	37.33
	CJ015_00235	metC_1	-0.0865198	253.519	0.13819	-0.626094	0.531253	0.745552	0.172925	264.025	0.215956	0.800742	0.423281	0.570742	0.275763	201.021	0.177164	1.55654	0.11958	0.231146	CDS			metC_1 CDS	Cystathionine beta-lyase (EC 4.4.1.8)	bi	BB4941	100	metC	bi	BP0112	99.5
	CJ015_00240	dsbA	0.51749	985.572	0.113874	4.54443	5.50841e-06	7.46845e-05	0.548961	769.012	0.289665	1.89515	0.058072	0.128377	1.06976	793.946	0.153473	6.97036	3.16137e-12	4.62978e-11	CDS			dsbA CDS	Periplasmic thiol:disulfide interchange protein DsbA	bi	BB4940	100	dsbA	bi	BP0113	99.04
	CJ015_00245		0.277319	109.889	0.144166	1.92361	0.054404	0.165496	-0.326019	125.019	0.167528	-1.94605	0.0516483	0.11665	0.149272	105.973	0.181107	0.824218	0.409815	0.572014	CDS			cell division protein CDS	Probable cell division ftsn transmembrane protein	bi	BB4939	99.12		bi	BP0114	99.12
	CJ015_00250	argS	0.217262	1194.39	0.0923713	2.35205	0.0186702	0.0738126	0.144572	1156.22	0.0873318	1.65544	0.0978355	0.191523	0.331295	1045.22	0.126939	2.60987	0.00905769	0.0276495	CDS			argS CDS	Arginyl-tRNA synthetase (EC 6.1.1.19)	bi	BB4938	100	argS	bi	BP0115	99.82
	CJ015_00255		-0.0661138	1140.74	0.117937	-0.560584	0.575081	0.776852	1.04448	921.525	0.288948	3.61475	0.000300636	0.00165721	0.223003	917.268	0.187197	1.19127	0.233547	0.383347	CDS			DUF1840 domain-containing protein CDS	FIG00433120: hypothetical protein	bi	BB4937	100		bi	BP0116	100
	CJ015_00260		-0.17689	296.558	0.16745	-1.05637	0.290799	0.522486	0.986166	250.089	0.229172	4.30317	1.68369e-05	0.0001333	0.236604	224.379	0.21579	1.09646	0.272879	0.429174	CDS			hypothetical protein CDS	FIG00431466: hypothetical protein	bi	BB4936	100		bi	BP0117	100
	CJ015_00265		-0.629954	83.2493	0.200931	-3.13517	0.00171752	0.0107989	0.134253	100.28	0.298238	0.450154	0.652599	0.764571	-0.834525	74.6121	0.209364	-3.98601	6.71951e-05	0.000358988	CDS			carbohydrate ABC transporter permease CDS	Glycerol-3-phosphate ABC transporter, permease protein UgpE (TC 3.A.1.1.3)	bi	BB4935	100		bi	BP0119	100
	CJ015_00270		-1.34031	86.7344	0.193791	-6.91626	4.63727e-12	1.39434e-10	0.409225	108.973	0.331363	1.23498	0.21684	0.351241	-1.02649	56.8979	0.230491	-4.45347	8.44921e-06	5.41879e-05	CDS			sugar ABC transporter permease CDS	Multiple sugar ABC transporter, membrane-spanning permease protein MsmF	bi	BB4934	100		bi	BP0120	100
	CJ015_00275		-1.10761	249.948	0.139004	-7.96816	1.61054e-15	5.88312e-14	0.496833	291.365	0.162465	3.05809	0.00222753	0.00891583	-0.919153	185.659	0.192746	-4.76873	1.85394e-06	1.34083e-05	CDS			ABC transporter substrate-binding protein CDS	Glycerol-3-phosphate ABC transporter, periplasmic glycerol-3-phosphate-binding protein (TC 3.A.1.1.3)	bi	BB4933	99.77		bi	BP0121	99.77
	CJ015_00280		-1.23463	142.021	0.149889	-8.23697	1.76624e-16	6.90866e-15	-0.0734675	206.048	0.292406	-0.251252	0.801619	0.876549	-1.33268	121.938	0.226183	-5.89206	3.81407e-09	3.94065e-08	CDS			ABC transporter ATP-binding protein CDS	Glycerol-3-phosphate ABC transporter, ATP-binding protein UgpC (TC 3.A.1.1.3)	bi	BB4932	99.42		bi	BP0122	100
	CJ015_00285		0.0508343	33.7777	0.229318	0.221675	0.824567	0.918281	0.243405	32.3918	0.276214	0.881217	0.378201	0.526295	0.242466	26.8889	0.296083	0.818911	0.412837	0.574356	CDS			phosphodiesterase CDS	3',5'-cyclic-nucleotide phosphodiesterase (EC 3.1.4.17)	bi	BB4931	100		bi	BP0123	99.63
	CJ015_00290		-0.482763	15.4629	0.278745	-1.73192	0.0832878	0.224608	-0.102633	18.5605	0.237406	-0.432309	0.665517	0.774228	-0.0748768	10.9798	0.414719	-0.180548	0.856722	0.914083	CDS			ABC transporter ATP-binding protein CDS	Putrescine transport ATP-binding protein PotA (TC 3.A.1.11.1)	bi	BB4930	100		uni	BP0969	43.84
	CJ015_00295		-0.245033	13.5532	0.28336	-0.86474	0.387182	0.618707	-0.11116	16.1298	0.244553	-0.454546	0.649436	0.762007	-0.436592	13.0143	0.366803	-1.19027	0.233942	0.383727	CDS			ABC transporter permease CDS	ABC transporter permease protein	bi	BB4929	99.64		bi	BP0126	99.64
	CJ015_00300		-0.849616	11.4203	0.311285	-2.72938	0.00634531	0.0312961	0.0961104	15.1928	0.278293	0.345356	0.729826	0.823578	-0.858442	8.72729	0.432758	-1.98365	0.0472946	0.110944	CDS			ABC transporter permease CDS	probable Binding-protein-dependent transport system, permease protein	bi	BB4928	100		uni	BP3094	31.76
	CJ015_00305		-0.115807	51.4103	0.199529	-0.5804	0.561645	0.766667	-0.0496519	58.4967	0.172438	-0.28794	0.773392	0.857557	-0.40783	49.0967	0.295203	-1.38153	0.167117	0.297956	CDS			ABC transporter substrate-binding protein CDS	ABC-type Fe3+ transport system, periplasmic component	bi	BB4927	100		bi	BP0128	99.7
	CJ015_00310		-0.0857016	26.7678	0.245296	-0.349381	0.726803	0.872954	-0.201212	31.2269	0.246402	-0.816602	0.414156	0.561829	-0.776165	30.8527	0.327178	-2.37231	0.0176775	0.0490276	CDS			LacI family transcriptional regulator CDS	Transcriptional regulator, LacI family	bi	BB4926	100		uni	BP2590	30.75
	CJ015_00315		-0.625624	129.166	0.138203	-4.52684	5.98734e-06	8.05689e-05	0.0835563	157.498	0.159078	0.525253	0.599407	0.72358	-0.179522	92.0582	0.200738	-0.894309	0.371157	0.534561	CDS			amidase CDS	Amidase (EC 3.5.1.4)	bi	BB4925	100		bi	BP0130	97.19
	CJ015_00320	leuA_1	0.746396	1265.38	0.108439	6.88308	5.85703e-12	1.71444e-10	-0.536642	1328.38	0.224586	-2.38948	0.0168724	0.0476511	0.304525	1357.2	0.173654	1.75363	0.0794937	0.168257	CDS			leuA_1 CDS	2-isopropylmalate synthase (EC 2.3.3.13)	bi	BB4924	100	leuA	bi	BP0131	99.65
	CJ015_00325		-0.176015	914.717	0.198151	-0.888285	0.374387	0.605929	0.0433472	1028.47	0.285057	0.152065	0.879136	0.928042	-0.526898	918.823	0.260206	-2.02493	0.0428748	0.10252	CDS			hypothetical protein CDS	hypothetical protein	bi	BB4923	100		bi	BP0132	98.14
	CJ015_00330	rpoN_1	-0.41862	284.738	0.108927	-3.8431	0.000121488	0.00116481	0.348461	302.74	0.173061	2.01352	0.0440599	0.102777	0.200829	196.625	0.175899	1.14173	0.253568	0.406417	CDS			rpoN_1 CDS	RNA polymerase sigma-54 factor RpoN	bi	BB4922	100	rpoN, glnF, ntrA	bi	BP0133	99.58
	CJ015_00335		-0.0844306	241.629	0.179658	-0.469951	0.63839	0.818736	-0.946438	429.154	0.432146	-2.19009	0.0285177	0.0721557	-0.609216	263.481	0.240263	-2.53562	0.0112248	0.0331663	CDS			bacterioferritin-associated ferredoxin CDS	putative bacterioferritin-associated ferredoxin	bi	BB4921	100		bi	BP0134	100
	CJ015_00340		-0.682887	172.67	0.180017	-3.79347	0.000148559	0.00138823	1.46799	147.773	0.332882	4.40994	1.03398e-05	8.56958e-05	0.663249	92.6268	0.252412	2.62764	0.00859796	0.0264176	CDS			LysR family transcriptional regulator CDS	Transcriptional regulator, LysR family	bi	BB4920	100		bi	BP0135	99.66
	CJ015_00345		-0.405995	13.5473	0.292581	-1.38763	0.165249	0.362587	0.0881197	15.5407	0.290288	0.30356	0.761463	0.847254	0.124413	10.7464	0.466714	0.266573	0.789798	0.870207	CDS			EamA/RhaT family transporter CDS	Permease of the drug/metabolite transporter (DMT) superfamily	bi	BB4919	99.03		uni	BP2408	30.33
	CJ015_00350	bfr	0.138039	24328.3	0.139144	0.992057	0.32117	0.554125	0.183852	23713.6	0.217406	0.845662	0.397741	0.545717	0.567582	19213.1	0.200707	2.82791	0.00468528	0.0156209	CDS			bfr CDS	Bacterioferritin	bi	BB4918	100	bfr	bi	BP0174	100
	CJ015_00355		0.238494	767.726	0.0916085	2.6034	0.00923042	0.042017	-0.217409	835.047	0.0855557	-2.54113	0.0110494	0.0335487	0.135551	721.776	0.119463	1.13467	0.256513	0.409602	CDS			hypothetical protein CDS	putative exported protein	bi	BB4917	100		bi	BP0173	99.56
	CJ015_00360	prfC	0.0111429	862.478	0.110324	0.101002	0.919549	0.96199	0.314549	840.506	0.096219	3.26909	0.00107895	0.00477935	0.330166	690.599	0.13777	2.39651	0.0165522	0.0462892	CDS			prfC CDS	Peptide chain release factor 3	bi	BB4916	99.81	prfC, tos, miaD	bi	BP0172	99.81
	CJ015_00365	rhtB	0.820122	163.292	0.144102	5.69126	1.26104e-08	2.60458e-07	-0.396981	161.742	0.28963	-1.37065	0.170485	0.293287	0.701478	159.326	0.15957	4.39605	1.10237e-05	6.90964e-05	CDS			rhtB CDS	LysE family efflux protein	bi	BB4915	99.04		bi	BP0171	98.56
	CJ015_00375		0.446437	278.239	0.109536	4.07572	4.58713e-05	0.000492115	0.383506	234.293	0.149212	2.57021	0.0101638	0.0311419	0.765068	236.983	0.143357	5.3368	9.46016e-08	8.29705e-07	CDS			LemA family protein CDS	LemA family protein	bi	BB4913	100		bi	BP0169	100
	CJ015_00380		0.354599	117.268	0.154171	2.30004	0.0214458	0.0815043	0.19653	106.393	0.195127	1.00719	0.313842	0.461995	0.624349	100.147	0.194389	3.21186	0.00131879	0.00515776	CDS			hypothetical protein CDS	Beta-propeller domains of methanol dehydrogenase type	bi	BB4912	96.8		bi	BP0168	96.8
	CJ015_00390		0.549722	9.18834	0.325463	1.68904	0.0912108	0.240401	-1.08352	11.0629	0.307122	-3.52799	0.000418727	0.00217284	-1.01977	17.5971	0.395858	-2.57611	0.00999188	0.0300523	CDS		d	ABC transporter permease CDS	Dipeptide transport system permease protein DppC (TC 3.A.1.5.2)	bi	BB4910	100		bi	BP3804	99.03
	CJ015_00395		-0.0946686	11.1356	0.304774	-0.310619	0.75609	0.887468	-0.917751	17.4023	0.343424	-2.67235	0.00753214	0.02452	-1.4588	17.6865	0.358665	-4.0673	4.75619e-05	0.000261507	CDS			ABC transporter permease CDS	Dipeptide transport system permease protein DppB (TC 3.A.1.5.2)	bi	BB4909	99.41		bi	BP3803	99.07
	CJ015_00400		0.264526	90.8075	0.163176	1.62111	0.104994	0.266863	-0.804561	123.715	0.161927	-4.96866	6.74188e-07	7.15524e-06	-0.979216	137.2	0.19601	-4.99573	5.86126e-07	4.61537e-06	CDS			ABC transporter substrate-binding protein CDS	Putative gluthatione transporter,solute-binding component	bi	BB4908	99.44		bi	BP3802	99.44
	CJ015_00405		0.261711	206.578	0.133203	1.96475	0.049443	0.1539	0.0970076	197.84	0.124486	0.779266	0.435823	0.583127	0.838126	160.57	0.18217	4.6008	4.2088e-06	2.83461e-05	CDS			DUF3482 domain-containing protein CDS	probable integral membrane protein NMA1898	bi	BB4907	100		bi	BP3801	100
	CJ015_00410		-0.16433	618.606	0.152979	-1.0742	0.282733	0.514075	0.207337	649.843	0.178751	1.15992	0.24608	0.385173	-0.0645878	524.72	0.200325	-0.322415	0.747138	0.840163	CDS			DUF2868 domain-containing protein CDS	probable integral membrane protein NMA1899	bi	BB4906	98.51		bi	BP3800	97.87
	CJ015_00420		-0.107464	241.853	0.15256	-0.70441	0.481178	0.708227	0.367074	236.944	0.204653	1.79364	0.0728708	0.154189	0.844727	160.738	0.173373	4.8723	1.10306e-06	8.28355e-06	CDS			AraC family transcriptional regulator CDS	Transcriptional regulator, AraC family	bi	BB4904	98.86		bi	BP3798	98.1
	CJ015_00425		-0.112851	22.2312	0.249575	-0.452174	0.651143	0.826789	-0.690999	33.4463	0.317776	-2.17448	0.0296688	0.074386	-0.0682827	19.9503	0.338031	-0.202001	0.839916	0.903741	CDS			EamA/RhaT family transporter CDS	Permease of the drug/metabolite transporter (DMT) superfamily	bi	BB4903	99.71		bi	BP3797	99.32
	CJ015_00430		0.11889	44.5081	0.256502	0.463506	0.643002	0.822833	-1.27985	100.097	0.529813	-2.41567	0.0157063	0.0451896	0.142106	42.6849	0.39938	0.355817	0.721977	0.824486	tRNA			tRNA-Asn	tRNA-Asn	0		0		0
	CJ015_00435	ptlH	0.00286042	28.1316	0.230752	0.0123961	0.99011	0.996876	-0.0569878	30.7431	0.23319	-0.244384	0.806934	0.879178	0.0972143	24.8426	0.326923	0.297361	0.766191	0.852916	CDS			ptlH CDS	ATPase required for both assembly of type IV secretion complex and secretion of T-DNA complex, VirB11	bi	BB4902	99.41		bi	BP3796	99.71
	CJ015_00440	ptlG	-0.157111	4.08352	0.366716	-0.428428	0.66834	0.838983	1.62218	3.27563	0.557927	2.90752	0.00364306	0.0133721	0.598444	2.74284	0.676649	0.884423	0.376468	0.539895	CDS			ptlG CDS	Inner membrane protein of type IV secretion of T-DNA complex, TonB-like, VirB10	bi	BB4901	87.7		bi	BP3795	87.43
	CJ015_00445	ptlF	-0.343858	12.6428	0.299889	-1.14662	0.25154	0.477171	0.137222	14.6704	0.279898	0.490258	0.623952	0.742908	-0.328368	10.4716	0.396088	-0.829029	0.407088	0.570409	CDS			ptlF CDs	Outer membrane and periplasm component of type IV secretion of T-DNA complex, has secretin-like domain, VirB9	bi	BB4900	95.38		bi	BP3794	94.12
	CJ015_00450	ptlE	-0.444651	14.7789	0.28129	-1.58076	0.113934	0.28102	-0.352668	20.8738	0.246426	-1.43113	0.152393	0.271197	-1.01515	15.5016	0.347709	-2.91954	0.00350544	0.0121259	CDS			ptlE CDS	Inner membrane protein forms channel for type IV secretion of T-DNA complex, VirB8	bi	BB4899	98.71		bi	BP3793	98.28
	CJ015_00455	ptlI	0.211413	0.453356	0.252277	0.838019	0.40202	NA	0.0679167	0.141746	0.71891	0.0944718	0.924734	0.952763	0.355789	0.406468	0.746373	0.47669	0.633583	NA	CDS			ptlI CDS	Lipoprotein of type IV secretion complex that spans outer membrane and periplasm, VirB7	bi	BB4898A	98.36		bi	BP3792	100
	CJ015_00460	ptlD	0.0824477	6.96508	0.33697	0.244673	0.806709	0.907719	0.0716588	6.99679	0.388944	0.184239	0.853826	0.911538	0.390874	5.86949	0.509424	0.767286	0.442911	0.601172	CDS			ptlD CDS	hypothetical protein	bi	BB4898	98.27		bi	BP3791	99.14
	CJ015_00465	ptlC	0.282206	28.9202	0.24306	1.16105	0.24562	0.470586	-0.15758	29.1568	0.230698	-0.68306	0.494569	0.637719	0.101724	27.7994	0.337276	0.301605	0.762953	0.850722	CDS			ptlC CDS	ATPase required for both assembly of type IV secretion complex and secretion of T-DNA complex, VirB4	bi	BB4897	99.03		bi	BP3790	99.03
	CJ015_00470	ptlB	-0.44143	3.08628	0.36839	-1.19827	0.230812	NA	0.309533	3.99068	0.496771	0.62309	0.533225	0.668842	-0.191847	2.07722	0.66652	-0.287833	0.773474	0.85899	CDS			ptlB CDS	Inner membrane protein forms channel for type IV secretion of T-DNA complex, VirB3	bi	BB4896	99.04	ptlB	bi	BP3789	100
	CJ015_00475	ptlA	-0.267619	5.67142	0.345967	-0.77354	0.439203	0.674288	0.521225	5.55977	0.45612	1.14274	0.253148	0.393977	-0.168989	4.12678	0.549299	-0.307645	0.758352	0.848409	CDS			ptlA CDS	Major pilus subunit of type IV secretion complex, VirB2	bi	BB4895	88.24	ptlA	bi	BP3788	100
	CJ015_00480	ptxC	-0.297076	12.0011	0.297071	-1.00002	0.317302	0.55132	0.040993	13.7054	0.278428	0.14723	0.882951	0.931187	-1.00796	14.6064	0.369653	-2.72678	0.00639563	0.0204391	CDS			ptxC CDS	Pertussis toxin subunit 3 precursor (PTX S3)	bi	BB4894	87.67	ptxC	bi	BP3787	98.68
	CJ015_00485	ptxE	0.296351	0.888491	0.325028	0.91177	0.36189	NA	-0.707495	0.832282	0.756658	-0.935026	0.349775	0.497512	-0.239301	1.11649	0.728836	-0.328333	0.74266	NA	CDS			ptxE CDS	Pertussis toxin subunit 5 precursor (PTX S5)	bi	BB4893	92.5	ptxE	bi	BP3786	99.17
	CJ015_00490	ptxD	0.00483984	2.41508	0.364122	0.0132918	0.989395	NA	-0.271856	2.60187	0.517578	-0.525246	0.599412	0.72358	0.124694	1.79775	0.713379	0.174794	0.861242	0.917864	CDS			ptxD CDS	Pertussis toxin subunit 4 precursor (PTX S4)	bi	BB4892	94.74	ptxD	bi	BP3785	100
	CJ015_00495	ptxB	-0.167383	8.8064	0.346367	-0.483254	0.628916	0.813957	-0.127864	11.5535	0.397092	-0.322001	0.747452	0.836825	-0.387507	8.81151	0.526072	-0.736604	0.461363	0.618087	CDS			ptxB CDS	Pertussis toxin subunit 2 precursor (PTX S2)	bi	BB4891	97.79	ptxB	bi	BP3784	98.23
	CJ015_00500	ptxA	0.537373	7.83579	0.336014	1.59926	0.109763	0.274564	-0.866497	10.222	0.378771	-2.28765	0.0221579	0.0589244	-0.668233	13.1604	0.375475	-1.7797	0.0751245	0.16082	CDS			ptxA CDS	Pertussis toxin subunit 1 precursor (NAD-dependent ADP-ribosyltransferase) (EC 2.4.2.-)	bi	BB4890	98.14	ptxA	bi	BP3783	96.65
	CJ015_00505		0.193968	7.88873	0.321807	0.602748	0.546676	0.756746	-0.615384	9.21088	0.308411	-1.99534	0.046006	0.10647	-0.665448	10.7542	0.403237	-1.65026	0.0988888	0.19961	CDS			tripartite tricarboxylate transporter substrate binding protein CDS	Tricarboxylate transport protein TctC	bi	BB4889	98.77		bi	BP3782	98.77
	CJ015_00510		0.193508	7.68015	0.328605	0.588877	0.555944	0.762723	-0.0525285	7.62465	0.362756	-0.144804	0.884866	0.931741	-0.0156744	7.17385	0.464061	-0.0337766	0.973055	0.982882	CDS			reductase CDS	putative reductase	bi	BB4888	100		-
	CJ015_00515		0.274558	2.27901	0.364907	0.752406	0.451807	NA	-0.602397	2.87898	0.553363	-1.08861	0.276326	0.420996	0.707653	1.68134	0.71501	0.989711	0.322315	0.484866	CDS			glutaredoxin family protein CDS	putative glutaredoxin	bi	BB4887	98.78		-
	CJ015_00520		0.349318	15.9232	0.275719	1.26693	0.205179	0.420831	-0.571416	21.7352	0.490602	-1.16472	0.244131	0.383145	0.640404	13.3763	0.364963	1.75471	0.0793095	0.167943	CDS			CoA transferase CDS	Mesaconyl-CoA C1-C4 CoA transferase	bi	BB4886	100		uni	BP0416	56.89
	CJ015_00525		0.302166	9.21757	0.314884	0.95961	0.337252	0.570039	0.0177352	8.02066	0.347498	0.051037	0.959296	0.974811	-0.126456	9.39256	0.424217	-0.298094	0.765632	0.852697	CDS			tripartite tricarboxylate transporter substrate binding protein CDS	putative exported protein	bi	BB4885	99.4		uni	BP3012	46.83
	CJ015_00530		-0.168339	5.73166	0.341941	-0.492303	0.622505	0.810801	0.845622	5.10336	0.401256	2.10744	0.0350798	0.0856634	0.542817	3.79139	0.567543	0.956434	0.338853	0.502983	CDS			CoA transferase CDS	Mesaconyl-CoA C1-C4 CoA transferase	bi	BB4884	100		bi	BP3841	37.92
	CJ015_00535		-0.549926	5.10164	0.358124	-1.53557	0.124643	0.298766	1.00331	4.68615	0.472	2.12565	0.0335323	0.0827459	-0.522407	3.30662	0.621143	-0.841042	0.400325	0.563282	CDS			hypothetical protein CDS	no significant database hits	bi	BB4883	100		uni	BP3320	30.82
	CJ015_00540		-0.0272088	16.5288	0.262788	-0.103539	0.917535	0.96187	0.62198	14.2815	0.267063	2.32896	0.0198612	0.0540111	0.321121	12.2406	0.390809	0.821682	0.411258	0.572973	CDS			rhodanese-like domain-containing protein CDS	Rhodanese-related sulfurtransferase	bi	BB4882	99.29		uni	BP0606	39.02
	CJ015_00545		0.478342	89.55	0.157482	3.03744	0.00238594	0.0141745	-0.450641	103.875	0.321419	-1.40203	0.160905	0.281854	0.223896	91.5831	0.211143	1.0604	0.288963	0.44626	CDS			IclR family transcriptional regulator CDS	Transcriptional regulator, IclR family	bi	BB4881	99.26		uni	BP0149	45.06
	CJ015_00550	trxB_1	0.0537916	9.95312	0.321047	0.167551	0.866937	0.938951	-0.238847	12.0346	0.342941	-0.696468	0.486136	0.629962	-0.353572	10.4274	0.428191	-0.825734	0.408955	0.571807	CDS			trxB_1 CDS	Thioredoxin reductase (EC 1.8.1.9)	bi	BB4880	99.71	trxB	uni	BP2474	72.87
	CJ015_00555		-0.271994	149.684	0.176306	-1.54273	0.122896	0.29586	0.107905	168.846	0.261417	0.412768	0.679777	0.783882	-0.497079	140.874	0.21338	-2.32955	0.0198301	0.0539787	CDS			LysR family transcriptional regulator CDS	putative LysR-family transcriptional regulator	bi	BB4879	99.67		uni	BP0425	36.44
	CJ015_00560		-0.242336	16.9063	0.26891	-0.90118	0.367493	0.598496	0.0256168	18.8108	0.247047	0.103692	0.917414	0.948126	0.0577963	13.0285	0.369389	0.156465	0.875667	0.924851	CDS			hydrolase CDS	N-formylglutamate deformylase (EC 3.5.1.68)	bi	BB4878	99.66		uni	BP1159	37.78
	CJ015_00565		-0.0701457	23.5954	0.253536	-0.27667	0.782034	0.897503	0.778125	20.5524	0.311213	2.5003	0.0124088	0.0370998	1.03294	15.7687	0.395582	2.61118	0.00902299	0.0275794	CDS			alpha/beta hydrolase CDS	Hydrolases of the alpha/beta superfamily	bi	BB4877	99.68		uni	BP2856	29.1
	CJ015_00575		-0.196613	361.79	0.142756	-1.37727	0.168429	0.368178	0.314134	369.192	0.104959	2.99291	0.00276329	0.0106338	-0.0633744	301.756	0.206596	-0.306756	0.759029	0.848727	CDS			DUF2007 domain-containing protein CDS	FIG00433714: hypothetical protein	bi	BB4875	98.08		-
	CJ015_00580		-0.823851	2103.07	0.365601	-2.25342	0.024233	0.0896022	1.92603	1856.09	0.392489	4.90722	9.23763e-07	9.60836e-06	-0.405232	1025.6	0.552057	-0.73404	0.462924	0.619825	tRNA			tRNA-Thr	tRNA-Thr	0		0		0
	CJ015_00585	sspB	0.273774	207.471	0.153993	1.77783	0.0754317	0.208771	-0.927377	299.412	0.177626	-5.22094	1.78014e-07	2.11409e-06	-0.759927	282.534	0.18705	-4.0627	4.85079e-05	0.000266086	CDS			sspB CDS	ClpXP protease specificity-enhancing factor / Stringent starvation protein B	bi	BB4874	100	sspB	bi	BP0273	100
	CJ015_00590	sspA	0.679354	240.798	0.123594	5.49666	3.87054e-08	7.40597e-07	-0.471925	252.077	0.150891	-3.12759	0.00176246	0.00728466	-0.37971	320.795	0.224967	-1.68785	0.0914406	0.188124	CDS			sspA CDS	Stringent starvation protein A	bi	BB4873	100	sspA, ssp	bi	BP0274	100
	CJ015_00595	petC	0.691429	710.08	0.109614	6.30788	2.82878e-10	7.26931e-09	-0.848189	855.907	0.151579	-5.59568	2.19758e-08	3.08648e-07	-0.582274	1030.06	0.133216	-4.37089	1.2374e-05	7.68431e-05	CDS			petC CDS	ubiquinol cytochrome C oxidoreductase, cytochrome C1 subunit	bi	BB4872	100	petC	bi	BP0275	99.65
	CJ015_00600	petB	0.844379	1142.32	0.108224	7.80215	6.08608e-15	2.13496e-13	-0.433371	1089.52	0.0805442	-5.38054	7.42618e-08	9.51969e-07	-0.128862	1459.97	0.154192	-0.835727	0.403309	0.566165	CDS			petB CDS	Ubiquinol--cytochrome c reductase, cytochrome B subunit (EC 1.10.2.2)	bi	BB4871	100	petB, cytB	bi	BP0276	100
	CJ015_00605	petA	0.453909	2739.08	0.0997505	4.55044	5.35342e-06	7.28065e-05	-0.615392	3247.6	0.114612	-5.36935	7.90202e-08	9.96301e-07	-0.132505	3063.68	0.14533	-0.911749	0.361901	0.525253	CDS			petA CDS	Ubiquinol-cytochrome C reductase iron-sulfur subunit (EC 1.10.2.2)	bi	BB4870	100	petA	bi	BP0277	100
	CJ015_00610	mscL	-0.173519	910.766	0.12239	-1.41776	0.156261	0.349002	0.0484433	1007.67	0.184254	0.262915	0.792616	0.870153	-0.778451	1018.21	0.135072	-5.76322	8.2523e-09	8.15001e-08	CDS			mscL CDS	Large-conductance mechanosensitive channel	bi	BB4869	100	mscL	bi	BP0278	99.34
	CJ015_00615		-0.159345	141.37	0.160016	-0.995806	0.319345	0.55291	-0.186514	169.619	0.154533	-1.20695	0.22745	0.363755	-0.127872	123.02	0.234209	-0.545973	0.585085	0.723476	CDS			Nif3-like dinuclear metal center hexameric protein CDS	FIG137478: Hypothetical protein YbgI	bi	BB4868	99.61		bi	BP0279	99.61
	CJ015_00620	degQ	0.0497001	89.1836	0.148632	0.334384	0.73809	0.877778	-0.0699457	96.4777	0.169162	-0.413483	0.679253	0.783471	-0.20443	88.9459	0.185475	-1.1022	0.270375	0.426276	CDS			degQ CDS	Outer membrane stress sensor protease DegS	bi	BB4867	100	degQ, hhoA	bi	BP0280	99.16
	CJ015_00625		0.208697	60.5266	0.198003	1.05401	0.291878	0.522732	-0.0625473	65.5886	0.244424	-0.255896	0.798031	0.87446	0.357862	52.9619	0.2445	1.46365	0.14329	0.266545	CDS			XRE family transcriptional regulator CDS	Mobile element protein	bi	BB4866	100		-
	CJ015_00630	tatC	0.211566	309.314	0.112174	1.88605	0.0592883	0.17564	-0.172788	334.561	0.106947	-1.61564	0.106172	0.205129	0.0947391	289.347	0.145397	0.651591	0.514665	0.665596	CDS			tatC CDS	Twin-arginine translocation protein TatC	bi	BB4865	100	tatC	bi	BP3779	100
	CJ015_00635	tatB	0.181827	159.678	0.152124	1.19525	0.231988	0.453911	-0.373622	188.138	0.190201	-1.96435	0.0494897	0.112697	-0.661109	197.653	0.181046	-3.6516	0.00026061	0.00120821	CDS			tatB CDS	Twin-arginine translocation protein TatB	bi	BB4864	100	tatB	bi	BP3778	97.99
	CJ015_00640	tatA	0.13764	1228.4	0.16631	0.827613	0.40789	0.642736	-0.485706	1520.33	0.102832	-4.72331	2.32035e-06	2.21685e-05	-0.82994	1631.56	0.218282	-3.80215	0.000143447	0.00070612	CDS			tatA CDS	Twin-arginine translocation protein TatA	bi	BB4863	100	tatE	bi	BP3777	100
	CJ015_00645		-0.0399487	349.086	0.215479	-0.185395	0.852919	0.932747	-0.00521541	380.253	0.238595	-0.0218588	0.982561	0.986031	-0.654569	391.937	0.255078	-2.56615	0.0102834	0.0306935	CDS			histidine triad nucleotide-binding protein CDS	FIG146285: Diadenosine tetraphosphate (Ap4A) hydrolase and other HIT family hydrolases	bi	BB4862	100		bi	BP3776	100
	CJ015_00650	hisE	0.234017	140.999	0.161695	1.44727	0.147821	0.335923	0.43134	125.165	0.183672	2.34843	0.0188528	0.0518396	0.556756	118.61	0.252079	2.20866	0.0271985	0.0703607	CDS			hisE CDS	Phosphoribosyl-ATP pyrophosphatase (EC 3.6.1.31)	bi	BB4861	99.13	hisE	bi	BP3775	100
	CJ015_00655	hisI	0.336474	167.502	0.125622	2.67846	0.0073961	0.0353796	0.609446	136.052	0.144584	4.21517	2.49593e-05	0.000190071	1.12521	126.085	0.192785	5.83658	5.32823e-09	5.40994e-08	CDS			hisI CDS	Phosphoribosyl-AMP cyclohydrolase (EC 3.5.4.19)	bi	BB4860	100	hisI	bi	BP3774	99.25
	CJ015_00660	hisF	0.143895	315.482	0.144381	0.996636	0.318941	0.55291	0.166359	309.995	0.140913	1.18058	0.237769	0.375847	0.558837	252.852	0.172921	3.23176	0.00123032	0.00484807	CDS			hisF CDS	Imidazole glycerol phosphate synthase cyclase subunit (EC 4.1.3.-)	bi	BB4859	100	hisF	bi	BP3773	100
	CJ015_00665	hisA	0.14683	748.255	0.0958457	1.53194	0.125536	0.300417	0.481366	669.893	0.138432	3.47728	0.000506526	0.00253047	0.554322	594.171	0.12632	4.38824	1.14273e-05	7.13412e-05	CDS			hisA CDS	Phosphoribosylformimino-5-aminoimidazole carboxamide ribotide isomerase (EC 5.3.1.16)	bi	BB4858	100	hisA	bi	BP3772	100
	CJ015_00670	hisH	-0.0301044	363.737	0.11547	-0.260712	0.794315	0.903068	0.345971	356.691	0.196978	1.75639	0.0790215	0.163877	0.521958	268.347	0.190678	2.73738	0.00619302	0.0198455	CDS			hisH CDS	Imidazole glycerol phosphate synthase amidotransferase subunit (EC 2.4.2.-)	bi	BB4857	99.56	hisH	bi	BP3771	99.11
	CJ015_00675	hisB	0.263088	1217.98	0.176977	1.48657	0.137129	0.320015	0.288222	1097.86	0.201938	1.42728	0.153499	0.272545	0.213822	1130.73	0.216817	0.986183	0.324043	0.486944	CDS			hisB CDS	Imidazoleglycerol-phosphate dehydratase (EC 4.2.1.19)	bi	BB4856	100	hisB	bi	BP3770	100
	CJ015_00680	hisC_1	-0.0638253	370.55	0.136386	-0.467977	0.639801	0.819925	0.0839723	395.406	0.101143	0.830238	0.406404	0.554682	0.0283327	319.298	0.177122	0.159962	0.872911	0.923808	CDS			hisC_1 CDS	Histidinol-phosphate aminotransferase (EC 2.6.1.9)	bi	BB4855	99.73	hisC	bi	BP3769	99.18
	CJ015_00685	hisD	0.0532934	476.769	0.109102	0.488474	0.625214	0.811755	0.143997	482.486	0.0911698	1.57944	0.114235	0.21602	0.469025	376.481	0.122517	3.82826	0.000129054	0.000645409	CDS			hisD CDS	Histidinol dehydrogenase (EC 1.1.1.23)	bi	BB4854	100	hisD	bi	BP3768	100
	CJ015_00690	hisG	0.335427	509.222	0.139618	2.40246	0.0162854	0.0665878	0.138262	472.606	0.0858054	1.61134	0.107105	0.206178	0.277081	478.046	0.147626	1.87691	0.0605299	0.134794	CDS			hisG CDS	ATP phosphoribosyltransferase (EC 2.4.2.17)	bi	BB4853	100	hisG	bi	BP3767	99.55
	CJ015_00695	murA_1	-0.0610469	630.846	0.14781	-0.413008	0.679601	0.846351	0.435015	600.597	0.116317	3.73989	0.000184097	0.00108766	0.418331	478.757	0.220695	1.89552	0.0580239	0.130139	CDS			murA_1 CDS	UDP-N-acetylglucosamine 1-carboxyvinyltransferase (EC 2.5.1.7)	bi	BB4852	100	murA, murZ	bi	BP3766	100
	CJ015_00700		-0.20597	80.8644	0.196771	-1.04675	0.295214	0.526526	0.643908	75.8926	0.154666	4.16321	3.13801e-05	0.000230521	0.0785601	62.4493	0.293401	0.267757	0.788886	0.869831	CDS			BolA family transcriptional regulator CDS	YrbA protein	bi	BB4851	100		bi	BP3765	100
	CJ015_00705		-0.253618	387.193	0.131286	-1.93179	0.0533854	0.163184	0.100898	429.352	0.201528	0.500663	0.616608	0.738827	-0.649645	394.288	0.148864	-4.36402	1.27695e-05	7.8779e-05	CDS			metal-dependent hydrolase CDS	ABC-type multidrug transport system, permease component	bi	BB4850	100		bi	BP3764	99.63
	CJ015_00710		-0.140712	1201.89	0.110744	-1.27062	0.203866	0.41911	-0.222611	1460.7	0.161774	-1.37606	0.168803	0.290802	-0.529647	1233.93	0.118674	-4.46304	8.08031e-06	5.19638e-05	CDS			ABC transporter ATP-binding protein CDS	ABC-type multidrug transport system, ATPase component	bi	BB4849	100		uni	BP2178	47.03
	CJ015_00715		-0.196969	872.176	0.10645	-1.85035	0.0642635	0.186626	0.784648	782.29	0.157525	4.9811	6.3225e-07	6.77142e-06	0.403821	624.945	0.147807	2.73208	0.00629362	0.0201404	CDS			ABC transporter CDS	Uncharacterized ABC transporter, auxiliary component YrbC	bi	BB4848	100		bi	BP3761	100
	CJ015_00720		0.0159768	393.63	0.11634	0.137329	0.890771	0.953156	0.456354	366.72	0.183293	2.48975	0.0127832	0.0380979	0.510257	303.351	0.149123	3.42172	0.000622272	0.00267395	CDS			hypothetical protein CDS	Nucleoside ABC transporter, periplasmic nucleoside-binding protein	bi	BB4847	100		bi	BP3760	100
	CJ015_00725	mlaD	-0.193268	530.274	0.114169	-1.69283	0.0904873	0.238778	0.631756	497.899	0.142768	4.42506	9.64156e-06	8.06213e-05	0.0536133	425.663	0.145657	0.368078	0.712815	0.818184	CDS			mlaD CDS	Uncharacterized ABC transporter, periplasmic component YrbD	bi	BB4846	100		bi	BP3759	100
	CJ015_00730		-0.277368	347.647	0.142426	-1.94745	0.0514802	0.158788	0.210972	375.764	0.137027	1.53963	0.12365	0.229265	-0.0978429	280.534	0.197332	-0.495828	0.620016	0.751799	CDS			ABC transporter permease CDS	Uncharacterized ABC transporter, permease component YrbE	bi	BB4845	100		bi	BP3758	99.62
	CJ015_00735		-0.209614	693.114	0.117341	-1.78636	0.0740415	0.205956	0.267036	719.882	0.0823918	3.24105	0.00119091	0.0052162	0.0853282	546.612	0.149497	0.570769	0.568156	0.709027	CDS			ABC transporter ATP-binding protein CDS	putative ABC transporter, ATP-binding protein	bi	BB4844	99.66		bi	BP3757	100
	CJ015_00740		0.682035	793.359	0.100879	6.76089	1.37146e-11	3.91088e-10	-0.0387769	699.667	0.124591	-0.311234	0.755623	0.841954	0.408193	802.524	0.175393	2.3273	0.0199491	0.0541771	CDS			tripartite tricarboxylate transporter substrate binding protein CDS	Tricarboxylate transport protein TctC	bi	BB4843	99.69		bi	BP3756	99.39
	CJ015_00745		0.753982	1949.44	0.109494	6.88604	5.7366e-12	1.69038e-10	-0.0128578	1640.57	0.121753	-0.105606	0.915895	0.947819	0.264839	2121.82	0.12673	2.08979	0.0366365	0.0901719	CDS			outer membrane protein CDS	Outer membrane protein W precursor	bi	BB4842	100		bi	BP3755	100
	CJ015_00750	gltD	-0.0639704	588.905	0.115936	-0.551773	0.581104	0.780335	-0.236527	704.511	0.17615	-1.34276	0.179349	0.30516	-0.775046	695.847	0.169946	-4.56053	5.10236e-06	3.37359e-05	CDS			gltD CDS	Glutamate synthase [NADPH] small chain (EC 1.4.1.13)	bi	BB4841	99.8		bi	BP3754	99.8
	CJ015_00755	gltB	0.0298182	1267.88	0.0974518	0.305979	0.75962	0.888773	0.189953	1272.14	0.209961	0.904706	0.365621	0.513819	0.220435	1061.35	0.128825	1.71112	0.0870583	0.180609	CDS			gltB CDS	Glutamate synthase [NADPH] large chain (EC 1.4.1.13)	bi	BB4840	99.94	gltB, aspB	bi	BP3753	99.68
	CJ015_00760		-0.363949	1505.74	0.173944	-2.09233	0.036409	0.121926	0.663957	1452.3	0.206786	3.21084	0.00132349	0.00571685	-0.154545	1193.69	0.220262	-0.70164	0.482904	0.636248	CDS			hypothetical protein CDS	Transposase and inactivated derivatives	bi	BB4839	100		bi	BP3752	99.61
	CJ015_00765		0.154831	403.974	0.123249	1.25625	0.209025	0.424778	-0.0226872	419.691	0.162869	-0.139298	0.889215	0.935262	-0.122163	402.432	0.137162	-0.890649	0.373118	0.536399	CDS			S-(hydroxymethyl)glutathione dehydrogenase/classIII alcohol dehydrogenase CDS	S-(hydroxymethyl)glutathione dehydrogenase (EC 1.1.1.284)	bi	BB4838	100	adhI	bi	BP3751	100
	CJ015_00770	fghA	-0.0277788	264.963	0.109237	-0.2543	0.799264	0.905136	-0.0341357	293.368	0.13744	-0.248369	0.803849	0.877147	0.0938975	227.198	0.153441	0.611945	0.540574	0.685524	CDS			fghA CDS	S-formylglutathione hydrolase (EC 3.1.2.12)	bi	BB4837	99.65		bi	BP3750	99.29
	CJ015_00775		0.638562	94.9722	0.143577	4.44754	8.68611e-06	0.000114605	-0.155906	86.3774	0.181048	-0.861131	0.389166	0.538359	0.697905	89.5391	0.202836	3.44073	0.000580146	0.00251129	CDS			hypothetical protein CDS	hypothetical protein	bi	BB4836	99.56		bi	BP3749	98.11
	CJ015_00780	rpoH	0.0839322	9206.94	0.159178	0.527284	0.597996	0.793975	0.413483	8546.92	0.473652	0.872968	0.38268	0.531111	0.293536	7712.83	0.158944	1.84679	0.064777	0.142497	CDS			rpoH CDS	RNA polymerase sigma factor RpoH	bi	BB4835	100	rpoH, htpR, hin, fam	bi	BP3748	100
	CJ015_00785		-0.0916504	188.205	0.155572	-0.589119	0.555782	0.762723	0.44274	179.077	0.149397	2.96351	0.0030415	0.0115621	0.582098	133.786	0.207665	2.80305	0.00506212	0.0166763	CDS			phosphodiesterase CDS	3',5'-cyclic-nucleotide phosphodiesterase (EC 3.1.4.17)	bi	BB4834	100		bi	BP3747	100
	CJ015_00790		-0.449176	626.83	0.147992	-3.03514	0.00240423	0.0142343	0.698326	610.657	0.120786	5.78152	7.4028e-09	1.12021e-07	0.282034	411.649	0.172271	1.63715	0.101599	0.203587	CDS			sodium:proton exchanger CDS	putative sodium/hydrogen exchanger family	bi	BB4833	100		bi	BP3746	99.53
	CJ015_00795		-0.10953	234.753	0.125645	-0.871745	0.383347	0.614579	-0.15861	273.243	0.148082	-1.07109	0.284128	0.428843	-0.187561	214.21	0.159814	-1.17362	0.240547	0.392234	CDS			NUDIX domain-containing protein CDS	NTP pyrophosphohydrolases including oxidative damage repair enzymes	bi	BB4832	100		bi	BP3745	99.64
	CJ015_00800	coxB	0.491172	1452.27	0.133204	3.68737	0.000226586	0.00196761	-0.746797	1820.02	0.244753	-3.05122	0.00227911	0.00909125	-0.487232	1896.84	0.177275	-2.74846	0.00598762	0.0193058	CDS			coxB CDS	Cytochrome c oxidase polypeptide II (EC 1.9.3.1)	bi	BB4831	100		bi	BP3744	99.74
	CJ015_00805	ctaD_1	0.300844	621.295	0.131197	2.29306	0.0218443	0.0826643	-1.17333	993.117	0.132701	-8.84192	9.40864e-19	4.04917e-17	-1.44392	1178.48	0.173885	-8.30384	1.00802e-16	2.14421e-15	CDS		d	ctaD_1 CDS	Cytochrome c oxidase polypeptide I (EC 1.9.3.1)	bi	BB4830	100	ctaD, coxA	bi	BP3743	99.63
	CJ015_00810		-0.208548	164.641	0.242912	-0.858535	0.390597	0.622184	0.0192578	189.638	0.302352	0.0636934	0.949214	0.968112	-0.685878	178.971	0.32553	-2.10696	0.0351212	0.0869429	CDS			hypothetical protein CDS	hypothetical protein	bi	BB4829	100		bi	BP3742	100
	CJ015_00815		0.306137	100.583	0.24803	1.23427	0.217102	0.435782	-0.481519	118.481	0.271335	-1.77463	0.0759592	0.158649	-0.394974	121.266	0.358543	-1.10161	0.270633	0.426356	CDS			DUF2970 domain-containing protein CDS	Probable transmembrane protein	bi	BB4828	100		bi	BP3741	100
	CJ015_00820	ctaE	0.0689094	477.723	0.125724	0.548103	0.583621	0.7818	-0.757089	676.918	0.12742	-5.94166	2.82145e-09	4.56394e-08	-1.14126	701.641	0.149555	-7.63103	2.32881e-14	4.05472e-13	CDS			ctaE CDS	Cytochrome c oxidase polypeptide III (EC 1.9.3.1)	bi	BB4827	100	coIII	bi	BP3740	100
	CJ015_00825		0.259898	229.205	0.121434	2.14023	0.0323359	0.111646	-0.491436	275.229	0.111296	-4.41559	1.00735e-05	8.3637e-05	-0.201088	243.623	0.161171	-1.24767	0.212152	0.357834	CDS			DUF2909 domain-containing protein CDS	Probable transmembrane protein	bi	BB4826	100		bi	BP3739	100
	CJ015_00830		0.104011	70.5234	0.195208	0.532819	0.594159	0.79078	-0.59351	93.3718	0.21998	-2.69802	0.0069753	0.0231245	-0.326227	75.4001	0.215862	-1.51128	0.130718	0.247615	CDS			SURF1 family protein CDS	Cytochrome oxidase biogenesis protein Surf1, facilitates heme A insertion	bi	BB4825	100		bi	BP3738	99.58
	CJ015_00835		0.312979	85.2554	0.147623	2.12013	0.0339954	0.115941	-0.189155	89.449	0.142252	-1.32971	0.183612	0.310089	-0.022776	90.7406	0.196297	-0.116028	0.90763	0.946488	CDS			hypothetical protein CDS	hypothetical protein in Cytochrome oxidase biogenesis cluster	bi	BB4824	100		bi	BP3737	99.03
	CJ015_00840		0.120037	67.703	0.210621	0.569919	0.568733	0.772051	-0.413702	81.7416	0.173896	-2.37902	0.0173587	0.0486146	-0.221272	68.148	0.226894	-0.975222	0.32945	0.493231	CDS			heme A synthase CDS	Heme A synthase, cytochrome oxidase biogenesis protein Cox15-CtaA	bi	BB4823	100		bi	BP3736	99.42
	CJ015_00845		0.190266	476.848	0.0946579	2.01004	0.0444265	0.142088	-0.365894	559.567	0.136402	-2.68248	0.00730794	0.0240067	0.16636	433.358	0.129666	1.28299	0.199495	0.341898	CDS			protoheme IX farnesyltransferase CDS	Heme O synthase, protoheme IX farnesyltransferase (EC 2.5.1.-) COX10-CtaB	bi	BB4822	99.66		bi	BP3735	99.33
	CJ015_00850		0.109334	603.401	0.110163	0.992467	0.32097	0.554125	0.0073065	633.418	0.215048	0.033976	0.972896	0.981263	0.37749	495.923	0.162136	2.32823	0.0198998	0.054106	CDS			SCO family protein CDS	Cytochrome oxidase biogenesis protein Sco1/SenC/PrrC, putative copper metallochaperone	bi	BB4821	100		bi	BP3734	100
	CJ015_00855		-0.037932	236.072	0.188834	-0.200874	0.840797	0.926267	0.636162	209.317	0.17672	3.59982	0.000318433	0.00174302	0.330496	183.032	0.230023	1.4368	0.150775	0.276332	CDS			DUF3717 domain-containing protein CDS	FIG00432453: hypothetical protein	bi	BB4820	100		bi	BP3733	100
	CJ015_00860		0.0957389	243.789	0.123428	0.775667	0.437946	0.673294	-0.0555273	256.755	0.139732	-0.397384	0.691084	0.793551	0.0848358	223.81	0.187809	0.451713	0.651476	0.774711	CDS			hypothetical protein CDS	Outer membrane lipoprotein	bi	BB4819	100		bi	BP3732	100
	CJ015_00865		0.0461903	357.414	0.179591	0.257197	0.797027	0.904225	0.302116	340.237	0.136007	2.22133	0.0263285	0.067675	0.18052	302.43	0.23301	0.774732	0.438498	0.597848	CDS			transcriptional regulator CDS	FIG00432130: hypothetical protein	bi	BB4818	99.58		bi	BP3731	100
	CJ015_00870	glmU	-0.253979	577.714	0.130741	-1.94261	0.0520632	0.160185	0.394653	584.777	0.11348	3.47774	0.000505655	0.00252881	0.0565085	450.966	0.164924	0.342634	0.731874	0.830446	CDS			glmU CDS	N-acetylglucosamine-1-phosphate uridyltransferase (EC 2.7.7.23) / Glucosamine-1-phosphate N-acetyltransferase (EC 2.3.1.157)	bi	BB4817	100	glmU	bi	BP3730	99.78
	CJ015_00875		-0.196651	133.499	0.19736	-0.996408	0.319052	0.55291	-0.124826	159.1	0.203053	-0.614747	0.538722	0.673725	-0.23867	119.383	0.267064	-0.893678	0.371494	0.534868	CDS			MFS transporter CDS	Uncharacterized transporter YebQ	bi	BB4816	100		bi	BP3729	99.78
	CJ015_00880		0.0845075	590.465	0.104745	0.806794	0.419785	0.656332	-0.421274	731.005	0.109868	-3.83436	0.000125893	0.000780135	-0.273032	604.343	0.118356	-2.30687	0.0210618	0.0567728	CDS			UDP-glucose/GDP-mannose dehydrogenase family protein CDS	UDP-glucose dehydrogenase (EC 1.1.1.22)	bi	BB4815	99.55	rkpK	bi	BP3728	99.09
	CJ015_00885		-0.0449853	132.346	0.155415	-0.289453	0.772235	0.893796	-0.672148	189.894	0.117023	-5.74374	9.26075e-09	1.36611e-07	-0.523792	142.089	0.200067	-2.61808	0.00884256	0.0270631	CDS			glycosyltransferase family 1 protein CDS	putative glycosyl transferases	bi	BB4814	100		bi	BP3727	99.15
	CJ015_00890		-0.175284	52.0621	0.22098	-0.793213	0.427654	0.66326	-1.05673	91.9293	0.20488	-5.15779	2.49876e-07	2.91584e-06	-0.762305	58.8925	0.32318	-2.35876	0.0183361	0.0505264	CDS			AraC family transcriptional regulator CDS	AraC-family transcriptional regulator	bi	BB4813	99.6		uni	BP3798	29.88
	CJ015_00895		0.145948	23.8538	0.280895	0.519581	0.603355	0.797057	-0.294514	28.3793	0.406699	-0.724157	0.468969	0.61485	0.294833	22.2381	0.386262	0.763297	0.445286	0.602733	CDS			EamA/RhaT family transporter CDS	Permease of the drug/metabolite transporter (DMT) superfamily	bi	BB4812	99.66		-
	CJ015_00900		-0.113114	118.898	0.14877	-0.760331	0.447057	0.680731	-0.14351	137.86	0.209947	-0.683555	0.494256	0.637491	-0.617837	127.414	0.169173	-3.65211	0.000260098	0.00120801	CDS			Asp-tRNA(Asn)/Glu-tRNA(Gln) amidotransferase GatCAB subunit C CDS	Biotin sulfoxide reductase (EC 1.-.-.-) / Free methionine-(S)-sulfoxide reductase	bi	BB4811	99.87		bi	BP0675	99.75
	CJ015_00905		0.0193547	43.9958	0.18813	0.102879	0.918059	0.96187	0.164187	43.1038	0.206102	0.796631	0.425665	0.572805	-0.424507	44.3696	0.240244	-1.76698	0.0772316	0.164506	CDS			IclR family transcriptional regulator CDS	Transcriptional regulator, IclR family	bi	BB4810	100		bi	BP0674	99.64
	CJ015_00910		0.0689038	4.20287	0.363076	0.189778	0.849483	0.931229	-0.972915	6.69051	0.40147	-2.42338	0.0153769	0.0443987	0.0695783	3.78883	0.610297	0.114007	0.909232	0.947291	CDS			citryl-CoA lyase CDS	Citrate synthase (si) (EC 2.3.3.1)	bi	BB4809	99.25		bi	BP0673	98.87
	CJ015_00915		0.237563	6.38916	0.345529	0.687535	0.491745	0.717082	-0.648969	7.6685	0.364125	-1.78227	0.0747047	0.156939	-0.883975	10.8341	0.501782	-1.76167	0.078125	0.165887	CDS			CoA-binding protein CDS	Protein acetyltransferase	bi	BB4808	99.86		bi	BP0672	99.31
	CJ015_00920		0.285784	2.65719	0.367877	0.776844	0.437251	NA	-0.885417	3.0768	0.521704	-1.69716	0.0896658	0.1796	-0.815766	4.42408	0.600462	-1.35857	0.174284	0.307538	CDS			tripartite tricarboxylate transporter substrate binding protein CDS	putative exported protein	bi	BB4807	99.7		bi	BP0671	99.39
	CJ015_00925		-0.00766903	13.4507	0.2818	-0.0272145	0.978289	0.991797	-0.533513	17.0819	0.240994	-2.2138	0.0268425	0.0688003	-0.454064	13.6505	0.377899	-1.20155	0.229538	0.378618	CDS			DNA alkylation response protein CDS	Acyl-CoA dehydrogenase (EC 1.3.8.7)	bi	BB4806	99.83		bi	BP0670	99.83
	CJ015_00930		-0.164899	23.6384	0.239809	-0.687626	0.491689	0.717082	-0.127099	27.8665	0.225212	-0.564354	0.572513	0.701583	-0.333949	22.2377	0.296847	-1.12499	0.260594	0.414429	CDS			crotonase CDS	Enoyl-CoA hydratase (EC 4.2.1.17) / Delta(3)-cis-delta(2)-trans-enoyl-CoA isomerase (EC 5.3.3.8) / 3-hydroxyacyl-CoA dehydrogenase (EC 1.1.1.35) / 3-hydroxybutyryl-CoA epimerase (EC 5.1.2.3)	bi	BB4805	99.86		bi	BP0669	99.43
	CJ015_00935		0.142626	7.59954	0.325065	0.438761	0.660835	0.834064	-0.131628	7.93073	0.349981	-0.376102	0.706841	0.805195	-0.396551	9.71448	0.43858	-0.904169	0.365906	0.528454	CDS			acetyl-CoA C-acyltransferase CDS	3-ketoacyl-CoA thiolase (EC 2.3.1.16) @ Acetyl-CoA acetyltransferase (EC 2.3.1.9)	bi	BB4804	99.75		bi	BP0668	99.49
	CJ015_00940		-0.681375	44.1142	0.217799	-3.12846	0.00175727	0.0109817	0.0453484	55.462	0.3782	0.119906	0.904558	0.943444	-0.505393	33.3928	0.356376	-1.41814	0.156149	0.283092	CDS			Lrp/AsnC family transcriptional regulator CDS	Transcriptional regulator, AsnC family	bi	BB4803	99.38		bi	BP0667	99.38
	CJ015_00945	glmS	-0.369753	474.823	0.100701	-3.6718	0.000240846	0.00206706	0.272924	513.152	0.241262	1.13123	0.257957	0.398925	-0.267901	395.853	0.172211	-1.55565	0.119791	0.231268	CDS			glmS CDS	Glucosamine--fructose-6-phosphate aminotransferase [isomerizing] (EC 2.6.1.16)	bi	BB4802	100	glmS	bi	BP0666	99.67
	CJ015_00950		-0.202929	18.2109	0.258935	-0.783704	0.433214	0.668344	1.69135	13.7452	0.291979	5.79269	6.9268e-09	1.05842e-07	1.63499	8.47492	0.466802	3.50255	0.000460831	0.00203255	CDS		e	NAD(P)-dependent oxidoreductase CDS	dTDP-glucose 4,6-dehydratase (EC 4.2.1.46)	bi	BB4801	99.69		bi	BP0665	99.69
	CJ015_00955		-0.365543	47.5743	0.198108	-1.84517	0.0650133	0.188308	0.960902	43.4079	0.291477	3.29667	0.00097839	0.00442587	0.770315	27.2626	0.284721	2.70551	0.00681998	0.0215897	CDS			tripartite tricarboxylate transporter substrate binding protein CDS	putative exported protein	bi	BB4800	100		bi	BP0664	99.41
	CJ015_00960		-0.936012	78.5453	0.249127	-3.75717	0.000171844	0.00156286	1.22974	75.6114	0.322123	3.8176	0.000134756	0.000826329	0.54507	33.6592	0.327661	1.66352	0.0962089	0.195791	CDS			hypothetical protein CDS	ABC transporter substrate-binding protein	bi	BB4799	99.66		bi	BP0663	99.66
	CJ015_00965		-0.358846	202.358	0.153527	-2.33735	0.019421	0.0756671	-0.130281	249.784	0.307482	-0.423705	0.671781	0.77926	-0.31217	171.757	0.177202	-1.76166	0.0781266	0.165887	CDS			enoyl-CoA hydratase/isomerase family protein CDS	probable enoyl-CoA hydratase	bi	BB4798	100		bi	BP0662	99.61
	CJ015_00975		0.200685	142.094	0.164426	1.22052	0.222267	0.441736	0.22504	131.977	0.16997	1.324	0.185504	0.312908	0.274594	123.602	0.23169	1.18518	0.235947	0.386207	CDS			LysR family transcriptional regulator CDS	4-hydroxyphenylacetate 3-monooxygenase (EC 1.14.13.3)	bi	BB4796	100		bi	BP0660	100
	CJ015_00980		-0.341429	167.313	0.229106	-1.49026	0.136155	0.318583	-0.540263	246.06	0.387605	-1.39385	0.163364	0.284461	-0.308741	139.296	0.185024	-1.66866	0.0951851	0.194466	CDS			oxidoreductase CDS	YhdH, a putative quinone oxidoreductase	bi	BB4795	99.69		bi	BP0659	99.69
	CJ015_00985		-0.19382	76.126	0.242458	-0.799393	0.424063	0.660028	-0.4704	103.245	0.346157	-1.35892	0.174171	0.298516	-0.196365	66.241	0.277491	-0.707646	0.479165	0.632918	CDS			FAD-dependent oxidoreductase CDS	monooxygenase, putative	bi	BB4794	100		bi	BP0658	100
	CJ015_00990		-0.367827	15.2976	0.36648	-1.00368	NA	NA	-0.191307	21.2758	0.612819	-0.312175	0.754907	0.841357	-1.21774	17.7838	0.376	-3.23867	0.00120088	0.00475196	CDS			RidA family protein CDS	Bona fide RidA/YjgF/TdcF/RutC subgroup	bi	BB4793	99.3		bi	BP0657	97.89
	CJ015_00995		-0.193057	5.42723	0.368252	-0.524253	0.600103	0.795338	-1.02802	10.3568	0.612264	-1.67905	0.0931422	0.18467	-1.20339	7.41729	0.487983	-2.46605	0.0136611	0.0393269	CDS		d	DUF1028 domain-containing protein CDS	major pilin protein fimA	bi	BB4792	100		bi	BP0656	100
	CJ015_01000	argE_1	-0.205563	17.9138	0.349121	-0.588802	0.555994	0.762723	-0.391321	24.0727	0.499628	-0.783224	0.433496	0.580676	-0.62649	17.1729	0.345319	-1.81424	0.0696412	0.150937	CDS			argE_1 CDS	Acetylornithine deacetylase (EC 3.5.1.16)	bi	BB4791	99.74		bi	BP0655	98.97
	CJ015_01005		-0.262108	36.0071	0.227314	-1.15307	0.248883	0.47437	-1.05016	64.5373	0.307784	-3.41202	0.000644832	0.00309929	-1.13366	45.7245	0.240255	-4.71858	2.37499e-06	1.67389e-05	CDS		d	tripartite tricarboxylate transporter substrate binding protein CDS	Tricarboxylate transport protein TctC	bi	BB4790	100		bi	BP0654	99.12
	CJ015_01010		-0.217795	92.79	0.202678	-1.07458	0.282561	0.514075	0.267364	96.2812	0.209286	1.2775	0.201424	0.333409	-0.201967	78.9823	0.218831	-0.922937	0.35604	0.520767	CDS			pimeloyl-CoA dehydrogenase large subunit CDS	Acyl-CoA dehydrogenase, long-chain specific, mitochondrial precursor (EC 1.3.99.13)	bi	BB4789	99.75		bi	BP0653	99.49
	CJ015_01015		0.0375773	36.4132	0.219315	0.171339	0.863957	0.937214	-0.539381	46.7101	0.24254	-2.22388	0.0261564	0.0672696	-0.321444	37.918	0.263898	-1.21806	0.223201	0.37174	CDS			acyl-CoA dehydrogenase CDS	Acyl-CoA dehydrogenase family protein	bi	BB4788	100		bi	BP0652	99.73
	CJ015_01020	dld	0.0904472	63.8978	0.1899	0.476288	0.633869	0.81675	0.391161	58.1136	0.21179	1.84693	0.0647569	0.140182	0.53751	48.5448	0.239956	2.24004	0.0250884	0.0658885	CDS			dld CDS	D-Lactate dehydrogenase (EC 1.1.2.5)	bi	BB4787	100	dld	bi	BP0651	99.13
	CJ015_01025		-0.0726444	82.7681	0.159466	-0.455549	0.648714	0.825484	0.446951	78.6455	0.191802	2.33028	0.0197913	0.0539461	0.40001	62.1896	0.215973	1.85213	0.0640066	0.141066	CDS			LysR family transcriptional regulator CDS	Transcriptional regulator, LysR family	bi	BB4786	100		bi	BP0650	100
	CJ015_01030		-0.286061	11.9537	0.293074	-0.976073	0.329028	0.56235	0.624312	11.1952	0.277972	2.24595	0.0247071	0.0645689	-0.0452372	9.27047	0.426047	-0.106179	0.91544	0.949159	CDS			tripartite tricarboxylate transporter substrate binding protein CDS	Tricarboxylate transport protein TctC	bi	BB4785	99.38		bi	BP0649	99.69
	CJ015_01035		-0.375419	6.48668	0.355644	-1.0556	0.29115	0.522486	0.463316	6.68661	0.391283	1.1841	0.236375	0.374227	0.0548824	4.07182	0.574999	0.0954478	0.923959	0.95232	CDS			DUF521 domain-containing protein CDS	FIG00431931: hypothetical protein	bi	BB4784	99.76		uni	BP2613	43
	CJ015_01040		-0.260803	3.23382	0.367916	-0.708867	0.478407	NA	0.142708	3.39728	0.479157	0.297833	0.765831	0.851306	-0.178654	2.06504	0.652186	-0.273931	0.784138	0.866941	CDS			DUF126 domain-containing protein CDS	Aconitate hydratase X, predicted	bi	BB4783	100		bi	BP0647	100
	CJ015_01045		-0.268196	867.937	0.0982151	-2.7307	0.00631993	0.0312113	0.166925	947.485	0.0934842	1.7856	0.0741646	0.156157	-0.111592	715.539	0.126309	-0.883482	0.376976	0.540458	CDS			LysR family transcriptional regulator CDS	transcriptional regulator	bi	BB4782	100		uni	BP2894	31.17
	CJ015_01050	nadX_1	0.155212	11.893	0.297829	0.521144	0.602267	0.79689	-1.08547	19.5368	0.436053	-2.48931	0.0127993	0.0381028	-1.17561	20.4189	0.363663	-3.23268	0.00122636	0.00483651	CDS		d	nadX_1 CDS	L-Aspartate dehydrogenase (EC 1.4.1.21)	bi	BB4781	100		uni	BP1922	36.59
	CJ015_01055		-0.0305913	6.10702	0.347157	-0.0881195	0.929782	0.96729	-1.03439	9.9902	0.430865	-2.40072	0.0163627	0.0466469	-1.28385	10.3986	0.441716	-2.90652	0.00365477	0.0125318	CDS		d	3-oxoacyl-ACP reductase CDS	3-oxoacyl-[acyl-carrier protein] reductase (EC 1.1.1.100)	bi	BB4780	99.62		uni	BP0813	38.6
	CJ015_01060		0.128044	4.32379	0.368396	0.347573	0.728161	0.873872	-1.57782	8.6224	0.541172	-2.91556	0.00355053	0.0131146	-1.29965	7.89787	0.538199	-2.41482	0.0157429	0.0444223	CDS		d	aldolase CDS	4-carboxy-4-hydroxy-2-oxoadipate aldolase (EC 4.1.3.17)	bi	BB4779	100		uni	BP1186	26.32
	CJ015_01065		-0.252326	24.3135	0.254584	-0.991131	0.321622	0.554515	-0.639503	35.8142	0.257456	-2.48393	0.0129942	0.0385797	-0.981757	29.0656	0.323501	-3.03479	0.00240706	0.00871101	CDS			gfo/Idh/MocA family oxidoreductase CDS	1-carboxy-3-chloro-3,4-dihydroxycyclo hexa-1,5-diene dehydrogenase (EC 1.-.-.-)	bi	BB4777	100		uni	BP0093	25.88
	CJ015_01070		0.330085	6.13966	0.342922	0.962567	0.335765	0.569267	-1.09694	8.74464	0.393733	-2.78601	0.0053362	0.0183385	-1.35596	12.2865	0.409619	-3.31029	0.00093199	0.003826	CDS		d	ABC transporter ATP-binding protein CDS	Ferric iron ABC transporter, ATP-binding protein	bi	BB4776	100		uni	BP2551	45.23
	CJ015_01075		0.388109	12.574	0.288272	1.34633	0.178196	0.383087	-1.25261	19.8285	0.328318	-3.81525	0.000136046	0.000832064	-1.17252	22.2701	0.313648	-3.73834	0.000185242	0.000892235	CDS		d	iron ABC transporter permease CDS	Iron(III)-transport system permease protein SfuB	bi	BB4775	100		uni	BP2552	26.98
	CJ015_01080		0.199039	53.0473	0.199964	0.995374	0.319554	0.553027	-0.764016	72.5369	0.204054	-3.74419	0.000180979	0.00107059	-1.11798	80.993	0.203656	-5.48954	4.0298e-08	3.72915e-07	CDS			iron ABC transporter substrate-binding protein CDS	hypothetical protein	bi	BB4774	100		-
	CJ015_01085		0.0329514	17.8024	0.259922	0.126774	0.899119	0.956178	-0.640874	24.0768	0.238899	-2.68262	0.00730485	0.0240067	-1.2953	27.4221	0.286585	-4.51976	6.19108e-06	4.04226e-05	CDS			3-chlorobenzoate-3,4-dioxygenase CDS	Putative phthalate 4,5-dioxygenase oxygenase subunit (OhpA2)	bi	BB4773	100		uni	BP3722	33.2
	CJ015_01090		0.215265	11.6679	0.312479	0.688895	0.490889	0.716792	-1.6459	23.7193	0.328853	-5.00496	5.58733e-07	6.02533e-06	-1.55068	25.4194	0.416138	-3.72637	0.00019426	0.000929955	CDS		d	oxidoreductase CDS	Flavodoxin reductases (ferredoxin-NADPH reductases) family 1; Vanillate O-demethylase oxidoreductase (EC 1.14.13.-)	bi	BB4772	100	vanB	uni	BP3712	44.63
	CJ015_01095		0.0345579	10.1945	0.315477	0.109542	0.912773	0.960668	-0.529162	12.7807	0.348911	-1.51661	0.129365	0.237237	-0.397178	10.6216	0.470885	-0.843473	0.398964	0.561872	CDS			2-hydroxy-6-ketonona-2,4-dienedioic acid hydrolase CDS	2-hydroxy-6-oxo-6-phenylhexa-2,4-dienoate hydrolase (EC 3.7.1.-)	bi	BB4771	99.32	mhpC	-
	CJ015_01100		0.291358	70.7812	0.182756	1.59425	0.110881	0.275841	-1.07767	110.006	0.255155	-4.22359	2.40437e-05	0.000183995	-0.586621	90.6887	0.225714	-2.59896	0.00935066	0.0283963	CDS			dioxygenase CDS	putative dioxygenase	bi	BB4770	99.43		uni	BP0038	29.13
	CJ015_01105		0.0324845	166.756	0.138747	0.234128	0.814886	0.913697	0.00831684	179.798	0.121714	0.068331	0.945522	0.966117	0.061286	144.338	0.164445	0.372684	0.709383	0.816955	CDS			IclR family transcriptional regulator CDS	Transcriptional regulator, IclR family	bi	BB4769	100		uni	BP2801	38.91
	CJ015_01110		0.233233	65.5031	0.1825	1.27799	0.201253	0.415284	0.901694	50.5218	0.335957	2.68396	0.00727563	0.0239341	1.50013	43.1745	0.2746	5.46297	4.68227e-08	4.29071e-07	CDS			CoA transferase CDS	Alpha-methylacyl-CoA racemase (EC 5.1.99.4)	bi	BB4768	100		uni	BP2941	59.63
	CJ015_01115		0.284641	76.3421	0.178506	1.59457	0.110809	0.275841	1.56088	48.9876	0.67613	2.30855	NA	NA	4.12646	40.5871	0.392405	10.5158	7.30386e-26	2.67166e-24	CDS		e	3-alpha,7-alpha, 12-alpha-trihydroxy-5-beta-cholest-24-enoyl-CoA hydratase CDS	MaoC-like dehydratase	bi	BB4767	100		uni	BP3201	48.75
	CJ015_01120		0.233322	216.932	0.150512	1.55019	0.121096	0.292841	1.39484	147.408	0.661391	2.10895	NA	NA	4.96689	110.224	0.335726	14.7945	1.59052e-49	1.35946e-47	CDS		e	thiolase CDS	putative thiolase	bi	BB4766	99.52		uni	BP2099	29.32
	CJ015_01125		-0.0950479	480.668	0.131464	-0.722993	0.469684	0.696409	1.45003	348.488	0.716461	2.02388	NA	NA	5.4771	211.611	0.363898	15.0512	3.39055e-51	3.12529e-49	CDS		e	CoA transferase CDS	CAIB/BAIF family protein	bi	BB4765	100		uni	BP0199	50.51
	CJ015_01130	fabG_2	-0.349853	691.47	0.130311	-2.68475	0.00725834	0.0350006	1.25293	557.828	0.727535	1.72216	NA	NA	4.67833	273.711	0.257938	18.1375	1.61326e-73	3.79197e-71	CDS		e	fabG_2 CDS	3-oxoacyl-[acyl-carrier protein] reductase (EC 1.1.1.100)	bi	BB4764	100	fabG	uni	BP2441	44.49
	CJ015_01135		-0.117208	1176.99	0.201531	-0.581588	0.560844	0.766048	0.893049	923.987	0.820192	1.08883	NA	NA	5.77665	506.341	0.354585	16.2913	1.13779e-59	1.48577e-57	CDS			dehydratase CDS	MaoC-like dehydratase precursor	bi	BB4763	99.38		uni	BP2555	30.66
	CJ015_01145	bfrA	0.333546	25.2933	0.288844	1.15476	0.248188	0.473571	-0.275961	25.7552	0.216102	-1.27699	0.201605	0.33359	0.437114	23.5428	0.464383	0.941278	0.346562	0.510878	CDS			bfrA CDS	TonB-dependent receptor; Outer membrane receptor for ferrienterochelin and colicins	bi	BB4761	100	bfrA	uni	BP3595	42.45
	CJ015_01150	etfA_1	-0.12073	11.8487	0.295804	-0.40814	0.683171	0.848922	-0.129476	13.6289	0.286456	-0.451992	0.651275	0.763592	-0.360286	11.6948	0.388455	-0.927483	0.353676	0.5186	CDS			etfA_1 CDS	Electron transfer flavoprotein, alpha subunit	bi	BB3456	99.68	etfA, etfL	bi	BP0962	99.35
	CJ015_01155	etfB_1	0.0108524	6.25701	0.348514	0.0311391	0.975159	0.991079	0.474143	5.94649	0.438125	1.08221	0.27916	0.423435	0.207356	4.83948	0.536032	0.386835	0.698878	0.810017	CDS			etfB_1 CDS	Electron transfer flavoprotein, beta subunit	bi	BB4759	99.6	etfB, etfS	bi	BP0961	98.8
	CJ015_01160		0.132053	94.5923	0.140487	0.939966	0.347235	0.580037	-0.0512568	99.4922	0.14045	-0.364948	0.71515	0.810723	0.136093	83.473	0.214373	0.634843	0.525531	0.673111	CDS			MarR family transcriptional regulator CDS	Transcriptional regulator, MarR family	bi	BB4758	100		uni	BP2664	33.33
	CJ015_01165		-0.148027	189.424	0.163131	-0.907411	0.36419	0.59553	0.393551	186.433	0.147816	2.66243	0.00775786	0.02515	0.224905	144.093	0.230534	0.975585	0.32927	0.493118	CDS			enoyl-CoA hydratase CDS	Enoyl-CoA hydratase (EC 4.2.1.17)	bi	BB4757	100		uni	BP3304	52.27
	CJ015_01170	fadH	-1.01688	67.4204	0.206021	-4.9358	7.98231e-07	1.26007e-05	1.76234	58.866	0.400795	4.39711	1.09701e-05	8.99665e-05	1.05068	25.2557	0.334146	3.14437	0.00166444	0.00634079	CDS		c	fadH CDS	2,4-dienoyl-CoA reductase [NADPH] (EC 1.3.1.34)	bi	BB4756	99.7	fadH	uni	BP1931	33.14
	CJ015_01175		-1.41771	93.7319	0.221438	-6.40229	1.53061e-10	4.05107e-09	2.29423	82.0093	0.321434	7.1375	9.50418e-13	2.10302e-11	0.584899	30.9114	0.332326	1.76002	0.078405	0.166327	CDS			enoyl-CoA hydratase CDS	Cyclohex-1-ene-1-carboxyl-CoA hydratase (EC 4.2.1.17)	bi	BB4755	100		uni	BP3277	39.22
	CJ015_01180		0.00610896	3.97441	0.362898	0.0168339	0.986569	NA	-0.0489803	3.83335	0.434211	-0.112803	0.910187	0.94449	0.224401	2.78412	0.639138	0.3511	0.725513	0.826421	CDS			tripartite tricarboxylate transporter substrate binding protein CDS	Tricarboxylate transport protein TctC	bi	BB4754	100		-
	CJ015_01185		-0.859479	37.2525	0.255354	-3.36584	0.000763114	0.00550239	2.01237	31.0737	0.322759	6.23491	4.52051e-10	7.88316e-09	0.466854	18.5689	0.351374	1.32865	0.183962	0.320417	CDS			CoA transferase CDS	Alpha-methylacyl-CoA racemase (EC 5.1.99.4)	bi	BB4753	99.76		uni	BP1779	54.59
	CJ015_01190		-0.819797	15.3083	0.284302	-2.88355	0.00393225	0.0210673	1.34787	14.1512	0.371619	3.62701	0.00028672	0.00159549	0.330328	7.18757	0.456641	0.723387	0.469442	0.625346	CDS			acyl-CoA dehydrogenase CDS	Butyryl-CoA dehydrogenase (EC 1.3.8.1)	bi	BB4752	99.74		uni	BP0634	37.21
	CJ015_01195		-0.668581	9.5477	0.308311	-2.16853	0.0301185	0.105906	1.25217	8.698	0.356824	3.50919	0.000449466	0.00230774	0.467507	4.5983	0.541522	0.86332	0.387961	0.550999	CDS			acyl dehydratase CDS	Acyl dehydratase	bi	BB4751	99.39		uni	BP2944	52.41
	CJ015_01200		-0.192475	12.8873	0.302913	-0.635414	0.525159	0.740728	0.723241	12.5778	0.437559	1.6529	0.0983513	0.192236	0.948817	7.88143	0.474075	2.00141	0.0453486	0.107451	CDS			acetoacetyl-CoA reductase CDS	3-oxoacyl-[acyl-carrier protein] reductase (EC 1.1.1.100)	bi	BB4750	100		uni	BP2094	42.15
	CJ015_01205		-0.179897	12.3152	0.28913	-0.622202	0.533809	0.746421	0.0470405	13.731	0.276878	0.169896	0.865092	0.918756	0.215521	9.69562	0.400269	0.53844	0.590273	0.72755	CDS			tripartite tricarboxylate transporter substrate binding protein CDS	putative exported protein	bi	BB4749	99.71		-
	CJ015_01210		0.533502	9.24187	0.33052	1.61413	0.1065	0.269141	-0.927424	11.5473	0.379826	-2.44171	0.0146179	0.0425125	0.0295727	10.4466	0.412222	0.0717397	0.942809	0.964997	CDS			zinc-binding dehydrogenase CDS	Alcohol dehydrogenase (EC 1.1.1.1)	bi	BB4748	99.7		uni	BP0659	40.81
	CJ015_01215		-0.155399	342.756	0.169954	-0.914363	0.360526	0.591462	0.943584	289.954	0.22899	4.12063	3.77842e-05	0.000271849	0.0675201	275.792	0.223793	0.301707	0.762875	0.850722	CDS			IclR family transcriptional regulator CDS	Transcriptional regulator, IclR family	bi	BB4747	100		uni	BP0674	28.4
	CJ015_01220		0.384013	3.24467	0.36747	1.04502	0.296015	NA	-0.404725	3.76895	0.498061	-0.812601	0.416447	0.563795	1.3503	2.11346	0.678819	1.98918	0.0466809	0.109888	CDS			carnitine dehydratase CDS	Alpha-methylacyl-CoA racemase (EC 5.1.99.4)	bi	BB4746	99.74		uni	BP2941	64
	CJ015_01225		-0.384926	6.01851	0.355987	-1.08129	0.279567	0.511776	0.581516	6.11633	0.428091	1.35839	0.174339	0.298694	0.15316	3.63751	0.602755	0.2541	0.799418	0.875648	CDS			PaaI family thioesterase CDS	FIG00433392: hypothetical protein	bi	BB4745	100		uni	BP2865	37.65
	CJ015_01230	bfrZ	0.283974	13.0115	0.296803	0.956778	0.338679	0.571578	0.509814	11.4402	0.340975	1.49517	0.134871	0.244845	0.703752	11.9046	0.470242	1.49658	0.134504	0.253022	CDS			bfrZ CDS	Ferrichrome-iron receptor	bi	BB4744	100	bfrZ	uni	BP1760	32.69
	CJ015_01235	bupR	0.302871	106.775	0.156927	1.93001	0.053606	0.163519	0.109163	101.419	0.137127	0.79607	0.425992	0.573034	0.514381	92.5466	0.201967	2.54686	0.0108698	0.0322392	CDS			bupR CDS	Iron siderophore sensor protein	bi	BB4743	99.42	bupR	bi	BP0737	32.82
	CJ015_01240	bupI	0.675675	11.2517	0.300531	2.24827	0.0245589	0.0903831	-1.59667	18.4196	0.344949	-4.6287	3.67966e-06	3.35171e-05	-0.13478	14.7623	0.364443	-0.369825	0.711513	0.817605	CDS			bupI CDS	RNA polymerase sigma-54 factor RpoN	bi	BB4742	100	bupI	uni	BP1136	32.17
	CJ015_01245		0.112769	5.00403	0.350079	0.322126	0.747358	0.882419	-0.522634	6.03601	0.422229	-1.2378	0.215791	0.350026	-0.429155	6.42313	0.533798	-0.803966	0.421417	0.58216	CDS			PepSY domain-containing protein CDS	FIG138928: iron-regulated membrane protein	bi	BB4741	99.63		-
	CJ015_01250		0.0741924	0.657326	0.291392	0.254614	0.799021	NA	0.0659001	0.778739	0.808287	0.0815306	0.93502	0.958518	0.348484	0.32682	0.702043	0.496386	0.619622	NA	CDS			DUF3325 domain-containing protein CDS	putative iron uptake protein	bi	BB4740	100		-
	CJ015_01255	mnmH	0.0536748	133.438	0.139604	0.384478	0.700624	0.857322	-0.406849	163.799	0.116124	-3.50356	0.000459085	0.00234593	-0.191559	132.938	0.179644	-1.06632	0.286278	0.443278	CDS			mnmH CDS	Selenophosphate-dependent tRNA 2-selenouridine synthase	bi	BB4739	99.46		-
	CJ015_01260	selD	0.145496	105.45	0.148063	0.982659	0.325775	0.558327	-0.566571	136.487	0.104271	-5.43362	5.52209e-08	7.27644e-07	-0.00598928	98.6827	0.197367	-0.0303459	0.975791	0.984588	CDS			selD CDS	Selenide,water dikinase (EC 2.7.9.3)	bi	BB4738	99.71	selD, fdhB	uni	BP3487	28.89
	CJ015_01265		0.303876	7.78289	0.325064	0.93482	0.349881	0.582038	-1.32608	13.1032	0.398804	-3.32514	0.000883754	0.00405762	-0.476249	9.99734	0.431759	-1.10304	0.270008	0.426085	CDS			RidA family protein CDS	Bona fide RidA/YjgF/TdcF/RutC subgroup	bi	BB4737	100		uni	BP0518	41.59
	CJ015_01270		0.21979	1.66869	0.351892	0.624595	0.532237	NA	0.286725	1.31638	0.776798	0.369111	0.712045	0.809158	0.790821	1.10588	0.738344	1.07107	0.284137	NA	CDS			pyridoxal phosphate-dependent aminotransferase CDS	Aspartate aminotransferase	bi	BB1528	100		-
	CJ015_01275	accC_1	0.502947	68.3434	0.199909	2.51587	0.0118737	0.0520138	-0.28557	69.0642	0.201682	-1.41594	0.156792	0.276716	-0.104273	78.9881	0.256451	-0.4066	0.684302	0.800863	CDS			accC_1 CDS	Biotin carboxylase of acetyl-CoA carboxylase (EC 6.3.4.14)	bi	BB4735	99.78	accC, fabG	uni	BP2996	68.23
	CJ015_01280	accB_1	0.00895058	0.241471	0.18735	0.0477747	0.961896	NA	0.0581584	0.124202	0.719019	0.0808858	0.935533	0.958834	-0.242367	0.251263	0.681878	-0.35544	0.72226	NA	CDS			accB_1 CDS	Biotin carboxyl carrier protein	bi	BB4734	97.97	accB, fabE	uni	BP2997	38.62
	CJ015_01285		0.0540534	0.475952	0.254819	0.212125	0.83201	NA	-0.873827	0.987521	0.783098	-1.11586	0.264482	0.406516	-0.726276	1.647	0.759865	-0.955796	0.339176	0.503144	CDS			hypothetical protein CDS	hypothetical protein	bi	BB4733	100		uni	BP2997	29.93
	CJ015_01290	hutG_1	-0.193757	1.10162	0.322953	-0.599954	0.548537	NA	-0.358979	1.55984	0.623561	-0.575692	0.564824	0.695065	-0.132091	0.628988	0.761828	-0.173387	0.862347	NA	CDS			hutG_1 CDS	N-formylglutamate deformylase (EC 3.5.1.68)	bi	BB4732	99.63	hutG	uni	BP2725	45.53
	CJ015_01295		0.224062	1.93387	0.363431	0.616518	0.537553	NA	-0.622685	2.96367	0.574573	-1.08373	0.278483	0.423045	0.516581	1.64412	0.700985	0.736936	0.461161	0.617993	CDS			phosphoglycerate dehydrogenase CDS	D-3-phosphoglycerate dehydrogenase (EC 1.1.1.95)	bi	BB4731	100		uni	BP3271	39.5
	CJ015_01300		0.0917412	2.67391	0.368266	0.249116	0.803271	NA	-0.147952	3.02433	0.522676	-0.283066	0.777126	0.859788	0.863185	1.59828	0.70299	1.22788	0.219493	0.367333	CDS			Zn-dependent hydrolase CDS	Allantoate amidohydrolase (EC 3.5.3.9)	bi	BB4730	100		-
	CJ015_01305		0.182147	7.39831	0.328106	0.555148	0.578794	0.780019	-0.511736	9.82391	0.42887	-1.19322	0.232783	0.369914	0.635591	5.89223	0.496307	1.28064	0.20032	0.342687	CDS			ABC transporter ATP-binding protein CDS	Oligopeptide transport system permease protein OppB (TC 3.A.1.5.1)	bi	BB4729	99.82		uni	BP2296	75.42
	CJ015_01310		0.114111	2.71705	0.366931	0.310988	0.75581	NA	0.776876	1.89073	0.61771	1.25767	0.208511	0.342241	0.956295	1.70477	0.722405	1.32377	0.185581	0.3224	CDS			ABC transporter permease CDS	Putative polyamine transporter; Oligopeptide transport system permease protein OppC (TC 3.A.1.5.1)	bi	BB4728	100		uni	BP2295	73.74
	CJ015_01315		-0.113372	10.9709	0.304362	-0.372489	0.709529	0.862766	0.0654064	11.9276	0.299548	0.21835	0.827156	0.89323	0.454022	7.06228	0.444894	1.02052	0.307484	0.469007	CDS			ABC transporter permease CDS	Putative polyamine transporter;	bi	BB4727	99.7		uni	BP2294	76.62
	CJ015_01320		0.517462	16.5592	0.320845	1.61281	0.106786	0.269556	-0.840338	20.8025	0.471175	-1.78349	0.0745061	0.15673	0.687346	15.522	0.44166	1.55628	0.119642	0.23117	CDS			peptide ABC transporter substrate-binding protein CDS	Oligopeptide ABC transporter, periplasmic oligopeptide-binding protein OppA (TC 3.A.1.5.1)	bi	BB4726	99.81		uni	BP2293	61.75
	CJ015_01325		1.08739	8.20771	0.343256	3.16787	0.00153561	0.00982255	-0.313559	5.46898	0.54135	-0.579217	0.562443	0.693761	2.21975	7.32017	0.565774	3.92339	8.73127e-05	0.000454548	CDS			lactam utilization protein LamB CDS	Lactam utilization protein LamB	bi	BB4725	99.6		-
	CJ015_01330		0.0622382	17.9777	0.287664	0.216357	0.82871	0.920557	0.192575	17.5159	0.423559	0.454659	0.649355	0.762007	1.42616	11.7033	0.474728	3.00416	0.00266313	0.00949878	CDS			hypothetical protein CDS	Allophanate hydrolase 2 subunit 2 (EC 3.5.1.54)	bi	BB4724	99.7		uni	BP0151	45.05
	CJ015_01335		0.154045	10.8041	0.31707	0.485838	0.627082	0.812816	-0.153688	12.3014	0.637881	-0.240936	0.809605	0.880765	1.5522	7.03436	0.491501	3.15808	0.00158812	0.0060945	CDS			allophanate hydrolase subunit 1 CDS	Allophanate hydrolase 2 subunit 1 (EC 3.5.1.54)	bi	BB4723	99.17		uni	BP0152	45.76
	CJ015_01340	aatA	-0.335911	95.0593	0.23403	-1.43534	0.151191	0.3413	0.193639	110.321	0.616975	0.313851	NA	NA	1.40105	50.7584	0.25283	5.54148	2.99934e-08	2.80316e-07	CDS			aatA CDS	Aspartate aminotransferase (EC 2.6.1.1)	bi	BB4722	100	aatA	uni	BP1185	46.48
	CJ015_01345		-0.022271	351.572	0.170873	-0.130336	0.8963	0.955011	0.412724	339.732	0.35097	1.17595	0.239613	0.377824	0.755394	247.126	0.218777	3.45281	0.000554788	0.00241263	CDS			GntR family transcriptional regulator CDS	Transcriptional regulator, GntR family	bi	BB4721	100		-
	CJ015_01350		-0.12694	14.8648	0.267691	-0.474202	0.635356	0.817071	-0.0737074	16.9239	0.265488	-0.27763	0.781296	0.862977	0.0364838	12.4214	0.363115	0.100474	0.919968	0.950916	CDS			dihydrodipicolinate synthase family protein CDS	4-hydroxy-tetrahydrodipicolinate synthase (EC 4.3.3.7)	bi	BB4720	100		bi	BP0644	99.68
	CJ015_01355		-0.381734	203.705	0.12718	-3.00154	0.00268621	0.0154414	0.988812	180.301	0.187318	5.27878	1.30048e-07	1.58045e-06	0.200739	141.751	0.169009	1.18774	0.234935	0.384819	CDS			LysR family transcriptional regulator CDS	LysR-family transcriptional regulator	bi	BB4719	100		bi	BP0643	99.66
	CJ015_01360		0.317954	3.33822	0.368373	0.863131	0.388066	NA	-0.648996	3.67351	0.536188	-1.21039	0.22613	0.362658	0.0203667	3.75977	0.586882	0.0347032	0.972316	0.982558	CDS			CoA transferase CDS	CAIB/BAIF family protein	bi	BB4718	100		bi	BP0642	99.74
	CJ015_01365		0.563822	6.81417	0.340874	1.65405	0.0981179	0.254956	-0.933139	8.38142	0.481591	-1.93762	0.0526698	0.11833	0.0347017	8.20418	0.442183	0.0784782	0.937448	0.960955	CDS			tripartite tricarboxylate transporter substrate binding protein CDS	Tricarboxylate transport protein TctC	bi	BB4717	100		bi	BP0641	97.54
	CJ015_01370		-0.0466248	11.5914	0.310132	-0.150339	0.880498	0.947371	0.381265	10.9842	0.356799	1.06857	0.285263	0.430093	0.49096	8.32899	0.480926	1.02086	0.30732	0.469007	CDS			acyl-CoA dehydrogenase CDS	probable acyl-CoA dehydrogenase	bi	BB4716	100		bi	BP0640	99.48
	CJ015_01375		-0.114632	1.47654	0.355416	-0.322529	0.747052	NA	0.0241694	2.10325	0.607174	0.0398063	0.968248	0.978679	0.0384157	0.899652	0.753164	0.0510057	0.959321	NA	CDS			acyl dehydratase CDS	Acyl dehydratase	bi	BB4715	100		bi	BP0639	100
	CJ015_01380		-0.478968	0.915529	0.313565	-1.52749	0.126639	NA	0.0737437	1.54041	0.63878	0.115445	0.908093	0.944238	-0.47195	0.297542	0.700953	-0.673298	0.500758	NA	CDS			hypothetical protein CDS	FIG00433290: hypothetical protein	bi	BB4714	100		bi	BP0638	99.24
	CJ015_01385		0.254398	1.30623	0.34408	0.739359	0.459689	NA	-0.737051	1.6859	0.659429	-1.11771	0.263691	0.405698	-0.400376	1.76822	0.693377	-0.577429	0.56365	0.70613	CDS			hypothetical protein CDS	protein of unknown function DUF35	bi	BB4713	100		bi	BP0637	100
	CJ015_01390		0.0534334	8.01184	0.330894	0.161482	0.871714	0.94297	-0.545439	10.1864	0.319642	-1.70641	0.087932	0.17702	-0.169415	8.27053	0.485409	-0.349016	0.727078	0.827272	CDS			hypothetical protein CDS	Acetyl-CoA acetyltransferase	bi	BB4712	99.48		bi	BP0636	99.22
	CJ015_01395		-0.245278	8.33068	0.348689	-0.70343	0.481788	0.708697	0.906484	7.25375	0.486884	1.86181	0.0626306	0.136397	1.01414	4.18132	0.572907	1.77017	0.0766981	0.163667	CDS			enoyl-CoA hydratase/isomerase family protein CDS	Enoyl-CoA hydratase [branched-chain amino acid degradation] (EC 4.2.1.17)	bi	BB4711	100		bi	BP0635	98.51
	CJ015_01400		-0.640634	28.9441	0.248658	-2.57637	0.00998433	0.0445315	0.0356912	35.566	0.218089	0.163654	0.870003	0.920845	-0.846425	25.6034	0.31665	-2.67306	0.00751621	0.0236346	CDS			acyl-CoA dehydrogenase CDS	Butyryl-CoA dehydrogenase (EC 1.3.99.2)	bi	BB4710	99.74		bi	BP0634	99.21
	CJ015_01405		-0.0257895	18.7799	0.273179	-0.094405	0.924787	0.965185	-0.322192	23.3596	0.354724	-0.90829	0.363725	0.511615	-0.749483	22.6526	0.293227	-2.55598	0.010589	0.0314657	CDS			tripartite tricarboxylate transporter substrate binding protein CDS	putative exported protein	bi	BB4709	100		bi	BP0633	92.73
	CJ015_01410		0.230262	19.254	0.26992	0.853075	0.393618	0.625284	-0.0197002	18.8295	0.263757	-0.0746905	0.940461	0.962833	0.0256231	20.8699	0.421309	0.0608178	0.951504	0.969236	CDS			CoA-binding protein CDS	Enoyl-CoA hydratase (EC 4.2.1.17)	bi	BB4708	99.86		uni	BP0661	36.5
	CJ015_01415		-0.359762	7.5302	0.334011	-1.0771	0.281437	0.513198	0.154588	8.75654	0.356541	0.433577	0.664595	0.773794	-0.310146	6.07929	0.486522	-0.637476	0.523815	0.672246	CDS			enoyl-CoA hydratase/isomerase family protein CDS	Enoyl-CoA hydratase (EC 4.2.1.17)	bi	BB4707	99.61		-
	CJ015_01420		-0.210974	770.069	0.136936	-1.54068	0.123395	0.296739	0.508095	748.581	0.137089	3.70632	0.00021029	0.00121486	0.228699	577.112	0.184082	1.24238	0.214097	0.360448	CDS			IclR family transcriptional regulator CDS	Transcriptional regulator, IclR family	bi	BB4706	100		bi	BP0630	97.32
	CJ015_01425		0.868071	14.3252	0.27331	3.17614	0.0014925	0.00963043	0.953372	7.64378	0.328364	2.9034	0.00369138	0.0134862	1.84633	12.2168	0.447707	4.12396	3.72408e-05	0.000210124	CDS			ABC transporter substrate-binding protein CDS	Branched-chain alpha-keto acid dehydrogenase, E1 component, alpha subunit (EC 1.2.4.4)	bi	BB4705	100	pdhA	bi	BP0629	98.45
	CJ015_01430		0.577788	4.10704	0.368329	1.56868	0.116723	0.285826	0.227721	2.49275	0.524354	0.434289	0.664079	0.773384	1.20258	3.61395	0.619532	1.94111	0.0522445	0.119864	CDS			alpha-ketoacid dehydrogenase subunit beta CDS	Branched-chain alpha-keto acid dehydrogenase, E1 component, beta subunit (EC 1.2.4.4)	bi	BB4704A	100		bi	BP0628	98.77
	CJ015_01435		0.442254	7.75897	0.331009	1.33608	0.181523	0.388118	0.466555	5.76472	0.42486	1.09814	0.272145	0.415841	0.630219	6.37759	0.50468	1.24875	0.211757	0.357568	CDS			enoyl-CoA hydratase/isomerase family protein CDS	Enoyl-CoA hydratase [branched-chain amino acid degradation] (EC 4.2.1.17)	bi	BB4704	100		bi	BP0627	98.85
	CJ015_01440		-0.0733966	4.57712	0.367851	-0.199528	0.84185	0.926307	0.40239	4.56477	0.536706	0.749739	0.453412	0.600157	1.29998	2.23621	0.700813	1.85496	0.0636023	0.140439	CDS			dihydrolipoamide acyltransferase CDS	Dihydrolipoamide acyltransferase component of branched-chain alpha-keto acid dehydrogenase complex (EC 2.3.1.168)	bi	BB4703	100		uni	BP1125	35.11
	CJ015_01445		0.367805	5.63636	0.363672	1.01137	0.311842	0.548048	0.60562	4.00239	0.51814	1.16883	0.242471	0.381176	0.929936	4.17875	0.647691	1.43577	0.151068	0.276761	CDS			acyl-CoA dehydrogenase CDS	Probable acyl-CoA dehydrogenase (EC 1.3.99.-)	bi	BB4702	100		bi	BP0625	98.47
	CJ015_01450		-0.0498863	14.0925	0.276398	-0.180487	0.85677	0.933854	0.356137	14.1308	0.265903	1.33935	0.180456	0.306169	0.0922471	12.1761	0.392291	0.23515	0.814093	0.885891	CDS			acyl-CoA synthetase CDS	O-succinylbenzoic acid--CoA ligase (EC 6.2.1.26)	bi	BB4701	99.6		bi	BP0624	99.8
	CJ015_01455		-0.0552249	9.77764	0.317181	-0.174111	0.861778	0.935994	-0.441011	12.2253	0.276934	-1.59248	0.111277	0.211896	-0.180786	10.0483	0.451385	-0.400515	0.688777	0.803109	CDS			MmgE/PrpD family protein 4 CDS	Immune-responsive protein 1	bi	BB4700	99.78		-
	CJ015_01460		0.186105	29.1732	0.251717	0.739344	0.459698	0.691581	-0.426443	34.1049	0.249106	-1.71189	0.086917	0.175518	-1.01809	44.2923	0.297787	-3.41886	0.000628835	0.00269476	CDS			amino acid-binding protein CDS	putative leu/ile/val-binding protein precursor	bi	BB4699	100		bi	BP0622	99.25
	CJ015_01465		-0.252592	4.06089	0.361498	-0.698735	0.484718	NA	-0.102501	5.4387	0.439907	-0.233005	0.815757	0.885199	-0.185028	2.8573	0.603103	-0.306793	0.759001	0.848727	CDS			branched-chain amino acid ABC transporter permease CDS	Branched-chain amino acid ABC transporter, permease protein	bi	BB4698	100		bi	BP0621	100
	CJ015_01470		0.0341084	3.98162	0.368346	0.0925986	0.926222	NA	-0.106155	4.27758	0.478341	-0.221923	0.824374	0.891251	-0.107001	3.64931	0.639989	-0.167192	0.867219	0.921102	CDS			branched-chain amino acid ABC transporter permease CDS	Branched-chain amino acid transport ATP-binding protein LivG (TC 3.A.1.4.1)	bi	BB4697	99.83		bi	BP0620	99.34
	CJ015_01475		0.725736	1.8265	0.360351	2.01397	0.0440129	NA	-1.63092	2.21788	0.62652	-2.60314	0.00923732	0.0287922	-0.161131	3.68943	0.60856	-0.264775	0.791183	0.870462	CDS			ABC transporter ATP-binding protein CDS	Branched-chain amino acid transport ATP-binding protein LivG (TC 3.A.1.4.1)	bi	BB4696	100		bi	BP0619	99.59
	CJ015_01480	lpdA_1	-0.105672	55.112	0.176917	-0.597297	0.550309	0.759877	-0.146545	64.1108	0.143106	-1.02403	0.30582	0.452128	0.18262	43.0392	0.300375	0.607974	0.543205	0.687747	CDS			lpdA_1 CDS	Dihydrolipoamide dehydrogenase of branched-chain alpha-keto acid dehydrogenase (EC 1.8.1.4)	bi	BB4695	99.36	lpdA, lpd	bi	BP0618	98.29
	CJ015_01485		0.0767858	463.815	0.116699	0.657983	0.510549	0.7316	-0.0961098	507.998	0.179652	-0.534978	0.592665	0.718582	0.163207	403.963	0.153746	1.06154	0.288444	0.445752	CDS			TetR/AcrR family transcriptional regulator CDS	Transcriptional regulator, TetR family	bi	BB4694	100		bi	BP0617	99.51
	CJ015_01490		0.258235	6.85036	0.348065	0.741916	0.458138	0.690645	-0.10585	6.43652	0.404593	-0.261621	0.793614	0.87084	-0.038121	7.25284	0.51527	-0.0739825	0.941024	0.963781	CDS			amidohydrolase CDS	PROBABLE ANTIBIOTIC-RESISTANCE PROTEIN	bi	BB4693	100		bi	BP0616	99.64
	CJ015_01495		-0.198535	22.2399	0.268756	-0.738719	0.460078	0.691917	0.0626174	24.4199	0.263391	0.237736	0.812086	0.882441	0.135987	16.3967	0.34385	0.395482	0.692487	0.805172	CDS			tripartite tricarboxylate transporter substrate binding protein CDS	Tricarboxylate transport protein TctC	bi	BB4692	100		bi	BP0615	100
	CJ015_01500		-0.13568	7.32188	0.341782	-0.396977	0.691384	0.854324	0.598359	6.78568	0.384098	1.55783	0.119274	0.222341	0.920598	4.09549	0.600859	1.53214	0.125489	0.240197	CDS			FAD-binding protein CDS	Succinate dehydrogenase/fumarate reductase, flavoprotein subunit	bi	BB4691	100		uni	BP3500	39.22
	CJ015_01505		-0.110662	170.965	0.120656	-0.917167	0.359055	0.59063	0.509334	163.293	0.322974	1.57701	0.114792	0.216696	0.538521	122.47	0.175355	3.07104	0.00213318	0.007859	CDS			IclR family transcriptional regulator CDS	Transcriptional regulator, IclR family	bi	BB4690	99.63		bi	BP0613	98.51
	CJ015_01510		0.466735	12.8053	0.312833	1.49196	0.135708	0.317729	-0.115341	12.2666	0.361494	-0.319067	0.749676	0.837915	1.08854	9.72279	0.448217	2.42859	0.0151576	0.0430125	CDS			tripartite tricarboxylate transporter substrate binding protein CDS	Tricarboxylate transport protein TctC	bi	BB4689	100		bi	BP0612	98.77
	CJ015_01515		-0.0323039	0.955773	0.304422	-0.106116	0.915491	NA	0.0910101	0.971266	0.803844	0.113219	0.909857	0.94449	-0.916121	2.32495	0.754462	-1.21427	0.224644	0.373164	CDS			cupin domain-containing protein CDS	hypothetical protein	bi	BB4688	100		-
	CJ015_01520		0.107413	3.82727	0.366225	0.293298	0.769294	NA	0.716991	3.11169	0.595763	1.20348	0.228789	0.365468	1.27842	2.30294	0.685261	1.8656	0.0620969	0.137632	CDS			mandelate racemase CDS	Putative mandelate racemase STM3833	bi	BB4687	100		uni	BP1161	35.43
	CJ015_01525		0.169987	5.53018	0.362112	0.469434	0.638759	0.818827	0.116108	5.70158	0.507919	0.228594	0.819184	0.888311	1.12134	4.30366	0.610863	1.83566	0.0664076	0.145539	CDS			3-oxoacyl-ACP reductase CDS	3-oxoacyl-[acyl-carrier protein] reductase (EC 1.1.1.100)	bi	BB4686	99.62		uni	BP0813	37.31
	CJ015_01530		0.101716	251.541	0.139277	0.730314	0.465198	0.695124	0.529433	219.026	0.230484	2.29705	0.0216157	0.0577445	0.562443	197.478	0.177753	3.16419	0.00155514	0.00597367	CDS			FadR family transcriptional regulator CDS	GntR-family transcriptional regulator	bi	BB4685	100		uni	BP1865	30.43
	CJ015_01535		-0.404355	19.2123	0.254233	-1.59049	0.111725	0.276962	0.916347	17.2374	0.315689	2.90269	0.0036997	0.0134956	0.582687	10.9467	0.39865	1.46165	0.143837	0.266736	CDS			lactate dehydrogenase CDS	Malate dehydrogenase (EC 1.1.1.37)	bi	BB4684	99.72		uni	BP0379	33.66
	CJ015_01540		0.0327823	53.8301	0.203726	0.160914	0.872161	0.943223	-0.0653048	59.1795	0.195655	-0.333776	0.738549	0.829034	0.227883	43.7171	0.2759	0.82596	0.408827	0.571807	CDS			LysR family transcriptional regulator CDS	LysR family regulatory protein	bi	BB4683	99.7		uni	BP2544	34.29
	CJ015_01545		-0.622877	4.94878	0.356009	-1.74961	0.0801858	0.218744	-0.365924	7.01279	0.417796	-0.875845	0.381114	0.529432	-0.658433	3.20585	0.581874	-1.13157	0.257814	0.41126	CDS			tripartite tricarboxylate transporter substrate binding protein CDS	Tricarboxylate transport protein TctC	bi	BB4682	100		-
	CJ015_01550		-0.0590388	14.4255	0.277825	-0.212503	0.831714	0.920767	-0.734085	20.8131	0.296394	-2.47672	0.0132594	0.0393174	-0.454518	14.8151	0.369362	-1.23055	0.218492	0.366048	CDS			DUF1446 domain-containing protein CDS	Small uncharacterized protein Bpro_4170 / Protein of unknown function DUF1446	bi	BB4681	99.83		uni	BP1822	46.3
	CJ015_01555		-0.242163	8.15198	0.322907	-0.749947	0.453286	0.68708	-0.812036	13.2951	0.292913	-2.77228	0.00556649	0.0190462	-1.12665	10.2528	0.438745	-2.5679	0.0102318	0.0305976	CDS			tripartite tricarboxylate transporter substrate binding protein CDS	putative exported protein	bi	BB4680	100		-
	CJ015_01560		0.140877	50.6333	0.181136	0.777744	0.43672	0.671877	0.330461	47.3738	0.161639	2.04443	0.0409107	0.0967299	0.162465	44.3376	0.26512	0.612799	0.540009	0.685171	CDS			PaaI family thioesterase CDS	FIG00431880: hypothetical protein	bi	BB4679	100		uni	BP0908	32.32
	CJ015_01565		0.0728775	23.3523	0.253676	0.287286	0.773893	0.894043	0.61391	19.7577	0.281207	2.18312	0.0290266	0.0731278	0.877532	15.3892	0.368431	2.38181	0.0172278	0.0479217	CDS			CoA transferase CDS	L-carnitine dehydratase/bile acid-inducible protein F	bi	BB4678	99.75		uni	BP2559	42.13
	CJ015_01570		-0.0457957	104.311	0.16832	-0.272076	0.785564	0.899102	1.3677	79.3135	0.410489	3.33189	0.00086258	0.00397482	1.34154	62.163	0.249986	5.36645	8.03025e-08	7.14966e-07	CDS		e	haloacid dehalogenase type II CDS	haloacid dehalogenase-like hydrolase	bi	BB4677	100		uni	BP0523	28.7
	CJ015_01575		0.0727895	124.134	0.146308	0.497508	0.618831	0.807329	0.110167	128.575	0.135724	0.811703	0.416962	0.564331	0.307555	104.29	0.210324	1.46229	0.143662	0.266632	CDS			LysR family transcriptional regulator CDS	LysR family regulatory protein	bi	BB4676	100		uni	BP3133	36.77
	CJ015_01580		0.465542	6.6818	0.348434	1.3361	0.181517	0.388118	-0.334244	6.76535	0.381493	-0.876147	0.38095	0.529432	0.414961	6.35629	0.544507	0.762086	0.446009	0.603363	CDS			tripartite tricarboxylate transporter substrate binding protein CDS	Tricarboxylate transport protein TctC	bi	BB4675	100		uni	BP2066	45.64
	CJ015_01585	ctaD_2	-0.267871	170.714	0.172395	-1.55383	0.120226	0.291496	-0.314383	222.503	0.225323	-1.39526	0.162938	0.283826	-0.37409	153.766	0.204904	-1.82569	0.0678976	0.148182	CDS			ctaD_2 CDS	Cytochrome c oxidase polypeptide I (EC 1.9.3.1)	bi	BB4674	100	ctaD, coxA	uni	BP3743	87.48
	CJ015_01590		-0.41905	11.6057	0.310003	-1.35176	0.176452	0.380447	-0.662968	18.199	0.277991	-2.38485	0.017086	0.0480317	-0.360566	10.0488	0.417489	-0.863654	0.387778	0.55098	CDS			DUF2244 domain-containing protein CDS	hypothetical protein	bi	BB4673	100		-
	CJ015_01595		0.159567	46.6435	0.200168	0.797166	0.425355	0.66153	-0.443201	58.7056	0.343325	-1.29091	0.196736	0.327847	0.124589	43.2959	0.25282	0.492795	0.622158	0.753611	CDS			GntR family transcriptional regulator CDS	Predicted regulator PutR for proline utilization, GntR family	bi	BB4672	100		uni	BP0356	39.9
	CJ015_01600		0.370059	63.2661	0.216339	1.71055	0.0871641	0.232557	-1.30505	111.719	0.360561	-3.61949	0.000295185	0.00163291	-0.752194	91.4694	0.252032	-2.98451	0.00284031	0.0100696	CDS			aminotransferase class V-fold PLP-dependent enzyme CDS	Serine--glyoxylate aminotransferase (EC 2.6.1.45)	bi	BB4671	99.75		-
	CJ015_01605		-0.0785338	15.7944	0.269793	-0.29109	0.770983	0.893252	-1.04853	26.9339	0.26676	-3.93062	8.47275e-05	0.000554333	-1.28991	24.5189	0.337417	-3.82291	0.000131886	0.00065817	CDS		d	serine hydrolase CDS	Beta-lactamase class C and other penicillin binding proteins	bi	BB4670	100		-
	CJ015_01610		-0.30971	89.3537	0.157499	-1.96642	0.0492496	0.153406	0.429423	89.3774	0.177403	2.42061	0.0154944	0.0446738	0.186421	64.0424	0.217458	0.857276	0.391292	0.554223	CDS			MBL fold metallo-hydrolase CDS	metallo-beta-lactamase family protein	bi	BB4669	100		bi	BP0333	98.98
	CJ015_01615		-0.269248	47.9655	0.197573	-1.36278	0.172951	0.375336	1.01675	40.4201	0.437672	2.32308	0.0201747	0.0546733	1.7297	23.5413	0.333085	5.19295	2.06987e-07	1.7101e-06	CDS		e	tripartite tricarboxylate transporter substrate binding protein CDS	Tricarboxylate transport protein TctC	bi	BB4668	99.7		bi	BP0334	99.09
	CJ015_01620		-0.323852	146.65	0.186738	-1.73426	0.0828718	0.223622	0.793604	134.508	0.249099	3.18589	0.00144308	0.00615967	0.237587	103.648	0.245546	0.967587	0.33325	0.497181	CDS			LysR family transcriptional regulator CDS	LysR-family transcriptional regulator	bi	BB4667	100		uni	BP3457	29.19
	CJ015_01625		-0.132509	370.804	0.122815	-1.07893	0.280619	0.512536	0.317529	370.251	0.17298	1.83564	0.0664107	0.142905	0.31225	282.254	0.16304	1.91517	0.0554703	0.125777	CDS			DUF3300 domain-containing protein CDS	FIG01200701: possible membrane protein	bi	BB4666	99.31		-
	CJ015_01630		-0.444961	71.2179	0.185884	-2.39375	0.016677	0.0677125	-0.27733	97.9598	0.335731	-0.826048	0.408777	0.556786	-0.396194	60.2107	0.323035	-1.22648	0.22002	0.367821	CDS			DUF2950 domain-containing protein CDS	putative exported protein	bi	BB4665	100		bi	BP0337	97.46
	CJ015_01635		-0.0881016	87.039	0.183269	-0.480723	0.630713	0.814894	0.0980622	92.9673	0.162558	0.603243	0.546347	0.679098	0.661728	62.7014	0.257741	2.56741	0.010246	0.0306208	CDS	GGDEF		GGDEF domain-containing protein CDS	diguanylate cyclase/phosphodiesterase (GGDEF & EAL domains) with PAS/PAC sensor(s)	bi	BB4664	100		bi	BP0338	98.95
	CJ015_01640	ogt_1	0.669589	23.9351	0.290599	2.30417	0.0212132	0.0808296	-0.503331	23.9291	0.295476	-1.70346	0.0884822	0.177874	1.05066	22.2042	0.431732	2.4336	0.0149495	0.0425151	CDS			ogt_1 CDS	Methylated-DNA--protein-cysteine methyltransferase (EC 2.1.1.63)	bi	BB4663	100	ogt	bi	BP0339	97.95
	CJ015_01645	alkB	0.137282	36.43	0.270132	0.508204	0.611311	0.80297	-0.291317	41.564	0.215263	-1.35331	0.175957	0.300698	0.713626	26.0389	0.286247	2.49304	0.0126655	0.0368671	CDS			alkB CDS	Alkylated DNA repair protein AlkB	bi	BB4662	100	alkB, aidD	bi	BP0340	100
	CJ015_01650		0.0839832	27.8319	0.259535	0.323591	0.746248	0.882401	-0.434854	34.6956	0.204075	-2.13086	0.033101	0.0818106	0.407483	21.1174	0.369529	1.10271	0.270154	0.426172	CDS			proline hydroxylase CDS	FIG00431960: hypothetical protein	bi	BB4661	99.17		bi	BP0341	98.75
	CJ015_01655		-0.204441	34.2427	0.218142	-0.937193	0.348659	0.580988	-0.667431	50.6308	0.258374	-2.5832	0.00978897	0.0301511	0.05103	25.8275	0.306039	0.166744	0.867572	0.921268	CDS			DUF523 domain-containing protein CDS	Purine nucleoside phosphorylase (EC 2.4.2.1)	bi	BB4660	100		bi	BP0342	98.19
	CJ015_01660	bhuV	-0.0764043	11.4117	0.294194	-0.259707	0.79509	0.903483	-0.177705	13.2927	0.319201	-0.556718	0.57772	0.706363	0.752133	7.18174	0.452779	1.66115	0.0966836	0.196163	CDS			bhuV CDS	ABC-type hemin transport system, ATPase component	bi	BB4659	100	bhuV	bi	BP0343	99.24
	CJ015_01665	bhuU	0.00237346	15.7785	0.272321	0.00871567	0.993046	0.997107	-0.498102	20.1763	0.265534	-1.87585	0.0606757	0.13288	-0.0346728	15.5424	0.367112	-0.0944477	0.924754	0.952721	CDS			bhuU CDS	Hemin ABC transporter, permease protein	bi	BB4658	99.68	bhuU	bi	BP0344	99.68
	CJ015_01670	bhuT	0.0200109	14.2418	0.28242	0.0708551	0.943513	0.97375	-0.463367	17.5924	0.27319	-1.69613	0.089861	0.179893	0.283894	10.4312	0.434148	0.653911	0.513169	0.664209	CDS			bhuT CDS	Periplasmic hemin-binding protein	bi	BB4657	100	bhuT	bi	BP0345	96.89
	CJ015_01675	bhuS	0.0903611	60.7243	0.188864	0.478445	0.632334	0.815742	-0.011649	62.5316	0.186864	-0.0623394	0.950293	0.968621	0.0229867	56.9581	0.22549	0.101941	0.918804	0.950549	CDS			bhuS CDS	Hemin transport protein HmuS	bi	BB4656	100	bhuS	bi	BP0346	99.43
	CJ015_01685	hurR	0.15465	21.5923	0.260004	0.5948	0.551977	0.760642	0.763835	17.8305	0.321252	2.37768	0.0174217	0.048675	1.83655	12.2075	0.404865	4.5362	5.72781e-06	3.7502e-05	CDS			hurR CDS	heme uptake transmembrane sensor	bi	BB4654	99.34	hurR	bi	BP0348	98.69
	CJ015_01690	hurI	-0.319502	16.3982	0.278965	-1.14531	0.252079	0.477653	0.221138	18.3694	0.570208	0.38782	0.698149	0.79859	1.08838	8.73687	0.44126	2.46653	0.0136428	0.0393091	CDS			hurI CDS	heme uptake regulator	bi	BB4653	100	hurI	bi	BP0349	100
	CJ015_01695		-0.209509	777.296	0.229195	-0.914109	0.36066	0.591462	0.303876	804.724	0.483628	0.628325	0.529791	0.666644	0.0589771	609.836	0.250347	0.235581	0.813758	0.885891	CDS			hypothetical protein CDS	FIG00431565: hypothetical protein	bi	BB4652	100		bi	BP0350	94.64
	CJ015_01700		-0.0518213	8.28249	0.32604	-0.158941	0.873715	0.944422	-0.485048	10.7482	0.322823	-1.50252	0.132963	0.242037	-0.902432	10.0626	0.467091	-1.93203	0.0533562	0.12182	CDS			ferredoxin CDS	Ferredoxin	bi	BB4651	100		bi	BP0351	100
	CJ015_01705		0.254922	1.46124	0.349009	0.730415	0.465137	NA	-0.127737	1.38288	0.712443	-0.179295	0.857706	0.913891	0.484471	1.16378	0.734549	0.659549	0.509544	NA	CDS			ferredoxin CDS	FIG00432765: hypothetical protein	bi	BB4650	100		bi	BP0352	98.99
	CJ015_01710		0.113691	3.25142	0.367116	0.309687	0.756799	NA	0.515173	2.63625	0.526889	0.977765	0.328191	0.475608	1.01992	1.93604	0.668158	1.52647	0.126894	0.242491	CDS			ferredoxin CDS	Ferredoxin	bi	BB4649	100		bi	BP0353	100
	CJ015_01715		-0.765265	4.04454	0.363795	-2.10356	0.0354166	NA	0.398888	5.11735	0.415543	0.959922	0.337095	0.484026	-0.316006	1.7679	0.687376	-0.459727	0.645712	0.771212	CDS			ornithine cyclodeaminase CDS	Ornithine cyclodeaminase (EC 4.3.1.12)	bi	BB4648	100		bi	BP0354	98.06
	CJ015_01720		-0.0364913	513.542	0.147965	-0.246621	0.805202	0.906749	0.28799	506.66	0.264883	1.08723	0.276933	0.421491	-0.618202	575.333	0.221258	-2.79403	0.00520561	0.0170891	CDS			GntR family transcriptional regulator CDS	Predicted regulator PutR for proline utilization, GntR family	bi	BB4647	100		bi	BP0356	98.75
	CJ015_01725		-0.0939444	17.4023	0.277609	-0.338405	0.735058	0.876438	0.933583	14.3868	0.28187	3.31211	0.000925966	0.00421719	0.783368	11.4921	0.426908	1.83498	0.0665085	0.145693	CDS			sulfite exporter TauE/SafE family protein CDS	putative membrane protein	bi	BB4646	100		bi	BP0357	100
	CJ015_01730		-0.512591	17.8282	0.267779	-1.91423	0.0555902	0.168063	0.016335	21.3647	0.27522	0.0593525	0.952671	0.970252	-0.407478	15.28	0.364735	-1.11719	0.263914	0.418717	CDS			hypothetical protein CDS	FIG00761799: membrane protein	bi	BB4645	100		bi	BP0358	99.6
	CJ015_01735		-0.136736	14.9063	0.283074	-0.483041	0.629067	0.813957	-0.891013	23.4673	0.291833	-3.05316	0.00226444	0.0090404	-1.29163	21.9744	0.339657	-3.80274	0.000143103	0.000705163	CDS			iron-containing redox enzyme family protein CDS	Paralog of coenzyme PQQ synthesis protein C	bi	BB4644	100		bi	BP0359	100
	CJ015_01740		0.213702	8.98829	0.328636	0.650269	0.515519	0.734793	-0.151879	9.4797	0.378103	-0.401686	0.687915	0.791128	0.143481	8.71483	0.444316	0.322925	0.746752	0.840029	CDS			aldehyde dehydrogenase family protein CDS	Betaine aldehyde dehydrogenase (EC 1.2.1.8)	bi	BB4643	99.79		bi	BP0360	99.18
	CJ015_01745		0.26179	3.61213	0.364204	0.718802	0.472263	NA	-0.463303	4.88547	0.457273	-1.01319	0.310971	0.458442	0.943084	3.03126	0.626034	1.50644	0.131953	0.24951	CDS			heme-binding protein CDS	Hypothetical protein PA1329	bi	BB4642	100		bi	BP0361	99.37
	CJ015_01750		-0.108578	9.0144	0.325308	-0.333769	0.738554	0.877778	0.711626	8.48613	0.386761	1.83996	0.0657735	0.141859	0.699868	6.27738	0.515776	1.35692	0.174806	0.308007	CDS			CDP-6-deoxy-delta-3,4-glucoseen reductase CDS	CDP-6-deoxy-delta-3,4-glucoseen reductase-like	bi	BB4641	99.11		bi	BP0362	98.51
	CJ015_01755		-0.177184	271.774	0.172365	-1.02796	0.303969	0.537633	-0.12434	325.173	0.234991	-0.529127	0.596717	0.721443	-0.369654	256.485	0.252693	-1.46286	0.143507	0.266545	CDS			ABC transporter substrate-binding protein CDS	probable extracellular solute-binding protein	bi	BB4640	100		bi	BP0363	99.19
	CJ015_01760		0.127226	394.729	0.119028	1.06888	0.285125	0.517001	0.287575	376.166	0.183763	1.56492	0.117601	0.220666	0.562198	308.561	0.147322	3.81611	0.000135573	0.000673707	CDS			hypothetical protein CDS	Surface antigen	bi	BB4639	100		bi	BP0364	97.84
	CJ015_01765		-0.236762	53.5652	0.207011	-1.14372	0.252742	0.477979	0.255937	56.3732	0.198822	1.28727	0.198002	0.329255	0.225523	38.3634	0.281073	0.802364	0.422342	0.582751	CDS			polysaccharide deacetylase family protein CDS	putative polysaccharide deacetylase	bi	BB4638	100		-
	CJ015_01770		-0.0439907	88.1116	0.190918	-0.230416	0.817768	0.914507	0.498499	80.8699	0.176519	2.82405	0.0047421	0.0165885	0.296026	70.144	0.255666	1.15787	0.246919	0.39972	CDS			fatty acid hydroxylase CDS	Probable transmembrane protein	bi	BB4637	100		-
	CJ015_01775		0.507443	424.805	0.120313	4.21768	2.46834e-05	0.000288597	0.154522	368.537	0.161773	0.955181	0.339486	0.486417	-0.159729	489.95	0.15126	-1.05599	0.290973	0.448333	CDS			acyl-CoA thioesterase CDS	Acyl-CoA hydrolase (EC 3.1.2.20)	bi	BB4636	100		uni	BP2807	31.09
	CJ015_01780		1.74287	34.752	0.216116	8.06451	7.35311e-16	2.77784e-14	-2.37075	61.4144	0.43643	-5.43216	5.56774e-08	7.31604e-07	0.290246	49.1104	0.238433	1.21731	0.223487	0.37203	CDS		b	hypothetical protein CDS	hypothetical protein	bi	BB4635	99.79		-
	CJ015_01785		0.0681681	117.859	0.149682	0.455419	0.648808	0.825484	0.120404	117.778	0.14481	0.831462	0.405713	0.554061	0.340825	97.9343	0.199703	1.70666	0.087885	0.182083	CDS			MBL fold metallo-hydrolase CDS	metallo-beta-lactamase superfamily protein	bi	BB4634	100		-
	CJ015_01790		-0.233897	159.795	0.147681	-1.5838	0.113239	0.279931	0.680136	148.252	0.284606	2.38974	0.0168601	0.0476451	1.07462	95.2406	0.228543	4.70204	2.57575e-06	1.80996e-05	CDS			LysR family transcriptional regulator CDS	Glycine cleavage system transcriptional activator	bi	BB4633	99.35		uni	BP2878	34.36
	CJ015_01795		-0.604304	214.758	0.205196	-2.945	0.0032295	0.0179471	0.291491	243.074	0.175189	1.66387	0.0961391	0.189332	-0.482859	170.09	0.218751	-2.20735	0.0272899	0.0704889	CDS			DUF2917 domain-containing protein CDS	FIG00432855: hypothetical protein	bi	BB4632	100		-
	CJ015_01800		-0.078953	140.659	0.164101	-0.481125	0.630428	0.814822	0.674192	125.316	0.143861	4.68642	2.78026e-06	2.60323e-05	0.477008	101.814	0.223627	2.13305	0.0329206	0.0823989	CDS			2-hydroxychromene-2-carboxylate isomerase CDS	2-hydroxychromene-2-carboxylate isomerase family protein	bi	BB4631	100		-
	CJ015_01805		-0.186874	57.3545	0.180526	-1.03516	0.300593	0.533182	0.135041	60.1495	0.172062	0.784841	0.432547	0.57957	0.498243	41.2777	0.248179	2.00759	0.0446864	0.10615	CDS			NAD(P)-dependent oxidoreductase CDS	short chain dehydrogenase	bi	BB4630	100		-
	CJ015_01810	trpC	0.338357	366.142	0.0988165	3.42409	0.000616854	0.0046448	0.446847	311.302	0.160095	2.79115	0.00525216	0.0180895	0.540086	313.705	0.138711	3.89361	9.87646e-05	0.000507978	CDS			trpC CDS	Indole-3-glycerol phosphate synthase (EC 4.1.1.48)	bi	BB4629	100	trpC	bi	BP3261	99.62
	CJ015_01815	trpD	0.0567242	177.587	0.217308	0.261031	0.794069	0.903068	-0.450912	229.39	0.274463	-1.64289	0.100406	0.195563	-0.157746	173.789	0.298162	-0.529061	0.596763	0.733594	CDS			trpD CDS	Anthranilate phosphoribosyltransferase (EC 2.4.2.18)	bi	BB4628	100	trpD	bi	BP3262	99.71
	CJ015_01820	trpG	-0.117695	44.7554	0.215476	-0.546208	0.584923	0.782494	-0.358113	62.5704	0.379519	-0.943599	0.345375	0.492944	0.573703	31.6526	0.270193	2.12331	0.033728	0.0840251	CDS			trpG CDS	Anthranilate synthase, amidotransferase component (EC 4.1.3.27) @ Para-aminobenzoate synthase, amidotransferase component (EC 2.6.1.85)	bi	BB4627	100	trpG	bi	BP3263	100
	CJ015_01825	trpE	-0.271419	477.119	0.115882	-2.34221	0.0191701	0.0751684	0.417185	503.378	0.367107	1.13641	0.255784	0.396787	0.684435	306.758	0.141443	4.83894	1.30534e-06	9.67886e-06	CDS			trpE CDS	Anthranilate synthase, aminase component (EC 4.1.3.27)	bi	BB4626	100	trpE	bi	BP3264	99.41
	CJ015_01830	gph_1	0.188901	5540.63	0.182123	1.03721	0.299637	0.5321	-0.786768	7686.6	0.153265	-5.13339	2.84569e-07	3.24796e-06	-0.278236	5979.47	0.274996	-1.01178	0.311642	0.47332	CDS			gph_1 CDS	Phosphoglycolate phosphatase (EC 3.1.3.18)	bi	BB4625	100	gph	bi	BP3265	99.15
	CJ015_01835	rpe	0.540203	183.681	0.144673	3.73397	0.000188484	0.00166795	-0.141405	173.779	0.136471	-1.03615	0.300132	0.446642	-0.671271	261.613	0.211054	-3.18056	0.0014699	0.00568258	CDS			rpe CDS	Ribulose-phosphate 3-epimerase (EC 5.1.3.1)	bi	BB4624	100	rpe, cbbeP, cfxE	bi	BP3266	100
	CJ015_01840		-0.13222	955.044	0.107968	-1.22462	0.220717	0.439446	0.184003	999.864	0.143907	1.27862	0.201029	0.332873	0.230134	741.07	0.143397	1.60487	0.108523	0.213906	CDS			Co2+/Mg2+ efflux protein ApaG CDS	ApaG protein	bi	BB4623	100		bi	BP3267	99.19
	CJ015_01845		-0.0377912	369.079	0.133805	-0.282434	0.777611	0.896472	0.0554056	397.745	0.096561	0.573788	0.566111	0.695919	0.584018	269.394	0.178882	3.26483	0.00109531	0.00438217	CDS			hypothetical protein CDS	Membrane-bound lytic murein transglycosylase A precursor (EC 3.2.1.-)	bi	BB4622	100		bi	BP3268	100
	CJ015_01850		0.0386488	392.684	0.126314	0.305974	0.759624	0.888773	0.148881	400.407	0.151275	0.984178	0.325028	0.47263	0.868615	276.967	0.170652	5.08996	3.58135e-07	2.88781e-06	CDS			monooxygenase CDS	2-octaprenyl-3-methyl-6-methoxy-1,4-benzoquinol hydroxylase (EC 1.14.13.-)	bi	BB4621	100		bi	BP3269	99.49
	CJ015_01855	dsbC	0.0906949	313.315	0.112019	0.809641	0.418146	0.654233	0.267719	309.511	0.287237	0.932047	0.351312	0.498942	0.74339	230.738	0.17948	4.1419	3.44436e-05	0.000196266	CDS			dsbC CDS	Thiol:disulfide interchange protein DsbC	bi	BB4620	100	dsbC	bi	BP3270	98.57
	CJ015_01860		0.204772	188.756	0.145667	1.40576	0.159797	0.354747	0.125958	184.82	0.216997	0.580459	0.561605	0.693287	0.803509	146.792	0.208284	3.85776	0.000114429	0.000577177	CDS			hydroxyacid dehydrogenase CDS	D-3-phosphoglycerate dehydrogenase (EC 1.1.1.95)	bi	BB4619	100		bi	BP3271	99.04
	CJ015_01865	ttcA	0.359576	162.948	0.128264	2.80341	0.0050566	0.0258683	-0.162548	170.119	0.179992	-0.903082	0.366483	0.514581	0.212252	155.173	0.167421	1.26777	0.20488	0.348838	CDS			ttcA CDS	tRNA(Cytosine32)-2-thiocytidine synthetase	bi	BB4618	100		bi	BP3273	99.69
	CJ015_01870	folB	0.27909	60.6612	0.194919	1.43182	0.152194	0.342863	-0.384091	71.6012	0.244027	-1.57397	0.115495	0.217673	0.152169	57.9782	0.213122	0.714	0.475227	0.629308	CDS			folB CDS	Dihydroneopterin aldolase (EC 4.1.2.25)	bi	BB4617	100	folB	bi	BP3274	99.16
	CJ015_01875		-0.0720287	79.9082	0.17057	-0.422283	0.672818	0.842227	-0.598008	111.079	0.172363	-3.46947	0.00052149	0.00259418	-0.032173	71.9194	0.23418	-0.137386	0.890726	0.935083	CDS			NAD(P)/FAD-dependent oxidoreductase CDS	Thioredoxin reductase (EC 1.8.1.9)	bi	BB4616	100		bi	BP3275	99
	CJ015_01880		-0.440554	1112.16	0.0837569	-5.25991	1.44128e-07	2.57913e-06	0.720109	1073.64	0.187489	3.8408	0.000122635	0.00076602	-0.0532677	830.489	0.142117	-0.374815	0.707798	0.815729	CDS			peptidase M61 CDS	protease, putative	bi	BB4615	100		bi	BP3276	98.81
	CJ015_01885		-0.00759106	261.239	0.118603	-0.0640037	0.948967	0.976676	-0.207139	304.787	0.105854	-1.95684	0.0503659	0.114249	-0.508216	281.912	0.138755	-3.66269	0.000249577	0.0011628	CDS			enoyl-CoA hydratase CDS	Enoyl-CoA hydratase (EC 4.2.1.17)	bi	BB4614	99.61		bi	BP3277	99.61
	CJ015_01890		2.95837	163.088	0.163673	18.0749	5.02478e-73	1.23386e-70	-1.48405	80.3034	0.207638	-7.14728	8.85158e-13	1.99629e-11	1.47862	208.552	0.196702	7.51704	5.60303e-14	9.44081e-13	CDS			hypothetical protein CDS	putative exported protein	bi	BB4613	99.8		-
	CJ015_01895		0.474519	1051.02	0.158964	2.98507	0.00283512	0.016107	-0.239681	1084.88	0.333306	-0.719101	0.472079	0.616858	0.564259	958.495	0.206465	2.73295	0.00627692	0.0201007	CDS			ABC transporter permease CDS	ATP synthase protein I	bi	BB4612	100		bi	BP3281	100
	CJ015_01900	atpB	0.85294	1356.15	0.115437	7.3888	1.48158e-13	4.85079e-12	-0.59961	1386.09	0.257538	-2.32824	0.0198993	0.0540831	-0.290974	1850.96	0.17336	-1.67843	0.0932625	0.191119	CDS			atpB CDS	ATP synthase F0 sector subunit a	bi	BB4611	100	atpB, uncB, papD	bi	BP3282	100
	CJ015_01905	atpE	0.535867	1663.73	0.172467	3.10707	0.00188952	0.0116481	-0.894769	2148.33	0.261939	-3.41594	0.000635611	0.00306887	-1.05093	2834.12	0.221292	-4.74907	2.04356e-06	1.46445e-05	CDS			atpE CDS	ATP synthase F0 sector subunit c	bi	BB4610	100	atpE	bi	BP3283	100
	CJ015_01910	atpF	0.832344	671.179	0.138432	6.01267	1.82498e-09	4.15794e-08	-0.889528	811.755	0.377789	-2.35456	0.0185446	0.0512539	-0.271368	905.676	0.190329	-1.42579	0.15393	0.279633	CDS			atpF CDS	ATP synthase F0 sector subunit b	bi	BB4609	100	atpF, uncF, papF	bi	BP3284	99.36
	CJ015_01915	atpH	0.629285	284.286	0.124643	5.04872	4.44779e-07	7.39069e-06	-0.611332	323.555	0.321343	-1.90243	0.0571151	0.1265	-0.239421	349.466	0.183757	-1.30292	0.192602	0.3319	CDS			atpH CDS	ATP synthase delta chain (EC 3.6.3.14)	bi	BB4608	100	atpH, uncH, papE	bi	BP3285	100
	CJ015_01920	atpA	0.41687	1023.06	0.104041	4.00677	6.15535e-05	0.000643183	-0.443752	1161.74	0.275448	-1.61102	0.107176	0.206219	-0.471838	1283.24	0.151926	-3.10571	0.00189823	0.00710415	CDS			atpA CDS	ATP synthase alpha chain (EC 3.6.3.14)	bi	BB4607	100	atpA, uncA, papA	bi	BP3286	99.81
	CJ015_01925	atpG	0.299893	642.487	0.112044	2.67656	0.00743824	0.0354278	-0.426382	748.963	0.261262	-1.63201	0.102678	0.199033	-0.956465	951.398	0.145674	-6.5658	5.17547e-11	6.66572e-10	CDS			atpG CDS	ATP synthase gamma chain (EC 3.6.3.14)	bi	BB4606	100	atpG, uncG, papC	bi	BP3287	99.67
	CJ015_01930	atpD	0.230787	601.742	0.13772	1.67577	0.0937829	0.245569	-0.277979	681.317	0.277994	-0.999946	0.317337	0.465487	-0.374447	674.35	0.168814	-2.21811	0.0265476	0.0689885	CDS			atpD CDS	ATP synthase beta chain (EC 3.6.3.14)	bi	BB4605	100	atpD, uncD, papB	bi	BP3288	99.79
	CJ015_01935	atpC	0.328034	532.469	0.122207	2.68425	0.00726936	0.0350006	-0.767565	710.212	0.271934	-2.82261	0.00476342	0.0166507	-0.618123	690.635	0.173249	-3.56782	0.000359962	0.00161931	CDS			atpC CDS	ATP synthase epsilon chain (EC 3.6.3.14)	bi	BB4604	100	atpC, uncC, papG	bi	BP3289	100
	CJ015_01940		0.166541	38.2052	0.247851	0.671939	0.501622	0.724447	0.360629	34.663	0.285873	1.2615	0.207129	0.34045	0.647858	30.0772	0.288722	2.24388	0.0248402	0.0654195	CDS			hypothetical protein CDS	ortholog of Bordetella pertussis (BX470248) BP3290	bi	BB4603	99.66		bi	BP3290	97.28
	CJ015_01945	hemE	0.00767543	450.8	0.127779	0.060068	0.952101	0.978028	-0.143375	507.556	0.144234	-0.99404	0.320203	0.467936	0.00508491	400.346	0.177139	0.0287059	0.977099	0.985339	CDS			hemE CDS	Uroporphyrinogen III decarboxylase (EC 4.1.1.37)	bi	BB4602	100	hemE	bi	BP3291	99.16
	CJ015_01950	priA	0.237092	172.678	0.150946	1.57071	0.11625	0.285142	-0.269979	194.109	0.192965	-1.39911	0.16178	0.283145	0.587783	143.182	0.192667	3.05077	0.00228258	0.00833755	CDS			priA CDS	Helicase PriA essential for oriC/DnaA-independent DNA replication	bi	BB4601	100		bi	BP3292	99.26
	CJ015_01955	rep	-0.00878928	221.496	0.117722	-0.0746614	0.940484	0.972578	-0.150663	258.146	0.243675	-0.618296	0.53638	0.672051	0.123972	189.374	0.150412	0.82422	0.409814	0.572014	CDS			rep CDS	ATP-dependent DNA helicase Rep	bi	BB4600	99.85	rep	bi	BP3293	99.71
	CJ015_01960		0.188246	79.7835	0.154	1.22238	0.221566	0.44054	-0.808919	115.385	0.246636	-3.27981	0.00103876	0.00464964	-0.578501	98.5448	0.19038	-3.03866	0.00237632	0.00860638	CDS			peptidase CDS	putative peptidase	bi	BB4599	99.47		bi	BP3295	97.08
	CJ015_01965		0.342122	59.5096	0.18135	1.88653	0.0592242	0.17564	-0.535342	72.7311	0.173976	-3.07711	0.00209018	0.0084672	-0.145942	63.5513	0.207218	-0.704291	0.481251	0.634426	CDS			alpha/beta hydrolase CDS	ortholog of Bordetella pertussis (BX470248) BP3296	bi	BB4598	100		bi	BP3296	99.67
	CJ015_01970		0.0754667	60.388	0.192836	0.391352	0.695537	0.85616	-0.615512	81.5184	0.198975	-3.09341	0.00197872	0.00805044	-0.397934	64.4271	0.237851	-1.67304	0.094319	0.193032	CDS			ABC transporter ATP-binding protein CDS	Dipeptide transport ATP-binding protein DppF (TC 3.A.1.5.2)	bi	BB4597	100		uni	BP3858	60.54
	CJ015_01975		0.635861	38.9456	0.19789	3.21321	0.00131261	0.00868524	-0.954772	53.5875	0.337567	-2.82839	0.00467823	0.0163895	0.270035	39.1193	0.287675	0.938681	0.347894	0.51236	CDS			ABC transporter ATP-binding protein CDS	putative oligopeptide transport ATP-binding protein	bi	BB4596	100		uni	BP3859	61.15
	CJ015_01980		0.591027	25.2823	0.231533	2.55267	0.0106901	0.0472975	-1.05263	36.6718	0.231511	-4.5468	5.44672e-06	4.84831e-05	-0.51368	35.3953	0.258386	-1.98803	0.0468083	0.110133	CDS			ABC transporter permease CDS	Dipeptide transport system permease protein DppC (TC 3.A.1.5.2)	bi	BB4595	100		bi	BP3298	99.67
	CJ015_01985		0.332122	79.1812	0.158401	2.09671	0.0360191	0.121026	-0.857395	112.913	0.203522	-4.21279	2.52238e-05	0.000191155	-0.120685	84.8234	0.227008	-0.531634	0.594979	0.732147	CDS			ABC transporter permease CDS	Dipeptide transport system permease protein DppB (TC 3.A.1.5.2)	bi	BB4594	100		bi	BP3299	99.69
	CJ015_01990		0.38063	82.222	0.192707	1.97517	0.0482484	0.150926	-0.68494	104.339	0.186457	-3.67345	0.000239295	0.00136065	0.158311	81.1251	0.255751	0.619004	0.535914	0.681637	CDS			succinylglutamate desuccinylase CDS	ortholog of Bordetella pertussis (BX470248) BP3300	bi	BB4593	99.71		bi	BP3300	98.85
	CJ015_01995		0.0545087	715.328	0.130882	0.416472	0.677065	0.845136	0.143395	726.235	0.174345	0.822476	0.410806	0.558253	0.190764	611.683	0.164774	1.15773	0.246976	0.39972	CDS			transporter CDS	putative binding-protein-dependent transport protein	bi	BB4592	100		uni	BP3862	39.33
	CJ015_02000		-0.0615981	19637.8	0.112212	-0.548945	0.583043	0.7818	1.03981	15690.7	0.436097	2.38435	0.0171093	0.0480596	-0.0673547	17532.1	0.160706	-0.419119	0.675129	0.793644	CDS			hypothetical protein CDS	ortholog of Bordetella pertussis (BX470248) BP3302	bi	BB4591	100		bi	BP3302	100
	CJ015_02005		-0.604793	361.247	0.163179	-3.70632	0.000210292	0.00184058	1.17216	324.02	0.20259	5.78586	7.2142e-09	1.0952e-07	0.741323	192.925	0.225139	3.29273	0.000992188	0.00402787	CDS			NAD(P)H-hydrate dehydratase CDS	NAD(P)HX dehydratase	bi	BB4590	99.65		bi	BP3303	96.52
	CJ015_02010		-0.461936	221.763	0.142789	-3.2351	0.00121598	0.00819482	0.50423	227.107	0.131311	3.83996	0.000123057	0.000767632	0.0408389	156.929	0.194973	0.209459	0.83409	0.899531	CDS			enoyl-CoA hydratase CDS	Enoyl-CoA hydratase (EC 4.2.1.17)	bi	BB4589	100		bi	BP3304	100
	CJ015_02015		-0.35828	64.8882	0.219034	-1.63573	0.101897	0.262004	0.359545	67.6513	0.334136	1.07604	0.281908	0.426179	-0.261418	55.8687	0.325163	-0.803962	0.421419	0.58216	CDS			enoyl-CoA hydratase CDS	Enoyl-CoA hydratase (EC 4.2.1.17)	bi	BB4588	100		bi	BP3305	100
	CJ015_02020		-0.544115	583.878	0.0875104	-6.21772	5.04437e-10	1.25259e-08	0.549756	604.17	0.395401	1.39038	0.164415	0.285686	0.0909731	394.234	0.131212	0.693331	0.488102	0.641244	CDS			nitronate monooxygenase CDS	Dioxygenases related to 2-nitropropane dioxygenase	bi	BB4587	100		bi	BP3306	99.7
	CJ015_02025		-0.788484	311.593	0.127024	-6.20736	5.38805e-10	1.33046e-08	0.00945973	401.21	0.397389	0.0238047	0.981008	0.985411	-0.678995	252.272	0.170413	-3.9844	6.76513e-05	0.000360577	CDS			TetR/AcrR family transcriptional regulator CDS	Transcriptional regulator, TetR family	bi	BB4586	100		bi	BP3307	99.03
	CJ015_02030		-0.445667	694.119	0.13264	-3.35998	0.000779475	0.00560112	0.493144	711.999	0.385103	1.28055	0.200351	0.332101	0.105315	485.258	0.19017	0.553795	0.579719	0.718876	CDS			acyl-CoA dehydrogenase CDS	Butyryl-CoA dehydrogenase (EC 1.3.99.2)	bi	BB4585	100		bi	BP3308	99.48
	CJ015_02035		0.439256	352.398	0.12963	3.38852	0.0007027	0.00517656	0.447592	284.406	0.168307	2.65938	0.0078285	0.0253265	1.00442	277.705	0.17811	5.63932	1.7072e-08	1.63786e-07	CDS			CoA transferase CDS	L-carnitine dehydratase/bile acid-inducible protein F (EC 2.8.3.16)	bi	BB4584	100		uni	BP1779	57.64
	CJ015_02040		0.853935	443.414	0.10924	7.81709	5.40584e-15	1.9115e-13	0.00268363	356.964	0.0880665	0.0304728	0.97569	0.982514	1.18521	393.025	0.145611	8.13957	3.96675e-16	8.21483e-15	CDS			3-hydroxyacyl-CoA dehydrogenase CDS	3-hydroxyacyl-CoA dehydrogenase (EC 1.1.1.35) / Enoyl CoA hydratase (EC 4.2.1.17)	bi	BB4583	100	paaH	uni	BP0669	39.1
	CJ015_02045		0.428227	1582.7	0.133082	3.21777	0.0012919	0.00858675	-0.859775	2182	0.271181	-3.17048	0.00152186	0.00644898	0.262225	1538.25	0.206041	1.27268	0.20313	0.346611	CDS			cytochrome c5 family protein CDS	putative cytochrome c	bi	BB4582	99.69		-
	CJ015_02050		-0.851117	1463.99	0.347521	-2.44911	0.0143212	0.0603427	0.43066	1683.13	0.367626	1.17146	0.241412	0.379894	-0.998965	1065.21	0.40135	-2.48901	0.0128099	0.0372183	tRNA			tRNA-Arg	tRNA-Arg	0		0		0
	CJ015_02055		0.41195	24.8389	0.24402	1.68818	0.0913767	0.240551	-0.126454	27.1912	0.471449	-0.268225	0.788526	0.867397	1.15762	19.6607	0.339015	3.41467	0.0006386	0.00273163	CDS			hypothetical protein CDS	Copper tolerance protein	bi	BB4581	99.39		bi	BP3314	91.62
	CJ015_02060	copA	-0.103152	16.5058	0.27296	-0.3779	0.705505	0.859281	0.0125821	20.0121	0.312528	0.0402592	0.967886	0.978525	0.384148	12.6543	0.383175	1.00254	0.316084	0.477785	CDS			copA CDS	Multicopper oxidase	bi	BB4580	100	copA	bi	BP3315	97.63
	CJ015_02065	copB	-0.344713	6.32595	0.338732	-1.01766	0.308841	0.543856	0.356239	6.76571	0.370286	0.962064	0.336017	0.482848	-0.408737	5.49747	0.495047	-0.825652	0.409001	0.571807	CDS			copB CDS	Copper resistance protein B	bi	BB4579	100	copB	bi	BP3316	98.45
	CJ015_02070		0.395182	40.9954	0.196328	2.01287	0.0441282	0.141236	0.735932	31.8369	0.369502	1.99169	0.0464052	0.107288	2.12075	24.806	0.347125	6.10948	9.9956e-10	1.12146e-08	CDS			enoyl-CoA hydratase/isomerase family protein CDS	Enoyl-CoA hydratase (EC 4.2.1.17)	bi	BB4578	99.19		bi	BP3317	97.93
	CJ015_02075		-0.0325854	82.817	0.162948	-0.199974	0.841501	0.926267	0.95669	68.249	0.396268	2.41425	0.0157677	0.0452947	1.73208	45.4731	0.258361	6.7041	2.02652e-11	2.74479e-10	CDS			CoA transferase CDS	CAIB/BAIF family protein	bi	BB4577	99.74		uni	BP0642	37.1
	CJ015_02080		-0.254501	328.27	0.136383	-1.86607	0.0620315	0.181619	1.21524	272.305	0.558107	2.17744	NA	NA	2.18281	159.57	0.178911	12.2005	3.0875e-34	1.57764e-32	CDS		e	IclR family transcriptional regulator CDS	Transcriptional regulator, IclR family	bi	BB4576	100		bi	BP3319	99.62
	CJ015_02085		-0.41596	766.53	0.103511	-4.0185	5.85691e-05	0.000616198	1.29899	639.292	0.452228	2.87242	NA	NA	1.52613	380.042	0.1701	8.97197	2.91253e-19	7.13115e-18	CDS		e	cysteine dioxygenase CDS	Cysteine dioxygenase (EC 1.13.11.20)	bi	BB4575	100		bi	BP3320	100
	CJ015_02090		-0.204492	5.62451	0.358469	-0.570459	0.568367	0.772028	0.0184082	6.5519	0.412496	0.0446264	0.964405	0.977533	-0.173558	5.1249	0.542683	-0.319814	0.749109	0.841875	CDS			amidase CDS	Glutamyl-tRNA(Gln) amidotransferase subunit A-like protein	uni	BB4022	36.36		bi	BP3321	99.55
	CJ015_02095		-0.208623	5.88972	0.358633	-0.581719	0.560756	0.766048	-0.052056	7.12278	0.440933	-0.118059	0.906021	0.944066	-0.411846	5.6243	0.498325	-0.826461	0.408543	0.571807	CDS			transporter CDS	High-affinity leucine-specific transport system, periplasmic binding protein LivK (TC 3.A.1.4.1)	bi	BB4572	100		bi	BP3322	99.48
	CJ015_02100		0.591375	4.30287	0.357383	1.65474	0.0979778	0.254742	-0.6474	4.40293	0.422326	-1.53294	0.125291	0.231577	0.302235	5.16352	0.55132	0.548202	0.583553	0.722107	CDS			ABC transporter ATP-binding protein CDS	Branched-chain amino acid transport ATP-binding protein LivF (TC 3.A.1.4.1)	bi	BB4571	100		uni	BP1273	54.7
	CJ015_02105		0.108375	4.409	0.35572	0.304662	0.760623	0.888773	0.0834658	5.00387	0.43596	0.191453	0.848171	0.908188	0.197208	3.22419	0.584337	0.33749	0.735748	0.833233	CDS			ABC transporter ATP-binding protein CDS	Branched-chain amino acid transport ATP-binding protein LivG (TC 3.A.1.4.1)	bi	BB4570	100		uni	BP2744	58.85
	CJ015_02110		-0.141304	4.4597	0.363971	-0.388228	0.697847	0.857063	0.0290877	5.03786	0.455877	0.0638059	0.949125	0.968112	0.0735823	3.05167	0.605041	0.121615	0.903204	0.943578	CDS			branched-chain amino acid ABC transporter permease CDS	putative branched-chain amino acid transport system permease protein	bi	BB4569	100		uni	BP3719	32.53
	CJ015_02115		0.190001	5.57487	0.344587	0.551389	0.581367	0.780335	-0.799369	7.66117	0.346806	-2.30495	0.0211695	0.0566695	-0.617772	8.4582	0.504547	-1.22441	0.220797	0.368728	CDS			branched-chain amino acid ABC transporter permease CDS	branched-chain amino acid transport system permease protein	bi	BB4568	99.31		uni	BP3569	30
	CJ015_02120		0.0510681	165.222	0.18661	0.273662	0.784344	0.898368	-0.146468	187.846	0.246874	-0.593289	0.552988	0.685535	0.349366	134.985	0.256997	1.35941	0.174016	0.307306	CDS			LacI family transcriptional regulator CDS	LacI family transcriptional regulator	bi	BB4567	100		uni	BP2590	29.65
	CJ015_02125		0.168726	32.5487	0.221898	0.760377	0.447029	0.680731	-0.021748	35.3335	0.329459	-0.0660112	0.947369	0.966957	-0.230766	33.8647	0.304527	-0.757784	0.44858	0.605275	CDS			porin CDS	outer membrane porin	bi	BB4566	99.74		bi	BP2851	98.37
	CJ015_02130	panB	0.0550043	296.126	0.0980787	0.560819	0.574921	0.776852	0.134513	296.898	0.0850155	1.58222	0.113599	0.215224	0.0432557	264.999	0.130794	0.330716	0.740859	0.836153	CDS			panB CDS	3-methyl-2-oxobutanoate hydroxymethyltransferase (EC 2.1.2.11)	bi	BB4565	99.64	panB	bi	BP2850	99.64
	CJ015_02135		0.0797172	53.4632	0.181179	0.439992	0.659943	0.833699	-0.506369	68.8856	0.208159	-2.4326	0.0149907	0.0434889	0.10166	47.2847	0.224136	0.453564	0.650142	0.774211	CDS			LysR family transcriptional regulator CDS	putative LysR-family transcriptional regulator	bi	BB4564	100		bi	BP2849	99.34
	CJ015_02140		-0.185863	8.30609	0.32466	-0.572484	0.566994	0.770875	0.303042	8.5885	0.327462	0.925427	0.354744	0.502295	0.16157	6.26329	0.486929	0.331814	0.74003	0.835815	CDS			tripartite tricarboxylate transporter substrate binding protein CDS	Tricarboxylate transport protein TctC	bi	BB4563	100		-
	CJ015_02145		0.573862	7.59498	0.325533	1.76284	0.0779275	0.213364	-0.923122	9.14444	0.348274	-2.65056	0.00803577	0.02589	0.211675	8.06864	0.44313	0.477681	0.632877	0.761689	CDS			succinylglutamate desuccinylase CDS	ortholog of Bordetella pertussis (BX470248) BP3300	bi	BB4562	100		uni	BP3300	65.58
	CJ015_02150		0.00131644	151.78	0.149986	0.00877706	0.992997	0.997107	-0.12388	170.465	0.0991073	-1.24996	0.211315	0.344792	-0.0893807	138.446	0.201406	-0.443785	0.657198	0.77872	CDS			hypothetical protein CDS	outer membrane lipoprotein	bi	BB4561	100		-
	CJ015_02155	gshA	0.129736	311.291	0.129396	1.00263	0.31604	0.550393	-0.0584339	333.354	0.173026	-0.337716	0.735577	0.827282	0.254306	269.802	0.174947	1.45362	0.146052	0.270098	CDS			gshA CDS	Glutamate--cysteine ligase (EC 6.3.2.2)	bi	BB4560	100	gshA, gsh-I	-
	CJ015_02165		-0.0521415	102.598	0.154524	-0.337433	0.735791	0.876602	-0.546452	137.619	0.149044	-3.66637	0.000246013	0.00139042	0.188048	83.8244	0.331835	0.566693	0.570923	0.711534	CDS			hypothetical protein CDS	hypothetical protein	bi	BB4558	99.53		bi	BP0043	99.45
	CJ015_02170		0.0165876	2.34833	0.366393	0.0452728	0.96389	NA	0.223257	2.08499	0.60862	0.366825	0.71375	0.81031	0.577277	1.38349	0.708298	0.81502	0.415061	0.576741	CDS			helix-turn-helix transcriptional regulator CDS	transcriptional regulator	bi	BB4557	100		bi	BP0044	100
	CJ015_02175		0.140243	66.4523	0.176304	0.795458	0.426347	0.662463	-0.640327	89.0158	0.186538	-3.43269	0.000597615	0.00290509	0.226809	57.9006	0.230019	0.986045	0.324111	0.486944	CDS			hypothetical protein CDS	membrane protein	bi	BB4556	100		bi	BP0045	100
	CJ015_02180		-0.744996	404.191	0.160376	-4.64532	3.39546e-06	4.79487e-05	1.08989	382.566	0.259951	4.19269	2.75669e-05	0.000206246	0.265809	226.784	0.200795	1.32378	0.185576	0.3224	CDS			lactate dehydrogenase CDS	Ureidoglycolate dehydrogenase (EC 1.1.1.154)	bi	BB4555	99.4		uni	BP2521	37.08
	CJ015_02185	metX	0.269729	601.447	0.101296	2.6628	0.00774944	0.0365165	-0.470955	730.417	0.215123	-2.18924	0.0285797	0.0722347	0.42205	522.666	0.162126	2.60322	0.00923519	0.0281365	CDS			metX CDS	Homoserine O-acetyltransferase (EC 2.3.1.31)	bi	BB4554	99.76	metX	bi	BP0047	99.52
	CJ015_02190	metW	-0.0379346	93.7137	0.173212	-0.219007	0.826644	0.919321	0.0385709	102.436	0.157961	0.24418	0.807091	0.879178	-0.0258217	84.4905	0.235477	-0.109657	0.912682	0.949113	CDS			metW CDS	Methionine biosynthesis protein MetW	bi	BB4553	100		bi	BP0048	99.51
	CJ015_02195	ampG	-0.441739	212.959	0.115161	-3.83582	0.000125144	0.00119468	0.50808	221.549	0.124104	4.09398	4.24037e-05	0.000300078	0.0686294	153.598	0.178296	0.384918	0.700298	0.811062	CDS			ampG CDS	AmpG permease	bi	BB4552	99.75	ampG	bi	BP0050	99.26
	CJ015_02200		-0.422764	222.304	0.125131	-3.37858	0.000728624	0.00531438	0.0905181	262.758	0.0957376	0.945481	0.344413	0.491974	-0.329145	184.789	0.15239	-2.15988	0.0307818	0.0777984	CDS			porin CDS	outer membrane porin protein precursor	bi	BB4551	100		uni	BP0840	31.99
	CJ015_02205		-0.255677	9.61611	0.312894	-0.817137	0.41385	0.649349	-0.62297	14.3511	0.276196	-2.25554	0.0240997	0.0632633	-0.855547	11.0762	0.412253	-2.0753	0.0379591	0.092699	CDS			aspartate/glutamate racemase family protein CDS	Aspartate racemase (EC 5.1.1.13)	bi	BB4550	100		bi	BP0053	98.77
	CJ015_02210	artP_1	0.0221943	21.2687	0.240936	0.0921169	0.926605	0.965942	-0.24418	24.2514	0.237661	-1.02743	0.304218	0.450549	-0.314612	20.3677	0.308735	-1.01904	0.308186	0.469469	CDS			artP_1 CDS	Glutamate Aspartate transport ATP-binding protein GltL (TC 3.A.1.3.4)	bi	BB4549	99.59	gltL	uni	BP0768	68.85
	CJ015_02215		-0.317597	13.0219	0.287658	-1.10408	0.269559	0.49956	-0.461564	18.0862	0.261672	-1.7639	0.0777489	0.161837	-1.10233	15.5628	0.348382	-3.16415	0.00155537	0.00597367	CDS			amino acid ABC transporter permease CDS	Glutamate Aspartate transport system permease protein GltK (TC 3.A.1.3.4)	bi	BB4548	100	gltK	bi	BP0055	99.56
	CJ015_02220		0.151958	3.94591	0.36831	0.412584	0.679912	NA	-0.0230215	3.96011	0.452603	-0.0508646	0.959433	0.974811	-0.648563	6.28222	0.564506	-1.1489	0.250595	0.403441	CDS			amino acid ABC transporter permease CDS	Glutamate Aspartate transport system permease protein GltJ (TC 3.A.1.3.4)	bi	BB4547	99.21	gltJ	bi	BP0056	98.42
	CJ015_02225		0.263648	4.67111	0.352434	0.748078	0.454413	0.687586	-1.00443	6.39654	0.365649	-2.74698	0.00601465	0.0204306	-0.579226	6.3713	0.478704	-1.20999	0.226283	0.374889	CDS			amino acid ABC transporter substrate-binding protein CDS	Glutamate Aspartate periplasmic binding protein precursor GltI (TC 3.A.1.3.4)	bi	BB4546	100		bi	BP0057	99.67
	CJ015_02230		-0.0567501	24.2694	0.266312	-0.213096	0.831252	0.920767	0.00548837	26.337	0.216527	0.0253473	0.979778	0.984605	0.00547309	22.0983	0.396042	0.0138195	0.988974	0.992775	CDS			D-cysteine desulfhydrase CDS	pyridoxal phosphate-dependent deaminase, putative	bi	BB4545	100		-
	CJ015_02235		-0.158564	78.4172	0.186631	-0.84961	0.395542	0.627754	0.0588466	86.7299	0.178213	0.330203	0.741247	0.830929	-0.446831	77.104	0.210285	-2.12489	0.0335961	0.0837408	CDS			LysR family transcriptional regulator CDS	LysR family regulatory protein	bi	BB4544	100		uni	BP0764	30.23
	CJ015_02240		-0.473244	147.193	0.183007	-2.58593	0.00971157	0.0436675	0.119519	170.324	0.206419	0.579013	0.56258	0.693761	-0.512148	126.04	0.166216	-3.08121	0.00206161	0.00762521	CDS			two-component sensor histidine kinase CDS	sensor kinase protein	bi	BB4543	99.58		uni	BP0157	37.3
	CJ015_02245		-0.471501	163.277	0.158344	-2.9777	0.00290423	0.0164363	-0.192707	211.419	0.148215	-1.30019	0.193537	0.32332	-0.729304	154.45	0.160595	-4.54128	5.59142e-06	3.67113e-05	CDS			DNA-binding response regulator CDS	DNA-binding heavy metal response regulator	bi	BB4542	100		uni	BP0158	55.8
	CJ015_02250		0.346457	2.30842	0.367535	0.942651	0.345859	NA	-0.219899	1.9535	0.559338	-0.393141	0.694215	0.796044	0.711572	1.79296	0.687459	1.03508	0.300634	0.460351	CDS			DUF305 domain-containing protein CDS	putative exported protein	bi	BB4541	100		-
	CJ015_02255		0.033907	10.1535	0.330746	0.102517	0.918346	0.96187	-0.046861	10.7765	0.29819	-0.157152	0.875125	0.924806	-0.0681758	10.4618	0.514347	-0.132548	0.894551	0.937842	CDS			hypothetical protein CDS	Surface antigen gene	bi	BB4540	100		uni	BP0364	27.68
	CJ015_02260		-0.659454	288.711	0.157384	-4.19008	2.78852e-05	0.000320971	2.80024	207.344	0.361476	7.74668	9.43265e-15	2.69808e-13	1.75323	120.042	0.242286	7.23621	4.61386e-13	7.15834e-12	CDS		e	tartrate dehydrogenase CDS	Tartrate dehydrogenase (EC 1.1.1.93) / Tartrate decarboxylase (EC 4.1.1.73) / D-malic enzyme (EC 1.1.1.83)	bi	BB4539	100		uni	BP2291	69.19
	CJ015_02265		-0.359577	50.8395	0.187302	-1.91977	0.0548869	0.166506	0.259081	56.5754	0.161995	1.59931	0.109751	0.209712	0.245225	34.6782	0.27881	0.87954	0.379108	0.542688	CDS			LysR family transcriptional regulator CDS	Positive regulator of Tartrate dehydrogenase/decarboxylase/D-malic enzyme	bi	BB4538	99.67		uni	BP1242	37.33
	CJ015_02270		0.364974	2666.41	0.163537	2.23175	0.0256313	0.0931663	-0.269198	2851.32	0.246288	-1.09302	0.274384	0.418717	-0.189479	2975.66	0.230392	-0.82242	0.410838	0.572892	CDS			universal stress protein CDS	putative universal stress protein	bi	BB4537	100		uni	BP0410	26.8
	CJ015_02275		-0.248195	126.454	0.218551	-1.13564	0.256108	0.480679	-0.150335	154.093	0.253842	-0.592239	0.55369	0.685997	-0.531924	122.634	0.268191	-1.98338	0.0473252	0.11096	CDS			hypothetical protein CDS	putative membrane protein	bi	BB4536	100		bi	BP0367	100
	CJ015_02280	gdhA_1	-0.436536	389.14	0.131141	-3.32876	0.000872329	0.00613964	0.65047	404.731	0.503179	1.29272	0.196107	0.327031	1.76151	183.856	0.203346	8.66265	4.60919e-18	1.06738e-16	CDS			gdhA_1 CDS	NADP-specific glutamate dehydrogenase (EC 1.4.1.4)	bi	BB4535	99.78	gdhA	bi	BP0368	99.33
	CJ015_02285	xth_1	0.24356	663.583	0.179432	1.3574	0.174654	0.377701	-0.0373426	681.499	0.226439	-0.164912	0.869013	0.92051	0.505386	559.693	0.242428	2.08469	0.0370977	0.091021	CDS			xth_1 CDS	Exodeoxyribonuclease III (EC 3.1.11.2)	bi	BB4534	100		bi	BP0369	99.62
	CJ015_02290	pyrE	0.249962	387.974	0.130924	1.90921	0.0562345	0.169316	0.194981	363.592	0.0997126	1.95543	0.0505327	0.114572	0.414617	334.051	0.177629	2.33417	0.0195866	0.0534707	CDS			pyrE CDS	Orotate phosphoribosyltransferase (EC 2.4.2.10)	bi	BB4533	100	pyrE	bi	BP0370	98.21
	CJ015_02295	gatB	0.564208	338.818	0.144415	3.90684	9.35123e-05	0.000912416	-0.356773	351.377	0.190134	-1.87643	0.0605963	0.132793	0.209673	352.66	0.133317	1.57274	0.115779	0.225186	CDS			gatB CDS	Aspartyl-tRNA(Asn) amidotransferase subunit B (EC 6.3.5.6) @ Glutamyl-tRNA(Gln) amidotransferase subunit B (EC 6.3.5.7)	bi	BB4532	100	gatB	bi	BP0371	99.59
	CJ015_02300	gatA	0.0544715	288.826	0.123776	0.44008	0.659879	0.833699	-0.193995	327.917	0.0897874	-2.16061	0.0307256	0.0767076	-0.138192	278.764	0.146887	-0.940801	0.346807	0.511078	CDS			gatA CDS	Aspartyl-tRNA(Asn) amidotransferase subunit A (EC 6.3.5.6) @ Glutamyl-tRNA(Gln) amidotransferase subunit A (EC 6.3.5.7)	bi	BB4531	99.8	gatA	bi	BP0372	99.41
	CJ015_02305	gatC	0.390152	253.056	0.113784	3.42888	0.000606078	0.00459496	-0.354705	277.669	0.137041	-2.58832	0.00964444	0.0297841	-0.268146	289.278	0.163662	-1.63841	0.101335	0.203319	CDS			gatC CDS	Aspartyl-tRNA(Asn) amidotransferase subunit C (EC 6.3.5.6) @ Glutamyl-tRNA(Gln) amidotransferase subunit C (EC 6.3.5.7)	bi	BB4530	98.04	gatC	bi	BP0373	99.02
	CJ015_02310	mreB	0.114184	2383.27	0.0916132	1.24637	0.212628	0.429555	-0.0140816	2495.07	0.113766	-0.123777	0.901492	0.942058	0.0141195	2214.56	0.136995	0.103066	0.91791	0.950307	CDS			mreB CDS	Rod shape-determining protein MreB	bi	BB4529	100	mreB, envB, rodY	bi	BP0374	100
	CJ015_02315	mreC	0.0720894	315.32	0.14066	0.512507	0.608296	0.800199	-0.0987334	347.394	0.177956	-0.554818	0.579019	0.707338	0.450322	249.997	0.190829	2.35982	0.0182838	0.0504119	CDS			mreC CDS	Rod shape-determining protein MreC	bi	BB4528	100	mreC	bi	BP0375	99.66
	CJ015_02320	mreD	0.0558205	141.604	0.13551	0.41193	0.680391	0.846896	0.126564	146.685	0.147232	0.859621	0.389998	0.539034	0.681713	105.914	0.194866	3.49836	0.000468122	0.00206246	CDS			mreD CDS	Rod shape-determining protein MreD	bi	BB4527	100	mreD	bi	BP0376	99.35
	CJ015_02325	mrdA	0.232298	348.357	0.11086	2.09541	0.0361344	0.121204	-0.0133526	359.148	0.265135	-0.0503613	0.959834	0.974906	0.482505	293.202	0.142504	3.3859	0.000709449	0.00299921	CDS			mrdA CDS	Penicillin-binding protein 2 (PBP-2)	bi	BB4526	100	mrdA, pbpA	bi	BP0377	100
	CJ015_02330	mrdB	-0.200247	119.364	0.167334	-1.19669	0.231428	0.453619	0.308874	124.246	0.209359	1.47533	0.140124	0.252913	0.134836	91.7072	0.216252	0.623516	0.532946	0.68024	CDS			mrdB CDS	Rod shape-determining protein RodA	bi	BB4525	100	mrdB, rodA	bi	BP0378	100
	CJ015_02335	ldh	0.883539	2760.21	0.187726	4.70652	2.51978e-06	3.65161e-05	0.928174	1629.17	0.320305	2.89778	0.00375816	0.0136769	2.02498	2161.05	0.222793	9.08903	9.99253e-20	2.53918e-18	CDS			ldh CDS	Hypothetical oxidoreductase, YbiC homolog	bi	BB4524	100	ldh	bi	BP0379	99.43
	CJ015_02340		0.481644	2548.8	0.113299	4.25108	2.12744e-05	0.000254831	1.09405	1721.59	0.322091	3.3967	0.000682037	0.00325477	0.558559	2301.61	0.129683	4.3071	1.65406e-05	9.95611e-05	CDS			hypothetical protein CDS	membrane protein, putative	bi	BB4523	99.8		bi	BP0380	99.4
	CJ015_02345	slmA	0.246035	348.461	0.139857	1.75918	0.0785462	0.21457	0.280066	321.299	0.227978	1.22848	0.219267	0.354682	0.594456	286.822	0.193268	3.07581	0.00209934	0.00775254	CDS			slmA CDS	Transcriptional regulator SlmA, TetR family	bi	BB4522	100		bi	BP0381	100
	CJ015_02350		0.02394	93.1186	0.153166	0.156302	0.875795	0.944897	0.0812107	98.6463	0.192365	0.422169	0.672901	0.779403	0.465356	74.9051	0.209762	2.21849	0.0265212	0.0689581	CDS			pyrimidine 5'-nucleotidase CDS	Pyridoxal-5'-phosphate phosphatase (EC 3.1.3.74), Alphaproteobacterial type	bi	BB4521	100		bi	BP0382	99.6
	CJ015_02355	argB	0.0408346	604.814	0.139664	0.292376	0.769999	0.893252	0.28483	582.264	0.158885	1.79268	0.0730238	0.154395	-0.139732	573.296	0.16209	-0.862063	0.388653	0.551315	CDS			argB CDS	Acetylglutamate kinase (EC 2.7.2.8)	bi	BB4520	100	argB	bi	BP0383	99.67
	CJ015_02360		0.127668	1356.89	0.117242	1.08893	0.276183	0.508234	0.0604587	1376.67	0.125117	0.483219	0.62894	0.745793	0.263772	1174.47	0.200494	1.31561	0.188305	0.326408	CDS			lipoprotein, YaeC family CDS	Methionine ABC transporter substrate-binding protein	bi	BB4519	100		bi	BP0385	99.62
	CJ015_02365		0.224487	1500.64	0.138214	1.6242	0.104334	0.266191	0.581467	1261.28	0.306516	1.89702	0.057825	0.127952	0.788187	1157.84	0.177562	4.43894	9.04011e-06	5.76629e-05	CDS			TlpA family protein disulfide reductase CDS	Cytochrome c-type biogenesis protein ResA	bi	BB4518	100		bi	BP0386	100
	CJ015_02370		0.125423	297.279	0.129872	0.965742	0.334174	0.567222	0.380846	272.455	0.222661	1.71043	0.0871864	0.17591	0.304879	251.795	0.186689	1.63309	0.10245	0.204596	CDS			phospholipid-binding protein CDS	21 kDa hemolysin precursor	bi	BB4517	100		bi	BP0387	100
	CJ015_02375		0.0552493	422.321	0.109338	0.505308	0.613342	0.803911	0.0416084	441.445	0.142933	0.291104	0.770972	0.855602	0.00867086	383.784	0.147664	0.05872	0.953175	0.970097	CDS			phosphoheptose isomerase CDS	Phosphoheptose isomerase (EC 5.3.1.-)	bi	BB4516	100		bi	BP0388	100
	CJ015_02380		0.123135	0.427861	0.254116	0.484562	0.627987	NA	-0.923413	0.9036	0.791856	-1.16614	0.243559	0.382429	0.204073	0.261694	0.621024	0.328607	0.742453	NA	CDS			YraN family protein CDS	Predicted endonuclease distantly related to archaeal Holliday junction resolvase	bi	BB4515	100		-
	CJ015_02385	rsmI	-0.167433	171.044	0.174222	-0.961034	0.336535	0.570039	-0.229714	213.158	0.216147	-1.06277	0.287887	0.432706	0.420166	122.789	0.246728	1.70296	0.0885763	0.183193	CDS			rsmI CDS	rRNA small subunit methyltransferase I	bi	BB4514	100		bi	BP0390	99.36
	CJ015_02390	ogt_2	0.0114717	120.747	0.184923	0.062035	0.950535	0.977289	0.194688	121.416	0.177141	1.09906	0.271743	0.415363	0.593978	91.4594	0.23957	2.47935	0.0131621	0.0381005	CDS			ogt_2 CDS	Methylated-DNA--protein-cysteine methyltransferase (EC 2.1.1.63)	bi	BB4513	100	ogt	bi	BP0391	97.89
	CJ015_02395	rlpA	-0.0631807	444.112	0.0987378	-0.639884	0.522248	0.738163	0.469559	416.443	0.133082	3.52835	0.000418158	0.00217235	0.349484	344.273	0.144953	2.41102	0.015908	0.0448073	CDS			rlpA CDS	Rare lipoprotein A precursor	bi	BB4512	100		bi	BP0689	99.37
	CJ015_02400	rapZ	0.0630682	1121.48	0.136931	0.460584	0.645097	0.824228	0.151384	1126.98	0.115974	1.30533	0.191781	0.321624	0.242957	947.718	0.215028	1.12989	0.258525	0.411973	CDS			rapZ CDS	FIG000506: Predicted P-loop-containing kinase	bi	BB4511	100		bi	BP0690	100
	CJ015_02405		-0.049059	107.283	0.186634	-0.262862	0.792657	0.902318	-0.115556	121.652	0.167513	-0.689836	0.490298	0.633605	0.081458	91.8257	0.301015	0.270611	0.78669	0.868741	CDS			cytochrome c CDS	Probable cytochrome c2	bi	BB4510	100		uni	BP2490	35.9
	CJ015_02410		-0.0216264	157.336	0.155015	-0.139512	0.889046	0.953081	-0.0639492	176.718	0.155642	-0.410875	0.681164	0.784914	0.239885	131.204	0.194789	1.23151	0.218131	0.365574	CDS			cytochrome c CDS	Putative diheme cytochrome c-553	bi	BB4509	100		bi	BP0692	99.53
	CJ015_02415		0.440197	569.491	0.122178	3.60292	0.000314662	0.00258514	0.0542647	538.796	0.268136	0.202377	0.839622	0.902329	1.03322	449.501	0.149201	6.92508	4.35743e-12	6.28353e-11	CDS			HPr kinase/phosphorylase CDS	HPr kinase/phosphorylase (EC 2.7.1.-) (EC 2.7.4.-)	bi	BB4508	100		bi	BP0693	99.68
	CJ015_02420		0.394654	1216.18	0.166934	2.36414	0.0180721	0.0720927	-0.258534	1283.6	0.220876	-1.1705	0.241801	0.380251	0.685026	1034.23	0.208773	3.2812	0.00103367	0.00418544	CDS			PTS sugar transporter subunit IIA CDS	PTS system nitrogen-specific IIA component, PtsN	bi	BB4507	100	rpoP, ptsN	bi	BP0694	100
	CJ015_02425	raiA	0.897451	25833.3	0.139363	6.43968	1.19726e-10	3.20721e-09	0.545592	17096.4	0.324142	1.68319	0.0923384	0.18362	-0.21597	34947.2	0.188774	-1.14407	0.252596	0.405237	CDS			raiA CDS	Ribosome hibernation protein YhbH	bi	BB4506	100	rpoN	-
	CJ015_02430	lptB	0.44307	218.524	0.125891	3.51948	0.0004324	0.00344362	-0.0836272	219.567	0.264285	-0.316429	0.751677	0.839352	0.70963	188.999	0.176901	4.01145	6.03463e-05	0.000325204	CDS			lptB CDS	Lipopolysaccharide ABC transporter, ATP-binding protein LptB	bi	BB4505	100		bi	BP0697	100
	CJ015_02435	lptA	0.264259	236.076	0.135661	1.94793	0.0514231	0.158722	-0.0434325	247.777	0.298391	-0.145556	0.884272	0.931592	0.465093	202.377	0.174044	2.67228	0.00753379	0.0236598	CDS			lptA CDS	LptA, protein essential for LPS transport across the periplasm	bi	BB4504	100		bi	BP0698	99.51
	CJ015_02440	lptC	0.241861	813.881	0.198895	1.21603	0.223975	0.443932	0.145947	781.296	0.243793	0.598652	0.549405	0.681995	0.504398	685.488	0.261398	1.92961	0.0536548	0.122324	CDS			lptC CDS	Probable transmembrane protein	bi	BB4503	100		bi	BP0699	98.09
	CJ015_02445		-0.0445535	239.542	0.161195	-0.276395	0.782245	0.897503	0.0816184	253.222	0.12048	0.677441	0.498126	0.641073	0.16167	197.4	0.253617	0.637458	0.523826	0.672246	CDS			hydrolase CDS	3-deoxy-D-manno-octulosonate 8-phosphate phosphatase (EC 3.1.3.45)	bi	BB4502	100		bi	BP0700	100
	CJ015_02450		-0.0698821	231.818	0.108409	-0.644614	0.519177	0.73749	0.0798704	246.794	0.107816	0.740804	0.458812	0.605085	0.193693	188.169	0.145206	1.33391	0.182233	0.318112	CDS			KpsF/GutQ family sugar-phosphate isomerase CDS	Arabinose 5-phosphate isomerase (EC 5.3.1.13)	bi	BB4501	100		bi	BP0701	100
	CJ015_02455	purT	-0.192877	510.841	0.126741	-1.52182	0.128053	0.305118	0.513589	491.789	0.163378	3.14356	0.00166908	0.00695424	0.794909	330.168	0.183729	4.32653	1.51475e-05	9.23587e-05	CDS			purT CDS	Phosphoribosylglycinamide formyltransferase 2 (EC 2.1.2.-)	bi	BB4500	100	purT	bi	BP0702	99.01
	CJ015_02460		-0.399538	655.849	0.149691	-2.66909	0.0076057	0.0359927	-0.535446	972.497	0.289234	-1.85126	0.0641326	0.139282	-1.62562	998.69	0.153206	-10.6106	2.65953e-26	1.00826e-24	CDS			GbsR/MarR family transcriptional regulator CDS	FIG00432938: hypothetical protein	bi	BB4499	100		bi	BP0258	99.45
	CJ015_02465	cydA	-0.0613692	1687.25	0.0930276	-0.659688	0.509454	0.730626	0.0892901	1805.67	0.174308	0.512256	0.608472	0.731883	-0.262479	1610.36	0.122605	-2.14086	0.0322853	0.0810321	CDS			cydA CDS	Cytochrome d ubiquinol oxidase subunit I (EC 1.10.3.-)	bi	BB4498	100	cydA, cyd-1	bi	BP0259	99.81
	CJ015_02470	cydB_1	0.18271	540.005	0.114966	1.58925	0.112004	0.277498	0.318889	493.361	0.0968706	3.29191	0.000995107	0.00448851	0.127597	496.491	0.163093	0.782359	0.434004	0.593673	CDS			cydB_1 CDS	Cytochrome d ubiquinol oxidase subunit II (EC 1.10.3.-)	bi	BB4497	100	cydB, cyd-2	bi	BP0260	99.74
	CJ015_02475	cydX	-0.159164	67.6644	0.230013	-0.691981	0.488949	0.714668	0.310154	68.3551	0.270167	1.14801	0.250965	0.391355	-0.0944947	58.5303	0.29965	-0.315351	0.752495	0.844371	CDS			cydX CDS	Cyd operon protein YbgT	bi	BB4496	97.56		bi	BP0261	100
	CJ015_02480	cydD	-0.0150337	200.486	0.201998	-0.074425	0.940672	0.972578	-0.216011	237.42	0.296352	-0.728898	0.466064	0.611873	0.494037	150.918	0.27421	1.80167	0.0715967	0.154393	CDS			cydD CDS	Transport ATP-binding protein CydD	bi	BB4495	99.49		bi	BP0262	98.8
	CJ015_02485	cydC	0.0942702	114.967	0.192089	0.490764	0.623593	0.811149	-0.198504	130.976	0.357475	-0.555294	0.578693	0.707125	1.06343	79.1914	0.34369	3.09416	0.00197373	0.00733477	CDS			cydC CDS	Transport ATP-binding protein CydC	bi	BB4494	98.59		bi	BP0263	99.64
	CJ015_02490	apt	0.0416368	616.278	0.195071	0.213445	0.83098	0.920767	0.0853408	633.179	0.129418	0.659421	0.509625	0.650872	0.162668	526.492	0.25196	0.645611	0.518532	0.668569	CDS			apt CDS	Adenine phosphoribosyltransferase (EC 2.4.2.7)	bi	BB4493	100	apt	bi	BP0264	98.9
	CJ015_02495		-0.0314931	50.403	0.201685	-0.15615	0.875915	0.944897	0.763997	44.4084	0.205102	3.72497	0.000195342	0.00114072	0.587805	35.2428	0.318784	1.8439	0.065198	0.143356	CDS			LysR family transcriptional regulator CDS	probable LysR-family transcriptional regulator	bi	BB4492	99.32		uni	BP3239	48.83
	CJ015_02500		0.233163	40.9734	0.226026	1.03157	0.302272	0.535702	-0.00546171	40.6437	0.231896	-0.0235524	0.98121	0.985411	-0.0537456	40.086	0.289619	-0.185574	0.852779	0.911117	CDS			DUF4148 domain-containing protein CDS	putative exported protein	bi	BB4491	100		bi	BP0266	70.87
	CJ015_02505		0.256937	31.4074	0.216763	1.18533	0.235886	0.459155	-0.0329246	32.2501	0.195653	-0.16828	0.866363	0.919068	-0.0073125	32.6775	0.269576	-0.0271259	0.978359	0.985909	CDS			porin CDS	outer membrane porin	bi	BB4490	99.73		uni	BP2851	63.17
	CJ015_02510	ilvA_1	0.521758	356.934	0.17864	2.92072	0.00349222	0.0190721	-0.765401	454.133	0.315621	-2.42506	0.0153058	0.0442933	-0.0584502	401.976	0.205099	-0.284985	0.775656	0.860664	CDS			ilvA_1 CDS	Threonine dehydratase biosynthetic (EC 4.3.1.19)	bi	BB4489	100	ilvA	bi	BP0139	100
	CJ015_02515		-0.0979491	138.591	0.158948	-0.616233	0.537741	0.750494	-0.230961	168.311	0.191202	-1.20794	0.227069	0.36342	0.236336	109.467	0.208941	1.13111	0.258008	0.41129	CDS			DedA family protein CDS	probable membrane protein YPO3302	bi	BB4488	100		-
	CJ015_02520		-0.0209192	2363.35	0.0806766	-0.259297	0.795406	0.903492	0.0901891	2490.53	0.102141	0.882985	0.377245	0.525887	-0.126256	2184.51	0.11021	-1.1456	0.251961	0.405086	CDS			FAD-linked oxidase CDS	FAD/FMN-containing dehydrogenases	bi	BB4487	100		bi	BP0141	99.69
	CJ015_02525		0.254154	513.272	0.159491	1.59353	0.111041	0.27604	-0.769107	698.168	0.168077	-4.57591	4.74158e-06	4.26924e-05	-0.675303	663.347	0.160768	-4.20047	2.66358e-05	0.000154206	CDS			GntR family transcriptional regulator CDS	Transcriptional regulator, GntR family	bi	BB4486	100		bi	BP0142	99.23
	CJ015_02530		0.629456	6.0536	0.364652	1.72619	0.0843141	0.22696	-0.366193	4.42781	0.430729	-0.850171	0.39523	0.543548	0.119043	7.23643	0.611787	0.194583	0.845719	0.906665	CDS			CoA transferase CDS	L-carnitine dehydratase/bile acid-inducible protein F	bi	BB4485	99.24		bi	BP0143	99.26
	CJ015_02535		-0.214197	0.828673	0.298983	-0.716416	0.473734	NA	-0.218756	1.08026	0.719672	-0.303966	0.761153	0.847254	0.0505099	0.27135	0.685923	0.0736379	0.941299	NA	CDS			lipase CDS	6-hexanolactone hydrolase	bi	BB4484	99.04		bi	BP0144	97.43
	CJ015_02540		0.313662	0.888433	0.309033	1.01498	0.310116	NA	-0.169263	0.825562	0.782755	-0.21624	0.828801	0.894451	-0.114346	1.09332	0.751587	-0.15214	0.879077	NA	CDS			enoyl-CoA hydratase CDS	putative enoyl-CoA hydratase/isomerase	bi	BB4483	100		bi	BP0145	98.89
	CJ015_02545		0.167257	3.52722	0.366383	0.456508	0.648025	NA	-0.191271	3.52543	0.457913	-0.417702	0.676165	0.781676	-0.292654	3.63655	0.587307	-0.498297	0.618274	0.750889	CDS			hydroxylase CDS	Salicylate hydroxylase (EC 1.14.13.1)	bi	BB4482	99.75		uni	BP1954	31.71
	CJ015_02550		0.173226	15.3497	0.303484	0.570793	0.56814	0.771958	-0.438761	18.6218	0.31207	-1.40597	0.159733	0.28022	-0.291808	18.4737	0.381861	-0.764173	0.444764	0.602346	CDS			hypothetical protein CDS	Tricarboxylate transport protein TctC	bi	BB4481	100		bi	BP0148	99.67
	CJ015_02555		0.0153019	236.454	0.118577	0.129046	0.897321	0.955011	0.198921	234.872	0.190738	1.04291	0.296992	0.443268	-0.239495	230.584	0.14621	-1.63802	0.101418	0.20339	CDS			IclR family transcriptional regulator CDS	Transcriptional regulator, IclR family	bi	BB4480	100		bi	BP0149	100
	CJ015_02560		-0.119416	78.2306	0.199198	-0.599483	0.548851	0.7581	0.602708	71.5473	0.167589	3.59636	0.000322707	0.00176025	0.815246	51.9	0.29174	2.79443	0.00519913	0.0170891	CDS			lactam utilization protein LamB CDS	Lactam utilization protein LamB	bi	BB4479	100		-
	CJ015_02565		-0.0407346	159.751	0.152248	-0.267554	0.789043	0.900654	0.308512	156.154	0.153413	2.01099	0.0443266	0.103143	0.746226	112.479	0.228178	3.27037	0.00107407	0.00431927	CDS			carboxylase CDS	Allophanate hydrolase 2 subunit 2 (EC 3.5.1.54)	bi	BB4478	100		bi	BP0151	95.25
	CJ015_02570		0.0501681	79.9291	0.155804	0.321995	0.747456	0.882419	0.453431	73.5718	0.213943	2.1194	0.0340565	0.0836872	0.735843	58.9763	0.227297	3.23736	0.00120641	0.00476982	CDS			allophanate hydrolase subunit 1 CDS	Allophanate hydrolase 2 subunit 1 (EC 3.5.1.54)	bi	BB4477	100		bi	BP0152	98.25
	CJ015_02575		0.613944	30.3976	0.230431	2.66433	0.00771426	0.0363896	1.0459	19.1977	0.314319	3.32753	0.000876209	0.0040297	1.01827	26.2459	0.328759	3.0973	0.00195291	0.00726891	CDS		e	glyoxalase CDS	probable dioxygenase	bi	BB4476	100		bi	BP0153	100
	CJ015_02580		0.178173	37.1477	0.196516	0.906661	0.364586	0.595875	0.715864	29.1367	0.202447	3.53606	0.000406138	0.00212159	1.2108	25.8058	0.290261	4.17142	3.02707e-05	0.000174177	CDS			LysR family transcriptional regulator CDS	LysR family transcriptional regulator	bi	BB4475	100	brg1	bi	BP0154	98.63
	CJ015_02585	serA	-0.0544676	284.151	0.104707	-0.520191	0.60293	0.797057	0.0125763	305.749	0.107676	0.116798	0.90702	0.944238	-0.170612	261.839	0.140298	-1.21606	0.223961	0.372687	CDS			serA CDS	D-3-phosphoglycerate dehydrogenase (EC 1.1.1.95)	bi	BB4474	100	serA	bi	BP0155	99.75
	CJ015_02590		0.322939	259.815	0.120599	2.6778	0.00741083	0.0353976	-0.221826	274.145	0.13546	-1.63758	0.101509	0.197258	0.191585	245.253	0.190604	1.00514	0.314828	0.476039	CDS			metal-binding protein CDS	CopG protein	bi	BB4473	100		bi	BP0156	99.35
	CJ015_02595		0.0333805	69.5418	0.162963	0.204835	0.837701	0.924286	0.0380795	74.3002	0.159692	0.238455	0.811528	0.882038	0.442143	55.631	0.224834	1.96653	0.0492371	0.114416	CDS			two-component sensor histidine kinase CDS	two-component sensor kinase	bi	BB4472	100		bi	BP0157	98.71
	CJ015_02600		-0.17205	96.6168	0.161017	-1.06852	0.285286	0.517001	-0.362867	125.848	0.116532	-3.11387	0.00184649	0.00759815	-0.015588	78.9205	0.239599	-0.0650588	0.948127	0.967053	CDS			DNA-binding response regulator CDS	DNA-binding heavy metal response regulator	bi	BB4471	100		bi	BP0158	99.56
	CJ015_02605	phoR	0.0742325	189.062	0.125164	0.59308	0.553128	0.760749	0.0126383	201.32	0.15841	0.0797822	0.936411	0.959508	0.57318	144.585	0.173971	3.29468	0.000985334	0.00400697	CDS			phoR CDS	Phosphate regulon sensor protein PhoR (SphS) (EC 2.7.13.3)	bi	BB4470	100	phoR, nmpB	bi	BP0159	99.08
	CJ015_02610	phoB	0.369725	287.055	0.182027	2.03116	0.0422391	0.136774	-0.415492	328.543	0.267501	-1.55324	0.120366	0.224063	0.249395	274.989	0.217436	1.14699	0.251388	0.40444	CDS			phoB CDS	Phosphate regulon transcriptional regulatory protein PhoB (SphR)	bi	BB4469	100	phoB	bi	BP0160	100
	CJ015_02615	ubiE	-0.0333197	506.655	0.114485	-0.29104	0.771021	0.893252	-0.0410289	556.316	0.142775	-0.287368	0.77383	0.857557	-0.41884	520.471	0.152277	-2.75051	0.00595026	0.0191985	CDS			ubiE CDS	Ubiquinone/menaquinone biosynthesis methyltransferase UbiE (EC 2.1.1.-)	bi	BB4468	100	ubiE	bi	BP0161	100
	CJ015_02620		-0.387796	4058.89	0.0990497	-3.91516	9.03433e-05	0.000887372	0.344326	4291.67	0.458547	0.750907	0.452709	0.599734	0.302429	2754.34	0.166732	1.81386	0.0696992	0.150993	CDS			Tim44 domain-containing protein CDS	putative membrane protein	bi	BB4467	99.71		bi	BP0162	99.71
	CJ015_02625		0.182947	186.225	0.127283	1.43732	0.150627	0.34037	-0.399098	219.62	0.189316	-2.10811	0.0350214	0.0855854	0.402906	159.623	0.223299	1.80433	0.0711791	0.153676	CDS			hypothetical protein CDS	Protein YigP (COG3165) clustered with ubiquinone biosynthetic genes	bi	BB4466	100		bi	BP0163	98.58
	CJ015_02630		0.487087	542.165	0.0930012	5.23743	1.62832e-07	2.89043e-06	-0.301216	563.531	0.136322	-2.20959	0.0271335	0.0694398	0.298796	528.591	0.133751	2.23397	0.0254849	0.0667064	CDS			ubiquinone biosynthesis regulatory protein kinase UbiB CDS	Ubiquinone biosynthesis monooxygenase UbiB	bi	BB4465	100	ubiB, aarF	bi	BP0164	99.23
	CJ015_02635		0.906002	293.261	0.213261	4.24833	2.15369e-05	0.000257279	-0.688955	311.916	0.341092	-2.01985	0.043399	0.101589	0.616174	307.054	0.306253	2.01197	0.0442227	0.105234	CDS			ferritin CDS	FIG00433176: hypothetical protein	bi	BB4464	100		-
	CJ015_02640	rfaE2	-0.0732721	917.893	0.100262	-0.730809	0.464896	0.695012	0.65643	820.802	0.177386	3.70057	0.000215114	0.00123816	-0.12773	826.273	0.125257	-1.01974	0.30785	0.469376	CDS			rfaE2 CDS	ADP-heptose synthase (EC 2.7.-.-) / D-glycero-beta-D-manno-heptose 7-phosphate kinase	bi	BB4463	100		bi	BP3602	100
	CJ015_02645		0.347225	464.242	0.0917818	3.78315	0.000154855	0.00142596	-0.237801	493.405	0.116854	-2.03502	0.0418489	0.0986499	0.11322	458.636	0.123681	0.915421	0.359971	0.523883	CDS			outer membrane protein CDS	Type I secretion outer membrane protein, TolC precursor	bi	BB4462	100		-
	CJ015_02650	pcm_1	0.234549	1557.68	0.0881679	2.66025	0.00780822	0.0367479	-0.469284	1866.92	0.0678879	-6.91264	4.75731e-12	9.91465e-11	-0.547253	1881.9	0.130172	-4.20406	2.62165e-05	0.000152341	CDS			pcm_1 CDS	Protein-L-isoaspartate O-methyltransferase (EC 2.1.1.77)	bi	BB4461	100		bi	BP3599	99.56
	CJ015_02655	thiD	0.300091	90.4654	0.188243	1.59417	0.110898	0.275841	-0.490189	107.129	0.157866	-3.10511	0.0019021	0.0077866	-0.0043484	91.4379	0.250327	-0.0173708	0.986141	0.991693	CDS			thiD CDS	Phosphomethylpyrimidine kinase (EC 2.7.4.7)	bi	BB4460	100	thiD	bi	BP3598	98.59
	CJ015_02660	thiG	0.19161	554.857	0.131965	1.45198	0.146508	0.334512	-0.522409	691.187	0.152347	-3.42908	0.000605642	0.00293499	-0.510547	651.146	0.156786	-3.25634	0.0011286	0.00449241	CDS			thiG CDS	Thiazole biosynthesis protein ThiG	bi	BB4459	100	thiG	bi	BP3597	99.25
	CJ015_02665		0.304172	15.4049	0.272962	1.11434	0.265134	0.492806	-0.477267	18.1606	0.310045	-1.53935	0.12372	0.229282	0.699658	12.7877	0.379534	1.84347	0.0652608	0.143427	CDS			cobalamin-binding protein CDS	Vitamin B12 ABC transporter, B12-binding component BtuF	bi	BB4458	100		bi	BP3596	98.65
	CJ015_02670		0.77352	144.955	0.176276	4.38812	1.14335e-05	0.000146481	-0.693254	169.08	0.422704	-1.64004	NA	NA	0.731095	139.15	0.239809	3.04866	0.00229864	0.00838383	CDS			TonB-dependent receptor CDS	Outer membrane vitamin B12 receptor BtuB	bi	BB4457	100		bi	BP3595	98.89
	CJ015_02675	metH	0.232223	1530.42	0.0899255	2.58239	0.00981182	0.0440287	-0.620063	1953.19	0.0693566	-8.94022	3.88413e-19	1.78632e-17	-0.566925	1865.36	0.117723	-4.81576	1.46642e-06	1.07882e-05	CDS			metH CDS	5-methyltetrahydrofolate--homocysteine methyltransferase (EC 2.1.1.13)	bi	BB4456	100	metH	bi	BP3594	99.6
	CJ015_02680		-0.066118	317.429	0.121403	-0.544614	0.586019	0.783722	0.589216	290.105	0.243071	2.42405	0.0153485	0.0443621	0.824645	214.052	0.24352	3.38635	0.000708289	0.002997	CDS			class I SAM-dependent methyltransferase CDS	SAM-dependent methyltransferase YafE (UbiE paralog)	bi	BB4455	100		bi	BP3838	100
	CJ015_02685		0.0153953	119.846	0.155707	0.098873	0.921239	0.963302	-0.129536	132.634	0.194371	-0.666435	0.505133	0.646896	0.392568	95.6064	0.202945	1.93435	0.0530698	0.121343	CDS			transcriptional regulator CDS	putative DNA-binding protein	bi	BB4454	99.63		bi	BP3837	99.63
	CJ015_02690	mutY	0.00137524	150.242	0.133703	0.0102858	0.991793	0.997107	-0.00276058	160.642	0.104475	-0.0264232	0.97892	0.984165	0.194243	126.204	0.174135	1.11547	0.264649	0.419176	CDS			mutY CDS	A/G-specific adenine glycosylase (EC 3.2.2.-)	bi	BB4453	100	mutY, micA	bi	BP3836	99.72
	CJ015_02695		-0.606879	2294.05	0.0730863	-8.30359	1.0101e-16	3.98629e-15	0.105875	2768.73	0.0473736	2.2349	0.0254242	0.0658538	-0.607158	1965.03	0.123247	-4.92635	8.378e-07	6.41449e-06	CDS			indolepyruvate ferredoxin oxidoreductase CDS	Indolepyruvate ferredoxin oxidoreductase, alpha and beta subunits	bi	BB4452	100		-
	CJ015_02700	cheD	1.11564	169.857	0.136218	8.19012	2.60975e-16	1.01185e-14	-1.29156	219.291	0.286164	-4.51336	6.38073e-06	5.59477e-05	-0.0485459	230.198	0.162334	-0.299049	0.764902	0.852321	CDS		b	cheD CDS	Chemotaxis protein CheD	bi	BB4451	100		bi	BP3834	94.69
	CJ015_02705	ftsX	0.0460727	283.693	0.150672	0.305782	0.759771	0.888773	-0.0538825	308.473	0.16874	-0.319322	0.749482	0.837898	0.629615	212.557	0.197174	3.19319	0.00140709	0.0054577	CDS			ftsX CDS	Cell division protein FtsX	bi	BB4450	99.67		bi	BP3833	99.67
	CJ015_02710	ftsE	-0.0129975	610.656	0.13983	-0.0929522	0.925942	0.965602	0.512765	558.65	0.114152	4.49195	7.05746e-06	6.09697e-05	0.681823	436.385	0.162828	4.18738	2.82191e-05	0.000163171	CDS			ftsE CDS	Cell division transporter, ATP-binding protein FtsE (TC 3.A.5.1.1)	bi	BB4449	100	ftsE	bi	BP3832	100
	CJ015_02715		-0.330196	370.616	0.180428	-1.83007	0.0672398	0.19274	-1.05305	696.179	0.322036	-3.26997	0.00107558	0.00477257	-1.49127	544.29	0.187639	-7.94756	1.9022e-15	3.69514e-14	CDS		d	ABC transporter substrate-binding protein CDS	Glutamate Aspartate periplasmic binding protein precursor GltI (TC 3.A.1.3.4)	bi	BB4448	100		bi	BP3831	100
	CJ015_02720		-0.435145	72.6752	0.179629	-2.42246	0.0154157	0.0636202	-1.10541	142.895	0.353294	-3.12887	0.00175482	0.00726556	-1.46511	99.8717	0.239019	-6.12966	8.80678e-10	9.92822e-09	CDS		d	amino acid ABC transporter permease CDS	Glutamate Aspartate transport system permease protein GltJ (TC 3.A.1.3.4)	bi	BB4447	99.75		bi	BP3830	99.75
	CJ015_02725		-0.598068	54.1563	0.188155	-3.1786	0.00147989	0.00956301	-1.08558	108.14	0.236936	-4.58175	4.6109e-06	4.15956e-05	-1.68195	76.154	0.215942	-7.78891	6.75893e-15	1.22207e-13	CDS		d	amino acid ABC transporter permease CDS	Glutamate Aspartate transport system permease protein GltK (TC 3.A.1.3.4)	bi	BB4446	100		bi	BP3829	100
	CJ015_02730		-0.556757	105.67	0.156028	-3.5683	0.000359301	0.00290862	-0.745408	178.891	0.256069	-2.91097	0.00360313	0.0132508	-1.76987	163.551	0.185361	-9.54825	1.319e-21	3.80406e-20	CDS			amino acid ABC transporter ATP-binding protein CDS	Glycerol-3-phosphate ABC transporter, ATP-binding protein UgpC (TC 3.A.1.1.3)	bi	BB4445	100		bi	BP3828	100
	CJ015_02735		0.125431	159.904	0.123962	1.01185	0.311608	0.547854	-0.689233	220.554	0.180761	-3.81294	0.000137322	0.000838639	-0.284704	164.36	0.176972	-1.60875	0.10767	0.21294	CDS			tripartite tricarboxylate transporter substrate binding protein CDS	Tricarboxylate transport protein TctC	bi	BB4444	100		bi	BP3827	99.71
	CJ015_02740		0.294013	11.3559	0.304173	0.966598	0.333745	0.566713	-0.920414	16.4819	0.290508	-3.16829	0.00153339	0.00647448	-0.203871	12.0992	0.369897	-0.551155	0.581528	0.720319	CDS			hypothetical protein CDS	putative membrane protein	bi	BB4443	100		bi	BP3826	100
	CJ015_02745	glpK	-0.0758035	508.551	0.117188	-0.646852	0.517728	0.736517	-0.060179	568.02	0.0932533	-0.645328	0.518714	0.658001	0.318469	396.663	0.146781	2.16969	0.0300304	0.0762122	CDS			glpK CDS	Glycerol kinase (EC 2.7.1.30)	bi	BB4442	99.8	glpK	bi	BP3825	99.8
	CJ015_02750		-0.453785	294.974	0.186587	-2.43203	0.0150144	0.0625482	0.258011	327.194	0.147497	1.74926	0.0802466	0.165394	-0.208212	227.522	0.256111	-0.812976	0.416232	0.577404	CDS			MFS transporter CDS	Multidrug resistance protein B	bi	BB4441	100		bi	BP3824	99.38
	CJ015_02755		0.0660601	493.648	0.14524	0.454834	0.649229	0.82559	-0.199732	559.419	0.159025	-1.25598	0.209124	0.342855	-0.156703	479.751	0.192363	-0.814623	0.415288	0.576741	CDS			DUF3460 domain-containing protein CDS	FIG00431825: hypothetical protein	bi	BB4440	100		bi	BP3823	100
	CJ015_02760	scpA	0.427792	788.611	0.165835	2.57962	0.009891	0.0442492	-0.177509	791.613	0.179107	-0.991074	0.321649	0.469756	0.450134	723.705	0.208996	2.15379	0.0312568	0.0789142	CDS			scpA CDS	Segregation and condensation protein A	bi	BB4439	100		bi	BP3822	100
	CJ015_02765	panC	0.549616	142.175	0.148045	3.71249	0.000205228	0.00179981	-0.652356	169.177	0.29186	-2.23517	0.0254064	0.0658538	0.158084	147.328	0.189168	0.835677	0.403337	0.566165	CDS			panC CDS	Pantoate--beta-alanine ligase (EC 6.3.2.1)	bi	BB4438	100	panC	bi	BP3821	100
	CJ015_02770		-0.109331	96.2291	0.164878	-0.663105	0.507263	0.72914	0.395025	95.4851	0.119534	3.30471	0.000950743	0.00431746	0.307984	72.6026	0.240379	1.28124	0.200108	0.342598	CDS			LuxR family transcriptional regulator CDS	Cys-tRNA(Pro) deacylase YbaK	bi	BB4437	100		bi	BP3820	100
	CJ015_02775		-0.279829	1585.96	0.178704	-1.56588	0.117377	0.28695	0.0381851	1814.87	0.187426	0.203734	0.838561	0.901809	-0.292985	1387.27	0.218251	-1.34243	0.179458	0.313852	CDS			hypothetical protein CDS	ortholog of Bordetella pertussis (BX470248) BP3819	bi	BB4436	100		bi	BP3819	100
	CJ015_02780		0.198786	63.1314	0.203729	0.97574	0.329193	0.56235	-0.16788	68.8707	0.230432	-0.728546	0.466279	0.611873	0.367553	53.7923	0.245693	1.49598	0.134659	0.253111	CDS			prepilin peptidase CDS	Leader peptidase (Prepilin peptidase) (EC 3.4.23.43) / N-methyltransferase (EC 2.1.1.-)	bi	BB4435	99.28		bi	BP3818	99.64
	CJ015_02785	coaE	-0.604998	518.469	0.155527	-3.88998	0.000100251	0.000976014	0.374764	572.45	0.152718	2.45397	0.0141291	0.0414247	0.245383	317.519	0.198978	1.23322	0.217494	0.364767	CDS			coaE CDS	Dephospho-CoA kinase (EC 2.7.1.24)	bi	BB4434	100	coaE	bi	BP3817	99.53
	CJ015_02790	zapD	-0.177294	503.639	0.165651	-1.07029	0.28449	0.516618	0.616587	469.013	0.152796	4.03535	5.45204e-05	0.000374459	0.413759	362.805	0.198229	2.08728	0.0368626	0.0906334	CDS			zapD CDS	FIG002842: hypothetical protein	bi	BB4433	100		bi	BP3816	100
	CJ015_02795	mdtA	-0.256817	190.885	0.125849	-2.04068	0.0412822	0.134266	0.373643	196.858	0.109896	3.39997	0.000673943	0.00321941	0.327749	137.977	0.173911	1.88458	0.0594871	0.13285	CDS			mdtA CDS	Probable Co/Zn/Cd efflux system membrane fusion protein	bi	BB4432	100		bi	BP3815	99.52
	CJ015_02800	mdtB	-0.158058	254.021	0.133391	-1.18492	0.236049	0.459155	0.012669	285.113	0.0921446	0.13749	0.890643	0.935946	-0.122001	219.882	0.180903	-0.674399	0.500058	0.652448	CDS			mdtB CDS	acriflavin resistance protein	bi	BB4431	100		bi	BP3814	98.74
	CJ015_02805	mdtC	-0.385733	172.821	0.11858	-3.25293	0.0011422	0.00774314	-0.00947212	207.762	0.128122	-0.0739307	0.941066	0.963242	-0.323748	146.527	0.158981	-2.03639	0.0417109	0.10035	CDS			mdtC CDS	AcrB/AcrD/AcrF family protein	bi	BB4430	100		bi	BP3813	100
	CJ015_02810		-0.410862	67.4233	0.170636	-2.40783	0.0160477	0.0657987	0.0910617	78.9406	0.156787	0.580799	0.561376	0.693287	0.157622	48.2908	0.234248	0.672884	0.501021	0.653524	CDS			RND transporter CDS	RND efflux system, outer membrane lipoprotein, NodT family	bi	BB4429	100		bi	BP3812	99.6
	CJ015_02815		0.000849235	65.942	0.181002	0.00469185	0.996256	0.998516	-0.920917	104.682	0.19657	-4.68492	2.80066e-06	2.61711e-05	-0.496348	71.7103	0.214577	-2.31315	0.0207146	0.0559972	CDS			NUDIX hydrolase CDS	Mutator mutT protein (7,8-dihydro-8-oxoguanine-triphosphatase) (EC 3.6.1.-) / Thiamin-phosphate pyrophosphorylase-like protein	bi	BB4428	99.69		bi	BP3809	99.69
	CJ015_02820		0.318756	79.9212	0.160695	1.98361	0.0472989	0.148559	-0.565013	100.537	0.230347	-2.45288	0.0141718	0.041498	0.0760401	79.2254	0.241667	0.314648	0.753029	0.844371	CDS			DUF815 domain-containing protein CDS	putative ATP/GTP-binding protein	bi	BB4427	100		bi	BP3808	99.65
	CJ015_02825	argJ	0.0452372	489.747	0.137128	0.32989	0.741483	0.878953	-0.301199	582.518	0.135388	-2.22471	0.0261004	0.0671992	0.185033	420.337	0.136196	1.35858	0.17428	0.307538	CDS			argJ CDS	Glutamate N-acetyltransferase (EC 2.3.1.35) / N-acetylglutamate synthase (EC 2.3.1.1)	bi	BB4426	100	argJ	bi	BP3807	99.75
	CJ015_02830		-0.335613	69.2117	0.222522	-1.50822	0.131497	0.310314	-0.0318501	82.39	0.269659	-0.118113	0.905978	0.944066	0.143171	50.5707	0.325492	0.439859	0.66004	0.780535	CDS			hypothetical protein CDS	putative membrane protein	bi	BB4425	100		bi	BP0298	99.7
	CJ015_02835		-0.229693	80.3178	0.177303	-1.29548	0.195154	0.407306	0.839757	71.2229	0.181355	4.63047	3.64835e-06	3.32965e-05	0.724472	51.9148	0.249305	2.90597	0.00366116	0.0125445	CDS			MarR family transcriptional regulator CDS	Transcriptional regulator, MarR family	bi	BB4424	100		bi	BP0299	100
	CJ015_02840		-0.409832	292.364	0.145757	-2.81175	0.00492734	0.0253242	0.91112	269.705	0.235623	3.86685	0.000110251	0.000696081	1.09722	160.145	0.227303	4.8271	1.38534e-06	1.02236e-05	CDS			alpha/beta hydrolase CDS	Kynurenine formamidase (EC 3.5.1.9) homolog	bi	BB4423	99.32		bi	BP0300	100
	CJ015_02845		-0.0753973	321.769	0.118646	-0.635483	0.525114	0.740728	-0.0741539	366.49	0.220118	-0.336882	0.736206	0.82779	-0.156163	294.247	0.151668	-1.02964	0.303179	0.463495	CDS			ABC transporter substrate-binding protein CDS	Benzoate transport, inner-membrane translocator	bi	BB4422	100		bi	BP0301	100
	CJ015_02850		-0.320922	45.9323	0.238067	-1.34803	0.177649	0.382096	-0.569611	68.9093	0.33197	-1.71585	0.0861892	0.174536	-0.753528	47.2943	0.297156	-2.5358	0.0112192	0.0331663	CDS			branched-chain amino acid ABC transporter permease CDS	High-affinity branched-chain amino acid transport system permease protein LivH (TC 3.A.1.4.1)	bi	BB4421	100		bi	BP0302	100
	CJ015_02855		0.000736313	53.5382	0.181378	0.00405954	0.996761	0.998568	-0.373345	68.1802	0.175881	-2.12271	0.0337778	0.0831657	-0.356013	55.397	0.221746	-1.60549	0.108385	0.213724	CDS			branched-chain amino acid ABC transporter permease CDS	Branched-chain amino acid transport system permease protein LivM (TC 3.A.1.4.1)	bi	BB4420	100		bi	BP0303	100
	CJ015_02860		0.201297	16.7463	0.27223	0.739436	0.459642	0.691581	-0.718542	22.6614	0.254894	-2.81898	0.0048177	0.0168062	-0.312052	20.78	0.345943	-0.902032	0.36704	0.529605	CDS			ABC transporter ATP-binding protein CDS	Benzoate transport related protein	bi	BB4419	100		bi	BP0304	100
	CJ015_02865		-0.246108	11.6015	0.325238	-0.756701	0.449229	0.683274	-0.37293	15.8421	0.27877	-1.33777	0.180972	0.306588	-0.178977	9.22919	0.453995	-0.394227	0.693414	0.805569	CDS			ABC transporter ATP-binding protein CDS	Branched-chain amino acid transport ATP-binding protein LivF (TC 3.A.1.4.1)	bi	BB4418	100		bi	BP0305	99.57
	CJ015_02870		-0.328531	203.237	0.125417	-2.6195	0.00880577	0.0404169	1.14119	173.359	0.203651	5.60368	2.0985e-08	2.96508e-07	1.06144	115.708	0.189121	5.61253	1.99391e-08	1.8898e-07	CDS		e	oxidoreductase CDS	probable bifunctional hydroxylase/oxidoreductase	bi	BB4417	100		-
	CJ015_02875		0.164729	13.5419	0.277574	0.593459	0.552874	0.760749	0.156583	12.892	0.339845	0.460749	0.644979	0.759056	0.837348	9.41982	0.420675	1.99049	0.0465375	0.109716	CDS			NAD(P)-dependent oxidoreductase CDS	D-beta-hydroxybutyrate dehydrogenase (EC 1.1.1.30)	bi	BB4416	99.62		uni	BP2454	41.7
	CJ015_02880		-0.178877	21.3134	0.241902	-0.739462	0.459626	0.691581	0.155532	23.1214	0.249487	0.623409	0.533016	0.668842	-0.00605476	18.7579	0.361178	-0.0167639	0.986625	0.991693	CDS			enoyl-CoA hydratase CDS	Enoyl-CoA hydratase (EC 4.2.1.17)	bi	BB4415	100		bi	BP0309	98.61
	CJ015_02885		-0.033467	16.6232	0.278447	-0.120191	0.904332	0.959008	-0.138513	19.1871	0.292434	-0.473658	0.635744	0.751014	0.565643	12.7284	0.389674	1.45158	0.146619	0.270721	CDS			acyl-CoA dehydrogenase CDS	Butyryl-CoA dehydrogenase (EC 1.3.99.2)	bi	BB4414	100		bi	BP0310	98.71
	CJ015_02890		-0.0364373	17.4064	0.262383	-0.13887	0.889553	0.953081	-0.167218	20.3131	0.261176	-0.64025	0.52201	0.661109	-0.270903	16.2984	0.341969	-0.792185	0.428253	0.588487	CDS			2-aminobenzoate-CoA ligase CDS	Acyl-coenzyme A synthetases/AMP-(fatty) acid ligases	bi	BB4413	100		bi	BP0311	100
	CJ015_02895		0.344035	10.3816	0.343271	1.00223	0.316234	0.550515	-0.156422	9.88468	0.375071	-0.417047	0.676644	0.781676	0.230023	10.987	0.513759	0.447726	0.654351	0.776598	CDS			4-hydroxybenzoyl-CoA thioesterase CDS	Putative 4-hydroxybenzoyl CoA thioesterase (EC 3.1.2.23)	bi	BB4412	99.31		bi	BP0312	99.31
	CJ015_02900		-0.107613	10.0351	0.303811	-0.35421	0.723181	0.870351	-0.265642	11.6598	0.291054	-0.912692	0.361405	0.509114	-1.39469	15.32	0.357563	-3.90055	9.59733e-05	0.000495248	CDS			RidA family protein CDS	Putative translation initiation inhibitor, yjgF family	bi	BB4411	100		bi	BP0313	100
	CJ015_02905		0.249445	169.837	0.135749	1.83754	0.06613	0.190668	-1.09056	279.67	0.334127	-3.2639	0.00109891	0.0048586	-0.381996	195.912	0.167477	-2.28088	0.0225553	0.0604172	CDS			DUF342 domain-containing protein CDS	FIG00431529: hypothetical protein	bi	BB4410	99.82		bi	BP0314	99.63
	CJ015_02910	hemL	0.0729444	331.126	0.142028	0.513592	0.607537	0.799677	-0.141259	366.709	0.125736	-1.12346	0.261242	0.402723	0.153141	290.707	0.204126	0.750228	0.453117	0.609821	CDS			hemL CDS	Glutamate-1-semialdehyde aminotransferase (EC 5.4.3.8)	bi	BB4409	99.53	hemL, gsa, popC	bi	BP0315	98.83
	CJ015_02915	thiE	-0.112594	147.909	0.125726	-0.895546	0.370495	0.601392	-0.306856	181.945	0.113081	-2.7136	0.00665566	0.0222218	0.00294875	127.306	0.169278	0.0174195	0.986102	0.991693	CDS			thiE CDS	Thiamin-phosphate pyrophosphorylase (EC 2.5.1.3)	bi	BB4408	99.54	thiE	bi	BP0316	100
	CJ015_02925	rubA	-0.0288753	501.729	0.194925	-0.148135	0.882236	0.948549	0.5315	455.43	0.253131	2.0997	0.0357553	0.0869958	-0.0452731	443.677	0.212838	-0.212711	0.831552	0.898185	CDS			rubA CDS	Rubredoxin	bi	BB4406	100	rubA	bi	BP0318	100
	CJ015_02930		0.412797	1008.36	0.108032	3.82106	0.000132878	0.00126578	0.464919	828.403	0.274592	1.69313	0.0904312	0.180516	0.676455	861.865	0.145233	4.65774	3.19706e-06	2.2005e-05	CDS			DUF179 domain-containing protein CDS	UPF0301 protein YqgE	bi	BB4405	100		bi	BP0319	100
	CJ015_02935		0.308507	102.144	0.204067	1.51179	0.130586	0.308838	0.194482	92.9171	0.256945	0.756901	0.449109	0.595975	1.12976	76.1384	0.264044	4.27868	1.88005e-05	0.000111875	CDS			Holliday junction resolvase RuvX CDS	Putative Holliday junction resolvase YggF	bi	BB4404	100		bi	BP0320	96.99
	CJ015_02940	pyrB_1	0.474352	179.417	0.146549	3.23681	0.00120874	0.00816916	0.123472	162.283	0.183142	0.674188	0.500192	0.642497	0.981152	144.387	0.187888	5.22202	1.76986e-07	1.4752e-06	CDS			pyrB_1 CDS	Aspartate carbamoyltransferase (EC 2.1.3.2)	bi	BB4403	100	pyrB	bi	BP0321	100
	CJ015_02945	pyrC_1	0.542057	124.852	0.191314	2.83334	0.00460647	0.0240102	-0.710786	150.573	0.261297	-2.72023	0.00652371	0.0218279	0.798061	108.373	0.254546	3.13523	0.0017172	0.00651538	CDS			pyrC_1 CDS	Dihydroorotase (EC 3.5.2.3)	bi	BB4402	99.31	pyrC, pyrC', pyrX	bi	BP0322	99.23
	CJ015_02950	plsC_1	0.40421	231.706	0.109722	3.68395	0.000229651	0.00198673	-0.153576	233.763	0.109965	-1.39659	0.162537	0.283556	0.593308	201.075	0.14944	3.9702	7.18112e-05	0.000381021	CDS			plsC_1 CDS	1-acyl-sn-glycerol-3-phosphate acyltransferase (EC 2.3.1.51)	bi	BB4401	100		bi	BP0323	99.19
	CJ015_02955	apaH	-0.0183451	588.18	0.0895669	-0.20482	0.837713	0.924286	0.458018	549.102	0.0698712	6.55517	5.55783e-11	1.05983e-09	0.519718	441.066	0.120717	4.30525	1.66801e-05	0.000100273	CDS			apaH CDS	Bis(5'-nucleosyl)-tetraphosphatase, symmetrical (EC 3.6.1.41)	bi	BB4400	100	apaH	bi	BP0324	99.64
	CJ015_02960	lptG	-0.284823	712.483	0.115564	-2.46465	0.0137148	0.0583094	-0.118663	861.008	0.117887	-1.00659	0.314133	0.462088	-0.524534	682.535	0.130601	-4.01631	5.91162e-05	0.000319431	CDS			lptG CDS	FIG000906: Predicted Permease	bi	BB4399	100		bi	BP0325	99.49
	CJ015_02965	mtgA	-0.189172	94.5949	0.15379	-1.23007	0.218672	0.436897	0.07039	106.072	0.150057	0.469089	0.639006	0.753917	-0.0495445	78.2193	0.18472	-0.268214	0.788535	0.869831	CDS			mtgA CDS	Monofunctional biosynthetic peptidoglycan transglycosylase (EC 2.4.2.-)	bi	BB4398	100	mtgA	bi	BP0326	100
	CJ015_02970	aroE	-0.376539	134.071	0.198421	-1.89768	0.0577381	0.172085	-0.0625368	165.112	0.189907	-0.329302	0.741928	0.831037	-0.274796	110.655	0.285025	-0.964109	0.334991	0.49851	CDS			aroE CDS	Shikimate 5-dehydrogenase I alpha (EC 1.1.1.25)	bi	BB4397	99.65	aroE	bi	BP3004	99.3
	CJ015_02975		0.127781	190.664	0.187857	0.680207	0.496374	0.721227	-0.209429	212.413	0.118707	-1.76425	0.0776902	0.161832	0.54659	153.943	0.24536	2.22771	0.0258999	0.067492	CDS			energy transducer TonB CDS	TonB protein	bi	BB4396	99.67		bi	BP3003	99.33
	CJ015_02980		-0.125576	607.854	0.105751	-1.18747	0.235041	0.458465	0.487128	584.781	0.202312	2.40781	0.0160487	0.0459611	0.450176	446.026	0.152032	2.96106	0.0030658	0.0107877	CDS			RNB domain-containing ribonuclease CDS	Exoribonuclease II (EC 3.1.13.1)	bi	BB4395	100		bi	BP3002	99.68
	CJ015_02985		0.0040686	111.399	0.199513	0.0203927	0.98373	0.994303	0.0190134	119.905	0.142006	0.133892	0.893488	0.937903	0.156962	91.8284	0.260383	0.602814	0.546633	0.691343	CDS			esterase CDS	Putative esterase, FIGfam005057	bi	BB4394	100		bi	BP3001	99.49
	CJ015_02990	mpl	-0.240813	300.399	0.108289	-2.22381	0.0261612	0.0947746	-0.248259	379.839	0.0905753	-2.74091	0.00612697	0.0207249	-0.20675	261.36	0.143146	-1.44433	0.148645	0.273495	CDS			mpl CDS	UDP-N-acetylmuramate:L-alanyl-gamma-D-glutamyl-meso-diaminopimelate ligase (EC 6.3.2.-)	bi	BB4393	99.78	mpl	bi	BP3000	100
	CJ015_02995		-0.133338	137.194	0.149417	-0.892386	0.372186	0.60325	-0.0962673	160.568	0.144227	-0.667471	0.504471	0.646401	-0.091225	116.527	0.181102	-0.503722	0.614456	0.748478	CDS			TlpA family protein disulfide reductase CDS	Cytochrome c-type biogenesis protein ResA	bi	BB4392	100		bi	BP2999	98.35
	CJ015_03000	aroQ	-0.0240238	878.954	0.175603	-0.136808	0.891183	0.953298	-0.154267	1031.8	0.319081	-0.483474	0.628759	0.745767	0.316834	700.138	0.302547	1.04722	0.294997	0.452605	CDS			aroQ CDS	3-dehydroquinate dehydratase II (EC 4.2.1.10)	bi	BB4391	100	aroQ, aroD	bi	BP2998	100
	CJ015_03005	accB_2	-0.101638	523.292	0.159688	-0.636477	0.524466	0.740383	-0.253159	643.011	0.194264	-1.30317	0.192517	0.322304	-0.25027	491.568	0.188979	-1.32433	0.185394	0.3224	CDS			accB_2 CDS	Biotin carboxyl carrier protein of acetyl-CoA carboxylase	bi	BB4390	99.33	fabE	bi	BP2997	99.33
	CJ015_03010	accC_2	0.0249385	667.087	0.096053	0.259633	0.795147	0.903483	-0.176756	776.093	0.27767	-0.636569	0.524406	0.662712	-0.080862	620.306	0.117915	-0.685766	0.492861	0.645387	CDS			accC_2 CDS	Biotin carboxylase of acetyl-CoA carboxylase (EC 6.3.4.14)	bi	BB4389	100	fabG	bi	BP2996	100
	CJ015_03015	prmA	-0.0776519	241.19	0.143961	-0.539396	0.589614	0.787101	-0.480172	322.04	0.262397	-1.82994	0.0672583	0.144331	0.0996537	200.422	0.199055	0.500633	0.616629	0.749812	CDS			prmA CDS	Ribosomal protein L11 methyltransferase (EC 2.1.1.-)	bi	BB4388	100	prmA	-
	CJ015_03020		-0.0294427	93.1186	0.217792	-0.135187	0.892464	0.953389	-0.88814	153.37	0.417131	-2.12916	NA	NA	0.00362014	81.7983	0.277661	0.0130379	0.989598	0.992977	CDS			DUF3426 domain-containing protein CDS	Probable transmembrane protein	bi	BB4387	96.27		bi	BP2994	93.6
	CJ015_03025		-0.306665	153.401	0.140309	-2.18563	0.0288425	0.102232	0.232383	169.173	0.187348	1.24038	0.214834	0.348836	0.0216347	116.681	0.193775	0.111649	0.911102	0.948216	CDS			carbohydrate kinase family protein CDS	Sugar kinases, ribokinase family	bi	BB4386	99.68		bi	BP2993	99.36
	CJ015_03030		-0.568808	3868.18	0.112867	-5.03961	4.6648e-07	7.70177e-06	0.96665	3623.26	0.245316	3.94043	8.13353e-05	0.000535129	0.788735	2093.01	0.109668	7.19203	6.38358e-13	9.83908e-12	CDS			lipoprotein CDS	Outer membrane lipoprotein	bi	BB4385	100	pcp	bi	BP2992	99.4
	CJ015_03035		0.893095	305.902	0.227001	3.93433	8.34305e-05	0.000841924	-1.2651	544.337	0.669837	-1.88867	0.0589357	0.129891	2.18108	235.681	0.309402	7.04936	1.79747e-12	2.66559e-11	CDS			acyl carrier protein CDS	Acyl carrier protein	bi	BB4384	98.73		bi	BP2991	100
	CJ015_03045		0.419402	36.9161	0.220851	1.89903	0.0575607	0.171749	0.161793	36.4512	0.548133	0.29517	NA	NA	1.98933	23.9195	0.380645	5.22621	1.7302e-07	1.4447e-06	CDS			hypothetical protein CDS	ortholog of Bordetella pertussis (BX470248) BP2989	bi	BB4382	100		bi	BP2989	100
	CJ015_03050		0.439622	66.2983	0.18819	2.33606	0.019488	0.0757583	0.299664	60.6697	0.552022	0.542849	0.587234	0.714582	1.9151	45.0038	0.277995	6.88897	5.61965e-12	8.02978e-11	CDS			membrane-bound O-acyltransferase CDS	D-alanyl transfer protein DltB	bi	BB4381	100	dltB	bi	BP2988	99.2
	CJ015_03055	dltA	0.306485	78.3115	0.160224	1.91285	0.0557677	0.16837	-0.267413	97.8676	0.633252	-0.422286	0.672817	0.779403	1.9197	51.2009	0.266399	7.2061	5.75787e-13	8.90386e-12	CDS			dltA CDS	D-alanine--poly(phosphoribitol) ligase subunit 1 (EC 6.1.1.13)	bi	BB4380	100	dltA	bi	BP2987	98.97
	CJ015_03060		0.255828	468.651	0.183043	1.39764	0.162222	0.357973	0.134424	442.755	0.129987	1.03413	0.301073	0.44765	0.013855	465.738	0.27796	0.0498452	0.960246	0.973926	CDS			YggT family protein CDS	Integral membrane protein YggT, involved in response to extracytoplasmic stress (osmotic shock)	bi	BB4379	100		bi	BP2986	99.48
	CJ015_03065		-0.102356	7671.3	0.106532	-0.9608	0.336653	0.570039	-0.062477	8709.89	0.250348	-0.249561	0.802927	0.876826	-1.35705	11729	0.126803	-10.702	9.95554e-27	3.90008e-25	CDS			histone CDS	Low-complexity acidic protein, XCC2875 type	bi	BB4378	100	bph1	-
	CJ015_03070	nrdB	0.24614	5879.18	0.122106	2.01579	0.0438221	0.14046	0.0722257	5734.67	0.108094	0.668173	0.504023	0.646278	-0.188087	6216.3	0.1685	-1.11624	0.264319	0.418936	CDS			nrdB CDS	Ribonucleotide reductase of class Ia (aerobic), beta subunit (EC 1.17.4.1)	bi	BB4377	99.5	nrdB	bi	BP2984	99.5
	CJ015_03075	nrdA	0.424798	3895.36	0.106881	3.97449	7.05316e-05	0.000724999	-0.442144	4342.01	0.0951614	-4.64626	3.38007e-06	3.10292e-05	-0.417694	4823.53	0.185994	-2.24574	0.0247205	0.0653413	CDS			nrdA CDS	Ribonucleotide reductase of class Ia (aerobic), alpha subunit (EC 1.17.4.1)	bi	BB4376	100	nrdA	bi	BP2983	99.69
	CJ015_03080		-0.621694	168.456	0.15885	-3.91371	9.08879e-05	0.000888772	-0.117257	223.357	0.203363	-0.57659	0.564216	0.69485	-0.438839	132.402	0.199889	-2.19541	0.028134	0.0722326	CDS			pyruvate ferredoxin oxidoreductase CDS	Indolepyruvate ferredoxin oxidoreductase, alpha and beta subunits	bi	BB4375	99.91		-
	CJ015_03085		-0.366593	56.4364	0.20957	-1.74926	0.0802454	0.218744	1.48121	45.8873	0.247888	5.97534	2.29612e-09	3.73997e-08	1.12219	28.806	0.380767	2.94718	0.0032069	0.0112202	CDS		e	Lrp/AsnC family transcriptional regulator CDS	Transcriptional regulator, AsnC family	bi	BB4374	100		bi	BP2981	100
	CJ015_03090		0.427373	142.644	0.146338	2.92046	0.00349512	0.0190721	0.973311	100.089	0.20406	4.76973	1.84477e-06	1.80664e-05	1.34655	104.77	0.21043	6.399	1.56394e-10	1.95015e-09	CDS			lipoprotein CDS	putative lipoprotein	bi	BB4373	100		bi	BP2980	98.22
	CJ015_03095		-0.0285016	95.7041	0.162642	-0.175241	0.86089	0.935838	0.0507452	103.256	0.16197	0.313299	0.754053	0.841004	0.555779	71.3567	0.235503	2.35996	0.0182768	0.0504119	CDS			MFS transporter CDS	putative membrane transport protein	bi	BB4372	100		bi	BP2979	98.47
	CJ015_03100	gltX	0.167081	338.376	0.10853	1.53949	0.123686	0.297115	-0.174113	369.389	0.111469	-1.56199	0.118291	0.221346	-0.404742	375.732	0.157444	-2.57071	0.0101491	0.0304472	CDS			gltX CDS	Glutamyl-tRNA synthetase (EC 6.1.1.17)	bi	BB4371	100	gltX	bi	BP2978	99.78
	CJ015_03105		-0.24743	938.176	0.104296	-2.37239	0.0176736	0.0710804	0.442206	937.115	0.1594	2.77418	0.00553403	0.0189628	0.332158	674.945	0.137025	2.42407	0.0153477	0.0434636	CDS			GNAT family N-acetyltransferase CDS	Acetyl-CoA synthetase (ADP-forming) alpha and beta chains, putative	bi	BB4370	100		bi	BP2977	99.88
	CJ015_03110		-0.535973	24.2703	0.24832	-2.15839	0.0308972	0.107872	-0.201781	32.7389	0.207741	-0.971312	0.331393	0.478033	-0.8783	24.7313	0.304784	-2.88171	0.00395521	0.013454	CDS			GntR family transcriptional regulator CDS	Predicted regulator PutR for proline utilization, GntR family	bi	BB4369	100		bi	BP2975	98.21
	CJ015_03120	dbpA	0.134196	444.697	0.0928445	1.44538	0.14835	0.336432	-0.0450343	470.267	0.11602	-0.38816	0.697898	0.79859	0.0374097	413.685	0.141494	0.264391	0.791478	0.870462	CDS			dbpA CDS	ATP-dependent 23S rRNA helicase DbpA	bi	BB4367	100	dbpA	bi	BP2973	99.78
	CJ015_03125		-0.0892245	269.306	0.171737	-0.519542	0.603383	0.797057	-0.0692027	302.792	0.152362	-0.454201	0.649684	0.762108	-0.542793	283.153	0.227626	-2.38459	0.0170984	0.0476181	CDS			VOC family protein CDS	Lactoylglutathione lyase and related lyases	bi	BB4366	100		bi	BP2972	98.45
	CJ015_03130		0.045871	3.54538	0.36528	0.125578	0.900066	NA	-0.635714	4.44281	0.464864	-1.36753	0.17146	0.294673	-0.486726	3.95947	0.553377	-0.879555	0.3791	0.542688	CDS			cysteine hydrolase CDS	Nicotinamidase/isochorismatase family protein	bi	BB4365	99.13		bi	BP2971	99.13
	CJ015_03135		-0.172454	13.6588	0.290235	-0.594188	0.552387	0.760642	-0.426609	18.0343	0.290268	-1.46971	0.14164	0.255257	-0.827721	16.0496	0.372776	-2.22043	0.0263898	0.0686544	CDS			ABC transporter permease CDS	putative ABC transport proteins, inner membrane component	bi	BB4364	99.64		bi	BP2970	99.28
	CJ015_03140		-0.409554	11.3432	0.314136	-1.30375	0.192319	0.403059	-0.31094	15.9894	0.317133	-0.980471	0.326854	0.474533	-1.36397	15.7024	0.382464	-3.56627	0.000362101	0.00162738	CDS			ABC transporter ATP-binding protein CDS	Hydroxymethylpyrimidine ABC transporter, ATPase component	bi	BB4363	100		bi	BP2969	98.88
	CJ015_03145		0.176263	78.6344	0.170281	1.03513	0.300609	0.533182	-0.0539698	83.7162	0.17096	-0.315686	0.752241	0.839581	0.00105817	74.5488	0.192147	0.00550709	0.995606	0.996878	CDS			ABC transporter substrate-binding protein CDS	FIG00432654: hypothetical protein	bi	BB4362	99.43		uni	BP0663	22.64
	CJ015_03150		0.177199	195.194	0.12761	1.3886	0.164955	0.362377	0.144647	191.436	0.169503	0.853358	0.393461	0.542063	0.537955	155.642	0.176791	3.04288	0.00234323	0.00849962	CDS			carboxylesterase CDS	probable carboxylesterase	bi	BB4361	100		bi	BP2966	99.55
	CJ015_03155		0.262615	165.632	0.171378	1.53237	0.125431	0.300328	-0.325944	188.274	0.183888	-1.77251	0.0763101	0.15924	0.189584	154.058	0.245774	0.771377	0.440484	0.599512	CDS			hypothetical protein CDS	FIG138315: Putative alpha helix protein	bi	BB4360	100		bi	BP2965	98.91
	CJ015_03160	pmbA	-0.116056	1197.12	0.0847307	-1.3697	0.17078	0.37203	0.390772	1169.63	0.13045	2.99556	0.00273939	0.010594	0.206825	948.08	0.117455	1.76089	0.0782574	0.166089	CDS			pmbA CDS	TldE protein, part of TldE/TldD proteolytic complex	bi	BB4359	100		bi	BP2964	99.56
	CJ015_03165		0.427621	1738	0.0792453	5.39617	6.80795e-08	1.26967e-06	-0.46761	1961.1	0.140166	-3.33613	0.000849544	0.00393019	-0.274166	2027.35	0.113776	-2.40971	0.0159654	0.0449421	CDS			ABC transporter substrate-binding protein CDS	TRAP transporter solute receptor, unknown substrate 6	bi	BB4358	100		bi	BP2963	99.45
	CJ015_03170	rplM	0.376426	2751.16	0.134632	2.79596	0.00517466	0.0262897	-0.176215	2816.44	0.206195	-0.854603	0.392771	0.541591	0.0996563	2758.95	0.153432	0.649516	0.516005	0.666412	CDS			rplM CDS	LSU ribosomal protein L13p (L13Ae)	bi	BB4357	100	rplM	bi	BP2962	100
	CJ015_03175	rpsI	0.0911971	1052.87	0.198295	0.459907	0.645583	0.824228	-0.182969	1171.4	0.117209	-1.56104	0.118514	0.221485	-0.176743	1042.92	0.29397	-0.601227	0.547689	0.692492	CDS			rpsI CDS	SSU ribosomal protein S9p (S16e)	bi	BB4356	100	rpsI	bi	BP2961	99.23
	CJ015_03180	argC	-0.0737697	1363.2	0.114788	-0.642657	0.520447	0.738009	0.471188	1289.82	0.210227	2.24133	0.0250049	0.0651293	0.184264	1102.67	0.137051	1.34449	0.17879	0.313266	CDS			argC CDS	N-acetyl-gamma-glutamyl-phosphate reductase (EC 1.2.1.38)	bi	BB4355	100	argC	bi	BP2960	99.72
	CJ015_03185		-0.0773912	261.287	0.124118	-0.623528	0.532938	0.745552	0.835783	225.732	0.198325	4.21421	2.5065e-05	0.000190567	0.98649	167.518	0.178781	5.51788	3.43109e-08	3.19397e-07	CDS			hypothetical protein CDS	FIG00761799: membrane protein	bi	BB4354	100		bi	BP2959	99.19
	CJ015_03190		-0.292026	5872.09	0.159792	-1.82754	0.0676189	0.193322	0.521592	5789.18	0.241642	2.15853	0.0308865	0.0769868	-0.633729	5834.57	0.186696	-3.39444	0.000687692	0.00292036	CDS			iron-sulfur cluster insertion protein ErpA CDS	probable iron binding protein from the HesB_IscA_SufA family	bi	BB4353	100		bi	BP2958	100
	CJ015_03195	anmK	0.639609	281.684	0.153858	4.15713	3.22268e-05	0.000362449	-0.321409	276.559	0.14362	-2.23791	0.0252269	0.065562	1.00365	244.124	0.205468	4.88471	1.0358e-06	7.81591e-06	CDS			anmK CDS	Anhydro-N-acetylmuramic acid kinase (EC 2.7.1.-)	bi	BB4352	99.74		bi	BP2957	99.21
	CJ015_03200		0.445384	3794.41	0.104927	4.24469	2.18897e-05	0.000260087	0.220543	3301.76	0.0967938	2.27848	0.022698	0.0602242	0.694724	3261.3	0.124365	5.58619	2.32101e-08	2.19539e-07	CDS			metallopeptidase CDS	FIG00431779: hypothetical protein	bi	BB4351	100		bi	BP2956	99.79
	CJ015_03205	tyrS	0.157759	1088.05	0.0997635	1.58133	0.113803	0.280948	-0.0448561	1135.4	0.0929162	-0.482759	0.629267	0.745992	-0.234163	1126.94	0.143064	-1.63677	0.101679	0.203661	CDS			tyrS CDS	Tyrosyl-tRNA synthetase (EC 6.1.1.1)	bi	BB4350	99.76	tyrS	bi	BP2954	100
	CJ015_03210		-0.359367	3779.23	0.0987321	-3.63982	0.000272827	0.00230573	0.967294	3364.45	0.221234	4.37227	1.22959e-05	9.97929e-05	0.0112227	2856.58	0.112508	0.0997502	0.920543	0.951142	CDS			YbhB/YbcL family Raf kinase inhibitor-like protein CDS	Phospholipid-binding protein	bi	BB4349	100		bi	BP2953	99.54
	CJ015_03215	glyA_1	0.0442676	5321.44	0.0750515	0.589829	0.555305	0.762723	0.590985	4719.43	0.227413	2.59873	0.00935683	0.0291067	0.629871	3976.6	0.131043	4.80658	1.53532e-06	1.12598e-05	CDS			glyA_1 CDS	Serine hydroxymethyltransferase (EC 2.1.2.1)	bi	BB4348	100	glyA	bi	BP2952	100
	CJ015_03220		-0.515729	689.539	0.152286	-3.38658	0.0007077	0.00520154	0.455029	731.442	0.165647	2.74698	0.00601464	0.0204306	-0.53481	592.529	0.216835	-2.46643	0.0136466	0.0393091	CDS			transcriptional regulator NrdR CDS	Ribonucleotide reductase transcriptional regulator NrdR	bi	BB4347	100		bi	BP2951	100
	CJ015_03225		-0.0567938	18.6222	0.259813	-0.218595	0.826965	0.919321	0.0877885	19.2294	0.262133	0.3349	0.7377	0.828721	0.689429	12.6621	0.365498	1.88627	0.0592583	0.132528	CDS			AraC family transcriptional regulator CDS	Transcriptional regulator, AraC family	bi	BB4346	100		uni	BP3798	33.58
	CJ015_03230		0.249722	162.304	0.156541	1.59525	0.110656	0.275705	0.340862	147.182	0.202447	1.6837	0.0922389	0.1835	0.943177	120.731	0.224273	4.20548	2.60527e-05	0.000151577	CDS			hydrolase CDS	Isochorismatase family hydrolase	bi	BB4345	99.47		bi	BP2949	98.4
	CJ015_03235	ribD	0.13189	410.247	0.107239	1.22987	0.218745	0.436897	-0.0913495	441.745	0.129885	-0.703309	0.481863	0.626329	0.550515	325.382	0.152965	3.59896	0.000319496	0.00144976	CDS			ribD CDS	Diaminohydroxyphosphoribosylaminopyrimidine deaminase (EC 3.5.4.26) / 5-amino-6-(5-phosphoribosylamino)uracil reductase (EC 1.1.1.193)	bi	BB4344	100		bi	BP2948	98.93
	CJ015_03240		-0.104773	3234.15	0.129122	-0.811423	0.417123	0.652862	0.915694	2736.07	0.383713	2.3864	0.0170142	0.0479361	0.349427	2455.4	0.154279	2.2649	0.0235186	0.0626408	CDS			PrkA family serine protein kinase CDS	Serine protein kinase (prkA protein), P-loop containing	bi	BB4343	99.85		-
	CJ015_03245		-0.511101	2638.89	0.116398	-4.39099	1.12833e-05	0.000145401	0.39763	2833.86	0.287147	1.38476	0.166126	0.287458	-0.673048	2418.94	0.126546	-5.3186	1.04569e-07	9.08647e-07	CDS			hypothetical protein CDS	UPF0229 protein YeaH	bi	BB4342	100		bi	BP3182	99.05
	CJ015_03250		0.0900082	1226.99	0.133595	0.673739	0.500478	0.723896	0.879497	992.243	0.35909	2.44924	NA	NA	0.891892	874.606	0.168359	5.29756	1.17358e-07	1.0086e-06	CDS			SpoVR family protein CDS	FIG004684: SpoVR-like protein	bi	BB4341	99.8		bi	BP3181	99.8
	CJ015_03255		-0.0313637	93.4876	0.243002	-0.129068	0.897304	0.955011	0.0886207	98.0989	0.225557	0.392896	0.694396	0.796044	0.60564	67.4129	0.333402	1.81654	0.0692871	0.150447	CDS			MFS transporter CDS	putative membrane protein	bi	BB4340	99.5		bi	BP3180	99.25
	CJ015_03260		0.321487	273.035	0.128324	2.50527	0.0122357	0.053335	0.072694	261.58	0.114253	0.636254	0.524611	0.662793	0.567582	233.053	0.153554	3.6963	0.00021876	0.0010346	CDS			MmgE/PrpD family protein CDS	MmgE/PrpD family protein	bi	BB4339	100		bi	BP3179	99.78
	CJ015_03265		0.477204	19.4855	0.267889	1.78135	0.0748553	0.207436	0.0315687	16.5792	0.300676	0.104992	0.916382	0.948114	0.399538	19.3729	0.342185	1.16761	0.242964	0.394943	CDS			tripartite tricarboxylate transporter substrate binding protein CDS	Tricarboxylate transport protein TctC	bi	BB4338	100		bi	BP3178	100
	CJ015_03270		0.306501	65.8093	0.187935	1.63089	0.102914	0.263851	1.17604	46.4543	0.18654	6.3045	2.89131e-10	5.19661e-09	0.925041	51.7629	0.245347	3.77033	0.000163032	0.000791748	CDS			methylaspartate ammonia-lyase CDS	putative methylaspartate ammonia-lyase	bi	BB4337	99.76		bi	BP3177	99.76
	CJ015_03275		0.180536	95.9517	0.158492	1.13909	0.254667	0.479398	-0.186017	104.822	0.149031	-1.24817	0.211967	0.345376	0.0614703	89.9416	0.201397	0.305219	0.760199	0.849061	CDS			GntR family transcriptional regulator CDS	Transcriptional regulator, GntR family	bi	BB4336	100		bi	BP3176	99.24
	CJ015_03280		-0.72425	8703.34	0.343077	-2.11104	0.0347685	0.11767	0.504132	9944.15	0.356809	1.41289	0.157688	0.277742	-0.711499	6507.71	0.328737	-2.16434	0.0304381	0.077054	tRNA			tRNA-Ser	tRNA-Ser	0		0		0
	CJ015_03285		0.0825309	13.3602	0.28818	0.286387	0.774582	0.894605	0.569975	11.3569	0.307886	1.85125	0.0641331	0.139282	0.269344	11.4339	0.423387	0.636165	0.524669	0.672246	CDS			amidohydrolase CDS	L-fuconolactone hydrolase	bi	BB4335	99.71		-
	CJ015_03290		0.35677	11.2232	0.301128	1.18478	0.236104	0.459155	-0.0353348	10.7819	0.309254	-0.114258	0.909033	0.944468	0.249715	10.5585	0.436223	0.572448	0.567019	0.708627	CDS			CoA transferase CDS	FIG01198632: hypothetical protein	bi	BB4334	100	bbsF	-
	CJ015_03295	bbsE	0.197616	6.58028	0.332713	0.593954	0.552543	0.760642	0.326124	5.77144	0.419488	0.777435	0.436902	0.583573	0.655358	4.66471	0.541485	1.2103	0.226164	0.374889	CDS			bbsE CDS	putative subunit of succinyl-CoA:benzylsuccinate CoA-transferase	bi	BB4333	99.5	bbsE	-
	CJ015_03300		-0.207339	2.65462	0.36747	-0.564234	0.572595	NA	1.38925	2.10633	0.610025	2.27736	0.0227645	0.0603665	0.0913307	1.52856	0.720119	0.126827	0.899077	0.941118	CDS			hypothetical protein CDS	FIG01198151: hypothetical protein	bi	BB4332	100		uni	BP0637	41.09
	CJ015_03305		-0.132715	6.68622	0.345418	-0.384215	0.700819	0.857322	0.529911	6.01033	0.422869	1.25313	0.210157	0.343381	0.27462	4.8568	0.559493	0.490837	0.623542	0.754898	CDS			hypothetical protein CDS	putative thiolase	bi	BB4331	100		uni	BP0636	36.87
	CJ015_03310		0.194317	22.2016	0.274582	0.707681	0.479143	0.706707	0.200007	20.4374	0.284534	0.702927	0.482101	0.626464	-0.198961	22.7759	0.320784	-0.620234	0.535104	0.681103	CDS			tripartite tricarboxylate transporter substrate binding protein CDS	Tricarboxylate transport protein TctC	bi	BB4330	100		-
	CJ015_03315		-0.00515295	28.6765	0.248114	-0.0207685	0.98343	0.994303	-0.449662	37.2295	0.207091	-2.17133	0.0299066	0.0749022	-0.128507	27.4602	0.302543	-0.424757	0.671014	0.789794	CDS			hypothetical protein CDS	Tricarboxylate transport protein TctC	bi	BB4329	100		-
	CJ015_03320		0.0750184	437.476	0.145082	0.517075	0.605104	0.798293	-0.914839	667.059	0.195606	-4.67696	2.91164e-06	2.71002e-05	-1.45155	760.095	0.192276	-7.54929	4.37652e-14	7.48147e-13	CDS			transcriptional regulator CDS	LysR-family transcriptional regulator	bi	BB4328	100	bbuR	-
	CJ015_03325	ureD	-0.215037	368.125	0.126732	-1.69678	0.0897373	0.237224	-0.757047	577.06	0.320933	-2.35889	0.0183295	0.0507577	-1.50287	573.812	0.161146	-9.32611	1.09824e-20	2.91685e-19	CDS			ureD CDS	Urease accessory protein UreD	bi	BB4327	100	ureD	bi	BP3172	100
	CJ015_03330	ureA	-0.433545	25.0373	0.262497	-1.65162	0.0986119	0.255639	0.351815	26.7766	0.338244	1.04012	0.298283	0.44477	0.481617	14.4446	0.38231	1.25976	0.207758	0.35208	CDS			ureA CDS	Urease gamma subunit (EC 3.5.1.5)	bi	BB4326	100	ureA	bi	BP3171	99
	CJ015_03335	ureJ	0.125588	20.2697	0.251009	0.500331	0.616842	0.806066	-0.449504	24.0246	0.288022	-1.56066	0.118604	0.221486	0.00408808	18.0338	0.349146	0.0117088	0.990658	0.993584	CDS			ureJ CDS	Nickel-binding accessory protein UreJ-HupE	bi	BB4325	99.51	ureJ	bi	BP3170	99.5
	CJ015_03340	ureB	0.0978388	17.2088	0.270157	0.362155	0.717236	0.867182	-0.26991	20.1855	0.281493	-0.958853	0.337633	0.48465	-0.311658	18.3221	0.343924	-0.906185	0.364838	0.527724	CDS			ureB CDS	Urease beta subunit (EC 3.5.1.5)	bi	BB4324	100	ureB	bi	BP3169	99.02
	CJ015_03345	ureC	0.445948	69.2917	0.156763	2.84472	0.004445	0.023306	-1.00247	95.8534	0.225229	-4.45087	8.5522e-06	7.25468e-05	-0.962086	109.33	0.18108	-5.31305	1.07808e-07	9.33341e-07	CDS			ureC CDS	Urease alpha subunit (EC 3.5.1.5)	bi	BB4323	99.65	ureC	bi	BP3168	99.82
yes	CJ015_03350	ureE	0.464164	22.8456	0.271025	1.71262	0.0867823	0.231769	-2.02979	53.3577	0.246088	-8.24823	1.60763e-16	5.42546e-15	-1.19104	43.1037	0.288048	-4.13484	3.55197e-05	0.000201665	CDS		d	ureE CDS	Urease accessory protein UreE	bi	BB4322	100	ureE	bi	BP3167A	99.51
	CJ015_03355	ureF	-0.224433	12.1351	0.292801	-0.766503	0.443377	0.677764	-1.43232	25.5866	0.268151	-5.34148	9.21901e-08	1.13806e-06	-1.59407	20.2282	0.34612	-4.60554	4.1139e-06	2.77467e-05	CDS		d	ureF CDS	Urease accessory protein UreF	bi	BB4321	99.55	ureF	-
	CJ015_03360	ureG	-0.00624812	37.4561	0.203334	-0.0307283	0.975486	0.991184	-1.62611	83.4043	0.27698	-5.87088	4.33491e-09	6.86995e-08	-2.17049	92.0661	0.224494	-9.66835	4.10966e-22	1.23843e-20	CDS		d	ureG CDS	Urease accessory protein UreG	bi	BB4320	100	ureG	bi	BP3166	99.53
	CJ015_03365		-0.00993257	18.3241	0.252527	-0.0393327	0.968625	0.988074	0.683591	16.27	0.302479	2.25996	0.0238236	0.0627141	1.42244	10.4768	0.408156	3.48504	0.000492058	0.00216184	CDS			NAD-dependent succinate-semialdehyde dehydrogenase CDS	putative aldehyde dehydrogenase	bi	BB4319	99.79		uni	BP3624	48.31
	CJ015_03370		0.00788241	10.3488	0.309072	0.0255035	0.979653	0.992058	0.804374	8.416	0.334531	2.40448	0.0161954	0.0463178	0.580839	8.67819	0.470035	1.23573	0.216557	0.363584	CDS			ring-hydroxylating oxygenase subunit alpha CDS	Alpha-ketoglutarate-dependent taurine dioxygenase (EC 1.14.11.17)	bi	BB4318	100		uni	BP3722	43.27
	CJ015_03375		-0.0893129	2.61699	0.362203	-0.246583	0.805231	NA	0.44495	2.18784	0.55037	0.808457	0.418828	0.566365	0.414	1.58723	0.754459	0.548737	0.583186	0.722033	CDS			oxidoreductase CDS	Flavodoxin reductases (ferredoxin-NADPH reductases) family 1; Vanillate O-demethylase oxidoreductase (EC 1.14.13.-)	bi	BB4317	99.69		uni	BP3712	38.15
	CJ015_03380		0.496506	7.73169	0.348845	1.42329	0.154654	0.34635	0.725226	5.02665	0.428046	1.69427	0.0902135	0.18031	1.4973	5.72811	0.61728	2.42565	0.015281	0.0433008	CDS			choline dehydrogenase CDS	Choline dehydrogenase (EC 1.1.99.1)	bi	BB4316	100		-
	CJ015_03385		0.039288	9.58082	0.318342	0.123414	0.901779	0.95768	0.563305	8.01515	0.317953	1.77166	0.0764505	0.159391	0.644661	6.51115	0.521652	1.23581	0.21653	0.363584	CDS			sulfatase CDS	Choline-sulfatase (EC 3.1.6.6)	bi	BB4315	100		uni	BP1635	39.42
	CJ015_03390		-0.153841	3.02932	0.367877	-0.418185	0.675812	NA	-0.123358	3.72775	0.453116	-0.272243	0.785435	0.865418	0.136406	1.84442	0.680835	0.200351	0.841206	0.904301	CDS			C4-dicarboxylate ABC transporter CDS	putative inner membrane transport protein	bi	BB4314	99.15		-
	CJ015_03395		-0.000880852	1439.91	0.089552	-0.0098362	0.992152	0.997107	-0.106916	1608.76	0.174645	-0.612189	0.540413	0.674886	-0.578608	1599.57	0.129292	-4.4752	7.6341e-06	4.93644e-05	CDS			GntR family transcriptional regulator CDS	Transcriptional regulator, GntR family	bi	BB4313	100		bi	BP3699	99.64
	CJ015_03400		0.123325	1.3635	0.347241	0.355158	0.722471	NA	0.478561	0.998106	0.694513	0.689059	0.490786	0.634061	-0.401237	1.88362	0.710068	-0.565068	0.572027	0.712722	CDS			tripartite tricarboxylate transporter substrate binding protein CDS	Tricarboxylate transport protein TctC	bi	BB4312	99.09		bi	BP3700	99.39
	CJ015_03405		-0.147514	7.19706	0.336845	-0.437928	0.661439	0.834111	0.112684	7.90046	0.436766	0.257996	0.79641	0.873281	0.781066	4.79755	0.558823	1.3977	0.162204	0.291577	CDS			taurine ABC transporter substrate-binding protein CDS	ABC transporter substrate-binding protein	bi	BB4311	100		bi	BP3701	99.43
	CJ015_03410		-0.0968241	5.23386	0.360615	-0.268497	0.788317	0.900584	0.148136	5.90943	0.514679	0.287821	0.773484	0.857557	0.678887	3.70277	0.593411	1.14404	0.252606	0.405237	CDS			GntR family transcriptional regulator CDS	Transcriptional regulator, GntR family	bi	BB4310	100		bi	BP3702	100
	CJ015_03415		-0.209558	5.56127	0.343734	-0.609652	0.542092	0.753962	0.397471	5.63844	0.437046	0.909448	0.363114	0.510908	0.20512	4.79072	0.578235	0.354734	0.722789	0.824716	CDS			ABC transporter permease CDS	ABC transporter permease protein with unknown substrate	bi	BB4309	99.62		bi	BP3703	98.87
	CJ015_03420		-0.221473	9.92707	0.306176	-0.723351	0.469464	0.696409	0.497045	9.28619	0.330278	1.50493	0.132342	0.241375	-0.195769	9.34341	0.416266	-0.470298	0.638142	0.765282	CDS			taurine ABC transporter substrate-binding protein CDS	putative transport system periplasmic protein	bi	BB4308	99.43		bi	BP3704	99.14
	CJ015_03425		-0.273233	15.57	0.281356	-0.971128	0.331485	0.564175	0.988875	13.9027	0.340468	2.90446	0.00367886	0.0134614	0.904617	9.27515	0.446373	2.02659	0.0427042	0.102268	CDS			ABC transporter ATP-binding protein CDS	ABC transporter ATP-binding protein	bi	BB4307	100		bi	BP3705	98.23
	CJ015_03430		0.0320839	6.49087	0.341848	0.0938542	0.925225	0.965186	2.03842	4.37009	0.551072	3.69901	0.000216442	0.00124275	1.56677	3.98456	0.602248	2.60154	0.00928053	0.0282381	CDS		e	enoyl-CoA hydratase CDS	Methylmalonyl-CoA decarboxylase (EC 4.1.1.41)	bi	BB4306	100		bi	BP3706	99.61
	CJ015_03435		-0.142239	12.3906	0.310506	-0.458087	0.64689	0.825419	1.75309	9.30953	0.393201	4.45851	8.25315e-06	7.01368e-05	2.20952	5.86047	0.60575	3.64758	0.000264717	0.00122484	CDS		e	tripartite tricarboxylate transporter substrate binding protein CDS	Tricarboxylate transport protein TctC	bi	BB4305	100		bi	BP3707	98.75
	CJ015_03440		-0.408109	26.495	0.287446	-1.41978	0.155672	0.347862	2.67805	18.5089	0.48229	5.55279	2.81153e-08	3.87908e-07	3.40702	10.2136	0.578144	5.89303	3.79185e-09	3.93498e-08	CDS		e	NADPH:quinone reductase CDS	Quinone oxidoreductase (EC 1.6.5.5)	bi	BB4304	100		bi	BP3708	99.1
	CJ015_03445		-1.03279	83.669	0.183018	-5.64312	1.66999e-08	3.38594e-07	2.76883	64.64	0.549142	5.0421	NA	NA	3.10589	24.6558	0.39168	7.92966	2.19751e-15	4.2338e-14	CDS		c	CoA transferase CDS	L-carnitine dehydratase/bile acid-inducible protein F	bi	BB4303	100		bi	BP3709	99.24
	CJ015_03450		-0.0537172	286.447	0.136407	-0.3938	0.693729	0.855869	-0.0668955	324.091	0.146811	-0.455656	0.648637	0.762007	0.0478382	243.752	0.194262	0.246256	0.805484	0.8806	CDS			TetR/AcrR family transcriptional regulator CDS	regulatory protein TetR	bi	BB4302	99.55		bi	BP3710	98.22
	CJ015_03455	nudC	0.0683648	126.487	0.157045	0.43532	0.66333	0.835781	-0.214621	143.722	0.137779	-1.55772	0.119299	0.222341	-0.0610766	119.895	0.216809	-0.281707	0.778168	0.862165	CDS			nudC CDS	NADH pyrophosphatase (EC 3.6.1.22)	bi	BB4301	100	nudC	bi	BP3711	99.18
	CJ015_03460		0.210854	0.753419	0.27629	0.763164	0.445366	NA	-1.55726	1.37264	0.711321	-2.18925	0.0285788	0.0722347	-0.667161	1.87275	0.729089	-0.915062	0.360159	0.523883	CDS			oxidoreductase CDS	Flavodoxin reductases (ferredoxin-NADPH reductases) family 1; Vanillate O-demethylase oxidoreductase (EC 1.14.13.-)	bi	BB4300	99.68		bi	BP3712	99.68
	CJ015_03465		0.0798416	0.627767	0.267852	0.298082	0.765641	NA	-1.41124	1.19615	0.719775	-1.96067	0.049917	0.113505	-1.51906	2.26348	0.706929	-2.14881	0.0316491	0.0798188	CDS		d	amidase CDS	putative amidase	bi	BB4299	100		bi	BP3713	99.54
	CJ015_03470		-0.0452811	1.50735	0.352362	-0.128508	0.897747	NA	-0.976813	2.54855	0.588678	-1.65933	0.0970486	0.190483	-0.561175	2.32046	0.702924	-0.798343	0.424671	0.584763	CDS			zinc-binding dehydrogenase CDS	putative zinc-binding dehydrogenases	bi	BB4298	100		bi	BP3714	100
	CJ015_03475		0.163028	11.2078	0.295414	0.551865	0.581041	0.780335	-1.66518	25.5434	0.387351	-4.2989	1.71647e-05	0.000135327	-1.1477	18.7011	0.335257	-3.42333	0.000618581	0.00266052	CDS		d	LysR family transcriptional regulator CDS	LysR-family transcriptional regulator	bi	BB4297	100		bi	BP3715	99.67
	CJ015_03480		0.232886	7.03703	0.331364	0.70281	0.482174	0.708697	-0.976588	11.5968	0.395453	-2.46954	0.0135286	0.0399889	-0.458797	8.65247	0.429555	-1.06808	0.285486	0.442343	CDS			ABC transporter substrate-binding protein CDS	Leucine-, isoleucine-, valine-, threonine-, and alanine-binding protein	bi	BB4296	100		bi	BP3716	100
	CJ015_03485		0.117394	2.81119	0.368208	0.318824	0.74986	NA	-0.962119	4.0805	0.452486	-2.1263	0.0334787	0.0826571	-0.212841	3.88857	0.632607	-0.33645	0.736531	0.833719	CDS			DUF1116 domain-containing protein CDS	FIG074102: hypothetical protein	bi	BB4295	99.75		bi	BP3717	99.75
	CJ015_03490		-0.0297428	4.93286	0.355696	-0.0836187	0.93336	0.968415	-0.572392	6.50458	0.370056	-1.54677	0.121919	0.226503	0.197735	4.1164	0.574586	0.344135	0.730745	0.830074	CDS			branched-chain amino acid ABC transporter CDS	Branched-chain amino acid transport ATP-binding protein LivF (TC 3.A.1.4.1)	bi	BB4294	100		bi	BP3718	99.62
	CJ015_03495		0.398202	1.6825	0.35037	1.13652	0.255739	NA	-0.673595	1.46132	0.734956	-0.916511	0.359399	0.507683	0.278684	2.14941	0.704889	0.395359	0.692578	0.805172	CDS			branched-chain amino acid ABC transporter permease CDS	Branched-chain amino acid transport system permease protein LivM (TC 3.A.1.4.1)	bi	BB4293	100		bi	BP3719	99.69
	CJ015_03500		-0.487412	16.6438	0.274836	-1.77346	0.076152	0.21012	-1.39665	39.2647	0.332002	-4.20676	2.59056e-05	0.000195326	-0.618018	14.718	0.354519	-1.74326	0.081289	0.17121	CDS			branched-chain amino acid ABC transporter permease CDS	High-affinity branched-chain amino acid transport system permease protein LivH (TC 3.A.1.4.1)	bi	BB4292	100		bi	BP3720	99.31
	CJ015_03505		0.0294172	5.70756	0.343709	0.0855873	0.931794	0.9677	0.447312	5.35149	0.403365	1.10895	0.267451	0.410541	-0.0565621	4.46211	0.530621	-0.106596	0.915109	0.949159	CDS			hypothetical protein CDS	ortholog of Bordetella pertussis (BX470248) BP3721 no significant database matches	bi	BB4291	100		bi	BP3721	100
	CJ015_03510	pobA	0.0581063	33.6222	0.217175	0.267555	0.789042	0.900654	0.121407	33.1589	0.192154	0.63182	0.527505	0.664659	0.135629	29.3205	0.273675	0.495585	0.620187	0.751805	CDS			pobA CDS	iron-sulphur protein	bi	BB4290	100	pobA	bi	BP3722	99.78
	CJ015_03515		0.21648	1263.96	0.221896	0.975591	0.329267	0.56235	1.07133	929.787	0.185548	5.77387	7.74724e-09	1.16482e-07	1.20822	882.306	0.295992	4.08194	4.46611e-05	0.00024817	CDS		e	hypothetical protein CDS	ortholog of Bordetella pertussis (BX470248) BP3723 no significant database matches	bi	BB4288	100		bi	BP3723	100
	CJ015_03520		0.15648	274.575	0.10337	1.51378	0.130081	0.308454	-0.192148	303.157	0.0878161	-2.18807	0.0286642	0.0724091	-0.103331	270.233	0.128933	-0.801435	0.42288	0.583321	CDS			hypothetical protein CDS	Predicted NAD regulator in Alphaproteobacteria	bi	BB4287	100		bi	BP3724	99.69
	CJ015_03525	nadC	-0.116437	23100.7	0.123047	-0.946283	0.344004	0.576821	0.0503923	25280.2	0.0995095	0.506407	0.612571	0.735305	-0.145283	20691.9	0.154223	-0.94203	0.346177	0.51063	CDS			nadC CDS	Quinolinate phosphoribosyltransferase [decarboxylating] (EC 2.4.2.19)	bi	BB4286	100	nadC	bi	BP3725	100
	CJ015_03530		-0.157997	7211.28	0.138587	-1.14005	0.254265	0.479398	-0.0525245	8293.07	0.144881	-0.362535	0.716952	0.812176	0.145796	5710.31	0.156705	0.930386	0.352171	0.517361	CDS			tripartite tricarboxylate transporter substrate binding protein CDS	Tricarboxylate transport protein TctC	bi	BB4285	100		bi	BP3219	99.7
	CJ015_03535		-0.262783	2482.36	0.245779	-1.06918	0.284988	0.517001	0.413421	2528.42	0.59657	0.692996	NA	NA	1.82579	1212.55	0.21798	8.37597	5.47705e-17	1.20316e-15	CDS			DUF533 domain-containing protein CDS	putative membrane protein	bi	BB4284	100		bi	BP3218	99.56
	CJ015_03540		0.183883	217.242	0.125072	1.47023	0.141501	0.327304	-0.471843	273.757	0.218637	-2.15811	0.0309194	0.0769868	-0.532522	258.297	0.160115	-3.32588	0.000881411	0.00364105	CDS			osmotically inducible protein OsmC CDS	FIG00432792: hypothetical protein	bi	BB4283	100		bi	BP3217	100
	CJ015_03545	fabI_1	0.250154	391.794	0.106543	2.34792	0.0188785	0.0742374	-0.0159196	392.81	0.125858	-0.126488	0.899346	0.940653	0.054895	383.413	0.144195	0.380701	0.703425	0.813281	CDS			fabI_1 CDS	Enoyl-[acyl-carrier-protein] reductase [NADH] (EC 1.3.1.9)	bi	BB4282	100	fabI, envM	bi	BP3215	100
	CJ015_03550		0.517666	885.327	0.117878	4.39155	1.12548e-05	0.000145401	0.0449145	803.36	0.179931	0.249621	0.80288	0.876826	0.487305	834.329	0.182665	2.66774	0.00763623	0.023916	CDS			lytic transglycosylase CDS	Membrane-bound lytic murein transglycosylase D precursor (EC 3.2.1.-)	bi	BB4281	100		bi	BP3214	99.57
	CJ015_03555	gloB	-0.13441	910.413	0.140064	-0.959633	0.33724	0.570039	0.561102	857.388	0.159866	3.50983	0.000448389	0.00230635	0.965516	575.938	0.178906	5.39676	6.78533e-08	6.09901e-07	CDS			gloB CDS	Hydroxyacylglutathione hydrolase (EC 3.1.2.6)	bi	BB4280	100	gloB	bi	BP3213	100
	CJ015_03560		-0.192121	91.4498	0.166159	-1.15625	0.247578	0.47334	0.109083	98.632	0.151266	0.721135	0.470827	0.616164	-0.0460679	76.0306	0.193642	-0.237903	0.811957	0.884181	CDS			class I SAM-dependent methyltransferase CDS	FIG005121: SAM-dependent methyltransferase (EC 2.1.1.-)	bi	BB4279	100		bi	BP3212	99.61
	CJ015_03565	rnhA	-0.0669568	67.8972	0.175024	-0.382558	0.702047	0.857433	0.428376	65.1026	0.136024	3.14927	0.00163677	0.00684934	0.443074	48.6423	0.280168	1.58146	0.113774	0.221945	CDS			rnhA CDS	Ribonuclease HI (EC 3.1.26.4)	bi	BB4278	100	rnhA, rnh, dasF, herA, sdrA	bi	BP3211	99.35
	CJ015_03570		0.14672	91.8937	0.164787	0.890362	0.373272	0.604649	-0.860845	135.69	0.209173	-4.11546	3.86404e-05	0.000277583	0.114063	83.7906	0.234889	0.485604	0.627248	0.75724	CDS			MexH family multidrug efflux RND transporter periplasmic adaptor subunit CDS	Probable RND efflux membrane fusion protein	bi	BB4277	100		uni	BP0828	32.81
	CJ015_03575		0.334222	297.129	0.118224	2.82703	0.00469826	0.0243736	-0.73721	391.322	0.199157	-3.70165	0.000214204	0.00123444	-0.172769	323.875	0.128417	-1.34537	0.178505	0.312999	CDS			AcrB/AcrD/AcrF family protein CDS	RND multidrug efflux transporter; Acriflavin resistance protein	bi	BB4276	100		uni	BP0827	39
	CJ015_03580	dnaQ	0.247141	463.912	0.0998764	2.47447	0.0133434	0.0570936	-0.0830615	479.45	0.115582	-0.718634	0.472366	0.617062	0.175185	430.699	0.119934	1.46068	0.144104	0.267127	CDS			dnaQ CDS	DNA polymerase III epsilon subunit (EC 2.7.7.7)	bi	BB4275	100	dnaQ, mutD	bi	BP0406	100
	CJ015_03585		-0.262754	2450.01	0.243081	-1.08093	0.279726	0.511776	0.286422	2499.52	0.342403	0.836506	0.40287	0.55082	-0.117911	1985.1	0.611277	-0.192893	0.847043	0.907048	tRNA			tRNA-Val	tRNA-Val	0		0		0
	CJ015_03590		0.265795	757.652	0.133789	1.98666	0.0469599	0.147626	0.0236129	745.1	0.131771	0.179197	0.857783	0.913891	-0.184503	804.592	0.149434	-1.23468	0.216949	0.364113	CDS			hypothetical protein CDS	hypothetical protein	bi	BB4274	100		bi	BP0405	98.31
	CJ015_03595	atoE	0.291216	293.892	0.137053	2.12484	0.0336	0.11477	-0.588953	365.536	0.167409	-3.51805	0.000434737	0.00224351	-0.218853	320.083	0.161725	-1.35324	0.175978	0.309608	CDS			atoE CDS	Short chain fatty acids transporter	bi	BB4273	100	atoE	bi	BP0404	100
	CJ015_03600		-0.229521	330.891	0.114254	-2.00888	0.0445503	0.142234	0.560471	315.028	0.148786	3.76696	0.000165248	0.000988749	0.431495	234.785	0.147821	2.91903	0.00351124	0.0121303	CDS			TRAP transporter substrate-binding protein CDS	TRAP transporter solute receptor, TAXI family precursor	bi	BB4272	99.2		bi	BP0403	99.01
	CJ015_03605	gltS	-0.385045	511.643	0.119113	-3.23259	0.00122674	0.0082404	0.576112	507.834	0.0919563	6.26507	3.72658e-10	6.62173e-09	0.161044	364.691	0.155709	1.03427	0.301011	0.460779	CDS			gltS CDS	Sodium/glutamate symporter	bi	BB4271	99.75	gltS, gltC	bi	BP0402	99.5
	CJ015_03610		-0.033162	121.233	0.162599	-0.20395	0.838393	0.924806	-0.253065	143.791	0.1464	-1.72859	0.083883	0.171088	-0.138095	108.851	0.201615	-0.684943	0.49338	0.645887	CDS			GNAT family N-acetyltransferase CDS	FIG01201438: hypothetical protein	bi	BB4270	100		-
	CJ015_03615		-0.245305	736.41	0.134251	-1.82721	0.0676689	0.19334	2.85449	480.166	0.489425	5.83234	NA	NA	4.48025	306.003	0.237089	18.8969	1.21004e-79	4.74034e-77	CDS		e	glycosyltransferase CDS	Polymyxin resistance protein ArnC, glycosyl transferase (EC 2.4.-.-)	bi	BB4269	99.43		bi	BP0399	99.72
	CJ015_03620		-0.422309	715.968	0.126275	-3.34436	0.000824741	0.00587129	3.18103	477.332	0.405415	7.84634	4.28361e-15	1.2481e-13	3.88783	281.198	0.246666	15.7615	5.7236e-56	6.11515e-54	CDS		e	dolichyl-phosphate-mannose--protein mannosyltransferase CDS	Polymyxin resistance protein ArnT, undecaprenyl phosphate-alpha-L-Ara4N transferase; Melittin resistance protein PqaB	bi	BB4268	99.81		bi	BP0398	99.81
	CJ015_03625		0.239258	82.2755	0.16993	1.40798	0.159137	0.353815	0.299494	74.6366	0.180728	1.65715	0.0974889	0.191028	0.709408	62.8744	0.254893	2.78316	0.00538326	0.0176353	CDS			GtrA family protein CDS	putative bactoprenol-linked glucose translocase	-		0		-
	CJ015_03630		-0.399554	586.824	0.128305	-3.11408	0.00184517	0.0114545	2.65391	404.102	0.475825	5.5775	2.43999e-08	3.3925e-07	3.67497	232.391	0.232828	15.7841	4.00388e-56	4.37727e-54	CDS		e	ChbG/HpnK family deacetylase CDS	cellobiose phosphotransferase system celC	bi	BB4267	100		bi	BP0397	99.46
	CJ015_03635		0.123203	125.418	0.13651	0.902525	0.366778	0.597773	0.24063	122.578	0.154276	1.55974	0.118821	0.221714	0.47226	100.736	0.188341	2.50747	0.0121599	0.0355939	CDS			hypothetical protein CDS	putative membrane protein	bi	BB4266	100		bi	BP0396	99.34
	CJ015_03640		-0.0973488	358.001	0.176321	-0.552111	0.580873	0.780335	1.2234	279.05	0.353272	3.46306	0.000534067	0.00264273	0.987296	226.347	0.248843	3.96754	7.26184e-05	0.000384436	CDS			alpha/beta hydrolase CDS	putative exported protein	bi	BB4265	99.67		bi	BP0395	99.67
	CJ015_03645		-0.18158	134.57	0.195764	-0.927546	0.353643	0.585567	1.30435	105.186	0.224824	5.80165	6.56646e-09	1.01998e-07	0.582241	89.312	0.282444	2.06144	0.0392612	0.0954327	CDS			LysE family translocator CDS	Transporter, LysE family	bi	BB4264	100		bi	BP0394	99.54
	CJ015_03650		-0.0997676	46.4882	0.185691	-0.537277	0.591077	0.78834	0.676721	41.5781	0.236479	2.86165	0.00421439	0.0149431	0.394913	35.263	0.262181	1.50626	0.132	0.24951	CDS			EamA/RhaT family transporter CDS	Permease of the drug/metabolite transporter (DMT) superfamily	bi	BB4263	100		-
	CJ015_03655		-0.0414361	888.51	0.144159	-0.287434	0.77378	0.894043	0.81759	751.833	0.353994	2.30962	0.0209094	0.0561134	0.527408	658.547	0.233821	2.25561	0.0240952	0.063959	CDS			PLP-dependent aminotransferase family protein CDS	Transcriptional regulator, GntR family domain / Aspartate aminotransferase (EC 2.6.1.1)	bi	BB4262	100		bi	BP0412	99.36
	CJ015_03660		-0.108056	636.027	0.101801	-1.06144	0.288492	0.52025	0.221806	652.895	0.182017	1.2186	0.222996	0.359475	-0.232445	590.093	0.137311	-1.69284	0.0904864	0.186405	CDS			TIGR01244 family protein CDS	FAD-dependent pyridine nucleotide-disulphide oxidoreductase	bi	BB4261	100		bi	BP0411	100
	CJ015_03665		0.655981	10464.6	0.107359	6.11015	9.95376e-10	2.34019e-08	-0.119867	9522.05	0.106114	-1.12961	0.258641	0.399661	-0.198756	12913.7	0.117018	-1.69851	0.0894112	0.184757	CDS			universal stress protein CDS	Universal stress protein family	bi	BB4260	100		bi	BP0410	100
	CJ015_03670	fusA_1	0.0373796	842.975	0.215511	0.173447	0.8623	0.935994	0.59299	747.798	0.250241	2.36968	0.0178037	0.0495356	0.792164	601.061	0.283061	2.79856	0.00513304	0.0168862	CDS			fusA_1 CDS	Translation elongation factor G	bi	BB4259	99.86	fusA, fus, far	uni	BP3610	78.74
	CJ015_03675		-0.0229547	183.176	0.125321	-0.183168	0.854666	0.932747	0.0381874	193.235	0.112175	0.340426	0.733535	0.825969	0.0541916	159.595	0.163521	0.331404	0.740339	0.835815	CDS			methyltransferase CDS	Mg(2+) transport ATPase protein C	bi	BB4258	100		bi	BP0414	99.42
	CJ015_03680		-0.277181	424.827	0.133372	-2.07825	0.0376861	0.125242	0.565956	411.181	0.125983	4.49232	7.04529e-06	6.09697e-05	0.290085	301.94	0.159501	1.81871	0.0689564	0.149868	CDS			hypothetical protein CDS	Integral membrane protein TerC	bi	BB4257	100		bi	BP0415	100
	CJ015_03685		-0.247354	56.0605	0.190411	-1.29906	0.193925	0.405654	0.364117	56.7603	0.149105	2.44202	0.0146052	0.042502	0.212881	40.3852	0.264541	0.804717	0.420983	0.582016	CDS			CoA transferase CDS	FIG00431777: hypothetical protein	bi	BB4256	100		bi	BP0416	99.76
	CJ015_03690		0.541921	7.77193	0.340317	1.5924	0.111294	0.276205	0.265938	5.73832	0.476112	0.558562	0.57646	0.705315	1.02736	6.55658	0.511078	2.01019	0.0444112	0.105603	CDS			enoyl-CoA hydratase CDS	Enoyl-CoA hydratase (EC 4.2.1.17)	bi	BB4255	100		bi	BP0417	99.62
	CJ015_03695		-0.134645	13.1922	0.277315	-0.485529	0.627301	0.812835	0.641649	12.3989	0.272374	2.35576	0.0184847	0.0511271	0.375451	8.95658	0.431999	0.869102	0.384791	0.548319	CDS			tripartite tricarboxylate transporter substrate binding protein CDS	Tricarboxylate transport protein TctC	bi	BB4254	99.69		bi	BP0418	100
	CJ015_03700		-0.419392	513.171	0.160223	-2.61756	0.00885616	0.040564	0.431509	541.544	0.261415	1.65066	0.0988073	0.192966	-0.727527	500.587	0.20274	-3.58847	0.000332619	0.0015064	CDS			LysR family transcriptional regulator CDS	LysR-family transcriptional regulator	bi	BB4253	100		bi	BP0419	99.67
	CJ015_03705		-0.283189	37.2004	0.199141	-1.42205	0.155012	0.34663	0.23075	39.5925	0.186199	1.23926	0.215248	0.349387	-0.162143	29.6921	0.274904	-0.589819	0.555312	0.699684	CDS			acyl-CoA dehydrogenase CDS	Acyl-CoA dehydrogenase (EC 1.3.8.7)	bi	BB4252	99.74		bi	BP0420	98.96
	CJ015_03710		0.426211	11.5487	0.328987	1.29553	0.195139	0.407306	-0.0853611	10.1781	0.363981	-0.234521	0.814581	0.884332	0.401993	12.2073	0.495646	0.81105	0.417337	0.578391	CDS			acyl-CoA dehydrogenase CDS	putative acyl-CoA dehydrogenase	bi	BB4251	99.71		bi	BP0421	100
	CJ015_03720		-0.111646	10.1438	0.319803	-0.349108	0.727008	0.872963	-0.517977	14.6896	0.291267	-1.77836	0.0753452	0.157999	-0.767353	13.0257	0.439254	-1.74695	0.0806468	0.170086	CDS			ATP-dependent acyl-CoA ligase CDS	Long-chain-fatty-acid--CoA ligase (EC 6.2.1.3)	bi	BB4249	99.63		uni	BP0329	51.3
	CJ015_03725		0.239772	12.4892	0.320451	0.748233	0.45432	0.687586	-0.482915	16.1307	0.409073	-1.18051	0.237797	0.375847	0.023109	12.5639	0.422952	0.0546375	0.956427	0.972172	CDS			tripartite tricarboxylate transporter substrate binding protein CDS	Tricarboxylate transport protein TctC	bi	BB4248	100		-
	CJ015_03730		0.512093	58.671	0.190533	2.68769	0.0071949	0.0347937	-0.33258	62.4193	0.262338	-1.26776	0.204885	0.337826	0.526869	54.4022	0.251303	2.09655	0.0360333	0.08892	CDS			alpha/beta hydrolase CDS	Alpha/beta hydrolase fold (EC 3.8.1.5)	bi	BB4247	100		-
	CJ015_03735	ybaK	0.215209	106.499	0.180983	1.18911	0.234396	0.457611	-0.381187	125.725	0.182532	-2.08833	0.0367679	0.0888605	0.145293	98.2158	0.226414	0.641713	0.521059	0.669811	CDS			ybaK CDS	Uncharacterized protein SCO3165	bi	BB4246	99.4		-
	CJ015_03740		-0.19717	23.9261	0.230883	-0.853982	0.393115	0.625284	0.0696437	25.9931	0.245842	0.283287	0.776957	0.859788	-0.174318	22.964	0.342288	-0.509274	0.610561	0.744551	CDS			FAD-binding oxidoreductase CDS	D-amino acid dehydrogenase small subunit (EC 1.4.99.1)	bi	BB4245	99.76		-
	CJ015_03745		0.451066	97.2003	0.185067	2.43731	0.0147968	0.0619923	-0.291833	101.352	0.257856	-1.13177	0.257731	0.398843	-0.1354	109.583	0.287561	-0.470855	0.637744	0.765	CDS			MarR family transcriptional regulator CDS	Transcriptional regulator, MarR family	bi	BB4244	100		uni	BP2286	34.52
	CJ015_03750		-0.398938	28.3545	0.223409	-1.78569	0.0741502	0.205999	0.0183597	33.3026	0.221416	0.0829198	0.933915	0.957804	-0.237575	23.4522	0.288887	-0.82238	0.41086	0.572892	CDS			gamma-glutamyltransferase family protein CDS	Gamma-glutamyltranspeptidase (EC 2.3.2.2)	bi	BB4243	99.81		uni	BP2693	52.6
	CJ015_03755		-0.210871	9.53451	0.313885	-0.67181	0.501704	0.724447	0.489726	9.22781	0.341131	1.4356	0.151117	0.269745	0.32652	6.79342	0.455742	0.716457	0.473709	0.628648	CDS			tripartite tricarboxylate transporter substrate binding protein CDS	Putative exported protein clustered with Gamma-glutamyltranspeptidase	bi	BB4242	100		-
	CJ015_03760		-0.0959945	73.3857	0.225076	-0.426497	0.669745	0.839556	0.0127224	81.9015	0.302972	0.0419919	0.966505	0.978235	0.311618	56.415	0.296926	1.04948	0.293958	0.4516	CDS			ABC transporter ATP-binding protein CDS	putative ABC transport ATP-binding subunit	bi	BB4241	99.62		bi	BP3339	100
	CJ015_03765		0.176904	65.1992	0.188718	0.937401	0.348552	0.580988	-0.281489	73.9816	0.239787	-1.17391	0.240431	0.378732	0.256648	59.289	0.272181	0.942934	0.345715	0.510268	CDS			iron ABC transporter permease CDS	Iron(III) dicitrate transport system permease protein FecD (TC 3.A.1.14.1)	bi	BB4240	99.71		bi	BP3340	100
	CJ015_03770	ygbF	0.327992	159.198	0.15527	2.1124	0.0346522	0.117488	0.0948177	151.982	0.180137	0.526364	0.598636	0.723017	0.276491	148.553	0.19653	1.40687	0.159467	0.287892	CDS			ygbF CDS	TPR repeat containing exported protein; Putative periplasmic protein contains a protein prenylyltransferase domain	bi	BB4239	100		bi	BP3341	100
	CJ015_03775	pal	0.420798	8797.44	0.170591	2.4667	0.0136364	0.0580663	0.450555	7171.89	0.15896	2.83439	0.00459137	0.0161214	0.133447	8916.41	0.23865	0.559172	0.576045	0.715641	CDS			pal CDS	18K peptidoglycan-associated outer membrane lipoprotein; Peptidoglycan-associated lipoprotein precursor; Outer membrane protein P6; OmpA/MotB precursor	bi	BB4238	100		bi	BP3342	100
	CJ015_03780	tolB	0.24059	4922.02	0.13872	1.73436	0.0828535	0.223622	0.521325	4214.41	0.205205	2.54051	0.0110692	0.0335655	0.637229	3979.74	0.205849	3.09562	0.00196403	0.0073045	CDS			tolB CDS	tolB protein precursor, periplasmic protein involved in the tonb-independent uptake of group A colicins	bi	BB4237	100		bi	BP3343	100
	CJ015_03785	tolA	0.0956287	528.446	0.140393	0.681148	0.495778	0.721072	0.448195	486.573	0.214091	2.09348	0.0363066	0.0878805	0.353924	438.311	0.194933	1.81562	0.069429	0.150616	CDS			tolA CDS	TolA protein	bi	BB4236	98.84		bi	BP3344	100
	CJ015_03790	tolR	0.127845	212.843	0.121186	1.05495	0.29145	0.5226	0.419367	195.379	0.141107	2.97197	0.00295892	0.0113061	0.228467	185.333	0.143923	1.58743	0.112416	0.220012	CDS			tolR CDS	Tol biopolymer transport system, TolR protein	bi	BB4235	100		bi	BP3345	100
	CJ015_03795	tolQ	0.0359313	327.048	0.113359	0.31697	0.751266	0.884361	0.311345	319.279	0.220546	1.4117	0.158039	0.278138	1.0659	216.93	0.161538	6.59844	4.15502e-11	5.41073e-10	CDS			tolQ CDS	MotA/TolQ/ExbB proton channel family protein	bi	BB4234	100		bi	BP3346	100
	CJ015_03800	ybgC	-0.0510348	367.313	0.110248	-0.46291	0.643429	0.823142	0.304299	367.492	0.192695	1.57918	0.114296	0.21602	0.545391	267.185	0.152766	3.57011	0.00035683	0.00160676	CDS			ybgC CDS	4-hydroxybenzoyl-CoA thioesterase family active site	bi	BB4233	100		bi	BP3347	99.3
	CJ015_03805	proS	0.144966	1529.7	0.0902881	1.6056	0.108363	0.272138	-0.013293	1584.49	0.0979483	-0.135714	0.892047	0.936989	-0.105373	1503.17	0.115232	-0.914446	0.360482	0.524004	CDS			proS CDS	Prolyl-tRNA synthetase (EC 6.1.1.15), bacterial type	bi	BB4232	99.83	proS, drpA	bi	BP3348	100
	CJ015_03810	rppH	-0.161387	1823.04	0.136009	-1.18659	0.235389	0.458941	-0.106566	2124.47	0.150003	-0.710427	0.477439	0.62213	-0.317791	1701.56	0.179669	-1.76876	0.076934	0.164021	CDS			rppH CDS	Adenosine (5')-pentaphospho-(5'')-adenosine pyrophosphohydrolase (EC 3.6.1.-)	bi	BB4231	100	nudH	bi	BP3349	100
	CJ015_03820		0.259971	14.4766	0.270641	0.960577	0.336765	0.570039	0.341052	14.0079	0.292018	1.16791	0.242842	0.381632	1.02563	11.1696	0.400761	2.55921	0.0104911	0.031221	CDS			sensor histidine kinase CDS	Two component system histidine kinase (EC 2.7.3.-)	bi	BB4229	100		bi	BP0501	99.76
	CJ015_03825	bteA	-1.11173	1458.93	0.104146	-10.6748	1.33581e-26	7.97878e-25	5.37485	1021.95	0.463607	11.5936	NA	NA	5.00272	392.881	0.284075	17.6105	2.0455e-69	4.18082e-67	CDS		c	bteA CDS	FIG00433673: hypothetical protein	bi	BB4228	100		bi	BP0500	98.79
	CJ015_03830	btcA	-1.78872	118.275	0.189265	-9.45088	3.3598e-21	1.68753e-19	4.93253	93.3267	0.254325	19.3946	8.57719e-84	2.87397e-81	2.94272	20.8497	0.422528	6.96454	3.29473e-12	4.79521e-11	CDS		c	btcA CDS	Tir chaperone	bi	BB4227	99.24		bi	BP0499	99.24
	CJ015_03835		-0.352951	171.158	0.145108	-2.43233	0.0150022	0.0625482	0.233268	185.107	0.123516	1.88856	0.0589507	0.129891	-0.299482	143.537	0.170906	-1.75232	0.0797181	0.168657	CDS			LysR family transcriptional regulator CDS	Transcriptional regulator, LysR family	bi	BB4226	100		bi	BP0498	99.67
	CJ015_03840	azoR	-1.07183	80.8504	0.173658	-6.17208	6.73972e-10	1.62784e-08	1.67444	73.1395	0.217985	7.68144	1.57305e-14	4.36639e-13	0.131041	40.1306	0.25445	0.514996	0.606556	0.741206	CDS			azoR CDS	FMN-dependent NADH-azoreductase	bi	BB4225	100	acpD	-
	CJ015_03845		-0.0452545	1439.23	0.105412	-0.429311	0.667697	0.838653	0.146206	1490.3	0.0965547	1.51423	0.129968	0.237691	-0.0082983	1262.65	0.137686	-0.0602696	0.951941	0.96926	CDS			NAD(P)-dependent oxidoreductase CDS	2-hydroxy-3-oxopropionate reductase (EC 1.1.1.60)	bi	BB4224	100		bi	BP3053	100
	CJ015_03850		0.640487	1454.27	0.089577	7.15014	8.66923e-13	2.77667e-11	-0.342634	1446.07	0.194794	-1.75896	0.0785843	0.163168	0.0485854	1632.81	0.130764	0.371549	0.710228	0.817206	CDS			gamma-glutamyltransferase family protein CDS	Gamma-glutamyltranspeptidase (EC 2.3.2.2)	bi	BB4223	100		bi	BP3052	99.63
	CJ015_03855		0.0782206	349.695	0.125126	0.625133	0.531883	0.745552	-1.36996	671.563	0.272185	-5.03318	4.82401e-07	5.26265e-06	-1.16377	522.4	0.158895	-7.32414	2.40431e-13	3.84444e-12	CDS		d	tripartite tricarboxylate transporter permease CDS	Tricarboxylate transport membrane protein TctA	bi	BB4222	99.2		bi	BP3051	99.6
	CJ015_03860		0.280378	290.541	0.187659	1.49408	0.135154	0.317411	-1.51643	601.202	0.431504	-3.5143	0.000440922	0.00227293	-0.714086	388.413	0.195686	-3.64914	0.000263124	0.00121867	CDS			tripartite tricarboxylate transporter TctB family protein CDS	Tricarboxylate transport protein TctB	bi	BB4221	100		bi	BP3050	99.35
	CJ015_03865		-0.549215	1048.53	0.1944	-2.82518	0.00472544	0.0244572	0.295906	1181.02	0.169158	1.74928	0.0802422	0.165394	-0.106029	740.633	0.223184	-0.475075	0.634734	0.762827	CDS			hypothetical protein CDS	FIG053621: hypothetical protein	bi	BB4220	100		bi	BP3048	100
	CJ015_03870	zapA	-0.532453	610.769	0.180814	-2.94475	0.00323211	0.0179471	0.593233	631.494	0.18143	3.26976	0.0010764	0.00477257	-0.33404	482.007	0.226827	-1.47266	0.140843	0.262823	CDS			zapA CDS	Z-ring-associated protein ZapA	bi	BB4219	100		bi	BP3047	100
	CJ015_03875	ssrS	-0.507543	293667	0.171122	-2.96597	0.00301725	0.0169889	-0.870683	515396	0.297123	-2.93038	0.00338552	0.0126244	-1.48173	391653	0.161355	-9.18308	4.18931e-20	1.07617e-18	ncRNA			ssrS ncRNA	ncRNA	0		0		0
	CJ015_03880		0.288938	334.07	0.108066	2.67372	0.00750154	0.0356596	0.21632	309.261	0.112102	1.92967	0.0536476	0.12001	0.312503	303.244	0.160585	1.94603	0.0516513	0.118793	CDS			DUF541 domain-containing protein CDS	putative exported protein	bi	BB4218	99.61		-
	CJ015_03885	umpA	0.0440962	736.122	0.106076	0.415703	0.677627	0.845142	0.0123055	777.91	0.108364	0.113557	0.909589	0.94449	-0.0044836	666.009	0.13145	-0.0341088	0.97279	0.982826	CDS			umpA CDS	Prolipoprotein diacylglyceryl transferase (EC 2.4.99.-)	bi	BB4217	100	lgt, umpA	bi	BP3044	99.24
	CJ015_03890	ilvD_1	-0.105748	459.035	0.11962	-0.884033	0.376678	0.608177	-0.166559	541.698	0.109953	-1.51481	0.12982	0.237514	-0.572155	487.635	0.150066	-3.81269	0.000137465	0.000680177	CDS			ilvD_1 CDS	Dihydroxy-acid dehydratase (EC 4.2.1.9)	bi	BB4216	100	ilvD	bi	BP3043	98.58
	CJ015_03895		-0.0683628	147.408	0.147219	-0.464361	0.642389	0.822343	-0.486318	195.243	0.216795	-2.24321	0.0248831	0.0649564	-0.704177	169.259	0.161333	-4.36475	1.27271e-05	7.87239e-05	CDS			cytochrome C CDS	Cytochrome c551/c552	bi	BB4215	99.07	cyt	bi	BP3042	100
	CJ015_03900	msrA	0.244433	285.632	0.13185	1.85388	0.0637567	0.185765	0.00741891	284.099	0.177683	0.0417536	0.966695	0.978235	-0.130768	293.618	0.150612	-0.868245	0.38526	0.548821	CDS			msrA CDS	Peptide methionine sulfoxide reductase MsrA (EC 1.8.4.11)	bi	BB4214	100		bi	BP3041	99.46
	CJ015_03905	hppD	-0.221345	702.47	0.0917081	-2.41359	0.0157963	0.0648883	0.558396	669.966	0.28021	1.99278	0.0462856	0.107064	-0.42844	665.366	0.140128	-3.05749	0.00223203	0.00818268	CDS			hppD CDS	4-hydroxyphenylpyruvate dioxygenase (EC 1.13.11.27)	bi	BB4213	100	bllY	bi	BP3040	98.38
	CJ015_03910		-0.567711	31.4724	0.257731	-2.20272	0.0276142	0.0988587	1.0209	28.68	0.262769	3.88518	0.000102256	0.000652631	-0.391577	24.809	0.362298	-1.08082	0.279779	0.436813	CDS			Lrp/AsnC family transcriptional regulator CDS	Transcriptional regulator, AsnC family	bi	BB4212	100	lrp, alsB, livR, ihb, oppI	bi	BP3039	99.37
	CJ015_03915		NA	0	NA	NA	NA	NA	NA	0	NA	NA	NA	NA	NA	0	NA	NA	NA	NA	rRNA			16S rRNA	16S rRNA	0		0		0
	CJ015_03920		NA	0	NA	NA	NA	NA	NA	0	NA	NA	NA	NA	NA	0	NA	NA	NA	NA	tRNA			tRNA-Ile	tRNA-Ile	0		0		0
	CJ015_03925		NA	0	NA	NA	NA	NA	NA	0	NA	NA	NA	NA	NA	0	NA	NA	NA	NA	tRNA			tRNA-Ala	tRNA-Ala	0		0		0
	CJ015_03930		-0.21255	4095.96	0.315497	-0.673697	0.500504	0.723896	-0.256294	6005.74	0.645223	-0.397218	0.691206	0.793551	0.00472861	3396.16	0.636577	0.00742818	0.994073	0.99604	rRNA			23S rRNA	23S rRNA	0		0		0
	CJ015_03935	rrf	0.0282805	86.0718	0.363659	0.0777664	0.938014	0.97154	1.00066	66.6142	0.515453	1.94131	0.0522201	0.117658	-0.0928694	83.1587	0.719564	-0.129063	0.897307	0.940018	rRNA			rrf rRNA	rrf rRNA	0		0		0
	CJ015_03940		-0.19178	866.144	0.239042	-0.802283	0.422389	0.659005	0.541524	825.381	0.325633	1.66299	0.0963145	0.189524	-0.642841	898.19	0.289302	-2.22204	0.0262803	0.0684073	CDS			hypothetical protein CDS	Probable transmembrane protein	bi	BB4211	100		bi	BP3038	100
	CJ015_03945		0.516089	7318.4	0.198065	2.60566	0.00916977	0.0417839	-0.196175	7201.7	0.262271	-0.747985	0.454469	0.601386	0.441928	6970.94	0.26603	1.66119	0.0966749	0.196163	CDS			DNA topoisomerase III CDS	DNA topoisomerase III (EC 5.99.1.2)	bi	BB4210	100		bi	BP3037	100
	CJ015_03950		-0.0642896	487.238	0.126959	-0.506383	0.612588	0.803215	0.271111	485.255	0.160043	1.69399	0.0902665	0.18031	-0.427229	492.776	0.125989	-3.39101	0.00069636	0.0029545	CDS			amidohydrolase CDS	Catalyzes the cleavage of p-aminobenzoyl-glutamate to p-aminobenzoate and glutamate, subunit A	bi	BB4209	100		bi	BP3036	99.75
	CJ015_03955	pyrC_2	-0.0861914	831.171	0.116371	-0.740662	0.458899	0.691345	0.2171	852.171	0.146079	1.48617	0.137233	0.248364	-0.0962583	737.884	0.149775	-0.642684	0.520429	0.669367	CDS			pyrC_2 CDS	Dihydroorotase (EC 3.5.2.3)	bi	BB4208	100	pyrC	bi	BP3035	99.44
	CJ015_03960		-0.0879625	426.88	0.128062	-0.686873	0.492163	0.717082	0.309533	424.061	0.150192	2.06092	0.0393108	0.0937971	0.550773	308.623	0.151131	3.64435	0.000268073	0.00123671	CDS			ABC transporter ATP-binding protein CDS	COG0488: ATPase components of ABC transporters with duplicated ATPase domains	bi	BB4207	100		bi	BP3034	99.5
	CJ015_03965	rnpB	-0.0703068	279504	0.183346	-0.383466	0.701375	0.857322	-0.188861	329159	0.159185	-1.18643	0.235454	0.373021	-0.393512	279748	0.22492	-1.74957	0.0801927	0.169508	ncRNA			rnpB ncRNA	ncRNA	0		0		0
	CJ015_03970	mraZ	-0.18973	2506.23	0.192612	-0.985037	0.324606	0.557404	1.01859	2108.64	0.206012	4.94429	7.64213e-07	8.05601e-06	0.367812	1806.2	0.216744	1.69699	0.0896991	0.185259	CDS			mraZ CDS	Cell division protein MraZ	bi	BB4206	100	mraZ	bi	BP3031	99.3
	CJ015_03975	rsmH	0.375092	1303.73	0.181094	2.07126	0.0383348	0.126731	0.806906	989.312	0.320666	2.51635	0.0118578	0.0357487	1.3249	948.62	0.247888	5.34474	9.05451e-08	7.97102e-07	CDS			rsmH CDS	rRNA small subunit methyltransferase H	bi	BB4205	100	mraW	bi	BP3030	100
	CJ015_03980	ftsL	0.0933066	131.113	0.134376	0.694369	0.487451	0.713421	0.996468	104.834	0.300641	3.31447	0.000918166	0.00419797	1.46602	83.0151	0.197499	7.42294	1.1455e-13	1.88287e-12	CDS			ftsL CDS	Cell division protein FtsL	bi	BB4204	100	ftsL	bi	BP3029	98.91
	CJ015_03985	ftsI	0.0636538	2316.65	0.10389	0.612705	0.540071	0.753271	0.752678	1952.41	0.137381	5.47878	4.2828e-08	5.75662e-07	0.814338	1659.71	0.157116	5.18304	2.183e-07	1.79725e-06	CDS			ftsI CDS	Cell division protein FtsI [Peptidoglycan synthetase] (EC 2.4.1.129)	bi	BB4203	100	ftsI, pbpB	bi	BP3028	99.47
	CJ015_03990	murE	0.190459	3054.8	0.0903695	2.10756	0.035069	0.118505	0.449047	2694.73	0.160035	2.80594	0.00501699	0.0173816	0.861154	2282.83	0.138465	6.2193	4.99387e-10	5.7681e-09	CDS			murE CDS	UDP-N-acetylmuramoylalanyl-D-glutamate--2,6-diaminopimelate ligase (EC 6.3.2.13) / UDP-N-acetylmuramoylalanyl-D-glutamyl-2,6-diaminopimelate--D-alanyl-D-alanine ligase (EC 6.3.2.10)	bi	BB4202	99.79	murE	bi	BP3027	99.37
	CJ015_03995	mraY	-0.122412	538.448	0.174636	-0.700955	0.483331	0.708697	0.422545	521.417	0.103016	4.10174	4.10052e-05	0.00029189	-0.0122433	453.155	0.236082	-0.0518602	0.95864	0.97313	CDS			mraY CDS	Phospho-N-acetylmuramoyl-pentapeptide-transferase (EC 2.7.8.13)	bi	BB4201	99.73	murX, mraY	bi	BP3026	99.73
	CJ015_04000	murD	-0.179828	1211.1	0.118232	-1.52098	0.128265	0.305294	0.604034	1135.19	0.150282	4.01933	5.83634e-05	0.000398519	0.154966	950.595	0.188636	0.82151	0.411356	0.572973	CDS			murD CDS	UDP-N-acetylmuramoylalanine--D-glutamate ligase (EC 6.3.2.9)	bi	BB4200	100	murD	bi	BP3025	98.63
	CJ015_04005	ftsW	-0.149435	504.319	0.131426	-1.13703	0.255528	0.480356	0.555086	476.618	0.120634	4.60139	4.19672e-06	3.80054e-05	0.251686	384.636	0.185759	1.35491	0.175447	0.308993	CDS			ftsW CDS	Cell division protein FtsW	bi	BB4199	100	ftsW	bi	BP3024	99.75
	CJ015_04010	murG	-0.0700384	456.86	0.163928	-0.427251	0.669196	0.839151	0.100961	481.996	0.124721	0.809497	0.418229	0.565719	0.750887	317.591	0.192528	3.90014	9.61391e-05	0.000495559	CDS			murG CDS	UDP-N-acetylglucosamine--N-acetylmuramyl-(pentapeptide) pyrophosphoryl-undecaprenol N-acetylglucosamine transferase (EC 2.4.1.227)	bi	BB4198	99.72	murG	bi	BP3023	99.44
	CJ015_04015	murC	-0.32785	959.53	0.114591	-2.86103	0.00422269	0.0222459	0.342242	1006.94	0.119147	2.87244	0.0040732	0.0146081	0.16487	701.349	0.163601	1.00775	0.313572	0.474782	CDS			murC CDS	UDP-N-acetylmuramate--alanine ligase (EC 6.3.2.8)	bi	BB4197	100	murC	bi	BP3022	99.79
	CJ015_04020	ddlB	-0.13621	455.739	0.194217	-0.701326	0.483099	0.708697	0.383706	452.722	0.280158	1.3696	0.170811	0.293721	0.361248	336.804	0.215971	1.67267	0.0943929	0.193099	CDS			ddlB CDS	D-alanine--D-alanine ligase (EC 6.3.2.4)	bi	BB4196	100	ddlB, ddl	bi	BP3021	100
	CJ015_04025	ftsQ	-0.297521	657.148	0.0971229	-3.06335	0.00218875	0.0131982	0.41927	667.484	0.131011	3.20028	0.00137296	0.00590336	0.0165454	514.1	0.145052	0.114065	0.909186	0.947291	CDS			ftsQ CDS	Cell division protein FtsQ	bi	BB4195	100	ftsQ	bi	BP3020	100
	CJ015_04030	ftsA	-0.209514	803.42	0.0874618	-2.39549	0.016598	0.0674915	0.619203	754.783	0.189182	3.27306	0.00106391	0.00473685	-0.0260562	658.977	0.154572	-0.16857	0.866135	0.921033	CDS			ftsA CDS	Cell division protein FtsA	bi	BB4194	100	ftsA, divA	bi	BP3019	100
	CJ015_04035	ftsZ	-0.438248	885.202	0.113993	-3.84451	0.000120795	0.00116068	0.257919	979.913	0.159763	1.61438	0.106445	0.205403	-0.501502	781.637	0.140141	-3.57856	0.000345495	0.0015602	CDS			ftsZ CDS	Cell division protein FtsZ (EC 3.4.24.-)	bi	BB4193	100	ftsZ, sfiB, sulB	bi	BP3018	100
	CJ015_04040	lpxC	-0.0193285	4263.2	0.091001	-0.212399	0.831796	0.920767	0.319853	4145.33	0.170396	1.87711	0.0605026	0.132687	0.108233	3631.12	0.122636	0.882555	0.377477	0.540847	CDS			lpxC CDS	UDP-3-O-[3-hydroxymyristoyl] N-acetylglucosamine deacetylase (EC 3.5.1.108)	bi	BB4192	100	lpxC, envA, asmB	bi	BP3017	100
	CJ015_04045		-0.0492485	157.915	0.14825	-0.332199	0.739739	0.878229	0.169123	163.75	0.160667	1.05263	0.29251	0.437972	0.554393	116.484	0.192996	2.87257	0.00407154	0.0137799	CDS			DUF721 domain-containing protein CDS	Zn-ribbon-containing, possibly RNA-binding protein and truncated derivatives	bi	BB4191	100		bi	BP3016	100
	CJ015_04050		-0.227653	595.309	0.136996	-1.66175	0.0965627	0.251507	-0.398687	796.132	0.202324	-1.97054	0.0487765	0.111452	-0.454724	570.431	0.161171	-2.82137	0.00478187	0.0158645	CDS			M23 family peptidase CDS	putative peptidase family M23/M37 protein	bi	BB4190	100		bi	BP3015	99.68
	CJ015_04055	secA	0.0814021	3486.78	0.0863369	0.942843	0.345761	0.579081	0.103647	3541.79	0.0942153	1.10011	0.271285	0.415068	-0.0852635	3316.23	0.123752	-0.688986	0.490832	0.643268	CDS			secA CDS	Protein export cytoplasm protein SecA ATPase RNA helicase (TC 3.A.5.1.1)	bi	BB4189	99.89	secA, prlD, azi, pea	bi	BP3014	99.89
	CJ015_04060		-0.35671	379.386	0.101906	-3.50037	0.000464611	0.00367367	0.431412	392.327	0.198254	2.17606	0.029551	0.0741303	0.175984	272.691	0.148037	1.18878	0.234525	0.384415	CDS			VOC family protein CDS	ortholog of Bordetella pertussis (BX470248) BP3013	bi	BB4188	100		bi	BP3013	100
	CJ015_04065		-0.335523	206.632	0.121404	-2.7637	0.00571498	0.0284782	0.677447	196.974	0.0996815	6.79611	1.07479e-11	2.16387e-10	0.158267	149.471	0.173419	0.912625	0.36144	0.525071	CDS			tripartite tricarboxylate transporter substrate binding protein CDS	putative exported protein	bi	BB4187	99.69		bi	BP3012	97.87
	CJ015_04070		0.0516793	4521.12	0.199961	0.258446	0.796062	0.903826	1.18622	3329.7	0.58052	2.04337	NA	NA	1.05431	3082.08	0.306379	3.44119	0.000579157	0.00250933	CDS		e	cysteine dioxygenase CDS	ortholog of Bordetella pertussis (BX470248) BP3011	bi	BB4186	100		bi	BP3011	100
	CJ015_04075		-0.796606	198.652	0.130151	-6.12063	9.3209e-10	2.20312e-08	0.325907	230.059	0.189633	1.71862	0.0856833	0.174075	-0.401414	140.272	0.178497	-2.24886	0.0245216	0.064981	CDS			oxidoreductase CDS	3-oxoacyl-[acyl-carrier protein] reductase (EC 1.1.1.100)	bi	BB4185	100		bi	BP3010	99.61
	CJ015_04080		-0.856043	83.0025	0.153441	-5.57898	2.41932e-08	4.77384e-07	0.636174	89.4591	0.151208	4.20728	2.58461e-05	0.00019524	0.0750627	46.8058	0.224713	0.334038	0.738351	0.834796	CDS			D-amino acid dehydrogenase CDS	D-amino acid dehydrogenase small subunit (EC 1.4.99.1)	bi	BB4184	100		bi	BP3009	99.52
	CJ015_04085		-0.622318	113.733	0.16992	-3.66241	0.000249852	0.00213606	1.36067	99.6897	0.183248	7.42532	1.12505e-13	2.83743e-12	0.562093	62.807	0.254163	2.21154	0.0269982	0.069966	CDS			Lrp/AsnC family transcriptional regulator CDS	Glutamate uptake regulatory protein	bi	BB4183	100	grp	bi	BP3008	100
	CJ015_04090		0.0457626	738.478	0.152687	0.299716	0.764394	0.890986	2.45454	452.659	0.540296	4.54295	NA	NA	2.70052	382.196	0.308519	8.75319	2.07412e-18	4.89973e-17	CDS		e	gamma-glutamylcyclotransferase CDS	Cation transport protein chaC	bi	BB4182	99.5		bi	BP3007	99.5
	CJ015_04095	pagP	-0.153387	201.767	0.149447	-1.02636	0.304721	0.538404	0.223524	216.396	0.342061	0.653462	0.513458	0.654698	0.584094	140.039	0.223774	2.61019	0.00904921	0.0276415	CDS			pagP CDS	Lipid A acylation protein PagP, palmitoyltransferase	bi	BB4181	100		bi	BP3006	98.9
	CJ015_04100	mgtE	0.0283014	409.885	0.0952513	0.297123	0.766373	0.891937	0.612713	365.793	0.189647	3.23081	0.00123438	0.00537149	0.556492	310.785	0.144961	3.8389	0.000123588	0.000620052	CDS			mgtE CDS	Mg/Co/Ni transporter MgtE / CBS domain	bi	BB4180	100		bi	BP2806	100
	CJ015_04105		-0.05919	108.112	0.164405	-0.360026	0.718827	0.867618	0.310563	108.318	0.130392	2.38176	0.0172303	0.0483416	0.537816	77.3185	0.241343	2.22843	0.025852	0.0674045	CDS			acyl-CoA thioesterase CDS	Acyl-CoA hydrolase (EC 3.1.2.20)	bi	BB4179	100		bi	BP2807	100
	CJ015_04110		-0.0186412	365.985	0.156858	-0.118841	0.905401	0.959827	1.42454	275.001	0.30495	4.67139	2.99172e-06	2.77904e-05	0.653027	264.085	0.298308	2.1891	0.0285892	0.0732015	CDS			YeiH family putative sulfate export transporter CDS	Putative membrane protein YeiH	bi	BB4178	100		bi	BP2808	100
	CJ015_04115		-0.187163	96.7044	0.183408	-1.02047	0.307505	0.542367	0.681243	88.1918	0.143706	4.74052	2.13169e-06	2.05334e-05	0.600674	64.9212	0.252804	2.37605	0.0174992	0.0485904	CDS			LysR family transcriptional regulator CDS	LysR family transcriptional regulator YeiE	bi	BB4177	100		bi	BP2809	100
	CJ015_04120		-0.223791	827.412	0.100811	-2.2199	0.0264255	0.0953059	0.259134	864.853	0.13625	1.90191	0.0571833	0.126591	-0.0288923	679.807	0.142414	-0.202875	0.839233	0.903213	CDS			amidohydrolase CDS	N-acetyl-L,L-diaminopimelate deacetylase (EC 3.5.1.47)	bi	BB4176	99.25		bi	BP2810	99.25
	CJ015_04125		-0.52632	662.106	0.132486	-3.97264	7.10804e-05	0.000727258	-0.228858	887.252	0.178372	-1.28304	0.199479	0.331124	-1.13152	740.941	0.14206	-7.96508	1.65121e-15	3.24784e-14	CDS			long-chain fatty acid--CoA ligase CDS	Long-chain-fatty-acid--CoA ligase (EC 6.2.1.3)	bi	BB4175	99.64	fadD2	bi	BP2811	99.11
	CJ015_04130		-0.369424	813.181	0.115661	-3.19402	0.00140307	0.00920116	0.491503	823.515	0.187671	2.61896	0.00881982	0.0278987	-0.342712	697.662	0.152731	-2.2439	0.0248391	0.0654195	CDS			inositol monophosphatase CDS	Inositol-1-monophosphatase (EC 3.1.3.25)	bi	BB4174	98.99		bi	BP2813	98.99
	CJ015_04135		0.16245	136.549	0.13139	1.2364	0.216312	0.43459	-0.517228	171.596	0.159695	-3.23885	0.00120011	0.00524672	0.205653	124.974	0.183993	1.11772	0.263685	0.418495	CDS			FAD-dependent cmnm(5)s(2)U34 oxidoreductase CDS	tRNA (5-methylaminomethyl-2-thiouridylate)-methyltransferase (EC 2.1.1.61) / FAD-dependent cmnm(5)s(2)U34 oxidoreductase	bi	BB4173	99.68		-
	CJ015_04140		-0.259726	1894.29	0.128601	-2.01963	0.043422	0.139684	0.213348	2038.56	0.15476	1.37857	0.168026	0.289889	-0.136003	1578	0.169381	-0.802944	0.422007	0.582657	CDS			glycosyl hydrolase CDS	Maltodextrin glucosidase (EC 3.2.1.20)	bi	BB4172	99.87		bi	BP2815	99.87
	CJ015_04145	metN	-0.191931	1382.3	0.102442	-1.87357	0.0609904	0.179121	0.397693	1418.01	0.415639	0.956821	0.338657	0.485675	1.59744	759.293	0.265053	6.02686	1.67177e-09	1.81921e-08	CDS			metN CDS	Methionine ABC transporter ATP-binding protein	bi	BB4171	100		bi	BP2816	100
	CJ015_04150	metI	-0.708832	401.071	0.206257	-3.43664	0.000588975	0.00447845	1.10137	380.506	0.215874	5.10189	3.36272e-07	3.81027e-06	0.419158	219.301	0.251351	1.66762	0.0953917	0.194777	CDS			metI CDS	Methionine ABC transporter permease protein	bi	BB4170	100		bi	BP2817	99.5
	CJ015_04155	metQ	-0.478993	516.994	0.158477	-3.02248	0.00250711	0.0146774	0.859774	493.681	0.255995	3.35856	0.000783488	0.00366801	0.470423	315.369	0.285757	1.64623	0.0997156	0.200696	CDS			metQ CDS	Methionine ABC transporter substrate-binding protein	bi	BB4169	100		bi	BP2818	99.62
	CJ015_04160		-0.572693	1295.21	0.351112	-1.63108	0.102872	0.263851	-0.0229341	1666.43	0.435864	-0.0526176	0.958037	0.974025	-0.612102	977.485	0.376076	-1.6276	0.103609	0.206647	tRNA			tRNA-Lys	tRNA-Lys	0		0		0
	CJ015_04165		-0.16393	173.292	0.156244	-1.0492	0.294088	0.525033	-0.0558899	202.773	0.188965	-0.295768	0.767407	0.852783	0.309475	128.926	0.193063	1.60298	0.10894	0.21419	CDS			alcohol dehydrogenase CDS	Alcohol dehydrogenase (EC 1.1.1.1)	bi	BB4168	97.91		bi	BP2820	96.34
	CJ015_04170		0.0540491	125.771	0.155694	0.34715	0.728479	0.873967	-0.504052	159.039	0.145001	-3.4762	0.000508569	0.00253798	-0.632293	147.232	0.193901	-3.26091	0.00111055	0.00442913	CDS			antibiotic biosynthesis monooxygenase CDS	FIG00432044: hypothetical protein	bi	BB4167	100		-
	CJ015_04175		0.75956	8.41653	0.320626	2.36899	0.0178368	0.0714117	-0.405005	8.06934	0.366801	-1.10415	0.269526	0.412646	-0.130471	10.8829	0.386566	-0.337512	0.735731	0.833233	CDS			DUF126 domain-containing protein CDS	FIG00431846: hypothetical protein	bi	BB4166	100		bi	BP2823	97.66
	CJ015_04180		0.103773	44.9685	0.205496	0.50499	0.613566	0.803911	0.198271	44.6214	0.208979	0.948762	0.342742	0.490034	-0.0967992	44.1411	0.247295	-0.391433	0.695477	0.806984	CDS			DUF521 domain-containing protein CDS	FIG00432827: hypothetical protein	bi	BB4165	99.52		bi	BP2824	98.55
	CJ015_04185		-0.0828205	32.5621	0.214801	-0.385569	0.699816	0.857322	0.476608	31.284	0.222604	2.14106	0.0322694	0.0801376	0.0216339	28.3942	0.296821	0.0728854	0.941897	0.964465	CDS			FadR family transcriptional regulator CDS	Transcriptional regulator, GntR family	bi	BB4164	99.58		bi	BP2825	99.15
	CJ015_04190		-0.103239	106.039	0.230671	-0.447562	0.654469	0.829821	1.39005	80.7282	0.402803	3.45095	0.00055862	0.00274397	1.45028	60.4531	0.316863	4.577	4.71685e-06	3.14524e-05	CDS		e	tripartite tricarboxylate transporter substrate binding protein CDS	Tricarboxylate transport protein TctC	bi	BB4163	100		bi	BP2826	99.01
	CJ015_04195		0.215659	10.5105	0.3113	0.69277	0.488454	0.714653	0.94336	7.85469	0.376671	2.50447	0.0122636	0.0367361	0.855482	7.85648	0.456271	1.87494	0.0608007	0.135269	CDS			hypothetical protein CDS	ortholog of Bordetella pertussis (BX470248) BP2827	bi	BB4162	100		bi	BP2827	97.76
	CJ015_04200		0.00311923	23.3428	0.240316	0.0129797	0.989644	0.996876	0.341796	23.7577	0.244688	1.39687	0.162454	0.283556	0.100299	21.1003	0.315654	0.317751	0.750674	0.84323	CDS			hypothetical protein CDS	Immune-responsive protein 1	bi	BB4161	100		-
	CJ015_04205		0.198207	10.1346	0.301292	0.657856	0.51063	0.7316	0.645466	8.44967	0.360279	1.79157	0.0732011	0.154539	0.844386	7.27927	0.468397	1.80271	0.0714332	0.154111	CDS			sugar ABC transporter permease CDS	N-Acetyl-D-glucosamine ABC transport system, permease protein	bi	BB4160	100		bi	BP2830	99.65
	CJ015_04210		0.214665	11.338	0.318562	0.673855	0.500403	0.723896	0.713151	8.85118	0.338296	2.10806	0.0350255	0.0855854	0.977033	8.21775	0.489546	1.9958	0.0459562	0.108508	CDS			carbohydrate ABC transporter permease CDS	ABC transport protein, inner membrane component	bi	BB4159	99.64		bi	BP2831	99.62
	CJ015_04215		-0.421045	20.8254	0.244494	-1.72211	0.0850499	0.228246	0.524018	21.4984	0.221754	2.36306	0.0181248	0.0502799	-0.0527401	15.4404	0.349468	-0.150915	0.880042	0.927633	CDS			ABC transporter ATP-binding protein CDS	ABC transport protein, ATP-binding component	bi	BB4158	99.73		bi	BP2832	99.2
	CJ015_04220		-0.0355419	7.22126	0.331838	-0.107106	0.914705	0.960668	0.174717	7.40279	0.350577	0.498371	0.618223	0.73944	-0.153042	7.29196	0.469983	-0.325633	0.744702	0.839531	CDS			FAD-dependent oxidoreductase CDS	Threonine synthase (EC 4.2.3.1)	bi	BB4157	99.52		-
	CJ015_04225		0.1102	12.1671	0.305923	0.360222	0.718681	0.867618	0.120185	12.4888	0.349222	0.344151	0.730733	0.823954	0.496843	9.31427	0.451616	1.10014	0.271269	0.426786	CDS			ABC transporter substrate-binding protein CDS	ABC transport protein, Solute-binding component	bi	BB4156	99.76		bi	BP2835	98.57
	CJ015_04230		0.287173	4.06171	0.360645	0.796276	0.425872	NA	-0.496257	4.86575	0.422932	-1.17337	0.240647	0.378944	0.328825	3.21458	0.599536	0.548466	0.583372	0.722073	CDS			DNA-binding protein CDS	putative DNA-binding protein	bi	BB4155	100		bi	BP2836	96
	CJ015_04235		-0.209494	15.3557	0.287972	-0.727479	0.466933	0.695866	0.808761	13.7466	0.346292	2.33549	0.0195179	0.0532938	1.26455	7.89682	0.477257	2.64962	0.00805824	0.0250045	CDS			hypothetical protein CDS	FIG00433732: hypothetical protein	-		0		-
	CJ015_04240	soxR	-0.0294642	29.056	0.220734	-0.133483	0.893811	0.953389	-0.418044	36.0166	0.211461	-1.97693	0.0480497	0.110328	0.05262	25.0911	0.288252	0.182548	0.855153	0.913238	CDS			soxR CDS	Redox-sensitive transcriptional activator SoxR	bi	BB4154	99.35		bi	BP2837	98.7
	CJ015_04245	tag	0.00831007	135.223	0.172376	0.048209	0.96155	0.983125	0.204257	134.156	0.194468	1.05034	0.293562	0.439096	0.0917503	115.332	0.228166	0.402121	0.687595	0.802601	CDS			tag CDS	DNA-3-methyladenine glycosylase (EC 3.2.2.20)	bi	BB4153	100		bi	BP2838	96.8
	CJ015_04250		-0.2419	510.385	0.120044	-2.0151	0.043894	0.140588	0.59983	484.801	0.156325	3.83706	0.000124518	0.000774686	0.0472932	402.659	0.158601	0.29819	0.765558	0.852697	CDS			AsmA family protein CDS	Uncharacterized protein YhjG	bi	BB4152	99.15		bi	BP2839	96.01
	CJ015_04255		-0.00663392	218.568	0.124731	-0.0531857	0.957584	0.980658	-0.257365	257.521	0.121891	-2.11143	0.0347355	0.0850439	-0.0690901	200.759	0.161444	-0.427952	0.668686	0.787449	CDS			TetR/AcrR family transcriptional regulator CDS	Transcriptional regulator, TetR family	bi	BB4151	100		bi	BP2840	96.94
	CJ015_04260		-0.966265	150.611	0.166349	-5.80866	6.29759e-09	1.36448e-07	1.54266	133.432	0.601487	2.56473	NA	NA	2.1001	51.2569	0.280804	7.47889	7.49551e-14	1.24448e-12	CDS		e	oxidoreductase CDS	Enoyl-[acyl-carrier-protein] reductase [NADPH] (EC 1.3.1.10)	bi	BB4150	99.59		bi	BP2841	99.19
	CJ015_04265		-0.735555	5781.99	0.349404	-2.10517	0.0352766	0.119025	0.15481	7136.5	0.402846	0.384291	0.700763	0.800798	-0.930917	4391.36	0.386497	-2.4086	0.0160139	0.0450246	tRNA			tRNA-Lys	tRNA-Lys	0		0		0
	CJ015_04270		0.661928	82.8353	0.227085	2.91489	0.00355814	0.0193444	-2.54463	267.994	0.403274	-6.30992	2.79178e-10	5.05645e-09	-1.13931	162.945	0.324182	-3.51442	0.000440721	0.00195825	CDS		d	hypothetical protein CDS	Transposase	bi	BB4137	100		bi	BP0072	92.86
	CJ015_04275		0.366779	81.6253	0.192246	1.90787	0.0564084	0.169609	-0.70663	102.646	0.269382	-2.62316	0.00871192	0.0276133	-0.358689	96.3516	0.185503	-1.9336	0.0531622	0.121495	CDS			hypothetical protein CDS	hypothetical protein	bi	BB4136	100		-
	CJ015_04280		0.000328454	65.7929	0.17903	0.00183463	0.998536	0.999441	-0.218064	75.444	0.201685	-1.08121	0.279603	0.423922	-0.0956791	61.0574	0.227253	-0.421025	0.673737	0.792602	CDS			hypothetical protein CDS	hypothetical protein	bi	BB4135	99.23		-
	CJ015_04285		-0.628252	194.51	0.148977	-4.2171	2.47462e-05	0.000288597	-0.121149	256.481	0.405034	-0.299107	0.764858	0.850427	-0.579285	162.48	0.148698	-3.89572	9.79089e-05	0.000504129	CDS			hypothetical protein CDS	hypothetical protein	bi	BB4134	100		-
	CJ015_04295		-0.505818	32.1976	0.216151	-2.34012	0.0192777	0.0752716	0.339206	34.6409	0.199848	1.69732	0.0896355	0.1796	-1.01022	35.8797	0.257838	-3.91806	8.92662e-05	0.000462669	CDS			FAA hydrolase family protein CDS	2-keto-4-pentenoate hydratase/2-oxohepta-3-ene-1,7-dioic acid hydratase (catechol pathway)	bi	BB4132	99.66		uni	BP2532	37.33
	CJ015_04300		0.0828621	6.04621	0.358632	0.23105	0.817276	0.914507	-0.0334693	5.74501	0.388794	-0.0860849	0.931399	0.956897	-0.318611	6.50413	0.531916	-0.598988	0.549181	0.693446	CDS			extradiol dioxygenase CDS	2,3-dihydroxyphenylpropionate 1,2-dioxygenase (EC 1.13.11.-)	bi	BB4131	100		-
	CJ015_04305		-0.264403	4.19329	0.365681	-0.723044	0.469653	0.696409	0.379543	4.03741	0.462235	0.821105	0.411586	0.558828	-0.693916	4.17159	0.575531	-1.2057	0.227934	0.376765	CDS			RidA family protein CDS	RidA/YER057c/UK114 superfamily, group 2, YoaB-like protein	bi	BB4130	100		uni	BP0518	30.23
	CJ015_04310		0.645144	2.56987	0.36591	1.76312	0.0778802	NA	-0.399259	1.70324	0.620688	-0.643252	0.52006	0.659174	0.0739524	4.04111	0.579708	0.127568	0.898491	0.940923	CDS			alpha/beta hydrolase CDS	2-hydroxymuconic semialdehyde hydrolase (EC 3.7.1.9)	bi	BB4129	100		uni	BP2114	24.89
	CJ015_04315		0.105618	11.1259	0.313257	0.337161	0.735996	0.87661	-0.285742	12.5102	0.301974	-0.946247	0.344023	0.491566	-0.576621	14.5864	0.410852	-1.40348	0.160474	0.289371	CDS			tripartite tricarboxylate transporter substrate binding protein CDS	Tricarboxylate transport protein TctC	bi	BB4128	100		-
	CJ015_04320		-0.169724	173.166	0.143977	-1.17883	0.238467	0.46128	-0.138409	205.689	0.115379	-1.1996	0.230293	0.366952	-0.49032	170.395	0.151223	-3.24237	0.00118539	0.00469858	CDS			LysR family transcriptional regulator CDS	putative LysR-family transcriptional regulator	bi	BB4127	100		uni	BP2604	35.81
	CJ015_04325		0.595042	10.8049	0.300013	1.98339	0.0473238	0.148559	-0.749942	12.1437	0.289935	-2.58659	0.00969316	0.0298952	-0.881822	19.2067	0.340782	-2.58764	0.0096635	0.029252	CDS			aromatic-ring-hydroxylating dioxygenase subunit beta CDS	Benzoate 1,2-dioxygenase beta subunit (EC 1.14.12.10)	bi	BB4126	100		uni	BP2092	29.09
	CJ015_04330		-0.0663529	64.9857	0.206685	-0.321034	0.748185	0.882802	0.0998961	67.5345	0.211975	0.471263	0.637453	0.752654	-0.279054	62.1778	0.28662	-0.973602	0.330254	0.493962	CDS			aromatic-ring-hydroxylating dioxygenase subunit alpha CDS	Benzoate 1,2-dioxygenase alpha subunit (EC 1.14.12.10)	bi	BB4125	99.77		uni	BP2091	30.79
	CJ015_04335		0.279197	508.007	0.167843	1.66344	0.096224	0.25092	-0.829451	698.472	0.149282	-5.55627	2.75601e-08	3.8137e-07	-0.396458	593.357	0.230137	-1.7227	0.0849422	0.177236	CDS			GNAT family N-acetyltransferase CDS	domain of unknown function / Regulator of nucleoside diphosphate kinase	bi	BB4124	100		-
	CJ015_04340		0.0354875	58.6188	0.171202	0.207284	0.835788	0.923084	-0.484286	74.1458	0.160394	-3.01935	0.00253318	0.00994256	-0.721434	72.0717	0.195852	-3.68358	0.000229986	0.00108116	CDS			polyisoprenoid-binding protein CDS	Protein yceI precursor	bi	BB4123	99.49		bi	BP0735	98.47
	CJ015_04345		-0.387806	131.26	0.137862	-2.81299	0.00490825	0.0252981	0.134259	148.746	0.254721	0.527083	0.598136	0.7226	-1.25338	166.953	0.162762	-7.70071	1.35311e-14	2.39753e-13	CDS			saccharopine dehydrogenase CDS	Carboxynorspermidine dehydrogenase	bi	BB4119	100		bi	BP0732	99.76
	CJ015_04350	nspC	-0.0448387	86.2897	0.176811	-0.253596	0.799807	0.905353	-0.437101	109.478	0.251918	-1.7351	0.0827237	0.169457	-1.52862	150.285	0.194471	-7.86041	3.82888e-15	7.19983e-14	CDS			nspC CDS	Carboxynorspermidine decarboxylase	bi	BB4118	100	nspC	bi	BP0731	100
	CJ015_04355		-0.0191295	208.793	0.133809	-0.142961	0.886321	0.951552	-0.235466	244.487	0.213023	-1.10535	0.269006	0.412253	-0.705226	243.063	0.178445	-3.95207	7.74787e-05	0.000409244	CDS			TetR/AcrR family transcriptional regulator CDS	Transcriptional regulator, TetR family	bi	BB4117	100		bi	BP0728	100
	CJ015_04360		-0.19144	88.9364	0.167272	-1.14448	0.252423	0.47782	0.0991438	98.8019	0.309041	0.320811	0.748354	0.837235	-0.101322	75.4412	0.211282	-0.479558	0.631542	0.760861	CDS			IclR family transcriptional regulator CDS	Transcriptional regulator, IclR family	bi	BB4116	100		bi	BP0727	99.26
	CJ015_04365		-0.584791	46.471	0.212838	-2.74759	0.00600348	0.0297673	0.148192	59	0.495277	0.299209	NA	NA	0.681246	25.8364	0.304287	2.23883	0.025167	0.0660213	CDS			ABC transporter substrate-binding protein CDS	Dipeptide-binding ABC transporter, periplasmic substrate-binding component (TC 3.A.1.5.2); Putative hemin-binding lipoprotein	bi	BB4115	100		bi	BP0726	99.44
	CJ015_04370		0.152103	2.95622	0.367161	0.414267	0.678679	NA	-0.443432	3.79805	0.474624	-0.934281	0.350159	0.497907	0.00704338	3.83243	0.627732	0.0112204	0.991048	0.993584	CDS			ABC transporter permease CDS	Dipeptide transport system permease protein DppB (TC 3.A.1.5.2)	bi	BB4114	100		bi	BP0725	99.36
	CJ015_04375		0.0298627	3.86314	0.36819	0.0811068	0.935357	NA	-0.444367	4.49132	0.47096	-0.943535	0.345407	0.492944	0.282725	3.02833	0.610151	0.463369	0.6431	0.768874	CDS			ABC transporter permease CDS	Dipeptide transport system permease protein DppC (TC 3.A.1.5.2)	bi	BB4113	100		bi	BP0724	99.66
	CJ015_04380		0.762544	6.66737	0.351963	2.16654	0.0302698	0.106264	-0.806221	6.19643	0.376884	-2.13918	0.0324214	0.0804278	0.49915	7.67419	0.529312	0.943018	0.345672	0.510268	CDS			ABC transporter ATP-binding protein CDS	ABC transporter ATP-binding protein	bi	BB4112	100		bi	BP0723	100
	CJ015_04385		-0.0209134	2.83507	0.362526	-0.0576878	0.953997	NA	-0.399307	3.32519	0.519489	-0.768653	0.442099	0.58817	-0.137342	3.07896	0.695947	-0.197346	0.843557	0.905793	CDS			amidase CDS	Indoleacetamide hydrolase (EC 3.5.1.-)	bi	BB4111	99.78		bi	BP0722	99.78
	CJ015_04390		-0.109822	11.1919	0.307591	-0.357039	0.721063	0.868794	-0.10511	12.8018	0.28701	-0.366223	0.714199	0.810342	-0.72038	14.0303	0.433523	-1.66169	0.0965755	0.196163	CDS			aminotransferase CDS	Taurine--pyruvate aminotransferase (EC 2.6.1.77)	bi	BB4110	100		bi	BP0721	99.56
	CJ015_04395		0.232785	639.621	0.319882	0.727723	0.466783	0.695866	0.201251	586.736	0.258123	0.779674	0.435583	0.582973	0.117085	613.262	0.360151	0.325101	0.745105	0.839582	CDS			DUF1059 domain-containing protein CDS	FIG00432405: hypothetical protein	bi	BB4109	100		bi	BP0720	100
	CJ015_04400		-0.0128312	110.858	0.138263	-0.092803	0.92606	0.965602	-0.15648	128.834	0.127697	-1.2254	0.220425	0.356066	-0.286287	108.464	0.171804	-1.66636	0.0956425	0.194976	CDS			carboxyvinyl-carboxyphosphonate phosphorylmutase CDS	Methylisocitrate lyase (EC 4.1.3.30)	bi	BB4108	100		bi	BP0718	100
	CJ015_04405		0.143601	691.724	0.110904	1.29482	0.195381	0.407543	0.509889	606.309	0.246844	2.06564	0.0388629	0.0929183	0.478839	559.032	0.134755	3.55339	0.000380296	0.00170589	CDS			OmpA family protein CDS	putative outer membrane protein	bi	BB4107	100		uni	BP0943	45.95
	CJ015_04410	phhB	0.0944511	186.88	0.134425	0.702629	0.482287	0.708697	0.691934	156.347	0.194543	3.55671	0.000375525	0.00199049	0.762589	137.217	0.197252	3.86607	0.000110603	0.000558478	CDS			phhB CDS	Pterin-4-alpha-carbinolamine dehydratase (EC 4.2.1.96)	bi	BB4106	100		bi	BP3325	100
	CJ015_04415		0.523978	2907.25	0.186608	2.8079	0.00498653	0.0255393	0.232448	2451.02	0.237724	0.977808	0.32817	0.475608	1.33353	2231.13	0.241738	5.51642	3.45973e-08	3.21426e-07	CDS			hypothetical protein CDS	putative inner membrane protein	bi	BB4105	100		bi	BP3326	99.57
	CJ015_04425		-0.272579	578.069	0.143242	-1.90293	0.0570499	0.170609	0.00642328	668.219	0.23757	0.0270374	0.97843	0.983883	-0.926314	660.363	0.150956	-6.13633	8.44504e-10	9.5433e-09	CDS			aminoglycoside phosphotransferase CDS	Phosphotransferase involved in threonylcarbamoyladenosine t(6)A37 formation in tRNA	bi	BB4103	100		bi	BP3328	99.73
	CJ015_04430	lptD	-0.0533824	1872.45	0.0757124	-0.705068	0.480768	0.708218	0.0446162	2020.27	0.101371	0.44013	0.659843	0.77094	0.26892	1493.02	0.10035	2.67982	0.0073661	0.0231781	CDS			lptD CDS	Outer membrane protein Imp, required for envelope biogenesis / Organic solvent tolerance protein precursor	bi	BB4102	99.87		bi	BP3329	99.49
	CJ015_04435	surA	-0.427019	536.263	0.129354	-3.30115	0.000962886	0.00664993	0.364362	571.97	0.0880793	4.13675	3.52253e-05	0.000255792	-0.241418	429.757	0.17784	-1.3575	0.174622	0.307798	CDS			surA CDS	Survival protein SurA precursor (Peptidyl-prolyl cis-trans isomerase SurA) (EC 5.2.1.8)	bi	BB4101	100		bi	BP3330	99.81
	CJ015_04440	rsmA	-0.507047	369.136	0.137638	-3.68391	0.000229687	0.00198673	0.0207621	450.121	0.149579	0.138803	0.889605	0.935262	-0.368506	302.462	0.195458	-1.88535	0.0593831	0.132744	CDS			rsmA CDS	SSU rRNA (adenine(1518)-N(6)/adenine(1519)-N(6))-dimethyltransferase (EC 2.1.1.182)	bi	BB4100	100	ksgA, rsmA	bi	BP3331	99.62
	CJ015_04445	garK	-0.514078	238.738	0.161067	-3.19169	0.00141442	0.00924816	0.089707	285.073	0.215176	0.416901	0.676751	0.781676	-0.0559248	170.677	0.220141	-0.25404	0.799464	0.875648	CDS			garK CDS	Glycerate kinase (EC 2.7.1.31)	bi	BB4099	100	garK	bi	BP3332	99.48
	CJ015_04450	pyk	-0.398721	617.987	0.107156	-3.72095	0.000198477	0.00174407	0.535624	620.69	0.160532	3.33656	0.000848223	0.00392795	0.0169228	458.03	0.153433	0.110295	0.912176	0.948965	CDS			pyk CDS	Pyruvate kinase (EC 2.7.1.40)	bi	BB4098	100	pykA	bi	BP3333	100
	CJ015_04455		-0.0775279	105.938	0.169507	-0.457374	0.647402	0.825468	0.140682	109.99	0.113394	1.24065	0.214734	0.348795	0.221783	85.2525	0.241088	0.919923	0.357613	0.522339	CDS			hypothetical protein CDS	Fused spore maturation proteins A and B	bi	BB4097	100		bi	BP3334	100
	CJ015_04460	fadE	-0.11092	596.229	0.110022	-1.00816	0.313377	0.548941	0.0796189	641.719	0.147701	0.539053	0.58985	0.71665	-0.269073	558.541	0.153008	-1.75856	0.0786522	0.166743	CDS			fadE CDS	Butyryl-CoA dehydrogenase (EC 1.3.99.2)	bi	BB4096	100		-
	CJ015_04465	def_1	0.0852904	102.049	0.157225	0.542474	0.587492	0.785423	-0.486803	129.192	0.164873	-2.95259	0.00315119	0.0119019	-0.679435	121.652	0.173324	-3.92003	8.85366e-05	0.00046041	CDS			def_1 CDS	Peptide deformylase (EC 3.5.1.88)	bi	BB4095	99.43		bi	BP0039	100
	CJ015_04470	gloA	0.42956	453.486	0.13512	3.1791	0.00147734	0.00956301	-0.347329	488.331	0.200933	-1.72858	0.0838846	0.171088	-0.283245	534.274	0.192357	-1.47249	0.140888	0.262823	CDS			gloA CDS	Lactoylglutathione lyase (EC 4.4.1.5)	bi	BB4094	100	gloA	bi	BP0038	100
	CJ015_04475		-0.0440433	122.76	0.148727	-0.296135	0.767127	0.892055	-0.307873	149.968	0.158141	-1.94683	0.0515556	0.116497	0.363874	95.3051	0.206225	1.76445	0.0776565	0.165187	CDS			M48 family peptidase CDS	Putative predicted metal-dependent hydrolase	bi	BB4093	100		bi	BP0037	98.01
	CJ015_04480	plsC_2	0.0255188	100.263	0.144121	0.177065	0.859457	0.935435	-0.667509	138.838	0.175774	-3.79753	0.000146145	0.0008846	-0.535593	113.233	0.190569	-2.81049	0.00494668	0.0163188	CDS			plsC_2 CDS	1-acyl-sn-glycerol-3-phosphate acyltransferase (EC 2.3.1.51)	bi	BB4092	100		bi	BP0036	100
	CJ015_04485		-0.0543429	73.2886	0.164245	-0.330865	0.740746	0.878717	-0.462225	98.7129	0.18371	-2.51605	0.0118677	0.0357555	-0.149916	70.5673	0.252484	-0.593764	0.55267	0.696916	CDS			D-glycero-beta-D-manno-heptose 1,7-bisphosphate 7-phosphatase CDS	Histidinol-phosphatase (EC 3.1.3.15)	bi	BB4091	100		bi	BP0035	100
	CJ015_04490	glyS	0.0344406	349.652	0.129268	0.266427	0.78991	0.900775	-0.620512	477.807	0.157667	-3.93557	8.29988e-05	0.000544542	-0.444576	376.059	0.15702	-2.83133	0.00463556	0.0154881	CDS			glyS CDS	Glycyl-tRNA synthetase beta chain (EC 6.1.1.14)	bi	BB4090	100	glyS, glyS(b)	bi	BP0034	99.86
	CJ015_04495	glyQ	0.598426	390.239	0.104442	5.72972	1.00597e-08	2.10728e-07	-0.474386	419.042	0.158755	-2.98817	0.00280658	0.0107827	0.225827	405.181	0.124046	1.82051	0.0686812	0.149408	CDS			glyQ CDS	Glycyl-tRNA synthetase alpha chain (EC 6.1.1.14)	bi	BB4089	100	glyQ, glyS(a)	bi	BP0033	100
	CJ015_04500		-0.399223	87.1972	0.192687	-2.07187	0.0382777	0.126731	-0.123736	109.349	0.242757	-0.509713	0.610253	0.73346	-0.281137	70.5014	0.258994	-1.08549	0.277703	0.434726	CDS			MFS transporter CDS	probable transporter	bi	BB4088	100		bi	BP0032	100
	CJ015_04505		0.053735	50.2089	0.181666	0.29579	0.76739	0.892126	0.412303	47.2942	0.265285	1.55419	0.120139	0.223729	1.40567	31.5466	0.273095	5.14717	2.64447e-07	2.16203e-06	CDS			carboxyvinyl-carboxyphosphonate phosphorylmutase CDS	Isocitrate lyase (EC 4.1.3.1)	bi	BB4087	100		uni	BP0718	44.06
	CJ015_04510		-0.223384	15.7625	0.26657	-0.837992	0.402035	0.636004	0.62464	15.1546	0.494277	1.26375	0.206321	0.339479	1.46857	8.39281	0.456573	3.2165	0.00129763	0.00508345	CDS			3-isopropylmalate dehydratase CDS	3-isopropylmalate dehydratase small subunit (EC 4.2.1.33)	bi	BB4086	99.42		uni	BP1482	35.53
	CJ015_04515		-0.356563	104.363	0.172689	-2.06477	0.0389444	0.128076	1.35382	86.8557	0.379701	3.5655	0.000363169	0.00193594	2.18253	45.9435	0.273247	7.9874	1.37809e-15	2.72202e-14	CDS		e	3-isopropylmalate dehydratase large subunit CDS	3-isopropylmalate dehydratase large subunit (EC 4.2.1.33)	bi	BB4085	100		uni	BP1481	32.13
	CJ015_04520		-0.342332	125.179	0.171061	-2.00123	0.0453676	0.144159	1.04623	109.227	0.453688	2.30606	NA	NA	2.33829	56.4974	0.294059	7.95175	1.83888e-15	3.58697e-14	CDS		e	GntR family transcriptional regulator CDS	Transcriptional regulator, GntR family	bi	BB4084	100		uni	BP2364	32.91
	CJ015_04525		-0.834676	686.808	0.174569	-4.78134	1.74132e-06	2.56554e-05	1.39288	615.538	0.64401	2.16283	0.0305541	0.0763608	3.25858	221.238	0.220212	14.7974	1.52169e-49	1.32471e-47	CDS		e	tripartite tricarboxylate transporter substrate binding protein CDS	putative exported protein	bi	BB4083	100		-
	CJ015_04530		-0.240075	199.785	0.158088	-1.51861	0.128861	0.306217	-0.37369	262.105	0.236621	-1.57928	0.114272	0.21602	-0.0336427	163.126	0.164477	-0.204544	0.837929	0.902472	CDS			enoyl-CoA hydratase CDS	Enoyl-CoA hydratase (EC 4.2.1.17)	bi	BB4082	100		uni	BP3198	63.35
	CJ015_04535		-0.203442	247.348	0.126544	-1.60768	0.107906	0.2713	-0.556435	347.504	0.142765	-3.89757	9.71625e-05	0.000622663	-0.623348	255.652	0.164769	-3.78316	0.000154851	0.000755926	CDS			fumarate hydratase CDS	Fumarate hydratase class I, aerobic (EC 4.2.1.2)	bi	BB4081	99.8		-
	CJ015_04540		0.215381	84.2888	0.173997	1.23784	0.215775	0.433727	0.437289	74.3248	0.167572	2.60956	0.0090659	0.0284015	0.853158	64.6894	0.236324	3.61012	0.000306059	0.00139013	CDS			itaconyl-CoA hydratase CDS	COGs COG3777	bi	BB4080	100		-
	CJ015_04545		-0.163433	44.5773	0.195155	-0.83745	0.402339	0.63603	0.398563	45.0079	0.210893	1.88989	0.0587732	0.129622	0.683919	30.1662	0.323924	2.11136	0.0347414	0.0860935	CDS			CoA transferase CDS	L-carnitine dehydratase/bile acid-inducible protein F (EC 2.8.3.16)	bi	BB4079	100		-
	CJ015_04550		-0.208373	380.918	0.17685	-1.17825	0.238697	0.461522	0.437829	379.437	0.196558	2.22749	0.0259149	0.0668315	0.0739825	300.337	0.197963	0.37372	0.708613	0.816268	CDS			CoA ester lyase CDS	Citrate lyase beta chain (EC 4.1.3.6)	bi	BB4078	100		uni	BP1348	36.07
	CJ015_04555		-0.10555	117.722	0.189082	-0.558222	0.576693	0.778078	0.116638	125.846	0.174688	0.667694	0.504329	0.646396	0.35418	88.6895	0.304317	1.16385	0.244483	0.396726	CDS			sugar kinase CDS	putative sugar kinase	bi	BB4077	100		-
	CJ015_04560		-0.391184	9.52696	0.325479	-1.20187	0.229414	0.450671	0.39226	11.0748	0.457173	0.858012	0.390886	0.539943	0.499747	4.95416	0.547962	0.912012	0.361763	0.525253	CDS			tripartite tricarboxylate transporter substrate binding protein CDS	Tricarboxylate transport protein TctC	bi	BB4076	100		uni	BP0817	36.24
	CJ015_04565		-0.474467	4.02499	0.364004	-1.30347	0.192415	NA	0.822759	3.89983	0.483147	1.70292	0.0885835	0.177964	0.480688	2.52867	0.668582	0.718967	0.472161	0.627879	CDS			NAD(P)-dependent oxidoreductase CDS	Oxidoreductase, short-chain dehydrogenase/reductase family (EC 1.1.1.-)	bi	BB4075	100		-
	CJ015_04570		-0.288529	11.5745	0.310595	-0.928955	0.352912	0.58466	0.902368	10.3213	0.574753	1.57001	0.116413	0.21905	0.861165	7.06513	0.510567	1.68668	0.0916643	0.188419	CDS			NAD(P)-dependent oxidoreductase CDS	2-hydroxy-3-oxopropionate reductase (EC 1.1.1.60)	bi	BB4074	100		uni	BP1169	31.65
	CJ015_04575		-0.292609	11.7996	0.32535	-0.899368	0.368457	0.599224	0.733133	11.4354	0.532657	1.37637	0.168707	0.290744	1.35943	6.09329	0.590177	2.30343	0.0212548	0.0571291	CDS			beta-D-hydroxybutyrate dehydrogenase CDS	D-beta-hydroxybutyrate dehydrogenase (EC 1.1.1.30)	bi	BB4073	100		bi	BP0229	99.25
	CJ015_04580		-0.66135	60.8894	0.24678	-2.67992	0.00736405	0.0353795	0.854559	61.2166	0.466866	1.83042	0.0671877	0.144246	1.20846	25.9373	0.314098	3.84742	0.00011937	0.000599686	CDS			MBL fold hydrolase CDS	SoxH protein, homolog	bi	BB4072	100		-
	CJ015_04585	pcaC	-0.821934	188.883	0.248973	-3.30129	0.0009624	0.00664993	1.02722	185.264	0.641443	1.60142	0.109285	0.208991	1.071	80.1002	0.280806	3.81403	0.000136721	0.000677264	CDS		e	pcaC CDS	4-carboxymuconolactone decarboxylase (EC 4.1.1.44)	bi	BB4071	100	pcaC	bi	BP0231	100
	CJ015_04590		-0.935627	40.6836	0.23874	-3.91903	8.89075e-05	0.000878307	1.5552	37.4275	0.349949	4.44406	8.82768e-06	7.46138e-05	1.6385	13.325	0.452195	3.62343	0.000290717	0.00133333	CDS		e	sulfolactaldehyde 3-reductase CDS	3-hydroxyisobutyrate dehydrogenase (EC 1.1.1.31)	bi	BB4070	100		uni	BP1447	38.11
	CJ015_04595		0.489869	306.009	0.129397	3.78579	0.000153221	0.00141978	-0.685399	367.014	0.0949826	-7.21605	5.35212e-13	1.23679e-11	-0.443137	392.728	0.163106	-2.71687	0.00659031	0.0209615	CDS			GntR family transcriptional regulator CDS	Predicted regulator PutR for proline utilization, GntR family	bi	BB4069	100		bi	BP0233	100
	CJ015_04600		-0.171664	521.049	0.127179	-1.34978	0.177087	0.381259	-0.537271	718.866	0.160706	-3.3432	0.000828196	0.00385423	-1.14971	695.229	0.142167	-8.08707	6.11149e-16	1.24914e-14	CDS			C4-dicarboxylate ABC transporter substrate-binding protein CDS	TRAP-type C4-dicarboxylate transport system, periplasmic component	bi	BB4068	100		bi	BP0234	100
	CJ015_04605		-1.04874	48.7519	0.223397	-4.69449	2.67267e-06	3.83545e-05	1.51446	46.95	0.334094	4.53303	5.81439e-06	5.13659e-05	0.903355	17.8906	0.39144	2.30777	0.0210118	0.0566704	CDS			hypothetical protein CDS	TRAP dicarboxylate transporter, DctM subunit, unknown substrate 7	bi	BB4067	100		bi	BP0235	100
	CJ015_04610		0.36453	17.5457	0.301093	1.21069	0.226015	0.446574	0.163015	15.4109	0.356164	0.457698	0.64717	0.761443	1.49956	12.3956	0.452269	3.31564	0.000914343	0.00376057	CDS			MmgE/PrpD family protein CDS	Immune-responsive protein 1	bi	BB4066	99.57		uni	BP0808	39.17
	CJ015_04615		-0.10559	25.1276	0.240273	-0.439458	0.66033	0.833699	-0.154616	28.4984	0.227759	-0.678859	0.497227	0.640267	-0.230484	22.9098	0.322284	-0.715159	0.474511	0.629068	CDS			tripartite tricarboxylate transporter substrate binding protein CDS	Tricarboxylate transport protein TctC	bi	BB4065	100		bi	BP0237	100
	CJ015_04620	folK	0.210879	33.1011	0.224303	0.940153	0.347139	0.580037	-1.03257	52.5987	0.304677	-3.38905	0.000701349	0.00333674	-0.0846048	34.7691	0.317489	-0.266481	0.789869	0.870207	CDS			folK CDS	2-amino-4-hydroxy-6-hydroxymethyldihydropteridine pyrophosphokinase (EC 2.7.6.3)	bi	BB4064	98.77	folK	bi	BP0238	97.55
	CJ015_04625	pcnB	0.35645	296.805	0.121813	2.92621	0.00343123	0.0187931	-0.345566	329.005	0.156736	-2.20476	0.0274708	0.0701499	0.106049	291.667	0.165846	0.639442	0.522535	0.671158	CDS			pcnB CDS	Poly(A) polymerase (EC 2.7.7.19)	bi	BB4063	100	pcnB	bi	BP0239	99.78
	CJ015_04630		0.280223	221.428	0.139492	2.00888	0.0445502	0.142234	-0.292785	246.572	0.176566	-1.65822	0.0972731	0.190844	-0.0472136	225.329	0.188968	-0.24985	0.802704	0.878173	CDS			HAD-IB family hydrolase CDS	Phosphoserine phosphatase (EC 3.1.3.3)	bi	BB4062	100		bi	BP0240	99.57
	CJ015_04635	hda	0.475931	225.47	0.138073	3.44696	0.000566943	0.0043505	-0.842199	296.302	0.263291	-3.19874	0.00138028	0.00592941	0.457775	212.704	0.175842	2.60333	0.00923225	0.0281365	CDS			hda CDS	Chromosomal replication initiator protein DnaA	bi	BB4061	100		bi	BP0241	99.57
	CJ015_04640	purM	-0.0407024	765.131	0.172073	-0.236542	0.813012	0.912335	-0.105835	863.711	0.132425	-0.799211	0.424168	0.571445	-0.443832	791.476	0.227678	-1.94938	0.05125	0.118043	CDS			purM CDS	Phosphoribosylformylglycinamidine cyclo-ligase (EC 6.3.3.1)	bi	BB4060	100	purM, purG	bi	BP0242	100
	CJ015_04645	miaA	0.209043	71.5369	0.197693	1.05741	0.290323	0.522398	-0.519117	89.149	0.177578	-2.92332	0.0034632	0.0128426	0.122676	65.8124	0.304351	0.403073	0.686895	0.802601	CDS			miaA CDS	tRNA dimethylallyltransferase (EC 2.5.1.75)	bi	BB4059	100	miaA, trpX	bi	BP0243	100
	CJ015_04650	mutL	0.00878249	489.237	0.149424	0.0587755	0.953131	0.978474	-0.327528	592.098	0.162175	-2.01959	0.0434259	0.101601	-0.327584	495.572	0.219501	-1.4924	0.135593	0.254156	CDS			mutL CDS	DNA mismatch repair protein MutL	bi	BB4058	100	mutL	bi	BP0244	99.68
	CJ015_04655	dedA	0.10095	281.523	0.114237	0.883686	0.376866	0.608177	-0.557491	362.912	0.119735	-4.65604	3.22342e-06	2.97074e-05	-0.611253	329.353	0.14154	-4.31858	1.57036e-05	9.53783e-05	CDS			dedA CDS	DedA protein	bi	BB4057	100	dedA	bi	BP0245	100
	CJ015_04660		-0.238568	1141.23	0.0880121	-2.71063	0.00671552	0.0329075	0.246233	1211.37	0.256954	0.958277	0.337923	0.484785	-0.59767	1152.49	0.119876	-4.98575	6.17215e-07	4.84395e-06	CDS			N-acetylmuramoyl-L-alanine amidase CDS	N-acetylmuramoyl-L-alanine amidase (EC 3.5.1.28)	bi	BB4056	100	amiC	bi	BP0246	100
	CJ015_04670	fumC	0.122127	588.678	0.127896	0.954891	0.339633	0.572432	0.166473	573.41	0.0880076	1.89158	0.0585471	0.129184	0.022811	550.811	0.149424	0.15266	0.878667	0.926776	CDS			fumC CDS	Fumarate hydratase class II (EC 4.2.1.2)	bi	BB4054	99.78	fumC	bi	BP0248	100
	CJ015_04675		-0.115227	70.1545	0.224169	-0.514018	0.60724	0.799677	0.245973	71.9979	0.29572	0.831778	0.405534	0.553979	0.616486	47.3634	0.325881	1.89175	0.0585237	0.131134	CDS			hypothetical protein CDS	putative membrane protein	bi	BB4053	99.39		bi	BP0249	99.39
	CJ015_04680		0.431499	1936.12	0.213884	2.01744	0.0436492	0.140108	0.15963	1721.98	0.218955	0.729055	0.465968	0.611873	0.299387	1877.92	0.300044	0.997811	0.318371	0.480315	CDS			tripartite tricarboxylate transporter substrate binding protein BugE CDS	Tricarboxylate transport protein TctC	bi	BB4052	100		bi	BP0250	100
	CJ015_04685		0.127804	73.1424	0.177685	0.719276	0.471971	0.698864	-0.543591	92.3874	0.132779	-4.09394	4.24113e-05	0.000300078	0.416312	60.4648	0.212606	1.95814	0.0502135	0.11594	CDS			LysR family transcriptional regulator CDS	LysR family transcriptional regulator	bi	BB4051	98.33		bi	BP0251	97.66
	CJ015_04690	ggt_1	-0.974416	262.979	0.15432	-6.31426	2.71453e-10	7.01651e-09	1.17896	254.983	0.158593	7.43389	1.0545e-13	2.6884e-12	0.228426	132.955	0.226657	1.00781	0.313548	0.474782	CDS			ggt_1 CDS	Gamma-glutamyltranspeptidase (EC 2.3.2.2)	bi	BB4050	98.8	ggt	bi	BP0252	98.8
	CJ015_04695		-0.631114	20.1535	0.281181	-2.24451	0.0247994	0.0908898	-0.5764	31.8969	0.26735	-2.15597	0.0310859	0.0773601	-0.572594	16.3043	0.362123	-1.58121	0.113829	0.221945	CDS			CoA transferase CDS	CAIB/BAIF family protein	bi	BB4049	97.59		bi	BP0253	97.33
	CJ015_04700		-0.553345	6.43332	0.344957	-1.6041	0.108692	0.272346	0.19641	8.68382	0.370387	0.530282	0.595916	0.721033	-0.603848	6.23875	0.524845	-1.15052	0.249928	0.402535	CDS			tripartite tricarboxylate transporter substrate binding protein CDS	Tricarboxylate transport protein TctC	bi	BB4048	96.93		bi	BP0254	96.63
	CJ015_04705		-0.332248	15.5401	0.280821	-1.18313	0.236757	0.459178	0.537868	14.6766	0.27943	1.92488	0.054245	0.121115	0.0958432	11.867	0.399449	0.239938	0.810378	0.883327	CDS			DNA alkylation response protein CDS	Acyl-CoA dehydrogenase (EC 1.3.8.7)	bi	BB4047	98.24		uni	BP0670	45.67
	CJ015_04710		-0.365248	169.766	0.173183	-2.10903	0.034942	0.118166	0.849527	155.637	0.286814	2.96194	0.00305709	0.0115932	0.533711	106.391	0.250573	2.12996	0.0331747	0.0828662	CDS			LysR family transcriptional regulator CDS	Transcriptional regulator, LysR family	bi	BB4046	98.32		bi	BP3255	97.98
	CJ015_04715	purU_1	0.386487	241.45	0.107851	3.58353	0.000338987	0.00275934	0.0631705	229.727	0.201367	0.313709	0.753742	0.840857	0.518643	211.97	0.158344	3.27542	0.00105506	0.00425008	CDS			purU_1 CDS	Formyltetrahydrofolate deformylase (EC 3.5.1.10)	bi	BB4045	99.3		bi	BP3254	99.3
	CJ015_04720		0.260652	280.496	0.176598	1.47596	0.139954	0.324585	-0.398352	328.405	0.281969	-1.41275	0.157729	0.277742	0.808676	221.051	0.202701	3.98949	6.62147e-05	0.000354528	CDS			FAD-dependent oxidoreductase CDS	Aminobutyraldehyde dehydrogenase (EC 1.2.1.19)	bi	BB4044	96.21		bi	BP3253	96.38
	CJ015_04725		0.135015	97.4009	0.201745	0.669237	0.503344	0.725394	-0.0223599	103.693	0.201964	-0.110712	0.911845	0.945505	0.870226	71.0412	0.30602	2.84369	0.0044594	0.0149633	CDS			flavin reductase CDS	Nitrilotriacetate monooxygenase component B (EC 1.14.13.-)	bi	BB4043	100		bi	BP3252	99.42
	CJ015_04730	pdxH	0.0569199	377.862	0.132537	0.429464	0.667585	0.838653	-0.375244	458.036	0.109614	-3.42333	0.000618587	0.00299462	0.0801109	335.722	0.15447	0.518618	0.604027	0.739083	CDS			pdxH CDS	Pyridoxamine 5'-phosphate oxidase (EC 1.4.3.5)	bi	BB4042	100	pdxH	bi	BP3251	100
	CJ015_04735		-0.520771	107.41	0.17296	-3.01093	0.00260449	0.0151472	0.921075	101.468	0.159082	5.78993	7.04178e-09	1.0725e-07	1.22546	51.5955	0.306855	3.99361	6.50758e-05	0.000348827	CDS			gamma-glutamylcyclotransferase CDS	Cation transport protein chaC	bi	BB4041	100		bi	BP3250	100
	CJ015_04740		-0.512774	237.677	0.158581	-3.23351	0.0012228	0.00822648	0.241096	269.92	0.227685	1.0589	0.289644	0.434513	-0.307124	188.709	0.204979	-1.49832	0.13405	0.25247	CDS			MFS transporter CDS	putative inner membrane efflux protein	bi	BB4040	100		bi	BP3249	100
	CJ015_04745		-0.287117	160.475	0.150997	-1.90148	0.0572396	0.171061	-0.43996	220.71	0.167649	-2.6243	0.00868269	0.0275579	-0.133816	134.498	0.179502	-0.745486	0.455978	0.612794	CDS			tRNA threonylcarbamoyladenosine dehydratase CDS	FIG00432002: hypothetical protein	bi	BB4039	99.66		bi	BP3248	100
	CJ015_04750		-0.135847	10.1748	0.319727	-0.424886	0.670919	0.840789	0.330168	9.78597	0.31004	1.06492	0.286912	0.432072	0.507726	7.2298	0.474485	1.07006	0.284593	0.441834	CDS			GntR family transcriptional regulator CDS	Transcriptional regulator, GntR family	bi	BB4038	99.59		bi	BP3247	99.59
	CJ015_04755		-0.641557	200.361	0.194625	-3.29638	0.00097939	0.00674284	0.528013	214.469	0.311719	1.69387	0.0902893	0.18031	-0.216876	140.664	0.262903	-0.82493	0.409412	0.572004	CDS			acyl-CoA synthetase CDS	Long-chain-fatty-acid--CoA ligase (EC 6.2.1.3)	bi	BB4037	100		bi	BP3246	99.62
	CJ015_04760		-0.955969	149.649	0.166481	-5.7422	9.34533e-09	1.96697e-07	0.980194	149.692	0.338077	2.89932	0.00373968	0.0136308	0.00717776	81.5618	0.203581	0.0352575	0.971874	0.982558	CDS			tripartite tricarboxylate transporter substrate binding protein CDS	putative conserved membrane protein	bi	BB4036	100		bi	BP3245	98.2
	CJ015_04765		-0.726016	73.0137	0.179532	-4.04394	5.25603e-05	0.000557114	0.460692	80.2025	0.283316	1.62607	0.103935	0.201138	-0.223524	48.3937	0.228799	-0.976946	0.328596	0.492423	CDS			short-chain dehydrogenase CDS	3-oxoacyl-[acyl-carrier protein] reductase (EC 1.1.1.100)	bi	BB4035	99.15		bi	BP3244	99.15
	CJ015_04770		0.289433	147.698	0.145424	1.99028	0.0465606	0.146682	-0.568796	179.38	0.119428	-4.76269	1.91034e-06	1.86307e-05	0.105162	142.131	0.183768	0.572255	0.567149	0.708627	CDS			aminotransferase CDS	Aminodeoxychorismate lyase (EC 4.1.3.38)	bi	BB4034	99.04		bi	BP3242	99.52
	CJ015_04775	pabB	0.0980263	55.551	0.181596	0.539805	0.589332	0.787073	-0.0847762	60.9992	0.212123	-0.399656	0.68941	0.792264	0.703866	42.2348	0.232908	3.02207	0.00251049	0.00905564	CDS			pabB CDS	Para-aminobenzoate synthase, aminase component (EC 2.6.1.85)	bi	BB4033	99.73		bi	BP3241	99.47
	CJ015_04780	uvrA_1	0.0498697	1047.39	0.0825243	0.604303	0.545642	0.756742	0.175522	1055.27	0.168751	1.04012	0.298283	0.44477	0.309613	864.014	0.107572	2.87818	0.00399972	0.0135759	CDS			uvrA_1 CDS	Excinuclease ABC subunit A, dimeric form	bi	BB4032	99.9	uvrA2	bi	BP3240	99.95
	CJ015_04785		-0.154221	3240.55	0.204848	-0.752853	0.451538	0.684864	-0.210183	3883.06	0.194229	-1.08214	0.279191	0.423435	-0.644898	3454.15	0.272386	-2.36759	0.0179042	0.0495979	CDS			hypothetical protein CDS	hypothetical protein	bi	BB4031	100		bi	BP3239A	100
	CJ015_04790		0.555069	353.396	0.160308	3.46252	0.000535137	0.00414239	-0.230659	345.522	0.128269	-1.79824	0.0721382	0.152777	0.333139	348.395	0.200406	1.66232	0.0964482	0.196024	CDS			LysR family transcriptional regulator CDS	putative LysR-family transcriptional regulator	bi	BB4030	99.68		bi	BP3239	99.68
	CJ015_04795		-0.220651	1677.28	0.0906991	-2.43278	0.0149834	0.0625482	0.779908	1510.54	0.108881	7.16292	7.89756e-13	1.78973e-11	0.543737	1142.69	0.125416	4.33545	1.45461e-05	8.88065e-05	CDS			glycosyltransferase family 2 protein CDS	Dolichol-phosphate mannosyltransferase (EC 2.4.1.83) in lipid-linked oligosaccharide synthesis cluster	bi	BB4029	100		bi	BP3238	100
	CJ015_04800		-0.0685115	302.578	0.175815	-0.389679	0.696774	0.856726	-0.384215	384.832	0.309103	-1.243	0.213869	0.348233	-0.885496	383.708	0.295703	-2.99454	0.00274855	0.00976736	CDS			ABC transporter substrate-binding protein CDS	putative binding-protein-dependent transport protein (periplasmic)	bi	BB4028	100		bi	BP3237	99.62
	CJ015_04805		0.189919	12.5569	0.292775	0.648685	0.516542	0.735646	-1.16778	21.6105	0.466211	-2.50483	0.012251	0.0367217	-0.786063	17.3489	0.350414	-2.24324	0.0248815	0.0654914	CDS			ABC transporter permease CDS	Dipeptide transport system permease protein DppB (TC 3.A.1.5.2)	bi	BB4027	100		uni	BP3803	70.53
	CJ015_04810		0.2751	21.9826	0.252881	1.08787	0.276654	0.508234	-0.663126	28.5075	0.418383	-1.58498	0.112972	0.214208	-0.374744	26.0034	0.285297	-1.31352	0.189007	0.327505	CDS			ABC transporter permease CDS	Dipeptide transport system permease protein DppC (TC 3.A.1.5.2)	bi	BB4026	100		uni	BP3804	67.34
	CJ015_04815		0.0164825	26.5667	0.24263	0.0679325	0.945839	0.974956	-0.35934	32.3326	0.333409	-1.07778	0.281134	0.425419	-0.620326	30.9043	0.31667	-1.9589	0.0501242	0.115884	CDS			ABC transporter ATP-binding protein CDS	Oligopeptide transport ATP-binding protein OppD (TC 3.A.1.5.1)	bi	BB4025	100		uni	BP3859	48.89
	CJ015_04825		-0.0681037	30.2077	0.2362	-0.288331	0.773094	0.894043	0.433764	28.7794	0.253049	1.71415	0.0865013	0.175052	0.135669	23.4623	0.333706	0.406552	0.684337	0.800863	CDS			VOC family protein CDS	3-demethylubiquinone-9 3-methyltransferase	bi	BB4023	99.39		-
	CJ015_04830		-0.37661	240.406	0.141876	-2.65451	0.00794246	0.0372276	1.302	200.928	0.13817	9.42317	4.3766e-21	2.20759e-19	1.24291	130.215	0.198528	6.2606	3.83489e-10	4.57559e-09	CDS		e	amidase CDS	Indoleacetamide hydrolase (EC 3.5.1.-)	bi	BB4022	99.59		uni	BP1874	36.44
	CJ015_04835		0.345444	549.528	0.191328	1.8055	0.0709961	0.199747	0.170615	502.913	0.211461	0.806841	0.419758	0.567133	0.399321	498.231	0.257569	1.55035	0.121058	0.233234	CDS			hypothetical protein CDS	ortholog of Bordetella pertussis (BX470248) BP3235	bi	BB4021	94.35		bi	BP3235	93.22
	CJ015_04840		0.0990052	33.8039	0.267857	0.369619	0.711666	0.863929	-0.904242	50.3646	0.217206	-4.16306	3.14011e-05	0.000230521	-0.587493	39.8548	0.355967	-1.65041	0.0988582	0.19961	CDS			EamA/RhaT family transporter CDS	Permease of the drug/metabolite transporter (DMT) superfamily	bi	BB4020	100		bi	BP3234	99.65
	CJ015_04845	ettA	0.279947	1020.06	0.155049	1.80554	0.0709904	0.199747	-0.505442	1228.19	0.170609	-2.96258	0.00305076	0.011588	-0.420811	1203.13	0.219347	-1.91847	0.0550514	0.124962	CDS			ettA CDS	putative ABC transport ATP-binding subunit	bi	BB4019	100		uni	BP3034	36.82
	CJ015_04850		0.315987	71.0414	0.159033	1.98692	0.0469311	0.147626	-0.432745	81.1529	0.164318	-2.63358	0.00844904	0.0270087	-0.0751195	72.917	0.196261	-0.382752	0.701903	0.812215	CDS			isochorismatase CDS	Isochorismatase (EC 3.3.2.1)	bi	BB4018	100		-
	CJ015_04855		0.420704	765.974	0.122949	3.42177	0.000622138	0.00466868	0.737728	576.213	0.243592	3.02854	0.00245739	0.00970337	0.471294	692.083	0.152115	3.09827	0.00194657	0.00726256	CDS			hypothetical protein CDS	Osmotically inducible lipoprotein B precursor	bi	BB4017	98.63	osmB	bi	BP3231	100
	CJ015_04860	minE	0.443267	278.955	0.1411	3.1415	0.00168085	0.0106285	0.293231	236.37	0.188179	1.55826	0.119172	0.222281	0.446158	256.011	0.224069	1.99116	0.0464629	0.109595	CDS			minE CDS	Cell division topological specificity factor MinE	bi	BB4016	100	minE	bi	BP3229	100
	CJ015_04865	minD	0.238136	1081.47	0.147633	1.61302	0.106739	0.269556	0.236836	996.982	0.104432	2.26785	0.0233383	0.0616558	0.286021	965.956	0.178942	1.5984	0.109955	0.215823	CDS			minD CDS	Septum site-determining protein MinD	bi	BB4015	100	minD	bi	BP3228	100
	CJ015_04870	minC	0.26232	385.745	0.109656	2.39221	0.0167473	0.0679112	-0.25506	430.547	0.252421	-1.01045	0.312278	0.460224	0.798197	302.619	0.156814	5.0901	3.57879e-07	2.88781e-06	CDS			minC CDS	Septum site-determining protein MinC	bi	BB4014	99.66	minC	bi	BP3227	99.32
	CJ015_04875	glnS	0.482549	1595.06	0.0823719	5.85818	4.67973e-09	1.02398e-07	-0.102473	1531.55	0.0767466	-1.33521	0.181806	0.307667	-0.104443	1782.15	0.113943	-0.916629	0.359337	0.523472	CDS			glnS CDS	Glutaminyl-tRNA synthetase (EC 6.1.1.18)	bi	BB4013	99.83	glnS	bi	BP3226	99.83
	CJ015_04880		0.0959727	315.155	0.113843	0.843028	0.399213	0.631991	0.00824188	330.428	0.115636	0.0712742	0.94318	0.964354	0.554448	249.169	0.176837	3.13537	0.00171639	0.00651538	CDS			cytochrome ubiquinol oxidase subunit I CDS	Cytochrome d ubiquinol oxidase subunit I (EC 1.10.3.-)	bi	BB4012	100		bi	BP3225	99.78
	CJ015_04885		-0.308261	150.108	0.126555	-2.43579	0.0148592	0.0621947	0.247397	161.256	0.135027	1.8322	0.0669222	0.143742	0.198519	110.002	0.171485	1.15765	0.247008	0.39972	CDS			cytochrome oxidase CDS	Cytochrome d ubiquinol oxidase subunit II (EC 1.10.3.-)	bi	BB4011	100		bi	BP3224	99.15
	CJ015_04890	risK	-0.319214	117.899	0.155128	-2.05774	0.039615	0.129799	0.859454	108.158	0.158458	5.42387	5.83214e-08	7.64206e-07	0.750943	73.6743	0.2297	3.26923	0.00107842	0.00433304	CDS			risK CDS	putative two-component sensor	bi	BB4010	99.79		bi	BP3223	99.79
	CJ015_04895	ompR	0.0458219	105.256	0.161472	0.283776	0.776582	0.895744	0.00799439	113.379	0.24856	0.0321629	0.974342	0.982088	0.487572	83.5395	0.217161	2.24521	0.0247549	0.0653413	CDS			ompR CDS	Two-component system response regulator OmpR	bi	BB4009	100	ompR, ompB, kmt	bi	BP3222	100
	CJ015_04905	recQ	-0.122262	544.382	0.101977	-1.19892	0.23056	0.452521	0.0763072	595.447	0.128791	0.592489	0.553524	0.685997	0.329282	410.674	0.139257	2.36456	0.0180514	0.0499762	CDS			recQ CDS	ATP-dependent DNA helicase RecQ	bi	BB4007	100		bi	BP3422	99.67
	CJ015_04910	ruvB	0.26567	670.808	0.0951455	2.79225	0.00523426	0.0265072	-0.357403	764.446	0.0796031	-4.48982	7.12832e-06	6.12435e-05	0.117903	639.164	0.124019	0.950689	0.341762	0.506183	CDS			ruvB CDS	Holliday junction DNA helicase RuvB	bi	BB4006	100	ruvB	bi	BP3421	99.72
	CJ015_04915		0.0688067	114.652	0.160913	0.427603	0.66894	0.839151	-0.52742	149.931	0.209981	-2.51175	0.0120133	0.0361477	-0.179974	114.945	0.180803	-0.995416	0.319534	0.481915	CDS			serine/threonine dehydratase CDS	Threonine dehydratase, catabolic (EC 4.3.1.19)	bi	BB4005	99.69		bi	BP3420	99.69
	CJ015_04920		-0.379696	541.45	0.140514	-2.7022	0.00688828	0.0336153	0.880065	496.421	0.186274	4.72457	2.30605e-06	2.20769e-05	0.278334	369.816	0.175376	1.58707	0.112498	0.220018	CDS			complex I NDUFA9 subunit family protein CDS	NAD-dependent epimerase/dehydratase	bi	BB4004	100		bi	BP3419	100
	CJ015_04925	ruvA	0.232214	176.629	0.142943	1.62452	0.104264	0.266191	-0.483486	214.752	0.130173	-3.71418	0.00020386	0.00118209	-0.126032	183.209	0.198943	-0.633508	0.526402	0.673915	CDS			ruvA CDS	Holliday junction DNA helicase RuvA	bi	BB4003	100	ruvA	bi	BP3418	100
	CJ015_04930	ruvC	0.25734	78.0391	0.191425	1.34434	0.178837	0.384092	-0.882641	111.882	0.226191	-3.9022	9.53214e-05	0.000612538	-0.180449	85.0096	0.231546	-0.779322	0.43579	0.595365	CDS			ruvC CDS	Crossover junction endodeoxyribonuclease RuvC (EC 3.1.22.4)	bi	BB4002	100	ruvC	bi	BP3417	99.45
	CJ015_04935	purH	0.118812	502.469	0.115554	1.0282	0.303855	0.537633	-0.158144	559.021	0.139196	-1.13612	0.255906	0.396844	0.148504	450.443	0.133407	1.11316	0.265638	0.420318	CDS			purH CDS	IMP cyclohydrolase (EC 3.5.4.10) / Phosphoribosylaminoimidazolecarboxamide formyltransferase (EC 2.1.2.3)	bi	BB4001	100	purH	bi	BP3416	99.81
	CJ015_04940	fis	0.0166637	209.594	0.12054	0.138243	0.890049	0.953081	-0.0628073	228.294	0.121686	-0.516142	0.605755	0.72955	-0.180285	199.532	0.167518	-1.07621	0.281832	0.438997	CDS			fis CDS	DNA-binding protein Fis	bi	BB4000	100	fis	bi	BP3415	100
	CJ015_04945	dusB	-0.0506604	1964.9	0.124406	-0.407218	0.683848	0.849047	-0.256673	2358.89	0.0907682	-2.82779	0.00468713	0.0164084	-0.469435	2049.48	0.164262	-2.85785	0.00426528	0.0143735	CDS			dusB CDS	tRNA dihydrouridine synthase B (EC 1.-.-.-)	bi	BB3999	100		bi	BP3414	100
	CJ015_04950		0.0409159	221.505	0.17472	0.23418	0.814845	0.913697	-0.54077	290.727	0.187613	-2.88237	0.00394697	0.0142535	-0.179632	216.575	0.250856	-0.716078	0.473943	0.628648	CDS			monooxygenase CDS	2-octaprenyl-6-methoxyphenol hydroxylase (EC 1.14.13.-)	bi	BB3998	99.75		bi	BP3413	99.75
	CJ015_04955		-0.0770046	133.199	0.167428	-0.459928	0.645568	0.824228	-0.0361574	146.567	0.150453	-0.240324	0.810079	0.880795	-0.0210398	113.788	0.250631	-0.0839473	0.933098	0.958168	CDS			hypothetical protein CDS	putative inner membrane protein	bi	BB3997	100		bi	BP3412	99.33
	CJ015_04960		0.123524	289.518	0.197416	0.625701	0.531511	0.745552	0.26891	273.156	0.187842	1.43158	0.152265	0.271073	0.771845	217.114	0.222328	3.47165	0.000517273	0.00226205	CDS			peptidase M24 family protein CDS	Xaa-Pro aminopeptidase (EC 3.4.11.9)	bi	BB3996	99.78		bi	BP3411	99.55
	CJ015_04965		0.599655	180.143	0.155887	3.84674	0.000119702	0.00115268	-0.801853	238.628	0.451506	-1.77595	0.0757409	0.158417	1.13326	146.307	0.204189	5.55007	2.85554e-08	2.67408e-07	CDS			hypothetical protein CDS	Ca2+/Na+ antiporter	bi	BB3995	100		bi	BP3410	96.81
	CJ015_04970		0.140438	131.441	0.178239	0.78792	0.430744	0.665695	0.787561	106.387	0.331794	2.37365	0.0176134	0.0491228	1.0541	91.3282	0.230327	4.57655	4.7271e-06	3.1476e-05	CDS			hypothetical protein CDS	ortholog of Bordetella pertussis (BX470248) BP3409	bi	BB3994	100		bi	BP3409	100
	CJ015_04975	ompQ	0.0882357	2120.44	0.140331	0.62877	0.5295	0.744612	5.94048	1133	0.200372	29.6473	3.67271e-193	8.61433e-190	5.86647	994.318	0.208492	28.1376	3.40152e-174	7.99528e-171	CDS		e	ompQ CDS	outer membrane porin protein OmpQ	bi	BB3993	100	ompQ	bi	BP3405	100
	CJ015_04980		0.107405	484.33	0.146505	0.73311	0.463491	0.693511	0.525326	425.893	0.177669	2.95677	0.00310878	0.0117702	0.335977	404.155	0.15394	2.18251	0.0290716	0.0741539	CDS			cytochrome c oxidase assembly protein CDS	putative inner membrane protein	bi	BB3992	100		bi	BP3404	100
	CJ015_04985	galU	0.23323	956.283	0.107688	2.1658	0.0303264	0.106299	0.590389	797.904	0.154863	3.81234	0.000137658	0.000838639	0.252058	864.663	0.144369	1.74593	0.0808238	0.170306	CDS			galU CDS	UTP--glucose-1-phosphate uridylyltransferase (EC 2.7.7.9)	bi	BB3991	100		bi	BP3403	100
	CJ015_04990		-0.610786	1132.26	0.0864512	-7.0651	1.60503e-12	5.03136e-11	1.12504	1029.56	0.137541	8.17967	2.84632e-16	9.14526e-15	0.618797	631.248	0.143499	4.31219	1.61643e-05	9.75463e-05	CDS			peptidase CDS	Exported zinc metalloprotease YfgC precursor	bi	BB3990	100		bi	BP3402	99.8
	CJ015_04995		-0.179639	222.015	0.114205	-1.57296	0.115728	0.284177	0.0146112	251.595	0.108507	0.134657	0.892883	0.937657	-0.319477	208.505	0.164885	-1.93758	0.0526751	0.120558	CDS			alpha/beta hydrolase CDS	Hydrolase, alpha/beta fold family functionally coupled to Phosphoribulokinase	bi	BB3989	99.45		bi	BP3401	100
	CJ015_05000		-0.0465886	170.123	0.145629	-0.319912	0.749035	0.883323	0.127334	177.655	0.110914	1.14804	0.25095	0.391355	-0.175085	158.442	0.181556	-0.964358	0.334867	0.498482	CDS			DUF4440 domain-containing protein CDS	Alternative dihydrofolate reductase 3	bi	BB3988	100		bi	BP3400	99.29
	CJ015_05005		0.696733	47.9491	0.285834	2.43754	0.0147876	0.0619923	-0.302056	45.8447	0.353619	-0.854185	0.393003	0.541591	1.07218	42.7835	0.394989	2.71445	0.00663867	0.021101	CDS			zinc-finger domain-containing protein CDS	FIG00431865: hypothetical protein	bi	BB3987	100		bi	BP3399	100
	CJ015_05010		0.204555	1889.86	0.17957	1.13914	0.254645	0.479398	-0.202771	2069.46	0.206336	-0.982722	0.325744	0.473379	0.246568	1692.71	0.225655	1.09267	0.274537	0.431393	CDS			branched-chain amino acid transaminase CDS	Branched-chain amino acid aminotransferase (EC 2.6.1.42)	bi	BB3986	100	ilvE	bi	BP3398	99.67
	CJ015_05015		0.0412055	166.351	0.157714	0.261268	0.793886	0.903068	0.178119	168.107	0.12547	1.41961	0.155722	0.27549	0.513833	126.41	0.228931	2.24448	0.0248013	0.0654195	CDS			hypothetical protein CDS	Branched-chain amino acid transport protein AzlC	bi	BB3985	100		bi	BP3397	99.55
	CJ015_05020		-0.252007	70.6112	0.238106	-1.05838	0.289882	0.522064	0.455731	70.7178	0.193824	2.35126	0.0187098	0.0515675	0.320738	49.5425	0.320148	1.00184	0.316419	0.477984	CDS			hypothetical protein CDS	putative conserved inner membrane protein	bi	BB3984	100		bi	BP3396	100
	CJ015_05025		0.141525	1833.87	0.110414	1.28176	0.199927	0.413877	-0.251423	2078.16	0.102351	-2.45647	0.014031	0.0412403	-0.315111	1947.72	0.143298	-2.199	0.0278779	0.0717711	CDS			ATP-dependent helicase CDS	ATP-dependent RNA helicase Bcep18194_A5658	bi	BB3983	99.29		bi	BP3395	99.37
	CJ015_05030		0.0739487	265.503	0.129149	0.572583	0.566927	0.770875	0.234436	256.029	0.139941	1.67525	0.0938851	0.185986	-0.34615	275.122	0.16639	-2.08035	0.0374932	0.0918475	CDS			thioredoxin CDS	Thiol-disulfide isomerase and thioredoxins	bi	BB3982	100		bi	BP3394	100
	CJ015_05035		-0.354595	214.424	0.212027	-1.6724	0.0944447	0.247009	0.614928	210.579	0.106476	5.77526	7.68339e-09	1.15893e-07	0.271975	145.14	0.29645	0.91744	0.358912	0.523177	CDS			hypothetical protein CDS	putative inner membrane protein	bi	BB3981	100		bi	BP3393	99.25
	CJ015_05040		0.138948	346.153	0.20639	0.673231	0.5008	0.724088	0.857524	276.45	0.141455	6.06217	1.34296e-09	2.22609e-08	1.13499	239.282	0.276489	4.10501	4.0429e-05	0.000226258	CDS			competence/damage-inducible protein A CDS	Molybdopterin-binding protein	bi	BB3980	100		bi	BP3437	99.26
	CJ015_05045		0.322208	1088.61	0.0861621	3.73955	0.000184348	0.00164278	0.83596	839.441	0.257825	3.24236	0.00118544	0.0051971	1.62776	731.411	0.147672	11.0228	2.96524e-28	1.25582e-26	CDS			IclR family transcriptional regulator CDS	Transcriptional regulator, IclR family	bi	BB3979	100		bi	BP3438	100
	CJ015_05055		0.301249	378.367	0.166813	1.80591	0.0709327	0.199747	-1.50227	722.088	0.222338	-6.75668	1.41192e-11	2.79466e-10	-1.29304	674.211	0.253244	-5.1059	3.29231e-07	2.66388e-06	CDS		d	tripartite tricarboxylate transporter substrate binding protein BugD CDS	Tricarboxylate transport protein TctC	bi	BB3977	99.69		bi	BP3440	99.38
	CJ015_05060		0.645673	5320.69	0.106139	6.0833	1.17737e-09	2.73894e-08	0.768263	3835.08	0.489854	1.56835	0.116799	0.219601	2.48906	3574.18	0.160368	15.5209	2.50504e-54	2.45337e-52	CDS			Phasin (PHA-granule associated protein) CDS	granule-associated protein	bi	BB3976	100		bi	BP3441	100
	CJ015_05065	pyrD	-0.0291286	329.997	0.113105	-0.257536	0.796765	0.90416	0.271484	327.754	0.0925489	2.93341	0.00335255	0.0125313	0.623258	238.619	0.15525	4.01454	5.95615e-05	0.000321468	CDS			pyrD CDS	Dihydroorotate dehydrogenase (EC 1.3.3.1)	bi	BB3975	100	pyrD	bi	BP3442	99.71
	CJ015_05070		-0.129793	2288.36	0.119125	-1.08955	0.275913	0.50814	-0.650112	3289.94	0.128123	-5.07411	3.89317e-07	4.35867e-06	-0.441197	2281.16	0.167173	-2.63917	0.008311	0.0256702	CDS			arginyltransferase CDS	Arginine-tRNA-protein transferase (EC 2.3.2.8)	bi	BB3974	99.59		bi	BP3443	99.59
	CJ015_05075	aat	0.0243659	100.312	0.152333	0.159951	0.872919	0.943812	0.389916	93.7937	0.142802	2.73047	0.00632434	0.021267	0.743041	72.0443	0.261033	2.84654	0.00441976	0.0148637	CDS			aat CDS	Leucyl/phenylalanyl-tRNA--protein transferase (EC 2.3.2.6)	bi	BB3973	100	aat	-
	CJ015_05080		0.126491	258.807	0.12543	1.00845	0.313237	0.548941	0.485293	229.623	0.211432	2.29527	0.0217177	0.057951	1.11546	175.756	0.200652	5.55921	2.71003e-08	2.55308e-07	CDS			NUDIX hydrolase CDS	MutT/nudix family protein	bi	BB3972	100		bi	BP3445	99.48
	CJ015_05085		-0.0550293	25.9526	0.237392	-0.231807	0.816688	0.914094	0.25338	25.4049	0.214201	1.18291	0.236845	0.374718	-0.339123	26.3134	0.293279	-1.15632	0.247552	0.40026	CDS			LysR family transcriptional regulator CDS	Transcriptional regulator, LysR family	bi	BB3971	99.66		bi	BP3446	99.66
	CJ015_05090		-0.334874	6.14754	0.355356	-0.942362	0.346007	0.579081	0.287397	6.6801	0.421695	0.681529	0.495537	0.638441	-0.223276	4.70939	0.514066	-0.434333	0.664047	0.783752	CDS			DoxX family protein CDS	putative membrane protein	bi	BB3970	97.74		bi	BP3447	97.74
	CJ015_05095		0.545539	218.873	0.135792	4.01745	5.88316e-05	0.000616198	-0.996665	299.948	0.18558	-5.37056	7.84945e-08	9.925e-07	0.0222161	240.754	0.158108	0.140512	0.888256	0.933324	CDS			DUF2946 domain-containing protein CDS	ABC-type multidrug transport system, ATPase and permease components	bi	BB3969	99.5		bi	BP3448	99.5
	CJ015_05100		2.34029	441.48	0.163014	14.3564	9.71915e-47	1.1015e-44	-0.708408	226.702	0.203173	-3.48673	0.000488968	0.00246177	1.73818	499.829	0.196603	8.84104	9.48287e-19	2.27444e-17	CDS			hypothetical protein CDS	hypothetical protein	bi	BB3968	99.21		bi	BP3449	99.21
	CJ015_05105		-0.0243721	188.444	0.221994	-0.109787	0.912578	0.960668	-0.925159	297.929	0.297692	-3.10778	0.00188501	0.00772955	-0.578452	209.005	0.159675	-3.62268	0.000291566	0.00133462	tRNA			tRNA-Cys	tRNA-Cys	0		0		0
	CJ015_05110		-0.0858657	884.592	0.333145	-0.257743	0.796605	0.90416	0.115924	934.294	0.23443	0.494494	0.620957	0.741576	0.0174319	725.679	0.350918	0.049675	0.960381	0.973926	tRNA			tRNA-Gly	tRNA-Gly	0		0		0
	CJ015_05115		0.268819	83.9121	0.169915	1.58208	0.113632	0.280745	-0.335917	94.4222	0.128732	-2.60942	0.0090696	0.0284015	0.115792	79.6074	0.239717	0.483038	0.629068	0.758659	CDS			LysE family translocator CDS	Homoserine/homoserine lactone efflux protein	bi	BB3967	99.08		uni	BP0568	40.7
	CJ015_05120	modA_1	0.188275	288.958	0.115822	1.62556	0.104042	0.265819	0.102987	286.668	0.167162	0.616089	0.537836	0.673336	0.402157	243.461	0.170913	2.353	0.0186228	0.0511965	CDS			modA_1 CDS	Molybdenum ABC transporter, periplasmic molybdenum-binding protein ModA (TC 3.A.1.8.1)	bi	BB3966	100		bi	BP3105	100
	CJ015_05125		0.223249	17.0454	0.282836	0.789322	0.429924	0.665125	-0.542815	20.928	0.278492	-1.94912	0.0512808	0.116043	-0.460347	19.9225	0.311137	-1.47956	0.13899	0.260005	CDS			tripartite tricarboxylate transporter substrate binding protein CDS	Tricarboxylate transport protein TctC	bi	BB3965	100		bi	BP3106	100
	CJ015_05130		0.00256363	22.7735	0.241838	0.0106006	0.991542	0.997107	-0.036173	24.0631	0.220156	-0.164306	0.86949	0.92051	0.184371	18.7936	0.31978	0.576556	0.564239	0.706253	CDS			gamma-glutamyltransferase family protein CDS	Gamma-glutamyltranspeptidase (EC 2.3.2.2)	bi	BB3964	100		bi	BP3107	99.82
	CJ015_05135		-0.303469	40.8491	0.239062	-1.26942	0.204293	0.419598	0.228936	42.9738	0.25941	0.882528	0.377492	0.525889	-0.521837	39.0976	0.29987	-1.74021	0.0818218	0.171946	CDS			cupin domain-containing protein CDS	Nucleoside-diphosphate-sugar epimerases	bi	BB3963	99.12		bi	BP3108	100
	CJ015_05140		0.646116	23.9261	0.308125	2.09693	0.0359996	0.121026	-0.0994296	19.6533	0.29626	-0.335616	0.73716	0.828466	0.333518	25.9133	0.394192	0.846078	0.397509	0.560327	CDS			FAD-dependent oxidoreductase CDS	O-acetylhomoserine sulfhydrylase (EC 2.5.1.49)	bi	BB3962	99.58		bi	BP3109	99.79
	CJ015_05145		0.251324	228.908	0.138402	1.8159	0.0693854	0.197097	-0.48759	277.059	0.123081	-3.96154	7.44692e-05	0.000494809	-0.359415	256.812	0.178459	-2.01399	0.0440108	0.10481	CDS			MerR family transcriptional regulator CDS	probable MerR-family transcriptional regulator	bi	BB3961	100		bi	BP3110	100
	CJ015_05150		-0.0409586	38.4092	0.21581	-0.18979	0.849474	0.931229	-0.342415	47.4396	0.241139	-1.41999	0.155609	0.275458	0.0688202	32.8241	0.266912	0.257838	0.796532	0.873861	CDS			sulfite exporter TauE/SafE family protein CDS	conserved inner membrane protein	bi	BB3960	100		-
	CJ015_05155		0.123559	18.3472	0.278765	0.443236	0.657595	0.832351	0.708811	15.4565	0.405829	1.74658	0.0807107	0.166059	1.50626	11.435	0.433253	3.47663	0.000507765	0.00222461	CDS			nucleoside-diphosphate sugar epimerase CDS	UDP-glucose 4-epimerase (EC 5.1.3.2)	bi	BB3959	98.67		uni	BP0665	35.52
	CJ015_05160		0.789247	27.4619	0.268235	2.94238	0.00325704	0.018015	1.08294	15.9627	0.463687	2.33551	0.019517	0.0532938	2.67727	19.8884	0.439858	6.08667	1.15283e-09	1.28119e-08	CDS		e	aldolase CDS	Putative 2,4-dihydroxyhept-2-ene-1,7-dioic acid aldolase	bi	BB3958	100		uni	BP2774	32.2
	CJ015_05170		0.570795	218.004	0.156076	3.65717	0.000255015	0.00217523	0.954097	148.142	0.270707	3.52447	0.000424335	0.00219708	1.65825	159.99	0.227208	7.29835	2.91328e-13	4.59575e-12	CDS			TRAP transporter large permease CDS	TRAP-type C4-dicarboxylate transport system, large permease component	bi	BB3956	99.06		-
	CJ015_05175		-0.0311224	43.3973	0.232311	-0.133969	0.893427	0.953389	3.01225	26.2625	0.565677	5.32504	1.00929e-07	1.24268e-06	3.73971	19.3323	0.497677	7.51433	5.7203e-14	9.60398e-13	CDS		e	TRAP transporter small permease CDS	TRAP-type C4-dicarboxylate transport system, small permease component	bi	BB3955	100		-
	CJ015_05180		-0.0661524	1301.29	0.15399	-0.429589	0.667495	0.838653	2.45701	816.931	0.645665	3.8054	NA	NA	5.14926	580.321	0.263511	19.541	4.92346e-85	2.31452e-82	CDS		e	transporter CDS	TRAP-type C4-dicarboxylate transport system, periplasmic component	bi	BB3954	100		uni	BP1864	33.83
	CJ015_05185		-0.234239	41.764	0.236763	-0.989339	0.322497	0.555293	-0.051889	47.0232	0.187492	-0.276754	0.781969	0.863516	0.125466	32.1424	0.292454	0.429013	0.667914	0.786736	CDS			aldo/keto reductase CDS	Aldo/keto reductases, related to diketogulonate reductase	bi	BB3953	99.04		uni	BP1314	44.4
	CJ015_05190		-0.221634	44.7232	0.208235	-1.06434	0.287173	0.519032	0.31888	45.3216	0.244909	1.30204	0.192904	0.322667	-0.157955	36.7701	0.25132	-0.6285	0.529677	0.677185	CDS			MFS transporter CDS	putative inner membrane protein	bi	BB3952	99.78		-
	CJ015_05195		-0.0631084	44.2689	0.229219	-0.275319	0.783071	0.898073	0.31635	44.5492	0.195854	1.61523	0.10626	0.205215	-0.0948772	41.4796	0.33007	-0.287446	0.773771	0.859116	CDS			LysR family transcriptional regulator CDS	FIG00432650: hypothetical protein	bi	BB3951	99.69		bi	BP0028	47.99
	CJ015_05200		0.20776	13.4699	0.298845	0.695209	0.486924	0.712887	-0.276742	15.2741	0.275199	-1.00561	0.314604	0.462491	0.203327	11.8179	0.421246	0.482679	0.629324	0.758739	CDS			tripartite tricarboxylate transporter substrate binding protein CDS	conserved putative exported protein	bi	BB3950	99.7		-
	CJ015_05205		-0.30495	13.1184	0.30472	-1.00076	0.316944	0.551316	0.125914	13.693	0.316847	0.397396	0.691075	0.793551	-0.789344	15.0683	0.433056	-1.82273	0.0683442	0.148881	CDS			enoyl-CoA hydratase CDS	Enoyl-CoA hydratase (EC 4.2.1.17)	bi	BB3949	99.63		-
	CJ015_05210	citE_1	-0.715008	6.78092	0.358033	-1.99705	0.0458202	0.145075	0.343266	8.48566	0.384122	0.893639	0.371515	0.519457	-0.274287	3.48823	0.631188	-0.434556	0.663884	0.783752	CDS			citE_1 CDS	Hydroxymethylglutaryl-CoA lyase (EC 4.1.3.4)	bi	BB3948	100	citE	uni	BP1348	30.72
	CJ015_05215		0.207989	14.6194	0.282475	0.736311	0.461541	0.692234	-0.0975539	15.6954	0.303333	-0.321606	0.747751	0.83696	0.384102	12.0125	0.381771	1.00611	0.314364	0.475644	CDS			transcriptional regulator CDS	Acyl dehydratase	bi	BB3947	100		uni	BP0436	41.46
	CJ015_05220		0.280271	1.61314	0.345977	0.810088	0.41789	NA	-0.660128	1.57641	0.637319	-1.03579	0.3003	0.446642	-0.0871469	2.43128	0.716802	-0.121577	0.903234	0.943578	CDS			CoA transferase CDS	CAIB/BAIF family protein	bi	BB3946	100		uni	BP3849	99.51
	CJ015_05225		0.615707	10.4617	0.321644	1.91425	0.0555884	0.168063	-1.77682	18.1359	0.345514	-5.14254	2.71051e-07	3.11642e-06	-1.16625	20.7821	0.404812	-2.88095	0.00396475	0.0134767	CDS		d	tripartite tricarboxylate transporter substrate binding protein CDS	Tricarboxylate transport protein TctC	uni	BB4785	35.88		bi	BP2523	99.37
	CJ015_05230	folD_1	0.145389	7.31167	0.330844	0.439448	0.660337	0.833699	-1.31899	12.2114	0.34684	-3.80287	0.000143031	0.00086799	-1.88431	19.068	0.399189	-4.72035	2.35444e-06	1.66206e-05	CDS		d	folD_1 CDS	Methylenetetrahydrofolate dehydrogenase (NADP+) (EC 1.5.1.5) / Methenyltetrahydrofolate cyclohydrolase (EC 3.5.4.9)	uni	BB2533	76.95	folD, ads	bi	BP2522	99.31
	CJ015_05235		-0.206039	86.5795	0.169929	-1.2125	0.225322	0.445603	-0.121312	102.089	0.135144	-0.897651	0.369371	0.516922	-0.822775	96.6705	0.215689	-3.81464	0.000136382	0.0006763	CDS			dehydrogenase CDS	Ureidoglycolate dehydrogenase (EC 1.1.1.154)	uni	BB2374	56.29		bi	BP2521	100
	CJ015_05240		0.0504297	68.0899	0.182563	0.276231	0.782371	0.897503	-1.17744	117.146	0.161244	-7.30223	2.83043e-13	6.809e-12	-1.35707	108.997	0.214059	-6.3397	2.30216e-10	2.83311e-09	CDS		d	LysR family transcriptional regulator CDS	putative LysR-family regulatory protein	uni	BB0088	36.33		bi	BP2520	99.71
	CJ015_05245		0.872539	72.8216	0.190392	4.58286	4.58658e-06	6.33522e-05	-2.37375	176.913	0.195087	-12.1676	4.6239e-34	4.61505e-32	-2.49349	307.413	0.19006	-13.1195	2.54606e-39	1.6396e-37	CDS		d	peptidase M19 CDS	putative dipeptidase	uni	BB0772	29.53		bi	BP2519	99.71
	CJ015_05250	soxB	0.572581	6.59588	0.360394	1.58876	0.112114	0.277615	-1.70914	10.7671	0.453385	-3.76972	0.000163429	0.000979113	-0.571524	10.7419	0.484483	-1.17966	0.238136	0.388842	CDS			soxB CDS	Sarcosine oxidase beta subunit (EC 1.5.3.1)	uni	BB0771	26.67		bi	BP2518	99.76
	CJ015_05255	soxD	0.348798	0.790793	0.293903	1.18678	0.235315	NA	-0.999323	0.863845	0.838892	-1.19124	0.233559	0.370769	0.26658	0.841943	0.760565	0.350502	0.725962	NA	CDS			soxD CDS	Sarcosine oxidase delta subunit (EC 1.5.3.1)	-		0		bi	BP2517	100
	CJ015_05260	soxA	0.058436	19.4548	0.271739	0.215045	0.829732	0.920767	-0.536163	25.0406	0.291545	-1.83904	0.0659098	0.142088	-0.836479	26.6771	0.341674	-2.44818	0.014358	0.040957	CDS			soxA CDS	Sarcosine oxidase alpha subunit (EC 1.5.3.1)	uni	BB0854	27.01	gcvT	bi	BP2516	99.9
	CJ015_05265	soxG	-0.259133	1.38619	0.347628	-0.745433	0.45601	NA	0.313935	1.4625	0.602416	0.521127	0.602278	0.726252	0.0657865	0.671441	0.763276	0.0861896	0.931316	NA	CDS			soxG CDS	Sarcosine oxidase gamma subunit (EC 1.5.3.1)	-		0		bi	BP2515	99.49
	CJ015_05270	purU_2	0.426022	6.26524	0.362854	1.17409	0.24036	0.464103	-0.615985	6.39234	0.386916	-1.59204	0.111376	0.211953	0.187783	6.5664	0.547594	0.342923	0.731656	0.830446	CDS			purU_2 CDS	Formyltetrahydrofolate deformylase (EC 3.5.1.10)	uni	BB4045	59.35		bi	BP2514	100
	CJ015_05275		0.0766656	11.8332	0.303149	0.252897	0.800348	0.905353	-0.29594	13.5403	0.267239	-1.1074	0.268123	0.411303	-1.0077	17.6033	0.382288	-2.63598	0.00838945	0.0258672	CDS			tripartite tricarboxylate transporter substrate binding protein CDS	Tricarboxylate transport protein TctC	uni	BB1727	45.8		bi	BP2513	100
	CJ015_05280		-0.168362	32.423	0.210734	-0.798932	0.42433	0.660168	-0.270462	39.6949	0.203304	-1.33033	0.183408	0.309931	-0.81893	38.6758	0.305108	-2.68406	0.00727335	0.0229169	CDS			MmgE/PrpD family protein CDS	Immune-responsive protein 1	uni	BB4339	34.11		bi	BP2512	100
	CJ015_05285		0.0774033	20.7451	0.25413	0.304581	0.760685	0.888773	-0.0290394	21.0016	0.251374	-0.115523	0.908031	0.944238	-0.0825829	19.3513	0.323137	-0.255566	0.798286	0.874969	CDS			hydrolase CDS	N-formylglutamate deformylase (EC 3.5.1.68)	uni	BB2487	36.73		bi	BP2511	99.24
	CJ015_05290		0.494858	2136.26	0.349175	1.41722	0.156419	0.349176	-1.69504	4860.49	0.581125	-2.91682	NA	NA	0.339685	2207.46	0.570111	0.595823	0.551294	0.69574	tRNA			tRNA-Gly	tRNA-Gly	0		0		0
	CJ015_05295	murB	0.104574	265.276	0.11653	0.897395	0.369508	0.60023	-0.155991	296.488	0.10647	-1.46511	0.14289	0.257312	0.258921	230.926	0.18709	1.38394	0.166378	0.297054	CDS			murB CDS	UDP-N-acetylenolpyruvoylglucosamine reductase (EC 1.1.1.158)	bi	BB3945	99.43	murB	bi	BP2510	100
	CJ015_05300	dapB	-0.163721	341.874	0.123489	-1.32579	0.184908	0.393118	-0.0637897	397.048	0.148509	-0.429534	0.667535	0.775292	0.120776	274.127	0.185184	0.652191	0.514278	0.665278	CDS			dapB CDS	4-hydroxy-tetrahydrodipicolinate reductase (EC 1.17.1.8)	bi	BB3944	100	dapB	bi	BP2509	99.63
	CJ015_05305	bamE	0.333409	409.526	0.149182	2.23491	0.0254231	0.0925619	-0.268499	446.289	0.219712	-1.22205	0.221688	0.357737	0.030854	414.892	0.20925	0.147451	0.882776	0.929774	CDS			bamE CDS	Outer membrane lipoprotein SmpA, a component of the essential YaeT outer-membrane protein assembly complex	bi	BB3943	99.45	omlA	bi	BP2508	99.45
	CJ015_05310	fur_1	-0.214485	10644.5	0.121443	-1.76613	0.0773733	0.212416	-0.795522	16774.7	0.185849	-4.28048	1.86494e-05	0.000146051	-1.23691	14658.4	0.186812	-6.62115	3.5642e-11	4.68025e-10	CDS			fur_1 CDS	Ferric uptake regulation protein FUR	bi	BB3942	100	fur	bi	BP2507	100
	CJ015_05315	recN	0.237815	514.577	0.124814	1.90536	0.0567339	0.17024	-0.0612218	523.833	0.0956934	-0.63977	0.522322	0.661197	0.587178	423.259	0.133025	4.41406	1.01451e-05	6.4362e-05	CDS			recN CDS	DNA repair protein RecN	bi	BB3941	99.82		bi	BP2506	100
	CJ015_05320		0.0298652	273.781	0.139694	0.213791	0.83071	0.920767	0.105097	277.873	0.095735	1.09779	0.272295	0.415935	0.281647	227.12	0.180185	1.5631	0.118029	0.228712	CDS			NAD kinase CDS	NAD kinase (EC 2.7.1.23)	bi	BB3940	100	ppnK	bi	BP2505	99.67
	CJ015_05325		-0.339395	2060.38	0.113101	-3.00082	0.00269253	0.0154414	0.295	2201.7	0.168794	1.7477	0.0805168	0.165805	-0.454838	1869.65	0.158716	-2.86574	0.0041604	0.0140604	CDS			HrcA family transcriptional regulator CDS	Heat-inducible transcription repressor HrcA	bi	BB3939	100		bi	BP2504	100
	CJ015_05330	hemH	-0.00170004	360.026	0.133673	-0.0127179	0.989853	0.996876	0.404091	344.422	0.137599	2.93674	0.00331685	0.0124475	0.540846	267.061	0.177066	3.05448	0.0022545	0.00824137	CDS			hemH CDS	Ferrochelatase, protoheme ferro-lyase (EC 4.99.1.1)	bi	BB3938	100	hemH	bi	BP2503	99.45
	CJ015_05335		0.013339	1390.51	0.07948	0.167829	0.866718	0.938944	-0.341472	1690.16	0.1523	-2.2421	0.0249547	0.0650919	-1.1044	1969.13	0.121645	-9.07892	1.09656e-19	2.77146e-18	CDS			hypothetical protein CDS	ortholog of Bordetella pertussis (BX470248) BP2502	bi	BB3937	100		bi	BP2502	100
	CJ015_05340	grpE	0.0109718	647.26	0.103357	0.106154	0.91546	0.960668	0.874975	538.302	0.440084	1.9882	0.0467895	0.108017	1.34106	400.514	0.160602	8.35021	6.8142e-17	1.46943e-15	CDS			grpE CDS	Heat shock protein GrpE	bi	BB3936	100		bi	BP2501	100
	CJ015_05345		0.0621016	376.632	0.126886	0.489428	0.624538	0.811661	0.96628	301.781	0.489736	1.97306	NA	NA	1.59671	227.472	0.171751	9.29664	1.44955e-20	3.82827e-19	CDS			thioredoxin CDS	Thiol-disulfide isomerase and thioredoxins	bi	BB3935	100		bi	BP2500	100
	CJ015_05350	dnaK	0.195457	12399.7	0.129292	1.51175	0.130598	0.308838	0.947701	9624.23	0.561498	1.68781	NA	NA	1.74846	7764.62	0.16601	10.5322	6.1352e-26	2.30732e-24	CDS			dnaK CDS	Chaperone protein DnaK	bi	BB3934	99.84	dnaK	bi	BP2499	99.69
	CJ015_05355	dnaJ	0.606438	1240.43	0.161542	3.75406	0.000173992	0.00157269	0.531521	926.514	0.319393	1.66416	0.0960805	0.189332	0.995878	1055.36	0.228526	4.35784	1.31354e-05	8.07182e-05	CDS			dnaJ CDS	Chaperone protein DnaJ	bi	BB3933	100	dnaJ	bi	BP2498	96.88
	CJ015_05360		-1.52037	2455.36	0.11041	-13.7702	3.85239e-43	3.62288e-41	2.47481	2118.34	0.146602	16.8812	6.192e-64	1.45233e-61	0.900289	778.614	0.150475	5.98298	2.19089e-09	2.34076e-08	CDS			insulinase family protein CDS	putative zinc protease	bi	BB3932	99.45		bi	BP2497	99.02
	CJ015_05365		0.0955192	601.289	0.124122	0.769559	0.441562	0.676144	0.09677	609.911	0.153836	0.629045	0.52932	0.666409	0.145813	527.705	0.192005	0.759422	0.4476	0.604693	CDS			hypothetical protein CDS	ortholog of Bordetella pertussis (BX470248) BP2496	bi	BB3931	100		bi	BP2496	100
	CJ015_05370		-0.0677193	182.152	0.191454	-0.353711	0.723556	0.870472	-0.0532927	201.434	0.108431	-0.49149	0.62308	0.742598	-0.0604496	160.27	0.259038	-0.233362	0.81548	0.886689	CDS			N-acetyltransferase CDS	Phosphinothricin N-acetyltransferase (EC 2.3.1.-)	bi	BB3930	100		bi	BP2495	97.28
	CJ015_05375		-0.0656152	426.477	0.111963	-0.586045	0.557845	0.764551	0.382151	414.312	0.115409	3.31127	0.000928751	0.00422577	-0.00422077	371.042	0.147457	-0.0286238	0.977165	0.985339	CDS			VWA domain-containing protein CDS	Thioredoxin reductase (EC 1.8.1.9)	bi	BB3929	99.23		bi	BP2494	98.97
	CJ015_05380		0.135652	350.972	0.0949222	1.42909	0.152978	0.344103	0.417213	314.906	0.213665	1.95265	0.0508607	0.115148	0.0203605	328.572	0.138229	0.147295	0.882899	0.929774	CDS			MoxR family ATPase CDS	ATPase associated with various cellular activities, AAA_5	bi	BB3928	100		bi	BP2493	100
	CJ015_05385		0.390014	1564.4	0.169592	2.29972	0.021464	0.0815043	-0.508183	1802.98	0.149074	-3.40894	0.00065215	0.00312805	-0.0101816	1643.71	0.218711	-0.0465529	0.96287	0.975738	CDS			cytochrome C CDS	Putative periplasmic cytochrome type-C oxidoreductase signal peptide protein (EC 1.-.-.-)	bi	BB3927	100		bi	BP2491	100
	CJ015_05390		-0.116149	420.737	0.220668	-0.526351	0.598644	0.794359	-0.538709	590.197	0.297748	-1.80928	0.0704077	0.149776	-0.967148	533.671	0.300544	-3.21799	0.00129093	0.00506566	CDS			cytochrome CDS	Putative periplasmic cytochrome type-C oxidoreductase signal peptide protein (EC 1.-.-.-)	bi	BB3926	100		bi	BP2490	100
	CJ015_05395		0.291051	602.013	0.110706	2.62904	0.00856261	0.0394648	-0.18815	642.398	0.203806	-0.92318	0.355913	0.503495	-0.17229	642.87	0.162817	-1.05819	0.289971	0.447375	CDS			DUF1841 domain-containing protein CDS	FIG00433688: hypothetical protein	bi	BB3925	100		bi	BP2489	100
	CJ015_05400	icd	0.354147	3415.27	0.121387	2.91751	0.0035284	0.0192063	0.116368	3158.29	0.0989145	1.17645	0.239414	0.377824	0.0117769	3498.92	0.167824	0.070174	0.944055	0.965413	CDS			icd CDS	Isocitrate dehydrogenase [NADP] (EC 1.1.1.42)	bi	BB3924	100	icd, icdA, icdE	bi	BP2488	100
	CJ015_05405		1.22698	138.693	0.13526	9.07126	1.17653e-19	5.09829e-18	-1.791	218.031	0.233657	-7.66509	1.78703e-14	4.90231e-13	-0.649674	246.253	0.143173	-4.53768	5.68772e-06	3.72915e-05	CDS		b	hypothetical protein CDS	ortholog of Bordetella pertussis (BX470248) BP2487	bi	BB3923	100		bi	BP2487	100
	CJ015_05410		-0.0933022	105.744	0.170139	-0.548387	0.583426	0.7818	0.220924	110.465	0.248601	0.888668	0.374182	0.522562	0.0731266	87.5769	0.209105	0.349713	0.726554	0.827258	CDS			hypothetical protein CDS	Lipid A core - O-antigen ligase and related enzymes	bi	BB3922	99.76		bi	BP2486	99.51
	CJ015_05415	kdpE	0.162029	27.2511	0.230513	0.702905	0.482115	0.708697	-0.00633587	27.4641	0.208348	-0.03041	0.97574	0.982514	0.190057	25.692	0.316948	0.599647	0.548741	0.693077	CDS			kdpE CDS	sensor histidine kinase	bi	BB3921	98.7	kdpE	bi	BP2484	98.7
	CJ015_05420	kdpD	-0.128566	129.767	0.149641	-0.859159	0.390253	0.62204	-0.107641	149.517	0.153873	-0.699545	0.484211	0.628333	0.371712	96.0533	0.227461	1.63418	0.102221	0.204311	CDS			kdpD CDS	Osmosensitive K+ channel histidine kinase KdpD (EC 2.7.3.-)	bi	BB3920	99.79	kdpD	bi	BP2483	99.08
	CJ015_05425	kdpC	-0.184592	0.793349	0.289056	-0.638603	0.523081	NA	0.470149	0.802446	0.767639	0.612461	0.540233	0.674886	0.0505099	0.27135	0.685923	0.0736379	0.941299	NA	CDS			kdpC CDS	Potassium-transporting ATPase C chain (EC 3.6.3.12) (TC 3.A.3.7.1)	bi	BB3919	100	kdpC	bi	BP2482	99.5
	CJ015_05430	kdpB	-0.258863	3.68849	0.365718	-0.707821	0.479057	NA	0.183944	3.95076	0.443683	0.414584	0.678447	0.782903	0.117718	2.44152	0.649911	0.18113	0.856266	0.913804	CDS			kdpB CDS	Potassium-transporting ATPase B chain (EC 3.6.3.12) (TC 3.A.3.7.1)	bi	BB3918	100	kdpB	bi	BP2481	99.86
	CJ015_05435	kdpA	0.165552	7.53891	0.328407	0.504105	0.614188	0.804359	0.696716	6.1566	0.397343	1.75344	0.0795267	0.164634	2.05515	4.08	0.653184	3.14636	0.00165314	0.00630796	CDS			kdpA CDS	Potassium-transporting ATPase A chain (EC 3.6.3.12) (TC 3.A.3.7.1)	bi	BB3917	99.49	kdpA	bi	BP2480	99.66
	CJ015_05440	kdpF	-0.0756512	0.745573	0.275551	-0.274545	0.783666	NA	0.958258	0.450113	0.84998	1.12739	0.259578	0.400817	0.102814	0.320598	0.561587	0.183077	0.854738	NA	CDS			kdpF CDS	hypothetical protein	-		0		-
	CJ015_05445		0.643112	166.818	0.155469	4.1366	3.52487e-05	0.000391456	-1.70856	346.05	0.451174	-3.78693	0.000152522	0.000918461	-0.271627	215.891	0.230123	-1.18036	0.237858	0.388524	CDS			DUF4212 domain-containing protein CDS	FIG152265: Sodium:solute symporter associated protein	bi	BB3916	100		bi	BP2479	100
	CJ015_05450		-0.356799	107.862	0.150147	-2.37633	0.0174859	0.0704537	0.10903	123.392	0.274402	0.397337	0.691119	0.793551	0.0449288	82.8716	0.205579	0.218548	0.827002	0.894555	CDS			cation acetate symporter CDS	Acetate permease ActP (cation/acetate symporter)	bi	BB3915	99.85		bi	BP2478	100
	CJ015_05455		-0.181069	69.0462	0.196876	-0.919715	0.357722	0.588876	-0.132653	81.3694	0.213257	-0.622033	0.53392	0.669506	-0.482406	66.9694	0.237005	-2.03543	0.0418078	0.100403	CDS			QacE family quaternary ammonium compound efflux SMR transporter CDS	Ethidium bromide-methyl viologen resistance protein EmrE	bi	BB3914	100		bi	BP2476	99.09
	CJ015_05460	smrA	-0.158382	39.0896	0.202295	-0.782929	0.433669	0.668579	-0.109319	45.8074	0.208216	-0.525027	0.599564	0.72358	0.231227	31.9662	0.286508	0.807052	0.419637	0.580893	CDS			smrA CDS	Uncharacterized protein conserved in bacteria	bi	BB3913	99.05		bi	BP2475	100
	CJ015_05465	trxB_2	-0.167726	828.028	0.0926545	-1.81023	0.0702601	0.198943	0.221512	864.651	0.191675	1.15566	0.247819	0.387377	-0.405426	796.63	0.129201	-3.13795	0.00170133	0.00646561	CDS			trxB_2 CDS	Thioredoxin reductase (EC 1.8.1.9)	bi	BB3912	100	trxB	bi	BP2474	99.69
	CJ015_05470	ftsK	-0.162521	1393.16	0.1083	-1.50066	0.133444	0.314237	0.385607	1380.33	0.150456	2.56292	0.0103797	0.0317412	-0.00938718	1158.62	0.14325	-0.0655302	0.947752	0.967053	CDS			ftsK CDS	Cell division protein FtsK	bi	BB3911	100	ftsK	bi	BP2473	100
	CJ015_05475	lolA	-0.569111	206.416	0.193347	-2.94347	0.00324558	0.0179993	0.382747	227.051	0.175401	2.18212	0.0291007	0.0731446	-0.433449	164.53	0.252744	-1.71497	0.086351	0.1793	CDS			lolA CDS	Outer membrane lipoprotein carrier protein LolA	bi	BB3910	100		bi	BP2472	99.52
	CJ015_05480	rarA	0.104462	514.83	0.107619	0.970666	0.331715	0.564349	-0.0515037	551.402	0.0955381	-0.53909	0.589824	0.71665	0.0169067	478.814	0.134665	0.125546	0.900091	0.94197	CDS			rarA CDS	FIG065221: Holliday junction DNA helicase	bi	BB3909	100		bi	BP2471	100
	CJ015_05485	serS	0.0317331	629.686	0.113845	0.278741	0.780444	0.897388	0.058154	659.471	0.0588273	0.988555	0.322881	0.470822	-0.112186	590.2	0.165449	-0.678069	0.497728	0.64995	CDS			serS CDS	Seryl-tRNA synthetase (EC 6.1.1.11)	bi	BB3908	100		bi	BP2470	99.78
	CJ015_05490		-0.0563096	331.745	0.180442	-0.312065	0.754991	0.886809	-0.903027	560.716	0.466649	-1.93513	0.0529743	0.118844	-0.512398	363.306	0.291392	-1.75845	0.0786718	0.166743	CDS			hypothetical protein CDS	ortholog of Bordetella pertussis (BX470248) BP2469	bi	BB3907	100		bi	BP2469	100
	CJ015_05495	vrg-6	0.670426	904.838	0.132391	5.06399	4.10572e-07	6.84804e-06	0.62918	641.666	0.237905	2.64466	0.00817723	0.0262916	0.974244	783.388	0.148877	6.54397	5.99082e-11	7.6738e-10	CDS			vrg-6 CDS	Virulence protein	bi	BB3906	100	vrg-6	bi	BP2468	100
	CJ015_05500		-0.423505	392.315	0.110028	-3.84907	0.000118569	0.00114426	0.974296	352.941	0.215145	4.52856	5.93864e-06	5.2365e-05	0.511497	246.688	0.168599	3.0338	0.00241491	0.00873267	CDS			hypothetical protein CDS	ortholog of Bordetella pertussis (BX470248) BP2467	bi	BB3905	100		bi	BP2467	100
	CJ015_05505		-0.143369	5435.81	0.125027	-1.1467	0.251504	0.477171	0.163145	5772.9	0.264095	0.61775	0.53674	0.672143	-0.805758	6265.51	0.151826	-5.30711	1.11375e-07	9.60683e-07	CDS			hypothetical protein CDS	FIG00431522: hypothetical protein	bi	BB3904	100		bi	BP2466	100
	CJ015_05510	bdcB	-0.846185	199.057	0.141599	-5.97591	2.28812e-09	5.1864e-08	1.16961	190.436	0.136737	8.55372	1.19188e-17	4.65924e-16	0.565807	99.6508	0.194146	2.91434	0.00356447	0.0122849	CDS	GGDEF		GGDEF domain-containing protein CDS	ortholog of Bordetella pertussis (BX470248) BP2465	bi	BB3903	100		bi	BP2465	100
	CJ015_05515		0.175551	84.18	0.160228	1.09564	0.273239	0.504897	0.0505664	85.8025	0.167507	0.301875	0.762747	0.84828	0.389167	72.6595	0.225085	1.72898	0.0838135	0.175341	CDS			hypothetical protein CDS	hypothetical protein	-		0		-
	CJ015_05520		-0.0518107	148.088	0.163152	-0.317561	0.750818	0.884361	0.532824	135.789	0.154303	3.45309	0.000554195	0.00273081	0.435535	111.017	0.198855	2.19021	0.0285088	0.0730751	CDS			antibiotic resistance protein CDS	Membrane efflux protein associated with [Alcaligin] siderophore cluster	bi	BB3901	100	mar	bi	BP2464	100
	CJ015_05525	fauA	-0.265574	320.043	0.141738	-1.8737	0.0609721	0.179121	0.607577	306.261	0.161403	3.76436	0.000166979	0.000996561	-0.0100137	255.132	0.198054	-0.0505606	0.959676	0.973926	CDS			fauA CDS	Iron-siderophore [Alcaligin] receptor @ TonB-dependent siderophore receptor	bi	BB3900	99.73	fauA	bi	BP2463	99.32
	CJ015_05530	bcr	0.347424	20.9103	0.271102	1.28152	0.20001	0.413877	-0.543305	25.4153	0.220219	-2.46711	0.0136209	0.0402112	0.156689	21.0179	0.375937	0.416795	0.676828	0.795175	CDS			bcr CDS	Siderophore [Alcaligin] translocase AlcS	bi	BB3899	99.26	bcr	bi	BP2462	99.75
	CJ015_05535	alcR	-0.262962	93.5932	0.182416	-1.44155	0.149429	0.338359	0.115892	104.289	0.165662	0.699565	0.484199	0.628333	-0.390595	84.0933	0.232587	-1.67935	0.0930836	0.190836	CDS			alcR CDS	Transcriptional regulator AlcR in siderophore [Alcaligin] cluster	bi	BB3898	99.38	alcR	bi	BP2461	99.69
	CJ015_05540	alcE	0.0917156	103.27	0.161168	0.569067	0.569311	0.772598	0.0604694	105.466	0.154936	0.390287	0.696325	0.797475	-0.143771	102.302	0.181616	-0.791624	0.42858	0.588636	CDS			alcE CDS	Iron-sulfur protein in siderophore [Alcaligin] cluster	bi	BB3897	100	alcE	bi	BP2460	100
	CJ015_05545	alcD	0.25654	10.3604	0.313554	0.818169	0.413261	0.648886	-0.195949	10.3833	0.324361	-0.604108	0.545772	0.678707	0.120202	10.2152	0.469044	0.256271	0.797742	0.87478	CDS			alcD CDS	Putative iron reductase in siderophore [Alcaligin] cluster	bi	BB3896	100	alcD	bi	BP2459	100
	CJ015_05550	alcC	0.0683091	34.1587	0.27482	0.248559	0.803702	0.906215	-0.220143	40.1122	0.279765	-0.786886	0.431348	0.578461	-0.0712386	31.9145	0.36459	-0.195394	0.845085	0.906398	CDS			alcC CDS	Siderophore [Alcaligin] biosynthesis complex, long chain @ Siderophore synthetase component, ligase	bi	BB3895	100	alcC	bi	BP2458	99.84
	CJ015_05555	alcB	-0.17618	8.03028	0.32618	-0.54013	0.589108	0.787073	0.192452	8.32899	0.33979	0.566384	0.571133	0.70044	-0.309337	7.84442	0.458346	-0.674897	0.499741	0.652217	CDS			alcB CDS	Alcaligin biosynthesis complex, short chain / Alcaligin biosynthesis complex, large chain @ Siderophore synthetase component, ligase / Siderophore synthetase small component, acetyltransferase	bi	BB3894	100	alcB	bi	BP2457	100
	CJ015_05560	alcA	0.249959	54.2803	0.236787	1.05563	0.291137	0.522486	-0.590369	70.2561	0.304357	-1.93973	0.0524128	0.117923	-0.427662	65.1035	0.353891	-1.20846	0.226871	0.375407	CDS			alcA CDS	Siderophore [Alcaligin] biosynthetic enzyme (EC 1.14.13.59) @ Siderophore biosynthesis protein, monooxygenase	bi	BB3893	99.78	alcA	bi	BP2456	100
	CJ015_05565		-0.485242	2992.36	0.313545	-1.5476	0.121719	0.293732	-0.0470267	3741.33	0.357228	-0.131644	0.895266	0.939109	-0.529109	2405.64	0.289243	-1.82929	0.0673569	0.147345	tRNA			tRNA-Ser	tRNA-Ser	0		0		0
	CJ015_05570		-0.186468	184.151	0.190233	-0.980206	0.326984	0.559368	0.204675	195.38	0.161595	1.26659	0.205303	0.338397	0.0931789	145.381	0.267554	0.348262	0.727643	0.827566	CDS			transporter CDS	putative membrane efflux protein	bi	BB3892	100		bi	BP2455	100
	CJ015_05575		-0.12639	131.614	0.132731	-0.952221	0.340985	0.57328	0.0758922	145.763	0.120738	0.62857	0.529631	0.666621	-0.180631	120.875	0.186148	-0.970366	0.331864	0.496055	CDS			3-hydroxybutyrate dehydrogenase CDS	D-beta-hydroxybutyrate dehydrogenase (EC 1.1.1.30)	bi	BB3891	100		bi	BP2454	100
	CJ015_05580		-0.0181804	109.133	0.143643	-0.126567	0.899283	0.956178	-0.0431889	118.08	0.11608	-0.37206	0.709848	0.807443	-0.496807	114.237	0.180882	-2.74658	0.00602196	0.0193867	CDS			peroxide stress protein YaaA CDS	UPF0246 protein YaaA	bi	BB3890	100		bi	BP2452	100
	CJ015_05590		-0.304792	684.686	0.0980222	-3.10942	0.00187455	0.0115827	0.159795	753.616	0.129666	1.23236	0.217816	0.352702	-0.200066	575.937	0.122616	-1.63165	0.102752	0.205112	CDS			hypothetical protein CDS	putative membrane protein	bi	BB3888	99.87		-
	CJ015_05595	ilvB_2	0.963622	1122.76	0.126881	7.59468	3.08561e-14	1.03321e-12	-0.752968	1216.68	0.365861	-2.05807	NA	NA	0.382425	1259.91	0.164977	2.31805	0.0204469	0.055401	CDS			ilvB_2 CDS	Acetolactate synthase large subunit (EC 2.2.1.6)	bi	BB3887	99.82	ilvI	bi	BP0789	99.82
	CJ015_05600	ilvH	1.0453	104.949	0.275856	3.78928	0.000151083	0.00140761	-0.867222	108.182	0.385749	-2.24815	0.0245665	0.0642371	0.123694	137.59	0.408737	0.302625	0.762175	0.85046	CDS			ilvH CDS	Acetolactate synthase small subunit (EC 2.2.1.6)	bi	BB3886	100	ilvH, brnP	bi	BP0790	100
	CJ015_05605	ilvC	0.0777822	411.619	0.102057	0.762143	0.445975	0.680196	-0.469458	519.738	0.120538	-3.89469	9.83227e-05	0.000629238	-0.675299	491.49	0.135756	-4.97437	6.54606e-07	5.08645e-06	CDS			ilvC CDS	Ketol-acid reductoisomerase (EC 1.1.1.86)	bi	BB3885	100	ilvC	bi	BP0791	99.7
	CJ015_05610	pssA	-0.118398	1150.86	0.154969	-0.764011	0.44486	0.6792	0.0374958	1264.44	0.187736	0.199726	0.841695	0.904143	-0.754227	1310.12	0.196656	-3.83527	0.000125427	0.000628604	CDS			pssA CDS	CDP-diacylglycerol--serine O-phosphatidyltransferase (EC 2.7.8.8)	bi	BB3884	100	pssA	bi	BP0792	100
	CJ015_05615		0.00457437	250.714	0.136695	0.033464	0.973305	0.989768	-0.093893	275.935	0.0863746	-1.08704	0.277018	0.421491	0.0775354	220.52	0.163285	0.474847	0.634896	0.762827	CDS			lipoprotein CDS	Probable transmembrane protein	bi	BB3883	100		bi	BP0793	100
	CJ015_05620		0.324918	1291.26	0.146376	2.21975	0.0264355	0.0953059	-0.444765	1504.74	0.247286	-1.79858	0.0720844	0.152732	-0.228187	1433.38	0.196572	-1.16083	0.245711	0.398168	CDS			hypothetical protein CDS	hypothetical protein	-		0		-
	CJ015_05625	rpsO	0.698231	2674.81	0.0981258	7.11567	1.11369e-12	3.51608e-11	-0.503123	2799.38	0.230581	-2.18198	0.0291113	0.0731446	-0.188962	3327.61	0.173421	-1.08961	0.275885	0.432744	CDS			rpsO CDS	SSU ribosomal protein S15p (S13e)	bi	BB3882	100	rpsO, secC	bi	BP0794	100
	CJ015_05630	pnp	0.435589	1388.74	0.100458	4.33603	1.45077e-05	0.00018217	-0.568167	1670.07	0.308508	-1.84166	0.0655247	0.141518	-0.109976	1532.17	0.129578	-0.848728	0.396033	0.559084	CDS			pnp CDS	Polyribonucleotide nucleotidyltransferase (EC 2.7.7.8)	bi	BB3881	99.86	pnp	bi	BP0795	100
	CJ015_05635		-0.0662987	220.238	0.191586	-0.346052	0.729304	0.873967	0.117944	233.913	0.167512	0.704093	0.481375	0.626041	0.488328	165.873	0.294823	1.65634	0.0976526	0.197617	CDS			lipoprotein CDS	putative lipoprotein	bi	BB3880	100		bi	BP0796	100
	CJ015_05640		-0.0358517	156.1	0.142906	-0.250877	0.80191	0.905353	0.401774	147.924	0.10654	3.7711	0.000162529	0.000974967	0.485691	116.023	0.197176	2.46324	0.0137688	0.0395641	CDS			threonine ammonia-lyase CDS	Threonine dehydratase, catabolic (EC 4.3.1.19)	bi	BB3879	99.75	tdcB	bi	BP0798	100
	CJ015_05645		0.507836	28.8055	0.232194	2.18712	0.0287341	0.10193	-0.37338	31.9419	0.263914	-1.41478	0.157132	0.277108	0.499611	25.069	0.375041	1.33215	0.18281	0.318974	CDS			PIN domain-containing protein CDS	FIG00432251: hypothetical protein	bi	BB3878	100		bi	BP0799	99.51
	CJ015_05650		-0.838543	68.0032	0.284978	-2.94248	0.0032559	0.018015	0.152849	83.4083	0.35521	0.430304	0.666974	0.77493	-0.303962	41.8491	0.299878	-1.01362	0.310764	0.472478	tRNA			tRNA-Leu	tRNA-Leu	0		0		0
	CJ015_05655		0.0349858	876.568	0.119065	0.293838	0.768882	0.892686	-0.264489	1030.07	0.0992973	-2.66361	0.00773079	0.025097	-0.228897	865.096	0.133422	-1.71558	0.0862392	0.179147	CDS			NAD(P)H-quinone oxidoreductase CDS	Quinone oxidoreductase (EC 1.6.5.5)	bi	BB3877	100		bi	BP0800	100
	CJ015_05660	tpiA	0.263694	453.649	0.137529	1.91737	0.0551906	0.167198	-0.612101	574.606	0.223324	-2.74086	0.00612779	0.0207249	0.252993	415.008	0.166895	1.51588	0.12955	0.245768	CDS			tpiA CDS	Triosephosphate isomerase (EC 5.3.1.1)	bi	BB3876	100	tpiA, tpi	bi	BP0801	100
	CJ015_05665	secG	0.20604	257.935	0.121326	1.69823	0.0894642	0.23699	-0.681059	342.398	0.175956	-3.87062	0.000108561	0.000688187	-0.419361	296.001	0.157221	-2.66733	0.00764572	0.0239167	CDS			secG CDS	Preprotein translocase subunit SecG (TC 3.A.5.1.1)	bi	BB3875	100	secG	bi	BP0802	98.57
	CJ015_05670		-0.158008	1495.57	0.317581	-0.497537	0.61881	0.807329	-0.103076	1778.66	0.362495	-0.284351	0.776142	0.859306	0.0272014	1194.18	0.239058	0.113786	0.909408	0.947291	tRNA			tRNA-Leu	tRNA-Leu	0		0		0
	CJ015_05675	betT	-0.388006	612.437	0.176442	-2.19906	0.0278739	0.0992769	0.577534	608.134	0.198047	2.91614	0.00354392	0.0131005	-0.155433	479.722	0.223758	-0.694647	0.487277	0.6404	CDS			betT CDS	High-affinity choline uptake protein BetT	bi	BB3874	100	betT	bi	BP0804	99.46
	CJ015_05680		-0.520499	148.632	0.154113	-3.37738	0.000731798	0.00532875	1.38169	126.581	0.401591	3.44054	0.000580545	0.00283977	1.22438	73.5942	0.231757	5.28305	1.27048e-07	1.08002e-06	CDS		e	IclR family transcriptional regulator CDS	Transcriptional regulator, IclR family	bi	BB3873	100		bi	BP0805	100
	CJ015_05685		-0.68854	64.7302	0.205234	-3.3549	0.000793946	0.00568759	1.69638	54.6003	0.481919	3.52006	NA	NA	2.35643	23.3007	0.348595	6.75978	1.38203e-11	1.89414e-10	CDS		e	methylaspartate ammonia-lyase CDS	methylaspartate ammonia-lyase	bi	BB3872	100		bi	BP0806	100
	CJ015_05690		-0.290733	16.8197	0.29273	-0.993179	0.320623	0.554125	1.05044	15.1086	0.303486	3.46125	0.000537678	0.00265779	0.678932	10.1834	0.469142	1.44718	0.147847	0.272346	CDS			tripartite tricarboxylate transporter substrate binding protein CDS	putative exported protein	bi	BB3871	100		bi	BP0807	100
	CJ015_05695		-0.488982	11.6212	0.30048	-1.62733	0.103666	0.265165	0.200505	13.4615	0.343324	0.584011	0.559213	0.69179	-0.157848	7.88781	0.430179	-0.366936	0.713667	0.81868	CDS			MmgE/PrpD family protein CDS	MmgE/PrpD family protein	bi	BB3870	99.78		bi	BP0808	98.7
	CJ015_05700	argH_1	-0.240429	6.23344	0.342918	-0.701126	0.483225	0.708697	0.591096	5.90687	0.444204	1.33069	0.183292	0.309847	-0.138737	5.32013	0.540356	-0.256752	0.79737	0.874577	CDS			argH_1 CDS	putative argininosuccinate lyase	bi	BB3869	100	argH	uni	BP2702	31.37
	CJ015_05705		-0.0757795	34.4734	0.201802	-0.375515	0.707278	0.861001	-0.583726	49.4717	0.199793	-2.92166	0.00348174	0.012891	-0.326042	32.3604	0.324223	-1.00561	0.314603	0.475852	CDS			tripartite tricarboxylate transporter substrate binding protein CDS	Tricarboxylate transport protein TctC	bi	BB3868	100		bi	BP0810	100
	CJ015_05710		0.0182459	65.4327	0.171451	0.106421	0.915248	0.960668	-0.285717	76.4876	0.1907	-1.49825	0.134067	0.243669	-0.585333	74.4476	0.219519	-2.66644	0.007666	0.0239613	CDS			3-oxoacyl-ACP reductase CDS	3-oxoacyl-[acyl-carrier protein] reductase (EC 1.1.1.100)	bi	BB3867	100		bi	BP0813	100
	CJ015_05715		0.223318	479.073	0.147596	1.51304	0.13027	0.308737	-0.279515	532.304	0.135833	-2.05778	0.0396115	0.0941801	-0.876152	668.364	0.179058	-4.89311	9.92531e-07	7.52563e-06	CDS			transcriptional regulator LrhA CDS	LysR family transcriptional regulator lrhA	bi	BB3866	100		bi	BP0814	99.32
	CJ015_05720	metC_2	0.28647	27.1565	0.241991	1.18381	0.236489	0.459178	-1.08182	41.78	0.237745	-4.55035	5.35564e-06	4.77629e-05	-0.329083	29.548	0.290161	-1.13414	0.256737	0.409821	CDS			metC_2 CDS	Cystathionine beta-lyase (EC 4.4.1.8)	bi	BB3865	100	metC	bi	BP0815	100
	CJ015_05725		0.0553202	15.131	0.272185	0.203245	0.838944	0.925182	-0.871687	22.0895	0.273641	-3.18551	0.00144497	0.00616216	-1.04773	22.245	0.308005	-3.40165	0.000669798	0.00284694	CDS			peptidase M14 CDS	succinate dehydrogenase subunit	bi	BB3864	99.7		bi	BP0816	100
	CJ015_05730		0.141835	34.2083	0.207209	0.684502	0.493658	0.718699	-0.978781	53.026	0.181009	-5.40736	6.3961e-08	8.28842e-07	-0.751695	43.3661	0.237499	-3.16505	0.00155056	0.00596983	CDS			tripartite tricarboxylate transporter substrate binding protein CDS	Tricarboxylate transport protein TctC	bi	BB3863	100		bi	BP0817	98.15
	CJ015_05735		-0.00040917	40.9581	0.194332	-0.00210552	0.99832	0.999441	-0.626417	55.4225	0.161713	-3.87362	0.000107229	0.000682509	-0.503056	43.8595	0.251537	-1.99993	0.0455081	0.107775	CDS			rhodanese-like domain-containing protein CDS	Rhodanese-related sulfurtransferase	bi	BB3862	99.86		bi	BP0818	100
	CJ015_05740		-0.370552	19.3355	0.255234	-1.45181	0.146554	0.334512	-0.416422	26.3411	0.212289	-1.96158	0.0498118	0.113321	-0.95375	21.9051	0.311956	-3.05732	0.00223322	0.00818268	CDS			tripartite tricarboxylate transporter substrate binding protein CDS	putative exported protein	bi	BB3861	100		bi	BP0819	100
	CJ015_05745		0.0619011	28.3568	0.231757	0.267095	0.789396	0.900654	-0.297673	33.1368	0.211234	-1.40921	0.158772	0.279056	-0.150643	28.6471	0.299822	-0.50244	0.615358	0.748782	CDS			FAD-dependent oxidoreductase CDS	Glycine/D-amino acid oxidases (deaminating)	bi	BB3860	99.55		bi	BP0820	99.32
	CJ015_05750	hyuB_1	-0.0625599	32.9063	0.225827	-0.277026	0.78176	0.897503	0.0250034	35.4647	0.300128	0.0833091	0.933606	0.957696	0.0162827	27.7805	0.28922	0.0562986	0.955104	0.971571	CDS			hyuB_1 CDS	N-methylhydantoinase B (EC 3.5.2.14)	bi	BB3859	99.85	hyuB	bi	BP0821	99.7
	CJ015_05755	hyuA_1	-0.0808886	85.0577	0.161226	-0.501709	0.615872	0.805848	0.266466	86.6697	0.35848	0.743323	0.457286	0.603581	0.296468	66.4637	0.226983	1.30612	0.191511	0.330626	CDS			hyuA_1 CDS	N-methylhydantoinase A (EC 3.5.2.14)	bi	BB3858	99.85	hyuA	bi	BP0822	99.56
	CJ015_05760		-0.30238	509.854	0.149014	-2.02921	0.0424372	0.137014	0.790958	476.399	0.509964	1.55101	NA	NA	1.05723	289.783	0.194149	5.44549	5.16638e-08	4.70681e-07	CDS			transcriptional regulator CDS	Transcriptional regulator, IclR family	bi	BB3857	100		bi	BP0823	99.53
	CJ015_05765	azu	0.559566	12304.1	0.114561	4.88444	1.03722e-06	1.60861e-05	0.364	9821.71	0.215213	1.69135	0.0907706	0.181117	0.117121	13141	0.13494	0.867948	0.385423	0.548822	CDS			azu CDS	Azurin	bi	BB3856	100		bi	BP0824	100
	CJ015_05770		0.138428	97.7404	0.151468	0.913908	0.360765	0.591462	-0.240926	111.813	0.142146	-1.69492	0.0900905	0.180143	0.079441	91.2786	0.211945	0.374818	0.707796	0.815729	CDS			transcriptional regulator CDS	Transcriptional regulator, DeoR family	bi	BB3855	100		bi	BP0825	100
	CJ015_05775		0.306395	76.9673	0.27346	1.12044	0.262526	0.4894	-0.362188	85.0345	0.161709	-2.23975	0.0251071	0.0653594	-0.1774	84.9662	0.395261	-0.448817	0.653563	0.775859	CDS			RND transporter CDS	RND efflux system, outer membrane lipoprotein CmeC	bi	BB3854	100		bi	BP0826	97.79
	CJ015_05780		0.213458	17.4966	0.269923	0.790814	0.429053	0.664475	-0.988102	26.0693	0.25751	-3.83714	0.000124475	0.000774686	-1.14123	29.6171	0.31182	-3.65991	0.000252308	0.00117436	CDS			MexW/MexI family multidrug efflux RND transporter permease subunit CDS	RND multidrug efflux transporter; Acriflavin resistance protein	bi	BB3853	99.9		bi	BP0827	99.61
	CJ015_05785		0.0361785	37.0399	0.233676	0.154823	0.876961	0.945176	-0.625971	49.1983	0.255995	-2.44525	0.0144751	0.0422018	-1.17374	57.1508	0.265342	-4.42352	9.71067e-06	6.17724e-05	CDS			MexH family multidrug efflux RND transporter periplasmic adaptor subunit CDS	Probable Co/Zn/Cd efflux system membrane fusion protein	bi	BB3852	100		bi	BP0828	99.46
	CJ015_05790		-0.0070281	268.01	0.113085	-0.062149	0.950444	0.977289	0.428675	256.125	0.227053	1.88799	0.0590272	0.129985	0.663918	193.424	0.151339	4.38697	1.14942e-05	7.16406e-05	CDS			transcriptional regulator CDS	Transcriptional regulator, HxlR family	bi	BB3851	100		bi	BP0829	99.55
	CJ015_05795		-0.583888	703.533	0.14321	-4.07714	4.55934e-05	0.000490872	0.85112	678.66	0.160023	5.31874	1.04487e-07	1.27976e-06	0.033521	470.496	0.1547	0.216684	0.828454	0.895508	CDS			choline transporter CDS	High-affinity choline uptake protein BetT	bi	BB3850	100	betT	bi	BP0831	100
	CJ015_05800		-0.327002	44.2168	0.249968	-1.30818	0.190814	0.40132	-0.132262	55.949	0.216984	-0.609548	0.542161	0.676044	0.0201609	33.3584	0.356209	0.0565984	0.954865	0.971571	CDS			LysR family transcriptional regulator CDS	LysR family transcriptional regulator y2377 (Yersinia pestis KIM)	bi	BB3849	100		bi	BP0832	100
	CJ015_05805		-0.78512	357.242	0.200181	-3.92205	8.78003e-05	0.000873671	0.446949	407.327	0.283895	1.57435	0.115408	0.217595	-0.0871416	219.344	0.244349	-0.356628	0.721371	0.824098	CDS			diacylglycerol kinase CDS	Transcription regulator [contains diacylglycerol kinase catalytic domain]	bi	BB3848	99.69		-
	CJ015_05810		-0.66146	159.347	0.155004	-4.26738	1.97784e-05	0.000237556	0.943714	153.348	0.306968	3.07431	0.00210993	0.00853247	0.300825	93.7505	0.219921	1.36787	0.171352	0.303399	CDS			DNA repair exonuclease CDS	probable DNA repair exonuclease	bi	BB3847	99.26		bi	BP0834	100
	CJ015_05815		-0.366584	165.908	0.180016	-2.0364	0.0417103	0.135359	0.651723	160.237	0.175335	3.71703	0.000201582	0.00117032	0.721658	100.865	0.289182	2.49551	0.0125775	0.0366337	CDS			phosphatase PAP2 family protein CDS	Phosphatidylglycerophosphatase B (EC 3.1.3.27)	bi	BB3846	100		bi	BP0835	100
	CJ015_05820		-0.0728138	6.66029	0.334554	-0.217644	0.827706	0.919674	0.420043	6.30066	0.370572	1.1335	0.257005	0.397892	0.283096	4.97906	0.508696	0.556514	0.57786	0.717243	CDS			hypothetical protein CDS	hypothetical protein	bi	BB3845	99.31		bi	BP0836	99.31
	CJ015_05825		-0.408232	7.538	0.327825	-1.24527	0.213031	0.429954	0.339567	8.83642	0.362893	0.93572	0.349417	0.497154	0.149396	4.39776	0.518484	0.28814	0.77324	0.858932	CDS			thioesterase CDS	FIG00431876: hypothetical protein	bi	BB3844	100		bi	BP0837	99.31
	CJ015_05830		0.0580131	24.7737	0.231095	0.251036	0.801786	0.905353	0.586379	21.794	0.277694	2.1116	0.0347208	0.0850439	0.255593	19.0224	0.356622	0.716707	0.473555	0.628648	CDS			TetR/AcrR family transcriptional regulator CDS	Transcriptional regulator, TetR family	bi	BB3843	100		-
	CJ015_05835		-0.0208068	19188	0.167269	-0.124391	0.901005	0.957088	0.256895	19000.3	0.242714	1.05843	0.289861	0.43456	-0.295884	18873.4	0.197939	-1.49483	0.134959	0.253437	CDS			porin CDS	outer membrane porin	bi	BB3842	100		bi	BP0840	98.97
	CJ015_05840	nuoA	0.150047	890.408	0.130351	1.1511	0.249693	0.475298	-0.399311	1076.46	0.260638	-1.53205	0.125509	0.231797	-0.0657458	867.442	0.163051	-0.403222	0.686785	0.802601	CDS			nuoA CDS	NADH ubiquinone oxidoreductase chain A (EC 1.6.5.3)	bi	BB3841	100	nuoA	bi	BP0841	100
	CJ015_05845	nuoB	0.555075	416.967	0.134698	4.12088	3.7742e-05	0.000418094	0.264696	348.061	0.175786	1.50579	0.132122	0.241067	0.22617	425.223	0.148984	1.51808	0.128995	0.245112	CDS			nuoB CDS	NADH-ubiquinone oxidoreductase chain B (EC 1.6.5.3)	bi	BB3840	100	nuoB	bi	BP0842	100
	CJ015_05850	nuoC	0.733684	378.479	0.0954389	7.68747	1.50072e-14	5.14201e-13	-0.170024	348.88	0.261344	-0.650576	0.515321	0.65618	0.183119	416.818	0.162537	1.12663	0.259898	0.413462	CDS			nuoC CDS	NADH-ubiquinone oxidoreductase chain C (EC 1.6.5.3)	bi	BB3839	100	nuoC	bi	BP0843	100
	CJ015_05855	nuoD	0.625117	749.753	0.100147	6.24202	4.31948e-10	1.08478e-08	-0.182165	720.464	0.255053	-0.714223	0.475089	0.619929	0.105223	818.127	0.139393	0.754866	0.45033	0.607112	CDS			nuoD CDS	NADH-ubiquinone oxidoreductase chain D (EC 1.6.5.3)	bi	BB3838	100	nuoD	bi	BP0844	99.76
	CJ015_05860	nuoE	-0.224333	320.654	0.160085	-1.40133	0.161115	0.356329	0.0364632	362.156	0.233128	0.156408	0.875711	0.925216	-0.0568506	262.105	0.179185	-0.317274	0.751036	0.843314	CDS			nuoE CDS	NADH-ubiquinone oxidoreductase chain E (EC 1.6.5.3)	bi	BB3837	100	nuoE	bi	BP0845	100
	CJ015_05865	nuoF	-0.241087	655.938	0.118258	-2.03865	0.0414846	0.134825	-0.0801738	786.597	0.251469	-0.318822	0.749862	0.837923	0.29239	475.841	0.136426	2.1432	0.0320967	0.0808176	CDS			nuoF CDS	NADH-ubiquinone oxidoreductase chain F (EC 1.6.5.3)	bi	BB3836	100	nuoF	bi	BP0846	100
	CJ015_05870	nuoG	-0.31917	533.879	0.108165	-2.95077	0.00316985	0.017668	-0.526265	797.565	0.37309	-1.41056	NA	NA	0.376256	366.238	0.135332	2.78024	0.0054319	0.0177699	CDS			nuoG CDS	NADH-ubiquinone oxidoreductase chain G (EC 1.6.5.3)	bi	BB3835	100	nuoG	bi	BP0847	99.74
	CJ015_05875	nuoH	-0.663985	263.143	0.16636	-3.99125	6.57268e-05	0.000681954	-0.158815	361.105	0.266771	-0.595322	0.551628	0.684212	-0.337216	192.006	0.206258	-1.63492	0.102065	0.204222	CDS			nuoH CDS	NADH-ubiquinone oxidoreductase chain H (EC 1.6.5.3)	bi	BB3834	100	nuoH	bi	BP0848	100
	CJ015_05880	nuoI	-0.476393	89.3513	0.175121	-2.72037	0.0065209	0.0320249	-0.0754512	118.191	0.331584	-0.227548	0.819998	0.888362	-0.0159102	64.1322	0.226617	-0.0702072	0.944029	0.965413	CDS			nuoI CDS	NADH-ubiquinone oxidoreductase chain I (EC 1.6.5.3)	bi	BB3833	100	nuoI	bi	BP0849	100
	CJ015_05885	nuoJ	-0.790347	59.1483	0.189054	-4.18053	2.90834e-05	0.000331311	-0.217047	88.8946	0.34836	-0.623054	0.533249	0.668842	0.0136954	33.246	0.311233	0.0440038	0.964901	0.977376	CDS			nuoJ CDS	NADH-ubiquinone oxidoreductase chain J (EC 1.6.5.3)	bi	BB3832	100	nuoJ	bi	BP0850	100
	CJ015_05890	nuoK	-0.411614	50.9407	0.205795	-2.00012	0.0454873	0.144435	-0.427921	76.4989	0.328839	-1.30131	0.193153	0.322908	-0.238387	39.1454	0.292317	-0.815509	0.414781	0.576741	CDS			nuoK CDS	NADH-ubiquinone oxidoreductase chain K (EC 1.6.5.3)	bi	BB3831	100	nuoK	bi	BP0851	100
	CJ015_05895	nuoL	-0.470759	660.381	0.144789	-3.25135	0.00114858	0.00777448	-0.0617397	827.518	0.226138	-0.273018	0.78484	0.865364	0.169604	444.757	0.196709	0.862207	0.388574	0.551315	CDS			nuoL CDS	NADH-ubiquinone oxidoreductase chain L (EC 1.6.5.3)	bi	BB3830	100	nuoL	bi	BP0852	99.85
	CJ015_05900	nuoM	-0.374866	412.702	0.102513	-3.65677	0.000255418	0.00217523	-0.230163	546.141	0.295649	-0.778501	0.436274	0.583232	0.0766439	301.173	0.146611	0.522772	0.601133	0.736878	CDS			nuoM CDS	NADH-ubiquinone oxidoreductase chain M (EC 1.6.5.3)	bi	BB3829	100	nuoM	bi	BP0853	99.8
	CJ015_05905	nuoN	-0.570341	513.053	0.167818	-3.39857	0.000677396	0.00502364	0.159962	608.827	0.19817	0.807198	0.419552	0.567018	0.0221441	345.26	0.192092	0.115278	0.908225	0.946898	CDS			nuoN CDS	NADH-ubiquinone oxidoreductase chain N (EC 1.6.5.3)	bi	BB3828	100	nuoN	bi	BP0854	100
	CJ015_05910		-0.851272	410.08	0.223388	-3.81073	0.000138555	0.00130857	0.345791	487.929	0.249677	1.38496	0.166066	0.287458	-0.165104	247.184	0.28254	-0.584356	0.558981	0.702049	CDS			DUF2818 domain-containing protein CDS	FIG003089: Probable transmembrane protein	bi	BB3827	100		bi	BP0855	100
	CJ015_05915	bfrD	-1.84322	718.89	0.171666	-10.7373	6.80056e-27	4.17479e-25	4.68312	570.531	0.249709	18.7543	1.78464e-78	5.23235e-76	3.22364	131.246	0.253277	12.7277	4.14704e-37	2.29356e-35	CDS		c	bfrD CDS	Ferrichrome-iron receptor	bi	BB3826	99.73	bfrD	bi	BP0856	99.73
	CJ015_05920	bfrE	-0.019982	82.4502	0.201085	-0.0993706	0.920844	0.963117	0.310971	81.2357	0.269958	1.15193	0.249351	0.389512	0.0965773	71.0853	0.26055	0.370667	0.710886	0.817284	CDS			bfrE CDS	Ferrichrome-iron receptor	bi	BB3825	100	bfrE	bi	BP0857	99.87
	CJ015_05925		-0.0721946	177.228	0.135735	-0.53188	0.594809	0.791169	-0.272478	213.561	0.131328	-2.07478	0.0380065	0.0911496	-0.543493	186.69	0.167944	-3.23615	0.00121153	0.00478604	CDS			N-acetyltransferase CDS	probable GnaT-family acetyltransferase	bi	BB3824	100		bi	BP0858	99.42
	CJ015_05930		0.411309	7.76297	0.319249	1.28836	0.19762	0.410856	0.0311057	6.627	0.341422	0.0911063	0.927408	0.954888	0.288255	6.99101	0.449649	0.641067	0.521479	0.670167	CDS			NAD(P)-dependent oxidoreductase CDS	short-chain dehydrogenase	bi	BB3823	100		bi	BP0859	99.61
	CJ015_05935		-0.118917	14.3224	0.280594	-0.423803	0.671709	0.841541	0.166045	14.914	0.271489	0.611607	0.540798	0.675062	0.24507	11.4178	0.394347	0.621457	0.534299	0.680641	CDS			acetolactate synthase catalytic subunit CDS	putative acetolactate synthase large subunit	bi	BB3822	99.83		bi	BP0860	99.82
	CJ015_05940		-0.192837	41.7387	0.2187	-0.881743	0.377916	0.608964	1.18053	33.4074	0.333569	3.53909	0.000401515	0.00210447	0.609674	27.8991	0.286179	2.13039	0.0331392	0.0828217	CDS			tripartite tricarboxylate transporter substrate binding protein CDS	Tricarboxylate transport protein TctC	bi	BB3821	99.69		bi	BP0861	99.39
	CJ015_05945		0.165019	454.851	0.105834	1.55923	0.118943	0.28932	0.850756	360.096	0.339897	2.50298	0.0123151	0.0368432	1.24358	307.67	0.144561	8.60243	7.80424e-18	1.75539e-16	CDS			LysR family transcriptional regulator CDS	probable LysR-family transcriptional regulator	bi	BB3820	99.67		bi	BP0862	99.34
	CJ015_05950	serB	-0.330835	171.361	0.152153	-2.17435	0.0296785	0.104748	-0.220443	220.303	0.162332	-1.35798	0.174471	0.29881	-0.317501	148.183	0.172521	-1.84036	0.0657148	0.144223	CDS			serB CDS	Phosphoserine phosphatase (EC 3.1.3.3)	bi	BB3819	100	serB	bi	BP0863	98.95
	CJ015_05955	mfd	-0.063633	546.756	0.0963991	-0.660099	0.50919	0.730484	0.058159	589.965	0.110207	0.527727	0.597689	0.722246	0.0264111	471.695	0.114884	0.229893	0.818175	0.888193	CDS			mfd CDS	Transcription-repair coupling factor	bi	BB3818	99.91	mfd	bi	BP0864	99.83
	CJ015_05960	ispD	-0.21277	207.267	0.192836	-1.10338	0.269864	0.499707	-1.18341	402.992	0.267374	-4.42606	9.59703e-06	8.03923e-05	-0.87986	241.978	0.282728	-3.11204	0.001858	0.00698198	CDS			ispD CDS	2-C-methyl-D-erythritol 4-phosphate cytidylyltransferase (EC 2.7.7.60)	bi	BB3817	100	ispD	bi	BP0865	100
	CJ015_05965	ispF	0.0326176	169.34	0.12367	0.263747	0.791975	0.902198	-0.284716	198.441	0.12223	-2.32935	0.0198405	0.0540111	-0.377878	178.243	0.155101	-2.43633	0.0148371	0.0422211	CDS			ispF CDS	2-C-methyl-D-erythritol 2,4-cyclodiphosphate synthase (EC 4.6.1.12)	bi	BB3816	99.38	ispF, mecS	bi	BP0866	100
	CJ015_05970		-0.45341	142.558	0.174627	-2.59645	0.00941939	0.0427012	0.920444	131.699	0.206126	4.46544	7.99026e-06	6.81497e-05	0.157526	97.4652	0.222883	0.706766	0.479712	0.633064	CDS			MFS transporter CDS	putative transport protein	bi	BB3815	100		-
	CJ015_05975		-0.270488	101.753	0.146742	-1.84329	0.0652861	0.188728	0.713257	93.7884	0.235446	3.02939	0.0024505	0.00968431	0.828939	62.6681	0.225789	3.6713	0.000241318	0.00112655	CDS			AraC family transcriptional regulator CDS	Transcriptional regulator, AraC family	bi	BB3814	100		bi	BP3550	100
	CJ015_05980		-0.252573	139.74	0.156063	-1.61841	0.105575	0.267876	0.138142	152.689	0.129777	1.06446	0.287122	0.432233	-0.297738	124.711	0.231475	-1.28626	0.198352	0.340311	CDS			carboxymuconolactone decarboxylase family protein CDS	Alkylhydroperoxidase protein D	bi	BB3813	99.42	ahpD	bi	BP3551	100
	CJ015_05985		-0.104562	9541.81	0.0944632	-1.1069	0.268335	0.497918	0.432766	9192.89	0.128169	3.37653	0.00073407	0.0034678	-0.355019	9293.1	0.142074	-2.49883	0.0124604	0.0363151	CDS			peroxiredoxin CDS	Alkyl hydroperoxide reductase protein C (EC 1.6.4.-)	bi	BB3812	100	ahpC	bi	BP3552	100
	CJ015_05990	risS	0.332003	1278.59	0.132344	2.50864	0.0121195	0.0528808	0.609211	1040.64	0.228014	2.67181	0.00754431	0.0245425	1.31323	914.95	0.205411	6.39319	1.62461e-10	2.02045e-09	CDS			risS CDS	Osmolarity sensory histidine kinase EnvZ	bi	BB3811	99.79	risS	uni	BP3223	34.2
	CJ015_05995	risA	0.361722	3119.95	0.107282	3.37169	0.000747094	0.00540451	0.250421	2782.47	0.233202	1.07384	0.282895	0.427394	0.644025	2634.46	0.169305	3.80394	0.000142411	0.000702491	CDS			risA CDS	Two-component system response regulator OmpR	bi	BB3810	100	risA	bi	BP3554	100
	CJ015_06000		-0.244491	314.845	0.121941	-2.00499	0.0449642	0.143083	0.166486	340.388	0.0943895	1.76382	0.0777618	0.161837	0.244498	232.931	0.174831	1.39848	0.161969	0.291284	CDS			bifunctional tRNA (adenosine(37)-N6)-threonylcarbamoyltransferase complex dimerization subunit type 1 TsaB/ribosomal protein alanine acetyltransferase RimI CDS	Ribosomal-protein-S18p-alanine acetyltransferase (EC 2.3.1.-)	bi	BB3809	99.76		bi	BP3555	98.8
	CJ015_06005		-0.0630202	133.125	0.143341	-0.439654	0.660188	0.833699	0.245146	132.775	0.142136	1.72473	0.0845758	0.172273	0.178489	110.162	0.183294	0.973781	0.330165	0.493962	CDS			uracil-DNA glycosylase CDS	Uracil-DNA glycosylase, family 4	bi	BB3808	99.17		bi	BP3556	98.23
	CJ015_06010	lplT	0.166265	444.091	0.127488	1.30416	0.192177	0.403059	-0.075341	470.473	0.15815	-0.476388	0.633798	0.749469	0.15834	399.261	0.138514	1.14313	0.252983	0.405618	CDS			lplT CDS	Probable transmembrane protein	bi	BB3807	99.77		bi	BP3557	99.31
	CJ015_06015	smc	0.100548	2437.86	0.0749495	1.34155	0.179742	0.385453	-0.194927	2741.48	0.117619	-1.65728	0.0974632	0.191028	-0.0665808	2325.86	0.0978835	-0.680205	0.496375	0.64864	CDS			smc CDS	Chromosome partition protein smc	bi	BB3806	100		bi	BP3558	99.57
	CJ015_06020		-0.10948	245.687	0.113038	-0.968525	0.332782	0.565512	-0.473863	326.692	0.130724	-3.62492	0.000289053	0.00160467	-0.562983	260.232	0.155011	-3.6319	0.000281346	0.00129287	CDS			hypothetical protein CDS	Cell division protein	bi	BB3805	100		bi	BP3559	99.43
	CJ015_06025	ligA	-0.227098	666.065	0.0983672	-2.30867	0.0209618	0.0801482	-0.0186491	769.791	0.109641	-0.170093	0.864937	0.918756	-0.388516	622.111	0.12824	-3.02961	0.00244869	0.00884802	CDS			ligA CDS	DNA ligase (EC 6.5.1.2)	bi	BB3804	100	ligA, lig, dnaL, pdeC, lop	bi	BP3560	99.86
	CJ015_06030		0.102577	5652.84	0.145513	0.704934	0.480851	0.708218	1.20111	4263.86	0.27163	4.42187	9.7851e-06	8.13864e-05	0.917721	4012.67	0.200281	4.58218	4.6016e-06	3.0815e-05	CDS			peptidylprolyl isomerase CDS	Peptidyl-prolyl cis-trans isomerase (EC 5.2.1.8)	bi	BB3803	100		bi	BP3561	99.61
	CJ015_06035		0.127788	867.137	0.306312	0.417182	0.676545	0.844965	0.623859	733.756	0.334174	1.86687	0.0619196	0.135289	0.638765	675.199	0.377137	1.69372	0.0903182	0.186222	CDS			BolA family transcriptional regulator CDS	Cell division protein BolA	bi	BB3802	100		bi	BP3562	95.74
	CJ015_06040		-0.139985	592.085	0.176195	-0.794488	0.426911	0.662784	0.771168	520.503	0.265333	2.90641	0.003656	0.0133987	0.0136297	489.155	0.213826	0.063742	0.949176	0.96759	CDS			septation protein A CDS	Intracellular septation protein IspA	bi	BB3801	100		bi	BP3563	100
	CJ015_06045	msrB	-0.0332146	670.227	0.120043	-0.276689	0.782019	0.897503	0.0426204	720.989	0.225809	0.188745	0.850292	0.909214	-0.404018	685.717	0.16373	-2.46759	0.0136024	0.0392301	CDS			msrB CDS	Peptide methionine sulfoxide reductase MsrB (EC 1.8.4.12)	bi	BB3800	100	msrB	bi	BP3564	99.25
	CJ015_06050	bioM	-0.152011	173.102	0.13261	-1.1463	0.251669	0.477211	-0.042102	200.468	0.168927	-0.249232	0.803181	0.876826	0.240091	135.104	0.177563	1.35214	0.176329	0.310109	CDS			bioM CDS	ATPase component BioM of energizing module of biotin ECF transporter	bi	BB3799	100		bi	BP3565	100
	CJ015_06055	bioN	-0.287154	71.5337	0.185892	-1.54474	0.12241	0.295012	0.700489	66.8606	0.168513	4.15687	3.22637e-05	0.000235746	0.991067	43.1699	0.255894	3.87296	0.000107519	0.000544665	CDS			bioN CDS	Transmembrane component BioN of energizing module of biotin ECF transporter	bi	BB3798	99.49		bi	BP3566	95.48
	CJ015_06060	bioY	-0.270091	52.7224	0.180296	-1.49804	0.134123	0.315667	0.46941	52.1725	0.20147	2.32993	0.0198098	0.0539651	0.73768	33.1436	0.280564	2.62928	0.00855666	0.026308	CDS			bioY CDS	Substrate-specific component BioY of biotin ECF transporter	bi	BB3797	100		bi	BP3567	98.92
	CJ015_06065		-0.598261	123.71	0.141965	-4.21415	2.50721e-05	0.000291629	-0.258728	170.972	0.138747	-1.86475	0.0622171	0.135749	-0.515465	99.2837	0.223055	-2.31093	0.0208368	0.0562953	CDS			branched-chain amino acid ABC transporter substrate-binding protein CDS	Leucine-, isoleucine-, valine-, threonine-, and alanine-binding protein	bi	BB3796	100		bi	BP3568	99.74
	CJ015_06070		-0.260272	18.3027	0.27662	-0.9409	0.346756	0.579675	-0.401416	25.4547	0.294257	-1.36417	0.172514	0.296217	-0.219658	15.537	0.35978	-0.610534	0.541508	0.686338	CDS			branched-chain amino acid ABC transporter permease CDS	High-affinity branched-chain amino acid transport system permease protein LivH (TC 3.A.1.4.1)	bi	BB3795	100		bi	BP3569	98.55
	CJ015_06075		-0.310846	37.1424	0.228514	-1.3603	0.173736	0.376429	-0.867339	63.6303	0.265611	-3.26545	0.0010929	0.00483659	-0.775472	40.038	0.32204	-2.408	0.0160403	0.0450721	CDS			metal-dependent hydrolase CDS	ABC-type branched-chain amino acid transport systems, ATPase component	bi	BB3794	100		bi	BP3570	91.03
	CJ015_06080		-0.169389	37.2468	0.24744	-0.684565	0.493619	0.718699	-0.827222	58.6079	0.197795	-4.18222	2.8868e-05	0.000214272	-0.93442	44.9708	0.286558	-3.26084	0.00111081	0.00442913	CDS			ABC transporter ATP-binding protein CDS	Branched-chain amino acid transport ATP-binding protein LivF (TC 3.A.1.4.1)	bi	BB3793	100		uni	BP3570	54.05
	CJ015_06085		0.0427871	209.928	0.124174	0.344573	0.730415	0.873967	-0.262717	244.788	0.108771	-2.41532	0.0157215	0.0451896	-0.543249	235.166	0.14627	-3.71402	0.000203991	0.000967668	CDS			branched chain amino acid aminotransferase CDS	Branched-chain amino acid aminotransferase (EC 2.6.1.42)	bi	BB3792	100		bi	BP3571	100
	CJ015_06090		-0.0472193	183.541	0.123752	-0.381564	0.702785	0.858033	-0.279568	221.852	0.107422	-2.60251	0.00925444	0.0288264	-0.420283	187.736	0.164839	-2.54965	0.010783	0.0320019	CDS			glycine/betaine ABC transporter substrate-binding protein CDS	putative solute-binding periplasmic protein	bi	BB3791	99.4		bi	BP3572	99.7
	CJ015_06095		-0.696177	22.5471	0.24961	-2.78906	0.00528618	0.0266419	-0.542822	35.3109	0.296874	-1.82846	0.0674808	0.144614	-1.24821	24.9701	0.317769	-3.92804	8.56411e-05	0.00044783	CDS			branched-chain amino acid ABC transporter permease CDS	Branched-chain amino acid transport system permease protein LivM (TC 3.A.1.4.1)	bi	BB3790	99.69		bi	BP3573	99.69
	CJ015_06100		-0.707652	23.7148	0.244039	-2.89975	0.00373465	0.0201062	-0.302603	34.7096	0.286555	-1.05601	0.290966	0.436077	-1.15994	24.7674	0.305236	-3.80015	0.00014461	0.000711101	CDS			branched-chain amino acid ABC transporter permease CDS	High-affinity branched-chain amino acid transport system permease protein LivH (TC 3.A.1.4.1)	bi	BB3789	100		bi	BP3574	99.66
	CJ015_06105		-1.18615	145.583	0.231603	-5.1215	3.03118e-07	5.11367e-06	-0.582184	257.111	0.220624	-2.6388	0.0083199	0.0266593	-1.90346	169.398	0.319005	-5.96688	2.41839e-09	2.56056e-08	CDS			ABC transporter permease CDS	Leucine-, isoleucine-, valine-, threonine-, and alanine-binding protein	bi	BB3788	100		bi	BP3575	99.75
	CJ015_06110		-0.303449	30.5541	0.254424	-1.19269	0.232991	0.455472	-0.557087	45.1368	0.239002	-2.33089	0.0197592	0.0538898	-0.912359	34.5854	0.309749	-2.94548	0.00322456	0.011262	CDS			ABC transporter ATP-binding protein CDS	Branched-chain amino acid transport ATP-binding protein LivF (TC 3.A.1.4.1)	bi	BB3787	100		bi	BP3576	100
	CJ015_06115		0.0392908	83.1339	0.208923	0.188063	0.850827	0.932134	-1.58193	214.082	0.55063	-2.87294	0.00406669	0.0146071	-0.383474	88.3509	0.336313	-1.14023	0.254191	0.407277	CDS			ABC transporter ATP-binding protein CDS	Branched-chain amino acid transport ATP-binding protein LivG (TC 3.A.1.4.1)	bi	BB3786	99.22		bi	BP3577	99.61
	CJ015_06120	nth	-0.0796738	39.25	0.203847	-0.39085	0.695908	0.85616	0.192359	42.7307	0.263353	0.730423	0.465132	0.611185	0.272583	30.8822	0.257738	1.0576	0.290239	0.447403	CDS			nth CDS	Endonuclease III (EC 4.2.99.18)	bi	BB3785	100	nth	bi	BP3578	100
	CJ015_06125		0.0607643	57.7893	0.182091	0.333703	0.738603	0.877778	-0.634751	78.9995	0.214723	-2.95614	0.00311512	0.0117847	-0.155691	55.976	0.251372	-0.619365	0.535676	0.681519	CDS			ferredoxin CDS	Ferredoxin	bi	BB3784	100		bi	BP3579	99.06
	CJ015_06130		0.300111	1147.68	0.0971299	3.08979	0.00200301	0.0122792	0.372138	997.462	0.228003	1.63217	0.102644	0.199033	0.100045	1117.23	0.139982	0.714696	0.474797	0.62927	CDS			polyhydroxyalkanoate depolymerase CDS	Intracellular PHB depolymerase (EC 3.1.1.-)	bi	BB3783	99.75		bi	BP3580	99.26
	CJ015_06135		-0.10961	218.235	0.134931	-0.812341	0.416596	0.652269	0.322773	219.754	0.139209	2.31862	0.0204155	0.0550397	-0.0616756	189.739	0.169476	-0.36392	0.715918	0.820392	CDS			ferredoxin--NADP reductase CDS	Ferredoxin--NADP(+) reductase (EC 1.18.1.2)	bi	BB3782	99.62		bi	BP3581	98.87
	CJ015_06140		0.00555661	1278.88	0.153841	0.0361191	0.971187	0.989089	-0.018762	1385.2	0.162924	-0.115158	0.90832	0.944238	-0.51692	1396.25	0.189994	-2.72071	0.00651415	0.0207697	CDS			ferredoxin family protein CDS	4Fe-4S ferredoxin, iron-sulfur binding	bi	BB3781	98.89		bi	BP3582	100
	CJ015_06145	pncB	0.0346253	1187.97	0.110472	0.313431	0.753954	0.886061	-0.297087	1417.24	0.14377	-2.06641	0.0387901	0.092839	-0.224498	1165.45	0.162477	-1.38172	0.167057	0.297956	CDS			pncB CDS	Nicotinate phosphoribosyltransferase (EC 2.4.2.11)	bi	BB3780	100	pncB	bi	BP3583	99.75
	CJ015_06150		-0.155621	1647.52	0.104524	-1.48886	0.136525	0.31928	-0.308784	2065.07	0.0930925	-3.31695	0.000910047	0.00416491	-0.754843	1856.71	0.127102	-5.9389	2.86948e-09	3.00433e-08	CDS			RidA family protein CDS	RidA/YER057c/UK114 superfamily, group 2, YoaB-like protein	bi	BB3779	100		bi	BP3584	100
	CJ015_06155		0.189028	23.9494	0.266167	0.710184	0.47759	0.705059	-0.677573	31.7008	0.412816	-1.64134	0.100726	0.196061	-0.65783	29.1704	0.313125	-2.10085	0.035654	0.0880302	CDS			flavodoxin CDS	Multimeric flavodoxin WrbA	bi	BB3778	100		bi	BP3585	99.41
	CJ015_06160		0.132278	103.301	0.166282	0.795502	0.426322	0.662463	-0.524515	129.492	0.187868	-2.79193	0.00523949	0.0180591	-0.306849	108.323	0.197341	-1.55492	0.119965	0.231509	CDS			hypothetical protein CDS	Inner membrane protein	bi	BB3777	100		bi	BP3586	99.64
	CJ015_06165	relA	-0.0168687	555.319	0.118313	-0.142577	0.886624	0.951646	-0.198776	646.415	0.155149	-1.28119	0.200127	0.331847	-0.0773275	507.002	0.15495	-0.499049	0.617745	0.750781	CDS			relA CDS	GTP pyrophosphokinase (EC 2.7.6.5), (p)ppGpp synthetase I	bi	BB3776	99.86	relA	bi	BP3587	99.59
	CJ015_06170	argE_2	0.0602129	769.244	0.0963292	0.625074	0.531922	0.745552	-0.304625	907.667	0.0918235	-3.31751	0.000908234	0.00416067	-0.247286	771.638	0.124852	-1.98063	0.0476329	0.111349	CDS			argE_2 CDS	Acetylornithine deacetylase (EC 3.5.1.16)	bi	BB3775	100		bi	BP3588	99.48
	CJ015_06175	trpB	0.0851484	1021.16	0.149032	0.571343	0.567767	0.771688	-0.319007	1203.62	0.122051	-2.61372	0.00895611	0.0281778	-0.245448	1031.03	0.206009	-1.19144	0.233481	0.383347	CDS			trpB CDS	Tryptophan synthase beta chain (EC 4.2.1.20)	bi	BB3774	100	trpB	bi	BP3589	99.5
	CJ015_06180	trpA	0.202433	213.366	0.135588	1.493	0.135438	0.317411	-0.591443	273.484	0.145032	-4.07802	4.5421e-05	0.00031799	-0.199579	225.464	0.161891	-1.2328	0.217652	0.364901	CDS			trpA CDS	Tryptophan synthase alpha chain (EC 4.2.1.20)	bi	BB3773	100	trpA	bi	BP3590	99.65
	CJ015_06185	accD	0.375936	368.859	0.119798	3.13808	0.00170061	0.0107382	-0.42858	416.29	0.126742	-3.3815	0.000720902	0.00341246	-0.479459	457.498	0.140809	-3.40502	0.000661591	0.00282227	CDS			accD CDS	Acetyl-coenzyme A carboxyl transferase beta chain (EC 6.4.1.2)	bi	BB3772	100	accD, dedB, usg	bi	BP3591	100
	CJ015_06190	pagL	0.073449	2906.24	0.154512	0.475362	0.634529	0.81675	0.330385	2749.38	0.179126	1.84442	0.0651218	0.140712	0.294535	2422.89	0.219814	1.33993	0.180268	0.315151	CDS			pagL CDS	putative lipoprotein	bi	BB3771	100		-
	CJ015_06195		-0.00719951	202.046	0.133848	-0.0537886	0.957104	0.980393	-0.123466	225.965	0.13222	-0.933789	0.350413	0.498117	-0.305687	197.925	0.150993	-2.02451	0.0429179	0.102571	CDS			linear amide C-N hydrolase CDS	Choloylglycine hydrolase (EC 3.5.1.24)	bi	BB3770	99.68		bi	BP0474	98.03
	CJ015_06200		0.509321	1955.02	0.0909402	5.60062	2.13586e-08	4.27172e-07	-0.312179	2034.61	0.224211	-1.39235	0.163817	0.284997	0.164025	2012.06	0.140528	1.16721	0.243125	0.395068	CDS			ribonuclease E/G CDS	Ribonuclease E (EC 3.1.26.12)	bi	BB3769	99.24	rne, ams, hmp1	bi	BP0475	97.7
	CJ015_06205	rluC	0.400156	417.875	0.149172	2.68251	0.00730729	0.035145	-0.386289	467.728	0.2434	-1.58706	0.112499	0.213485	0.111662	424.261	0.207901	0.537091	0.591205	0.728507	CDS			rluC CDS	Ribosomal large subunit pseudouridine synthase C (EC 4.2.1.70)	bi	BB3768	100	rluC	bi	BP0477	99.05
	CJ015_06210		0.166568	113.576	0.144609	1.15185	0.249381	0.475093	-0.439856	140.526	0.267636	-1.64349	0.100282	0.19544	-0.0543221	112.58	0.222859	-0.243751	0.807424	0.881491	CDS			HAD family hydrolase CDS	Similar to phosphoglycolate phosphatase, clustered with ribosomal large subunit pseudouridine synthase C	bi	BB3767	100		bi	BP0478	99.55
	CJ015_06215	msrP	-0.648018	1022.21	0.12274	-5.27958	1.29478e-07	2.32639e-06	1.75104	830.045	0.354207	4.94355	7.67113e-07	8.06844e-06	1.05408	496.076	0.178887	5.89244	3.80538e-09	3.94033e-08	CDS		e	msrP CDS	Putative sulfite oxidase subunit YedY	bi	BB3766	100		bi	BP0479	99.69
	CJ015_06220	msrQ	-0.423463	225.29	0.14079	-3.00777	0.00263173	0.015232	1.86804	171.297	0.236225	7.9079	2.61766e-15	7.8213e-14	1.56958	107.956	0.228507	6.86885	6.47205e-12	9.21973e-11	CDS		e	msrQ CDS	FIG001196: Membrane protein YedZ	bi	BB3765	100		bi	BP0480	99.03
	CJ015_06225	amiD	0.216522	56.9793	0.18731	1.15595	0.2477	0.47334	0.255305	52.5189	0.162242	1.57361	0.115578	0.217742	0.699777	43.4719	0.279728	2.50163	0.0123622	0.0361146	CDS			amiD CDS	N-acetylmuramoyl-L-alanine amidase (EC 3.5.1.28)	bi	BB3764	100		bi	BP2449	98.18
	CJ015_06230		0.0697913	62.096	0.204663	0.341007	0.733099	0.875046	0.145701	63.4175	0.157315	0.926173	0.354356	0.502044	0.93152	44.9016	0.266409	3.49658	0.000471261	0.00207434	CDS			SAM-dependent methyltransferase CDS	Tetrapyrrole methylase family protein	bi	BB3763	99.58		bi	BP2448	98.73
	CJ015_06235	maf	0.3232	134.197	0.158321	2.04142	0.0412087	0.134126	-0.00587431	132.517	0.17643	-0.0332954	0.973439	0.981563	0.548819	114.613	0.227815	2.40905	0.0159939	0.0449955	CDS			maf CDS	FIG146278: Maf/YceF/YhdE family protein	bi	BB3762	100		bi	BP2447	99.5
	CJ015_06240		0.503851	1868.62	0.124317	4.05295	5.05768e-05	0.000537379	-0.296502	1905.11	0.173265	-1.71127	0.087032	0.175674	-0.301679	2283.58	0.187564	-1.6084	0.107747	0.213002	CDS			hypothetical protein CDS	COG1399 protein, clustered with ribosomal protein L32p	bi	BB3761	100		bi	BP2446	97.97
	CJ015_06245	rpmF	0.934883	2604.74	0.25039	3.73371	0.000188682	0.00166795	-0.310491	2176.38	0.218274	-1.42248	0.154887	0.27449	0.135199	3222.09	0.333956	0.404841	0.685595	0.801736	CDS			rpmF CDS	LSU ribosomal protein L32p	bi	BB3760	100	rpmF	bi	BP2445	100
	CJ015_06250		0.459634	1004.2	0.151306	3.03777	0.00238334	0.0141745	-0.21953	1018.48	0.260538	-0.842604	0.39945	0.547581	0.0656341	1051.08	0.193076	0.339938	0.733903	0.832347	CDS			phosphate acyltransferase CDS	Phosphate:acyl-ACP acyltransferase PlsX	bi	BB3759	100		bi	BP2444	99.72
	CJ015_06255	fabH	0.209922	359.666	0.118914	1.76532	0.0775092	0.212657	-0.41293	434.941	0.318914	-1.2948	0.195389	0.326066	0.404279	306.002	0.157897	2.56041	0.010455	0.0311463	CDS			fabH CDS	3-oxoacyl-[acyl-carrier-protein] synthase, KASIII (EC 2.3.1.180)	bi	BB3758	100	fabH	bi	BP2443	99.39
	CJ015_06260	fabD	0.418066	413.301	0.345828	1.20889	0.226706	0.447499	-0.631259	497.446	0.466844	-1.35218	0.176316	0.301092	0.797543	359.554	0.405322	1.96768	0.0491049	0.114165	CDS			fabD CDS	Malonyl CoA-acyl carrier protein transacylase (EC 2.3.1.39)	bi	BB3757	99.68	fabD	bi	BP2442	99.68
	CJ015_06265	fabG_3	-0.272924	346.051	0.115326	-2.36655	0.0179546	0.0717536	-0.015619	406.913	0.154963	-0.100792	0.919716	0.949678	0.047702	271.787	0.180514	0.264257	0.791582	0.870462	CDS			fabG_3 CDS	3-oxoacyl-[acyl-carrier protein] reductase (EC 1.1.1.100)	bi	BB3756	99.6	fabG	bi	BP2441	99.6
	CJ015_06270	acpP	-0.072777	5736.2	0.13167	-0.552721	0.580454	0.780335	-0.485581	7504.08	0.160139	-3.03226	0.00242734	0.00961614	-0.462128	5908.88	0.175759	-2.62933	0.00855528	0.026308	CDS			acpP CDS	Acyl carrier protein	bi	BB3755	100	acpP	bi	BP2440	100
	CJ015_06275	fabF	0.343387	1734.63	0.183331	1.87304	0.0610623	0.179213	-0.218894	1847.28	0.268303	-0.815849	0.414586	0.562251	0.157709	1693.92	0.242523	0.650284	0.515509	0.666137	CDS			fabF CDS	3-oxoacyl-[acyl-carrier-protein] synthase, KASII (EC 2.3.1.179)	bi	BB3754	100	fabF, fabJ	bi	BP2439	100
	CJ015_06280		-0.334605	154.388	0.251493	-1.33047	0.183362	0.3906	-0.0983981	188.372	0.270327	-0.363996	0.715861	0.811332	-0.551717	150.295	0.280261	-1.96859	0.0490007	0.113979	CDS			hypothetical protein CDS	FIG00761799: membrane protein	bi	BB3753	98.8		bi	BP2438	95.18
	CJ015_06285	rpoE	-0.24222	2582.26	0.171238	-1.41452	0.157209	0.350411	0.464554	2566.87	0.309887	1.49911	0.133846	0.243456	-0.112614	2160.08	0.230849	-0.487826	0.625673	0.756699	CDS			rpoE CDS	RNA polymerase sigma factor RpoE	bi	BB3752	100	sigE, rpoE, algT, algU	bi	BP2437	100
	CJ015_06290		-0.0708552	492.098	0.121772	-0.581868	0.560655	0.766048	0.636178	441.57	0.274359	2.31878	0.0204069	0.0550397	0.445544	367.683	0.171329	2.60053	0.00930812	0.0283037	CDS			hypothetical protein CDS	putative membrane protein	bi	BB3751	100		bi	BP2436	99.4
	CJ015_06295	mucB	0.284042	1242.43	0.0857745	3.3115	0.000927981	0.00646952	0.770271	980.318	0.263016	2.92861	0.0034048	0.0126761	1.09955	907.296	0.128671	8.54549	1.2799e-17	2.83812e-16	CDS			mucB CDS	Sigma factor RpoE negative regulatory protein RseB precursor	bi	BB3750	100	mucB, rseB	bi	BP2435	99.72
	CJ015_06300	mucD	0.468518	1708.16	0.0807263	5.80378	6.48358e-09	1.39792e-07	0.364189	1428.41	0.217821	1.67196	0.0945315	0.187001	1.01821	1369.17	0.108991	9.34217	9.43836e-21	2.52101e-19	CDS			mucD CDS	HtrA protease/chaperone protein	bi	BB3749	100	mucD	bi	BP2434	99.8
	CJ015_06305	lepA	0.245102	2114.92	0.108646	2.25597	0.0240724	0.0892619	-0.0355962	2143.85	0.0905549	-0.39309	0.694253	0.796044	0.000662219	2081.88	0.114579	0.0057796	0.995389	0.996878	CDS			lepA CDS	Translation elongation factor LepA	bi	BB3748	100	lepA	bi	BP2433	99.83
	CJ015_06310	lepB	0.391767	478.061	0.153715	2.54867	0.0108135	0.0477479	-0.0971804	472.832	0.155857	-0.623521	0.532942	0.668842	0.0247773	497.538	0.187509	0.132139	0.894874	0.937972	CDS			lepB CDS	Signal peptidase I (EC 3.4.21.89)	bi	BB3747	100	lep	bi	BP2432	98.98
	CJ015_06315	rnc	-0.0623487	443.968	0.180415	-0.345585	0.729654	0.873967	0.585162	402.337	0.118254	4.94836	7.48418e-07	7.92512e-06	0.0549011	374.597	0.243362	0.225594	0.821517	0.891288	CDS			rnc CDS	Ribonuclease III (EC 3.1.26.3)	bi	BB3746	100	rnc	bi	BP2431	100
	CJ015_06320	era	0.216064	918.01	0.154396	1.39942	0.161688	0.357151	0.940531	712.97	0.261559	3.59587	0.000323312	0.00176151	1.2162	639.011	0.230065	5.28632	1.24802e-07	1.06478e-06	CDS			era CDS	GTP-binding protein Era	bi	BB3745	100		bi	BP2430	100
	CJ015_06325	recO	0.0488069	68.4783	0.210147	0.232251	0.816343	0.91394	0.33891	67.87	0.281197	1.20524	0.228111	0.364589	0.616605	51.6621	0.310978	1.98279	0.0473905	0.111058	CDS			recO CDS	DNA recombination and repair protein RecO	bi	BB3744	100		bi	BP2429	99.49
	CJ015_06330		-0.0984389	82.2363	0.184949	-0.53225	0.594553	0.791067	0.431378	79.9412	0.255613	1.68762	0.0914835	0.182229	0.750327	54.3707	0.31677	2.36868	0.0178517	0.0494815	CDS			LysR family transcriptional regulator CDS	LysR-family transcriptional regulator	bi	BB3743	100		bi	BP2428	99.36
	CJ015_06335		-0.00667191	16.417	0.264888	-0.0251876	0.979905	0.992058	0.581022	14.0585	0.259209	2.24151	0.0249928	0.0651293	0.408478	12.4719	0.377503	1.08205	0.279229	0.436359	CDS			threonine synthase CDS	Threonine synthase (EC 4.2.3.1)	bi	BB3742	99.73		-
	CJ015_06340		-0.191627	11.1953	0.305127	-0.628023	0.529989	0.744612	0.518196	10.3277	0.348813	1.4856	0.137385	0.248543	0.682784	7.42227	0.486211	1.4043	0.160231	0.289042	CDS			succinylglutamate desuccinylase CDS	succinate dehydrogenase subunit	bi	BB3741	100		bi	BP2426	99.31
	CJ015_06345		-0.0235764	51.6906	0.207472	-0.113636	0.909526	0.960668	0.807865	43.1215	0.211363	3.82216	0.000132289	0.000812259	0.626444	37.0921	0.263443	2.37791	0.0174109	0.048374	CDS			tripartite tricarboxylate transporter substrate binding protein CDS	Tricarboxylate transport protein TctC	bi	BB3740	100		bi	BP2425	99.68
	CJ015_06350		0.0692807	2528.16	0.110102	0.629241	0.529191	0.744612	0.379623	2353.91	0.379086	1.00141	0.316627	0.464881	0.132623	2215.45	0.157974	0.839526	0.401174	0.56367	CDS			BAX inhibitor (BI)-1/YccA family protein CDS	Integral membrane protein, interacts with FtsH	bi	BB3739	100		bi	BP2424	100
	CJ015_06355		0.203125	32.4674	0.225153	0.902166	0.366969	0.597863	-0.048405	33.4946	0.217578	-0.222472	0.823947	0.890994	0.319426	27.7032	0.296435	1.07756	0.281232	0.438353	CDS			hypothetical protein CDS	ortholog of Bordetella pertussis (BX470248) BP2423	bi	BB3738	99.07		bi	BP2423	99.07
	CJ015_06360	holC	0.260566	85.243	0.172566	1.50995	0.131057	0.309584	-0.278517	93.4358	0.225487	-1.23518	0.216764	0.35124	0.149637	81.5434	0.225849	0.662552	0.507617	0.659734	CDS			holC CDS	DNA polymerase III chi subunit (EC 2.7.7.7)	bi	BB3737	100		bi	BP2422	100
	CJ015_06365	pepA	0.0783545	1188.89	0.0886418	0.883945	0.376726	0.608177	0.219912	1158.42	0.0791963	2.7768	0.00548965	0.0188383	-0.0974361	1139	0.128567	-0.757862	0.448534	0.605275	CDS			pepA CDS	Cytosol aminopeptidase PepA (EC 3.4.11.1)	bi	BB3736	100	pepA	bi	BP2421	100
	CJ015_06370	lptF	0.0125256	877.591	0.142657	0.087802	0.930034	0.96729	-0.234367	1024.28	0.131482	-1.78251	0.0746668	0.156939	0.0225595	778.329	0.17752	0.127081	0.898876	0.941117	CDS			lptF CDS	FIG000988: Predicted permease	bi	BB3735	100		bi	BP2420	99.73
	CJ015_06375		0.042677	45.1361	0.1895	0.225208	0.821817	0.916488	0.140457	46.7912	0.190722	0.736447	0.461459	0.607228	0.320251	36.2453	0.274499	1.16667	0.243342	0.395284	CDS			LysR family transcriptional regulator CDS	Transcriptional regulator, LysR family	bi	BB3734	100		bi	BP2419	99.67
	CJ015_06380		-0.747809	244.182	0.116578	-6.41469	1.4111e-10	3.75728e-09	-1.28618	555.885	0.253996	-5.06379	4.11002e-07	4.55795e-06	-0.954271	230.483	0.201044	-4.74657	2.06897e-06	1.47815e-05	CDS			ABC transporter substrate-binding protein CDS	Leucine-, isoleucine-, valine-, threonine-, and alanine-binding protein	bi	BB3733	100		bi	BP2418	99.75
	CJ015_06385	mmsA_1	-1.14613	151.75	0.170362	-6.7276	1.72482e-11	4.88698e-10	-2.2023	616.454	0.278867	-7.89732	2.84972e-15	8.40757e-14	-2.62346	282.69	0.269934	-9.71888	2.5051e-22	7.69704e-21	CDS			mmsA_1 CDS	Methylmalonate-semialdehyde dehydrogenase (EC 1.2.1.27)	bi	BB3732	99.8		bi	BP2417	99.59
	CJ015_06390		-0.510023	1908.18	0.143994	-3.54196	0.000397164	0.00318019	0.524024	1997.1	0.288033	1.81932	0.0688623	0.147168	0.939116	1036.74	0.240256	3.90881	9.27507e-05	0.000479671	CDS			LysR family transcriptional regulator CDS	Alkanesulfonate utilization operon LysR-family regulator CbI	bi	BB3731	100		bi	BP2416	99.68
	CJ015_06395		-0.105322	71.2446	0.203857	-0.516647	0.605402	0.798293	-0.252803	87.1402	0.285172	-0.886494	0.375351	0.523884	-0.0719392	64.3128	0.365936	-0.19659	0.844149	0.906014	CDS			DUF2325 domain-containing protein CDS	FIG00431690: hypothetical protein	bi	BB3730	100		bi	BP2414	100
	CJ015_06400		0.267598	940.096	0.109107	2.45262	0.0141819	0.0600421	-1.47458	1817.22	0.28623	-5.15172	2.58111e-07	2.98962e-06	-0.948996	1369.7	0.12324	-7.70038	1.35661e-14	2.39753e-13	CDS			peptidoglycan endopeptidase CDS	NLP/P60 family protein	bi	BB3729	100		bi	BP2413	99.09
	CJ015_06405	prpE	-0.0295292	395.362	0.113972	-0.259093	0.795564	0.903492	-0.00720316	432.941	0.194853	-0.0369672	0.970511	0.980122	0.142459	335.172	0.173612	0.82056	0.411897	0.573237	CDS			prpE CDS	Propionate--CoA ligase (EC 6.2.1.17)	bi	BB3728	100	prpE	uni	BP2409	39.11
	CJ015_06410		0.0151008	243.698	0.141208	0.10694	0.914837	0.960668	-0.0251576	263.05	0.118369	-0.212535	0.831689	0.896268	-0.216132	238.682	0.176324	-1.22577	0.220287	0.368006	CDS			hypothetical protein CDS	Protein GlcG	bi	BB3727	100		bi	BP2411	99.26
	CJ015_06415		0.0449247	103.458	0.162299	0.276802	0.781932	0.897503	-0.33216	125.07	0.195545	-1.69864	0.089387	0.179194	-0.302677	106.393	0.211872	-1.42859	0.153123	0.279004	CDS			MFS transporter CDS	FIG00761799: membrane protein	bi	BB3726	100		-
	CJ015_06420	acs	0.0778888	1826.89	0.08183	0.951837	0.34118	0.573389	0.00792789	1918.86	0.0908001	0.0873114	0.930424	0.956314	-0.201079	1808.69	0.104352	-1.92693	0.0539879	0.122845	CDS			acs CDS	Acetyl-coenzyme A synthetase (EC 6.2.1.1)	bi	BB3725	100		bi	BP2409	99.39
	CJ015_06425		0.0342827	74.1626	0.18709	0.183242	0.854608	0.932747	-0.260777	87.0553	0.202515	-1.28769	0.197854	0.329125	-0.159538	69.9427	0.260194	-0.613149	0.539778	0.685171	CDS			EamA family transporter CDS	Permease of the drug/metabolite transporter (DMT) superfamily	bi	BB3724	100		bi	BP2408	98.66
	CJ015_06430	ltaE	0.121787	75.3504	0.216801	0.561746	0.574289	0.776267	-0.163298	84.1924	0.159834	-1.02167	0.306935	0.453062	0.498038	61.4644	0.254743	1.95506	0.0505755	0.116661	CDS			ltaE CDS	Low-specificity L-threonine aldolase (EC 4.1.2.5)	bi	BB3723	100	ltaE	bi	BP2407	100
	CJ015_06435		-0.293394	14.4458	0.281326	-1.0429	0.296996	0.528897	-0.924624	24.078	0.247414	-3.73716	0.000186111	0.00109466	-1.39749	21.2878	0.325414	-4.29448	1.75101e-05	0.000104726	CDS			antibiotic biosynthesis monooxygenase CDS	Antibiotic biosynthesis monooxygenase	bi	BB3722	100		bi	BP2406	99.17
	CJ015_06440		-0.265208	52.5717	0.213661	-1.24126	0.214511	0.432453	-0.432538	72.3069	0.280806	-1.54034	0.123476	0.229034	-0.878974	59.9503	0.273911	-3.20897	0.00133211	0.0052012	CDS			cytochrome CDS	putative cytochrome p450 oxidoreductase	bi	BB3721	99.74		bi	BP2405	97.92
	CJ015_06445		-0.140259	13.642	0.281342	-0.498534	0.618108	0.806862	-1.10779	24.0603	0.331626	-3.3405	0.000836279	0.00388799	-0.606296	13.9225	0.348143	-1.74152	0.0815933	0.171697	CDS			NAD(P)-dependent oxidoreductase CDS	Nucleoside-diphosphate-sugar epimerases	bi	BB3720	98.64		bi	BP2404	98.98
	CJ015_06450		0.13628	847.015	0.091345	1.49193	0.135718	0.317729	-0.499147	1059.38	0.0693964	-7.1927	6.35235e-13	1.4536e-11	-0.713241	1056.98	0.119683	-5.9594	2.53167e-09	2.66847e-08	CDS			electron transfer flavoprotein-ubiquinone oxidoreductase CDS	Electron transfer flavoprotein-ubiquinone oxidoreductase (EC 1.5.5.1)	bi	BB3719	99.63		bi	BP2403	99.63
	CJ015_06455		-0.138811	139.79	0.132637	-1.04655	0.295307	0.526526	0.042408	153.23	0.115389	0.367521	0.71323	0.810099	-0.159456	122.496	0.17293	-0.922083	0.356485	0.521124	CDS			thioesterase CDS	4HBT, 4-hydroxybenzoyl-CoA thioesterase	bi	BB3718	100		bi	BP2402	100
	CJ015_06460		0.0286168	356.427	0.13148	0.217651	0.827701	0.919674	-0.0294249	382.179	0.0997662	-0.294939	0.76804	0.852954	-0.361404	368.27	0.143746	-2.51419	0.0119305	0.0350095	CDS			CoA transferase subunit A CDS	Succinyl-CoA:3-ketoacid-coenzyme A transferase subunit A (EC 2.8.3.5)	bi	BB3717	100		uni	BP0221	48.68
	CJ015_06465		0.00746589	970.736	0.130487	0.0572156	0.954373	0.979168	-0.472007	1249.29	0.188559	-2.50323	0.0123067	0.0368414	-0.975923	1287.52	0.122574	-7.9619	1.69414e-15	3.3184e-14	CDS			CoA transferase subunit B CDS	Succinyl-CoA:3-ketoacid-coenzyme A transferase subunit B (EC 2.8.3.5)	bi	BB3716	100		bi	BP2400	100
	CJ015_06470		0.15308	279.54	0.131135	1.16734	0.243073	0.466795	0.666265	237.778	0.253032	2.63313	0.00846029	0.0270087	1.11128	193.581	0.183992	6.03982	1.54284e-09	1.68672e-08	CDS			MurR/RpiR family transcriptional regulator CDS	Transcriptional regulator RpiR in protein degradation cluster	bi	BB3715	99.66		bi	BP2399	99.32
	CJ015_06475		0.163178	299.822	0.191201	0.853435	0.393418	0.625284	0.106606	300.501	0.319394	0.333776	0.738549	0.829034	1.01705	215.288	0.23045	4.41329	1.0181e-05	6.45026e-05	CDS			isoaspartyl peptidase/L-asparaginase CDS	Isoaspartyl aminopeptidase (EC 3.4.19.5) @ Asp-X dipeptidase	bi	BB3714	99.69		bi	BP2398	99.69
	CJ015_06480		-0.0340989	475.761	0.0987361	-0.345354	0.729828	0.873967	-0.069736	536.471	0.158653	-0.439551	0.660262	0.771032	0.284542	381.844	0.134426	2.11672	0.0342835	0.0852284	CDS			ABC transporter ATP-binding protein CDS	Dipeptide transport ATP-binding protein DppD in protein degradation cluster	bi	BB3713	99.84		bi	BP2397	99.84
	CJ015_06485		0.227182	272.129	0.132263	1.71765	0.0858605	0.229723	-0.113259	296.374	0.308352	-0.367305	0.713392	0.810099	0.171716	252.357	0.189759	0.904918	0.365509	0.528103	CDS			glutathione ABC transporter substrate-binding protein GsiB CDS	Dipeptide transport system, periplasmic component in protein degradation cluster	bi	BB3712	99.81		bi	BP2396	99.61
	CJ015_06490		0.0538557	65.2321	0.192531	0.279725	0.779689	0.897388	0.229098	68.1908	0.347106	0.660023	0.509239	0.650872	0.590057	50.0581	0.223124	2.64453	0.00818052	0.0253171	CDS			glutathione ABC transporter permease GsiC CDS	Dipeptide transport system permease protein DppB (TC 3.A.1.5.2)	bi	BB3711	100		bi	BP2395	100
	CJ015_06495		0.158559	173.505	0.146534	1.08206	0.279226	0.511776	-0.699221	238.83	0.272283	-2.568	0.0102288	0.0313206	-0.386766	191.614	0.193628	-1.99747	0.0457738	0.108186	CDS			glutathione ABC transporter permease GsiD CDS	Dipeptide transport system permease protein DppC (TC 3.A.1.5.2)	bi	BB3710	100		bi	BP2394	99.67
	CJ015_06500		-0.0417442	62.073	0.196178	-0.212787	0.831493	0.920767	-0.734379	92.9085	0.242713	-3.02571	0.00248051	0.00977822	-0.376623	61.8279	0.239306	-1.57381	0.115531	0.22489	CDS			aminopeptidase CDS	D-aminopeptidase (EC 3.4.11.19)	bi	BB3709	100		bi	BP2393	100
	CJ015_06505		-0.0112298	26.974	0.225321	-0.0498392	0.960251	0.982251	-0.443653	36.3703	0.333376	-1.33079	0.183258	0.309847	-0.406192	27.967	0.269082	-1.50955	0.131159	0.248319	CDS			aminopeptidase CDS	D-aminopeptidase dipeptide-binding protein DppA (EC 3.4.11.-)	bi	BB3708	99.63		-
	CJ015_06510		0.0840982	86.5859	0.152929	0.549918	0.582376	0.781452	-0.498012	112.503	0.214681	-2.31978	0.0203526	0.0549648	-0.393829	93.686	0.180723	-2.17919	0.0293178	0.0747007	CDS			aminopeptidase P family protein CDS	Xaa-Pro aminopeptidase (EC 3.4.11.9)	bi	BB3707	100		bi	BP2391	99.83
	CJ015_06515	pyrG	0.218495	4852.09	0.0754628	2.8954	0.0037867	0.0203616	0.275971	4468.19	0.110823	2.49021	0.0127669	0.0380735	0.131419	4521.97	0.124067	1.05925	0.289484	0.446771	CDS			pyrG CDS	CTP synthase (EC 6.3.4.2)	bi	BB3706	100	pyrG	bi	BP2389	100
	CJ015_06520	kdsA	0.0320009	1456.38	0.126904	0.252167	0.800912	0.905353	0.533012	1310.55	0.135252	3.94087	8.11875e-05	0.000535129	-0.0718045	1346.77	0.163221	-0.439921	0.659994	0.780535	CDS			kdsA CDS	2-Keto-3-deoxy-D-manno-octulosonate-8-phosphate synthase (EC 2.5.1.55)	bi	BB3705	100	kdsA	bi	BP2388	99.65
	CJ015_06525		0.0456488	393.806	0.148569	0.307256	0.758649	0.888743	0.39715	363.863	0.189598	2.0947	0.0361977	0.087663	-0.280003	393.872	0.185841	-1.50668	0.131893	0.249509	CDS			DUF1330 domain-containing protein CDS	FIG00974677: hypothetical protein	bi	BB3704	100		bi	BP2387	100
	CJ015_06530	eno	0.0517075	2017.46	0.0916955	0.563905	0.572819	0.775455	0.249522	1970.07	0.130936	1.90569	0.0566909	0.125798	-0.107547	1908.93	0.129352	-0.831435	0.405728	0.568842	CDS			eno CDS	Enolase (EC 4.2.1.11)	bi	BB3703	100	eno	bi	BP2386	100
	CJ015_06535	ftsB	-0.130154	306.991	0.166368	-0.782328	0.434022	0.668657	0.392036	302.057	0.216365	1.81192	0.0699986	0.149256	-0.0434329	260.782	0.181058	-0.239883	0.810421	0.883327	CDS			ftsB CDS	Cell division protein DivIC (FtsB), stabilizes FtsL against RasP cleavage	bi	BB3702	99.15		bi	BP2385	99.15
	CJ015_06540		0.533545	123.17	0.148704	3.58798	0.000333254	0.00271768	-0.454262	134.419	0.142379	-3.19051	0.00142023	0.00606768	0.1333	128.229	0.165543	0.805229	0.420688	0.581834	CDS			CadC-family transcriptional regulator CDS	Adenylate cyclase (EC 4.6.1.1)	bi	BB3701	99.23		bi	BP2384	99.23
	CJ015_06545		-0.185105	5.24077	0.356627	-0.519045	0.603729	0.797276	1.17957	4.06778	0.493171	2.39181	0.0167656	0.0474352	0.496399	3.23131	0.579696	0.85631	0.391826	0.554645	CDS			NmrA family transcriptional regulator CDS	putative secreted protein	bi	BB3700	100		bi	BP2383	100
	CJ015_06550		0.263388	1.84604	0.358153	0.735406	0.462092	NA	0.362517	1.27995	0.676702	0.535712	0.592157	0.718582	-0.428438	2.78584	0.640484	-0.668928	0.503542	0.655821	CDS			carboxymuconolactone decarboxylase family protein CDS	4-carboxymuconolactone decarboxylase domain/alkylhydroperoxidase AhpD family core domain protein	bi	BB3699	100		bi	BP2382	100
	CJ015_06555		-0.167427	6.59068	0.339775	-0.492757	0.622185	0.810748	0.802834	5.69405	0.462896	1.73437	0.0828524	0.169647	0.498216	4.51256	0.532716	0.935238	0.349666	0.514324	CDS			cupin domain-containing protein CDS	FIG00432658: hypothetical protein	uni	BB1210	35		bi	BP2381	99.25
	CJ015_06560		0.374533	23.6993	0.243736	1.53663	0.124384	0.298467	-0.21464	25.3633	0.279079	-0.7691	0.441834	0.587984	1.44687	17.6716	0.379648	3.81108	0.000138362	0.000683236	CDS			hypothetical protein CDS	putative periplasmic protein	bi	BB3698	100		bi	BP2380	99.2
	CJ015_06565		0.31443	412.112	0.105579	2.97815	0.00289993	0.016433	-0.0226413	404.149	0.106194	-0.213208	0.831165	0.896115	-0.213513	450.372	0.139648	-1.52893	0.126281	0.241516	CDS			redox-regulated molecular chaperone Hsp33 CDS	33 kDa chaperonin (Heat shock protein 33) (HSP33)	bi	BB3697	99.02		bi	BP2379	100
	CJ015_06570		0.115181	665.947	0.0865905	1.33018	0.183458	0.3906	1.1636	499.104	0.150701	7.72127	1.1518e-14	3.25488e-13	0.850958	482.318	0.131423	6.47497	9.48332e-11	1.1952e-09	CDS			gamma carbonic anhydrase family protein CDS	carbonic anhydrase, family 3	bi	BB3696	100		bi	BP2378	100
	CJ015_06575		-0.178061	1747.65	0.102343	-1.73985	0.0818861	0.221775	0.861279	1525.18	0.220235	3.91073	9.2016e-05	0.000597022	0.0125699	1434.42	0.126179	0.0996195	0.920646	0.951142	CDS			AMP-binding protein CDS	Acetyl-coenzyme A synthetase (EC 6.2.1.1)	bi	BB3695	100		bi	BP2377	100
	CJ015_06580		0.302723	32.7886	0.209377	1.44583	0.148226	0.336432	0.0393723	34.308	0.342232	0.115046	0.908409	0.944238	0.629379	27.1416	0.284992	2.20841	0.0272157	0.0703607	CDS			UDP-2,3-diacylglucosamine diphosphatase CDS	Ser/Thr protein phosphatase family protein, UDP-2,3-diacylglucosamine hydrolase (EC 3.6.1.-) homolog	bi	BB3694	100		bi	BP2376	100
	CJ015_06585		0.269847	120.495	0.148737	1.81426	0.069638	0.197688	0.289981	109.417	0.199465	1.4538	0.146003	0.262313	0.676605	98.038	0.195782	3.45591	0.000548442	0.0023939	CDS			RDD family protein CDS	Probable transmembrane protein	bi	BB3693	100		-
	CJ015_06590		-0.0751091	14466.2	0.223416	-0.336185	0.736732	0.877251	-0.28169	17970	0.342093	-0.82343	0.410263	0.558163	-0.243429	13505.3	0.231834	-1.05002	0.293711	0.451368	CDS			hypothetical protein CDS	ortholog of Bordetella pertussis (BX470248) BP2374	bi	BB3692	100		bi	BP2374	100
	CJ015_06595	rlmL	0.227012	258.31	0.113871	1.99359	0.0461971	0.145955	-0.365458	299.531	0.0905791	-4.03468	5.46771e-05	0.000374986	-0.0790847	263.274	0.150928	-0.52399	0.600286	0.736415	CDS			rlmL CDS	Methyltransferase (EC 2.1.1.-)	bi	BB3691	100		bi	BP2373	92.38
	CJ015_06600		0.00739917	206.629	0.142606	0.0518853	0.95862	0.981265	-0.494092	268.561	0.120411	-4.1034	4.07129e-05	0.000290691	-0.242851	198.826	0.158834	-1.52896	0.126275	0.241516	CDS			hypothetical protein CDS	Protoporphyrinogen IX oxidase, novel form, HemJ (EC 1.3.-.-)	bi	BB3690	100		bi	BP2372	100
	CJ015_06605	prpD	-0.0428771	243.237	0.153996	-0.27843	0.780683	0.89743	-0.0243413	264.654	0.128008	-0.190154	0.849188	0.908498	-0.528956	258.542	0.185899	-2.8454	0.0044356	0.0149047	CDS			prpD CDS	2-methylcitrate dehydratase (EC 4.2.1.79)	bi	BB3689	100	prpD	bi	BP2371	99.38
	CJ015_06610	prpF	-0.628006	233.597	0.158609	-3.95946	7.51209e-05	0.000763298	0.0348363	289.374	0.145047	0.240173	0.810196	0.880795	-1.11117	246.388	0.184197	-6.03255	1.61397e-09	1.76039e-08	CDS			prpF CDS	2-methylaconitate isomerase	bi	BB3688	100		bi	BP2370	99.49
	CJ015_06615	acnD	-0.189002	129.563	0.159464	-1.18524	0.235924	0.459155	-0.899113	210.832	0.111175	-8.08741	6.09493e-16	1.91888e-14	-1.42151	196.757	0.179215	-7.93187	2.15866e-15	4.17608e-14	CDS			acnD CDS	2-methylcitrate dehydratase FeS dependent (EC 4.2.1.79)	bi	BB3687	100	acnA, acnM, acn	bi	BP2369	99.67
	CJ015_06620	prpC	-0.0905372	240.075	0.119086	-0.760266	0.447095	0.680731	-0.409181	308.196	0.147167	-2.78038	0.00542958	0.0186458	-0.557692	252.413	0.170165	-3.27736	0.00104781	0.00422812	CDS			prpC CDS	2-methylcitrate synthase (EC 2.3.3.5)	bi	BB3686	100	prpC	bi	BP2368	99.75
	CJ015_06625	prpB	-0.206862	250.798	0.113191	-1.82755	0.0676173	0.193322	0.229681	265.709	0.232772	0.986722	0.323779	0.471646	0.193881	190.753	0.143923	1.34712	0.177943	0.312246	CDS			prpB CDS	Methylisocitrate lyase (EC 4.1.3.30)	bi	BB3685	100	prpB	uni	BP0718	42.23
	CJ015_06630	mdh	-0.398128	678.726	0.123922	-3.21273	0.00131479	0.00868662	0.0309481	822.757	0.329545	0.0939116	0.925179	0.953012	0.00946394	503.779	0.189341	0.0499835	0.960136	0.973926	CDS			mdh CDS	Malate dehydrogenase (EC 1.1.1.37)	bi	BB3684	100	mdH	bi	BP2365	100
	CJ015_06635		-0.365521	1179.28	0.145635	-2.50985	0.0120784	0.0527535	-0.164297	1483.31	0.234885	-0.699477	0.484254	0.628333	-0.359088	1023.27	0.191389	-1.87622	0.0606253	0.134943	CDS			GntR family transcriptional regulator CDS	Putative alkanesulfonate metabolism utilization regulator	bi	BB3683	100		bi	BP2364	100
	CJ015_06640	sdhC	0.115465	550.122	0.176558	0.653978	0.513126	0.733037	-0.395254	659.917	0.186653	-2.11759	0.0342101	0.0839329	-0.270276	566.319	0.219876	-1.22922	0.218991	0.366622	CDS			sdhC CDS	Succinate dehydrogenase cytochrome b-556 subunit	bi	BB3682	100	sdhC, cybA	bi	BP2363	100
	CJ015_06645	sdhD	0.215217	153.316	0.225951	0.952494	0.340847	0.573266	0.20893	141.767	0.202407	1.03223	0.301964	0.448406	-0.391379	173.389	0.286516	-1.36599	0.171941	0.304328	CDS			sdhD CDS	Succinate dehydrogenase hydrophobic membrane anchor protein	bi	BB3681	100	sdhD	bi	BP2362	100
	CJ015_06650	sdhA	0.164852	768.104	0.111628	1.4768	0.139729	0.324501	-0.133566	835.089	0.136562	-0.978058	0.328045	0.475608	-0.202565	785.808	0.141179	-1.43482	0.15134	0.277043	CDS			sdhA CDS	Succinate dehydrogenase flavoprotein subunit (EC 1.3.99.1)	bi	BB3680	100	sdhA	bi	BP2361	100
	CJ015_06655	sdhB	0.0923965	200.569	0.168968	0.546829	0.584496	0.782317	-0.182183	228.905	0.178213	-1.02227	0.306652	0.452835	-0.590033	235.411	0.228099	-2.58675	0.00968871	0.0292956	CDS			sdhB CDS	Succinate dehydrogenase iron-sulfur protein (EC 1.3.99.1)	bi	BB3679	100	sdhB	bi	BP2360	100
	CJ015_06660	sdhE	-0.162968	552.987	0.182064	-0.895117	0.370725	0.601401	0.365893	554.093	0.300964	1.21574	0.224085	0.360241	-0.265523	509.935	0.247586	-1.07245	0.283519	0.440603	CDS			sdhE CDS	YgfY COG2938	bi	BB3678	100		bi	BP2359	100
	CJ015_06665	gltA	0.212867	1559.93	0.0967494	2.20019	0.0277936	0.0991508	0.362189	1419.23	0.199554	1.81499	0.0695251	0.148381	0.350857	1351.71	0.172739	2.03114	0.0422412	0.101366	CDS			gltA CDS	Citrate synthase (si) (EC 2.3.3.1)	bi	BB3677	100	gltA, gluT, icdB	bi	BP2358	99.77
	CJ015_06670		-0.387569	96.7131	0.164994	-2.34899	0.0188243	0.0741085	0.437827	100.831	0.139697	3.13412	0.00172368	0.00714292	0.142284	70.919	0.233602	0.609087	0.542467	0.686998	CDS			hypothetical protein CDS	putative membrane protein	bi	BB3676	99.22		uni	BP0298	34.9
	CJ015_06675		0.101753	69.2333	0.184059	0.55283	0.58038	0.780335	0.303351	63.7264	0.151823	1.99806	0.0457105	0.105943	0.250663	60.9445	0.262156	0.956159	0.338992	0.50303	CDS			DUF2214 domain-containing protein CDS	putative inner membrane protein	bi	BB3675	100		-
	CJ015_06680	fim2	-0.700644	452.267	0.239368	-2.92706	0.00342178	0.0187646	3.67226	315.298	0.412213	8.90864	5.1663e-19	2.30811e-17	3.62913	150.467	0.352815	10.2862	8.13046e-25	2.78988e-23	CDS		e	fim2 CDS	serotype 2 fimbrial subunit precursor	bi	BB3674	100	fim2	uni	BP1119	72.51
	CJ015_06685	maeB_1	0.341981	1677.86	0.0872	3.9218	8.78882e-05	0.000873671	-0.204378	1755.45	0.0849574	-2.40566	0.0161433	0.046204	-0.135044	1799.41	0.1047	-1.28983	0.197111	0.338552	CDS			maeB_1 CDS	NADP-dependent malic enzyme (EC 1.1.1.40)	bi	BB3673	100	maeB	bi	BP1120	99.87
	CJ015_06690	aceE_1	0.345663	358.395	0.104954	3.29347	0.000989584	0.00680243	0.316296	311.347	0.22858	1.38375	0.166436	0.287781	-0.123995	383.717	0.146093	-0.848735	0.396029	0.559084	CDS			aceE_1 CDS	Pyruvate dehydrogenase E1 component (EC 1.2.4.1)	bi	BB3672	100	aceE	bi	BP1121	99.67
	CJ015_06695		-0.474001	31.9576	0.23746	-1.99613	0.0459196	0.145286	1.11071	27.7352	0.252416	4.40033	1.08087e-05	8.8954e-05	0.408828	18.3352	0.336501	1.21494	0.22439	0.372873	CDS			Lrp/AsnC family transcriptional regulator CDS	Transcriptional regulator, AsnC family	bi	BB3671	100		bi	BP1122	100
	CJ015_06705	odhA	0.0260122	6082.02	0.0891699	0.291715	0.770504	0.893252	0.0568942	6371.51	0.115162	0.494036	0.621281	0.741614	-0.29493	6107.51	0.108866	-2.70912	0.00674612	0.0213847	CDS			odhA CDS	2-oxoglutarate dehydrogenase E1 component (EC 1.2.4.2)	bi	BB3669	100	odhA, sucA	bi	BP1124	100
	CJ015_06710	odhB	-0.127642	3548.48	0.0757417	-1.68523	0.0919435	0.241755	0.11764	3795.17	0.245635	0.47892	0.631995	0.748093	-0.59972	3774.96	0.11258	-5.32704	9.98272e-08	8.72282e-07	CDS			odhB CDS	Dihydrolipoamide succinyltransferase component (E2) of 2-oxoglutarate dehydrogenase complex (EC 2.3.1.61)	bi	BB3668	98.53	odhB, sucB	bi	BP1125	96.57
	CJ015_06715	odhL	-0.0733182	1562.4	0.0934628	-0.784465	0.432767	0.668122	0.163209	1621.6	0.157316	1.03746	0.299522	0.446212	-0.190359	1447.28	0.118634	-1.60458	0.108586	0.213941	CDS			odhL CDS	Dihydrolipoamide dehydrogenase of 2-oxoglutarate dehydrogenase (EC 1.8.1.4)	bi	BB3667	100	odhL	bi	BP1126	100
	CJ015_06720	zapE	0.256248	218.617	0.123823	2.06947	0.0385021	0.127094	-0.51052	262.401	0.140245	-3.6402	0.000272421	0.00152134	-0.393229	250.898	0.141486	-2.77927	0.00544811	0.0177858	CDS			zapE CDS	ATPase component BioM of energizing module of biotin ECF transporter	bi	BB3666	100		bi	BP1127	99.47
	CJ015_06725		-0.713562	49.3179	0.208334	-3.4251	0.000614581	0.00463558	0.483164	53.2128	0.206151	2.34375	0.0190912	0.0523724	0.0740815	29.4431	0.286171	0.258871	0.795735	0.873395	CDS			NAD(P)-dependent oxidoreductase CDS	3-oxoacyl-[acyl-carrier protein] reductase (EC 1.1.1.100)	bi	BB3665	99.21	fabG	bi	BP1128	99.21
	CJ015_06730		0.047867	216.557	0.167763	0.285325	0.775395	0.895076	-0.18048	247.242	0.185141	-0.974825	0.329647	0.476982	0.22098	183.063	0.234661	0.941697	0.346348	0.510722	CDS			LysR family transcriptional regulator CDS	LysR-family transcriptional regulator	bi	BB3664	100		bi	BP1129	100
	CJ015_06735		-0.661031	39.1731	0.227919	-2.90029	0.00372822	0.020096	0.311387	45.1635	0.272641	1.14211	0.253407	0.394141	-0.770255	34.1637	0.343238	-2.24409	0.0248267	0.0654195	CDS			tripartite tricarboxylate transporter substrate binding protein CDS	putattive exported protein	bi	BB3663	100		bi	BP1131	99.69
	CJ015_06740		-0.563274	21.046	0.259168	-2.17339	0.0297507	0.104779	0.613575	21.369	0.296326	2.07061	0.0383956	0.0919886	0.362579	11.9685	0.365378	0.992338	0.321033	0.4834	CDS			short-chain dehydrogenase CDS	3-oxoacyl-[acyl-carrier protein] reductase (EC 1.1.1.100)	bi	BB3662	100		bi	BP1132	100
	CJ015_06745	tauD	-0.480923	101.468	0.151291	-3.17879	0.00147889	0.00956301	0.38762	108.069	0.37166	1.04294	0.296976	0.443268	-0.444783	86.8543	0.194893	-2.2822	0.0224778	0.0602785	CDS			tauD CDS	Probable dioxygenase	bi	BB3661	100	tauD, ssiD	uni	BP3856	43.01
	CJ015_06750	fecI	0.207993	7.53552	0.335861	0.619282	0.53573	0.74816	-0.695657	9.82085	0.409495	-1.69882	0.0893537	0.179194	-0.207421	8.53255	0.436697	-0.474977	0.634804	0.762827	CDS			fecI CDS	ECF-family sigma factor	bi	BB3660	100	fecI	bi	BP1136	99.44
	CJ015_06755	fecR	0.132452	3.14631	0.367216	0.360692	0.71833	NA	-0.37865	3.3787	0.480739	-0.787641	0.430906	0.578195	0.634282	2.06737	0.666626	0.95148	0.341361	0.505907	CDS			fecR CDS	putative signal transduction protein	bi	BB3659	100	fecR	bi	BP1137	100
	CJ015_06760	bfrH	0.399937	12.4062	0.327035	1.22292	0.22136	0.440329	0.0152667	10.5801	0.371154	0.0411331	0.96719	0.978242	0.706719	10.2052	0.472985	1.49417	0.135132	0.253544	CDS			bfrH CDS	Ferrichrome-iron receptor	bi	BB3658	99.51	bfrH	bi	BP1138	99.76
	CJ015_06765		-0.594294	2.33004	0.363511	-1.63487	0.102076	NA	0.338255	2.87159	0.530361	0.637783	0.523615	0.66207	-0.665894	1.79698	0.723992	-0.919754	0.357702	0.522339	CDS			DUF3649 domain-containing protein CDS	FIG024006: iron uptake protein	bi	BB3605	100		bi	BP1139	100
	CJ015_06770		0.157122	24.7267	0.248523	0.632225	0.52724	0.743349	-0.730511	33.794	0.250605	-2.91499	0.00355699	0.0131178	-0.00486394	22.6247	0.285799	-0.0170187	0.986422	0.991693	CDS			PepSY domain-containing protein CDS	FIG138928: iron-regulated membrane protein	bi	BB3604	99.82		uni	BP0903	23.71
	CJ015_06775		0.129722	0.99959	0.308761	0.420138	0.674385	NA	0.15952	0.737807	0.779519	0.20464	0.837854	0.901255	-0.0877131	1.85717	0.763209	-0.114927	0.908503	0.946979	CDS			DUF3325 domain-containing protein CDS	FIG016502: iron uptake protein	bi	BB3603	100		bi	BP1141	99.07
	CJ015_06780	trpS	0.170108	904.464	0.0828481	2.05325	0.0400484	0.130831	-0.488663	1109.96	0.0547074	-8.93229	4.17262e-19	1.88209e-17	-0.463076	1029.29	0.118468	-3.90886	9.27333e-05	0.000479671	CDS			trpS CDS	Tryptophanyl-tRNA synthetase (EC 6.1.1.2)	bi	BB3602	99.56	trpS	bi	BP1143	99.11
	CJ015_06785		-0.381421	1005.86	0.114974	-3.31745	0.000908447	0.00636345	0.527917	1015.34	0.147573	3.57734	0.000347108	0.00186516	0.197579	706.895	0.148857	1.32731	0.184406	0.321072	CDS			RNA-binding transcriptional accessory protein CDS	Transcription accessory protein (S1 RNA-binding domain)	bi	BB3601	99.87	tex	bi	BP1144	99.62
	CJ015_06790		-0.0701191	512.392	0.102494	-0.684128	0.493895	0.718806	0.221648	525.97	0.160547	1.38058	0.167408	0.289249	0.704284	360.228	0.139823	5.03697	4.72967e-07	3.76851e-06	CDS			ATP-dependent DNA helicase CDS	DinG family ATP-dependent helicase YoaA	bi	BB3600	99.86		bi	BP1145	99.86
	CJ015_06795	bamD	0.201706	1437.06	0.0981667	2.05473	0.0399049	0.130555	0.0589386	1432.24	0.0882243	0.668054	0.504099	0.646278	-0.131184	1457.21	0.144491	-0.907906	0.363928	0.527381	CDS			bamD CDS	Probable component of the lipoprotein assembly complex (forms a complex with YaeT, YfgL, and NlpB)	bi	BB3599	100	comL	bi	BP1146	100
	CJ015_06800	rluD	-0.22801	631.026	0.120295	-1.89543	0.058036	0.172857	0.545835	610.048	0.0805209	6.7788	1.21178e-11	2.40867e-10	0.482523	435.092	0.178257	2.7069	0.00679157	0.0215143	CDS			rluD CDS	Ribosomal large subunit pseudouridine synthase D (EC 4.2.1.70)	bi	BB3598	100	rluD, sfhB	bi	BP1147	99.38
	CJ015_06805		-0.39048	131.599	0.147725	-2.64329	0.00821039	0.0381597	0.510564	135.41	0.232672	2.19435	0.0282101	0.0715704	1.29038	68.5328	0.223847	5.76458	8.18622e-09	8.10178e-08	CDS			laccase domain-containing protein CDS	COG1496: Uncharacterized conserved protein	bi	BB3597	100		bi	BP1148	98.71
	CJ015_06810		-0.347587	479.893	0.11422	-3.04315	0.00234118	0.0139763	0.47237	489.875	0.143585	3.28984	0.00100246	0.00451732	-0.0240693	371.697	0.139957	-0.171976	0.863456	0.919182	CDS			class I poly(R)-hydroxyalkanoic acid synthase CDS	Polyhydroxyalkanoic acid synthase	bi	BB3596	100	phbC	bi	BP1149	99.27
	CJ015_06815		-0.86718	243.219	0.157419	-5.50872	3.61448e-08	7.00702e-07	1.14997	234.415	0.151889	7.57115	3.69942e-14	9.86021e-13	0.0339837	142.678	0.196589	0.172866	0.862756	0.919124	CDS			beta-ketoacyl-ACP reductase CDS	Acetoacetyl-CoA reductase (EC 1.1.1.36)	bi	BB3595	99.59	phbB	bi	BP1150	99.59
	CJ015_06820	phaR	0.0522244	1188.45	0.119127	0.438394	0.661101	0.834111	-0.0164895	1264.68	0.102177	-0.161382	0.871793	0.922153	-0.898119	1550.07	0.115754	-7.75885	8.5705e-15	1.54367e-13	CDS			phaR CDS	PhbF	bi	BB3594	100		bi	BP1151	100
	CJ015_06825		-0.223383	114.636	0.170092	-1.31331	0.18908	0.399298	0.300744	120.397	0.277412	1.08411	0.278317	0.42293	-0.441104	106.93	0.230912	-1.91027	0.056098	0.126787	CDS			hypothetical protein CDS	Periplasmic protein p19 involved in high-affinity Fe2+ transport	bi	BB3593	100		bi	BP1152	99.44
	CJ015_06830		0.074578	26.9116	0.223436	0.333778	0.738547	0.877778	-0.0815881	31.0328	0.394646	-0.206737	0.836215	0.900111	0.194969	23.5002	0.295188	0.66049	0.508939	0.660918	CDS			cupredoxin domain-containing protein CDS	putative exported protein	bi	BB3592	100		bi	BP1153	100
	CJ015_06835		-0.318421	32.1429	0.223256	-1.42626	0.153793	0.345257	0.493438	32.7691	0.224238	2.2005	0.0277711	0.0708012	-0.0838955	26.2391	0.307205	-0.273093	0.784781	0.867448	CDS			FTR1 family iron permease CDS	High-affinity iron permease	bi	BB3591	100		bi	BP1154	99.29
	CJ015_06840		-0.298985	94.3105	0.204167	-1.46441	0.143082	0.329558	0.416804	97.5865	0.215757	1.93182	0.0533812	0.119514	0.243377	68.4418	0.320124	0.760259	0.4471	0.604318	CDS			4Fe-4S binding domain-containing protein CDS	Ferredoxin	bi	BB3590	100		bi	BP1155	98.91
	CJ015_06845		-0.0248073	63.4643	0.229466	-0.108109	0.913909	0.960668	-0.055716	72.226	0.31386	-0.177519	0.859101	0.914671	0.487865	47.4269	0.348828	1.39858	0.161939	0.291284	CDS			PhzF family phenazine biosynthesis protein CDS	Phenazine biosynthesis protein PhzF	bi	BB3589	99.66		bi	BP1156	99.66
	CJ015_06850		0.761478	438.403	0.1349	5.64477	1.65401e-08	3.36946e-07	0.195467	340.972	0.228519	0.855363	0.39235	0.541487	0.169388	489.037	0.167588	1.01074	0.31214	0.473804	CDS			phospholipid-binding protein CDS	Osmotically inducible protein OsmY	bi	BB3588	100		bi	BP1736	100
	CJ015_06855		0.896228	73.658	0.221683	4.04284	5.28081e-05	0.000558401	-0.00708441	54.8543	0.22268	-0.0318143	0.97462	0.982132	-0.120847	96.7735	0.23635	-0.511306	0.609136	0.743421	CDS			DUF1328 domain-containing protein CDS	putative membrane protein	bi	BB3587	100		bi	BP1737	100
	CJ015_06860		1.23456	586.612	0.219669	5.62008	1.90867e-08	3.85221e-07	-0.416406	451.885	0.217946	-1.91059	0.0560568	0.124627	0.0564357	817.936	0.332665	0.169647	0.865288	0.9208	CDS			CsbD family protein CDS	Protein yjbJ	bi	BB3586	100		bi	BP1738	100
	CJ015_06865	cphA_1	0.139333	75.1497	0.161261	0.86402	0.387577	0.619114	0.178333	75.0998	0.212996	0.83726	0.402446	0.550676	0.542255	59.7898	0.210892	2.57125	0.0101332	0.030419	CDS			cphA_1 CDS	Cyanophycin synthase (EC 6.3.2.29)(EC 6.3.2.30)	bi	BB3585	99.88	cphA	bi	BP1739	99.18
	CJ015_06870	cphA_2	0.359698	270.459	0.133136	2.70173	0.00689798	0.0336153	0.536261	227.389	0.335993	1.59605	0.110478	0.211015	1.62999	185.711	0.197624	8.24794	1.61147e-16	3.38193e-15	CDS			cphA_2 CDS	Cyanophycin synthase (EC 6.3.2.29)(EC 6.3.2.30)	bi	BB3584	99.89	cphA	bi	BP1740	96.13
	CJ015_06875		-0.0469526	978.669	0.117194	-0.400638	0.688686	0.853114	0.180684	1006.84	0.180574	1.00061	0.317017	0.465304	0.327286	765.824	0.140478	2.32981	0.0198162	0.0539723	CDS			ABC transporter ATP-binding protein CDS	Lipid A export ATP-binding/permease protein MsbA	bi	BB3583	99.87		uni	BP0872	41.81
	CJ015_06880		-0.199465	106.725	0.149952	-1.33019	0.183454	0.3906	0.272136	111.173	0.139311	1.95344	0.050767	0.114992	-0.100599	91.2516	0.222107	-0.45293	0.650599	0.774492	CDS			DUF1854 domain-containing protein CDS	DUF1854 domain-containing protein	bi	BB3582	100		bi	BP1743	98.15
	CJ015_06885		0.279814	198.248	0.123617	2.26356	0.0236013	0.0881806	-0.698321	261.714	0.193683	-3.60549	0.000311563	0.00170941	-0.0172731	198.527	0.153193	-0.112754	0.910226	0.947932	CDS			N-acetyltransferase CDS	COGs COG3146	bi	BB3581	99.48		bi	BP1744	98.67
	CJ015_06890		-0.056597	168.708	0.149289	-0.379111	0.704605	0.858941	-0.40228	214.684	0.13987	-2.8761	0.00402628	0.0144971	-0.138165	154.966	0.216056	-0.639489	0.522505	0.671158	CDS			DUF455 domain-containing protein CDS	COG2833: uncharacterized protein	bi	BB3580	100		bi	BP1745	99.27
	CJ015_06900		-0.267513	153.217	0.19386	-1.37993	0.167607	0.366563	0.46109	152.139	0.174478	2.64268	0.00822529	0.0263918	0.560173	99.9239	0.257325	2.17691	0.0294872	0.0750918	CDS			DUF937 domain-containing protein CDS	FIG00431489: hypothetical protein	bi	BB3578	100		bi	BP1747	98.63
	CJ015_06905		-0.371529	763.671	0.165646	-2.2429	0.024903	0.0911278	0.917026	690.902	0.284415	3.22425	0.00126302	0.00548087	0.109048	550.565	0.228255	0.477744	0.632832	0.761689	CDS			universal stress protein CDS	Universal stress protein UspA and related nucleotide-binding proteins	bi	BB3577	100		-
	CJ015_06910	bdcA	-0.119493	366.143	0.0991863	-1.20473	0.228308	0.449497	0.153547	387.222	0.0758772	2.02362	0.0430088	0.100815	0.149123	296.103	0.138288	1.07835	0.280877	0.437944	CDS	GGDEF		GGDEF domain-containing protein CDS	putative conserved membrane protein	bi	BB3576	100		uni	BP1441	44.17
	CJ015_06915		-0.0712834	355.569	0.182956	-0.389621	0.696817	0.856726	-0.297316	433.519	0.11455	-2.59552	0.00944491	0.0292642	-0.394836	355.657	0.242874	-1.62568	0.104017	0.207166	CDS			MFS transporter CDS	putative efflux protein	bi	BB3575	100		bi	BP1164	45.03
	CJ015_06920		0.0981885	14.9092	0.279372	0.351462	0.725242	0.871789	-0.628074	20.1512	0.323397	-1.94211	0.0521234	0.117497	-0.615528	17.7502	0.333215	-1.84724	0.0647126	0.142422	CDS			NADPH-dependent oxidoreductase CDS	FIG002003: Protein YdjA	bi	BB3574	99.3		-
	CJ015_06925		-0.063176	71.3537	0.158812	-0.397804	0.690775	0.853968	-0.881825	110.877	0.164133	-5.37261	7.76066e-08	9.8615e-07	-1.09961	98.7008	0.186489	-5.89636	3.71616e-09	3.86497e-08	CDS			tripartite tricarboxylate transporter substrate binding protein CDS	putative exported protein	bi	BB3573	99.69		-
	CJ015_06930		0.59979	7.95621	0.322877	1.85764	0.0632199	0.184444	-1.14394	11.6946	0.334894	-3.41583	0.000635887	0.00306887	-0.494593	12.6769	0.407814	-1.21279	0.225211	0.37384	CDS			hydantoinase CDS	N-methylhydantoinase B (EC 3.5.2.14)	bi	BB3572	99.82		uni	BP0754	30.8
	CJ015_06940		0.409094	5.6969	0.344319	1.18812	0.234784	0.458167	-0.416782	5.81053	0.40606	-1.0264	0.304701	0.4509	0.215304	5.49728	0.504495	0.426772	0.669546	0.788263	CDS			pyridoxal phosphate-dependent aminotransferase CDS	Aspartate aminotransferase (EC 2.6.1.1)	bi	BB3570	99.75		uni	BP1185	51.14
	CJ015_06945		0.0161273	2.62607	0.367358	0.0439008	0.964983	NA	-0.144974	3.03638	0.542214	-0.267374	0.789181	0.867397	-0.386151	3.02072	0.658386	-0.586512	0.557531	0.700603	CDS			hypothetical protein CDS	Sulfopyruvate decarboxylase - beta subunit (EC 4.1.1.79)	bi	BB3569	100		-
	CJ015_06950		-0.349621	5.02325	0.358916	-0.974104	0.330005	0.563174	0.507871	5.15598	0.442817	1.14691	0.251419	0.391829	-0.490088	4.8528	0.594282	-0.824672	0.409558	0.572004	CDS			decarboxylase CDS	Sulfopyruvate decarboxylase - alpha subunit (EC 4.1.1.79)	bi	BB3568	100		bi	BP0911	98.36
	CJ015_06955		-0.317749	87.8682	0.182293	-1.74307	0.081321	0.220515	0.578727	85.6696	0.154508	3.74562	0.000179947	0.00106582	-0.138995	69.4329	0.214567	-0.647791	0.51712	0.667669	CDS			LysR family transcriptional regulator CDS	LysR-family transcriptional regulator	bi	BB3567	100		uni	BP1206	32.49
	CJ015_06960		-0.0947495	26.088	0.236487	-0.400654	0.688675	0.853114	0.721016	22.5983	0.21971	3.28167	0.00103194	0.00462794	0.2821	22.366	0.373401	0.755488	0.449956	0.606783	CDS			hypothetical protein CDS	Alkanesulfonates-binding protein	bi	BB3566	100		bi	BP0913	99.38
	CJ015_06965		0.0487075	9.23045	0.31871	0.152827	0.878534	0.946028	0.334423	8.35192	0.373048	0.896462	0.370006	0.517501	-0.306293	9.70277	0.419589	-0.729982	0.465401	0.621775	CDS			ABC transporter permease CDS	probable inner membrane component of binding-protein-dependent transport system	bi	BB3565	100		bi	BP0914	98.28
	CJ015_06970		0.291004	9.34953	0.321364	0.905529	0.365185	0.596056	0.166709	7.96176	0.394826	0.422236	0.672853	0.779403	0.313135	8.82341	0.503806	0.621538	0.534246	0.680641	CDS			ABC transporter permease CDS	probable inner membrane component of binding-protein-dependent transport system	bi	BB3564	100		bi	BP0915	99.64
	CJ015_06975		0.0411832	13.8823	0.275775	0.149336	0.881288	0.94776	0.261812	13.1042	0.271516	0.964258	0.334916	0.48193	-0.251138	13.9196	0.368171	-0.682124	0.495161	0.647677	CDS			ABC transporter CDS	putative ATP-binding protein of a transporter	bi	BB3563	100		uni	BP3705	49.13
	CJ015_06980		-0.431398	26.3529	0.224641	-1.92039	0.0548085	0.166413	0.642008	24.7131	0.223494	2.8726	0.00407108	0.0146081	0.181315	18.0032	0.316892	0.572167	0.567209	0.708627	CDS			MmgE/PrpD family protein CDS	Immune-responsive protein 1	bi	BB3562	100		bi	BP0918	99.58
	CJ015_06985	gabD_1	-0.140765	105.445	0.14986	-0.939311	0.347571	0.580379	-0.249141	129.786	0.123236	-2.02165	0.0432124	0.101203	-0.429814	104.443	0.185565	-2.31624	0.020545	0.0556051	CDS			gabD_1 CDS	aldehyde dehydrogenase family protein	bi	BB3561	100	gabD	bi	BP0919	97.31
	CJ015_06990	cobZ	0.0385859	14.8417	0.271687	0.142023	0.887062	0.951885	0.246568	14.0917	0.2559	0.963533	0.33528	0.482306	0.17202	12.2836	0.372415	0.461905	0.64415	0.769738	CDS			cobZ CDS	TcuA: flavoprotein used to oxidize tricarballylate to cis-aconitate	bi	BB3560	100		bi	BP0920	98.72
	CJ015_06995	tcuB	0.314358	10.1769	0.315562	0.996185	0.31916	0.55291	0.839429	6.94897	0.391359	2.14491	0.0319604	0.0794521	0.725626	8.35978	0.48574	1.49386	0.135213	0.253544	CDS			tcuB CDS	TcuB: works with TcuA to oxidize tricarballylate to cis-aconitate	bi	BB3559	100	citB	bi	BP0921	99.49
	CJ015_07000	mii	0.0935091	18.4908	0.258584	0.36162	0.717636	0.867182	1.11496	14.3339	0.277806	4.01344	5.98411e-05	0.000406832	1.38415	11.8138	0.4027	3.43716	0.00058784	0.00253759	CDS		e	mii CDS	Uncharacterized protein Bsu YraM	bi	BB3558	99.76		bi	BP0922	98.21
	CJ015_07005		0.300069	413.332	0.143126	2.09654	0.036034	0.121026	-0.490024	492.474	0.184234	-2.6598	0.0078187	0.0253123	-0.425254	489.346	0.19326	-2.20042	0.027777	0.0715898	CDS			phosphosulfolactate synthase CDS	Phosphosulfolactate synthase (EC 4.4.1.19)	bi	BB3557	100		bi	BP0923	99.26
	CJ015_07010		0.29144	671.485	0.110219	2.64419	0.00818858	0.0380985	-0.187583	705.891	0.108317	-1.7318	0.0833088	0.170358	-0.263148	739.664	0.158764	-1.65748	0.0974223	0.197329	CDS			TrmB family transcriptional regulator CDS	Transcriptional regulator, TrmB family	bi	BB3556	99.66		bi	BP0924	100
	CJ015_07015		0.219727	5.72651	0.352464	0.623404	0.533019	0.745552	0.00681415	5.72551	0.451212	0.0151019	0.987951	0.989705	0.428673	5.23385	0.544142	0.787795	0.430817	0.590285	CDS			FAA hydrolase family protein CDS	Fumarylacetoacetate hydrolase family protein	bi	BB3555	99.65		bi	BP0925	98.6
	CJ015_07020		0.0862942	4.77384	0.35833	0.240823	0.809692	0.909489	0.656491	4.35513	0.526498	1.2469	0.212434	0.346017	0.048742	4.28641	0.550061	0.0886121	0.92939	0.955404	CDS			hypothetical protein CDS	FIG00433945: hypothetical protein	bi	BB3554	99.72		bi	BP0926	99.16
	CJ015_07025		-0.13146	60.766	0.180846	-0.726918	0.467276	0.695866	0.533818	55.9334	0.180212	2.96216	0.00305491	0.0115932	0.136237	50.1346	0.241378	0.564412	0.572474	0.712901	CDS			tripartite tricarboxylate transporter substrate binding protein CDS	Tricarboxylate transport protein TctC	bi	BB3553	100		bi	BP0927	99.07
[truncated: 3,430 more rows]

## Sheet: qPCR Data
KM22 locus_tag	KM22 Name	DbvgR vs. WT_Non-Mod	log2 FC	St Err	KM22_WT_Non-Mod vs. Mod	log2 FC	St Dev	DbvgR_Non-mod vs Mod_log2_FC	log2 FC	St Dev
[truncated: 10 more rows]

[truncated: 1 more sheets: qPCR Primers]
