# Supplementary material for: The contribution of BvgR, RisA, and RisS to global gene regulation, intracellular cyclic-di-GMP levels, motility, and biofilm formation in Bordetella bronchiseptica
Source: Front Microbiol. 2024 Mar 7;15:1305097. doi: 10.3389/fmicb.2024.1305097 (PMC10955343; doi:10.3389/fmicb.2024.1305097)
Supplement: Supplementary file 2 [file Table_2.XLSX]

## Sheet: Sheet1
KM22 locus_tag	KM22 Name	DbvgR vs. WT_Mod_log2_FC	Base mean_DbvgR vs. WT_Mod	StdErr_DbvgR vs. WT_Mod	Wald-Stats_DbvgR vs. WT_Mod	P-value_DbvgR vs. WT_Mod	P-adj_DbvgR vs. WT_Mod	KM22_WT_Non-Mod vs. Mod_log2_FC	Base mean_KM22_WT_Non-Mod vs. Mod	StdErr_KM22_WT_Non-Mod vs. Mod	Wald-Stats_KM22_WT_Non-Mod vs. Mod	P-value_KM22_WT_Non-Mod vs. Mod	P-adj_KM22_WT_Non-Mod vs. Mod	DbvgR_Non-mod vs Mod_log2_FC	Base mean_DbvgR_Non-mod vs Mod	StdErr_DbvgR_Non-mod vs Mod	Wald-Stats_DbvgR_Non-mod vs Mod	P-value_DbvgR_Non-mod vs Mod	P-adj_DbvgR_Non-mod vs Mod	Type	domain	Genbank_description	Product from RAST	Hit	RB50_locus_tag	RB50_Name	percent identity RB50	TohamaI_locus	Hit
CJ015_00005	dnaA	0.128857	2299.67	0.267296	0.482077	0.629751	0.833943	0.40351	2724.75	0.236755	1.70434	0.0883183	0.177659	0.137866	2319.61	0.140333	0.982422	0.325892	0.489306	CDS		chromosomal replication initiator protein DnaA	Chromosomal replication initiator protein DnaA	bi	BB4989	dnaA	97.71	BP0491	bi
CJ015_00010	dnaN	0.214406	1240.78	0.246737	0.868966	0.384866	0.70732	0.794921	1684.7	0.213697	3.71984	0.000199347	0.00116022	0.453949	1464.87	0.158635	2.8616	0.00421514	0.0142352	CDS		DNA polymerase III subunit beta	DNA polymerase III beta subunit (EC 2.7.7.7)	bi	BB4988	dnaN	100	BP0490	bi
CJ015_00015	gyrB	-0.0118044	1343.57	0.138547	-0.0852014	0.932101	0.976034	-0.0148086	1426.84	0.106524	-0.139016	0.889437	0.935262	0.375511	1382.94	0.151152	2.48433	0.0129796	0.0376185	CDS		DNA topoisomerase (ATP-hydrolyzing) subunit B	DNA gyrase subunit B (EC 5.99.1.3)	bi	BB4987	gyrB, parA, nalC, acrB, pcbA, himB, hisU	100	BP0489	bi
CJ015_00020		-0.103864	144.101	0.328461	-0.316213	0.751841	0.893561	0.809398	220.567	0.321097	2.52073	0.0117113	0.0353524	0.720084	164.772	0.222265	3.23976	0.00119632	0.00473791	CDS		IclR family transcriptional regulator C-terminal domain-containing protein	Transcriptional regulator, IclR family	bi	BB4984		99.62	BP0488	bi
CJ015_00025		-0.269699	39.4295	0.328926	-0.819938	0.412252	0.724061	0.760232	59.6575	0.249576	3.04609	0.00231838	0.00924003	0.837978	40.8756	0.262024	3.19809	0.00138341	0.00538361	CDS		amidase	probable amidase	bi	BB4983		99.79	BP0487	bi
CJ015_00035	acyP	-0.162245	143.856	0.217014	-0.747624	0.454687	0.755293	-0.13439	155.839	0.161804	-0.830574	0.406214	0.554584	-0.359203	105.95	0.198843	-1.80646	0.0708461	0.153196	CDS		acylphosphatase	Acylphosphate phosphohydrolase (EC 3.6.1.7), putative	bi	BB4981		100		-
CJ015_00040	lldD	-0.216912	373.165	0.157941	-1.37337	0.169637	0.505451	0.260778	464.996	0.122538	2.12814	0.0333258	0.0823229	0.0380602	309.538	0.200451	0.189872	0.849409	0.908342	CDS		alpha-hydroxy acid oxidase	L-lactate dehydrogenase (EC 1.1.2.3)	bi	BB4980	lldD, lctD	100	BP0484	bi
CJ015_00045		-0.0519336	45.6101	0.214206	-0.242447	0.808434	0.919805	0.455063	58.7724	0.14365	3.16787	0.00153561	0.00647802	0.0632125	40.0482	0.258704	0.244343	0.806965	0.881195	CDS		AraC family transcriptional regulator	Transcriptional regulator, AraC family	bi	BB4979		99.29	BP0483	bi
CJ015_00055		0.102276	6.13734	0.341095	0.299847	0.764294	NA	-0.0882055	5.46161	0.390154	-0.226079	0.82114	0.889189	-0.319343	5.57708	0.511505	-0.62432	0.532417	0.679932	CDS		acetyltransferase	PhnO protein	bi	BB4977		99.31		-
CJ015_00060		0.239123	173.781	0.224034	1.06735	0.285815	0.631285	-0.285541	156.728	0.210052	-1.35938	0.174026	0.298376	-0.917836	131.488	0.18628	-4.92719	8.3421e-07	6.39742e-06	CDS		DedA family protein/thiosulfate sulfurtransferase GlpE	possible integral-membrane protein	bi	BB4976		99.69	BP0245	uni
CJ015_00070		-0.099876	70.1588	0.252594	-0.395402	0.692546	0.867739	0.718363	101.624	0.180853	3.97209	7.12456e-05	0.00047541	0.62564	76.7826	0.231565	2.70179	0.00689666	0.0218177	CDS		NAD(P)-dependent oxidoreductase	Rrf2-linked NADH-flavin reductase	bi	BB4974		99.51		-
CJ015_00075		0.46302	672.272	0.205368	2.25458	0.0241594	0.198649	0.215352	662.191	0.151127	1.42497	0.154166	0.273522	-0.237244	679.438	0.190117	-1.24788	0.212074	0.357834	CDS		nuclear transport factor 2 family protein	possible membrane protein	bi	BB4973		99.43		-
CJ015_00080		0.266046	178.775	0.179358	1.48332	0.137988	0.461511	0.255149	194.929	0.158687	1.60788	0.107862	0.207115	-0.185044	170.598	0.199028	-0.929738	0.352507	0.517693	CDS		nucleoside 2-deoxyribosyltransferase	Nucleoside 2-deoxyribosyltransferase	bi	BB4972		100		-
CJ015_00085	ribB_1	-0.387408	135.52	0.340981	-1.13616	0.25589	0.603056	-1.21247	116.809	0.383381	-3.16257	0.00156383	0.0065793	0.168594	99.5634	0.312698	0.53916	0.589777	0.72751	CDS		3,4-dihydroxy-2-butanone-4-phosphate synthase	3,4-dihydroxy-2-butanone 4-phosphate synthase (EC 4.1.99.12)	bi	BB4971	ribB, htrP	100	BP0471	bi
CJ015_00090		-0.129398	293.92	0.143386	-0.902444	0.366821	0.693655	0.108371	335.834	0.127882	0.847431	0.396755	0.544841	0.573402	313.171	0.188085	3.04864	0.00229882	0.00838383	CDS		SET domain-containing protein-lysine N-methyltransferase	Proteins containing SET domain	bi	BB4970		100	BP0470	bi
CJ015_00100		-0.186612	229.624	0.356606	-0.523301	0.600765	0.825067	1.31896	469.665	0.419541	3.14381	0.00166765	0.00695424	1.08547	290.315	0.219252	4.95077	7.39215e-07	5.72496e-06	CDS		Lrp/AsnC family transcriptional regulator	Transcriptional regulator, AsnC family	bi	BB4968		100	BP0468	bi
CJ015_00105	ilvB_1	-1.08529	1134.48	0.345401	-3.14211	0.00167733	0.0513887	0.258288	1742.83	0.395517	0.653039	0.513731	0.654868	0.299238	488.808	0.26152	1.14423	0.252529	0.405237	CDS		biosynthetic-type acetolactate synthase large subunit	Acetolactate synthase large subunit (EC 2.2.1.6)	bi	BB4967		99.84	BP0467	bi
CJ015_00110	fabG_1	0.0823153	151.109	0.176043	0.467586	0.640081	0.840192	-0.864279	124.016	0.133329	-6.48229	9.03385e-11	1.70192e-09	-0.699678	112.698	0.189529	-3.69167	0.000222782	0.00105151	CDS		SDR family oxidoreductase	toluenesulfonate zinc-independent alcohol dehydrogenase	bi	BB4966		100	BP0466	bi
CJ015_00115		-0.223017	139.655	0.144061	-1.54807	0.121605	0.438702	-0.0343752	156.819	0.136023	-0.252716	0.800488	0.875729	0.422353	133.008	0.17213	2.45369	0.0141399	0.0404574	CDS		aldehyde dehydrogenase family protein	probable aldehyde dehydrogenase	bi	BB4965		99.8	BP0465	bi
CJ015_00120		-0.561725	460.546	0.15594	-3.60218	0.000315561	0.0202479	-0.474295	488.15	0.0921615	-5.14635	2.65607e-07	3.06887e-06	0.12036	328.707	0.135336	0.889343	0.373819	0.536915	CDS		SDR family oxidoreductase	oxidoreductase, short-chain dehydrogenase/reductase family	bi	BB4964	idnO	100	BP0464	bi
CJ015_00125		-0.40184	103.515	0.250386	-1.60488	0.10852	0.415512	-0.629375	101.162	0.199729	-3.15115	0.00162627	0.00681756	0.0236056	75.75	0.216435	0.109066	0.91315	0.949113	CDS		ABC transporter permease	ABC transporter, permease component	bi	BB4963		100	BP0463	bi
CJ015_00130		0.0457735	74.5111	0.167171	0.273813	0.784228	0.910539	-0.223579	71.5998	0.166959	-1.33913	0.180529	0.306169	-0.261652	63.0217	0.20056	-1.30461	0.192027	0.331273	CDS		ABC transporter ATP-binding protein	ABC-transporter, ATP-binding component	bi	BB4962		100	BP0462	bi
CJ015_00135		-0.0997228	286.873	0.143701	-0.693959	0.487708	0.770101	-0.154212	299.253	0.1011	-1.52533	0.127177	0.234231	0.0544481	251.119	0.134406	0.405101	0.685403	0.801712	CDS		ABC transporter substrate-binding protein	Hydroxymethylpyrimidine ABC transporter, substrate-binding component	bi	BB4961		100	BP0461	bi
CJ015_00140	topB	0.126726	986.694	0.120934	1.04789	0.29469	0.636819	0.324781	1146.02	0.0690186	4.7057	2.52997e-06	2.39276e-05	-0.0242349	932.454	0.159185	-0.152244	0.878995	0.926908	CDS		DNA topoisomerase III	DNA topoisomerase III, Burkholderia type (EC 5.99.1.2)	bi	BB4960	topB	99.41	BP0460	bi
CJ015_00145		-0.107549	409.953	0.203241	-0.529169	0.596688	0.825067	0.697458	595.199	0.169072	4.12521	3.70403e-05	0.000268142	0.52405	428.156	0.198985	2.63362	0.00844811	0.0260253	CDS		GDYXXLXY domain-containing protein	putative membrane protein	bi	BB4959		100	BP0459	bi
CJ015_00150		-0.772313	160.588	0.339141	-2.27726	0.0227706	0.192051	0.909159	305.77	0.368398	2.46787	0.013592	0.0401512	1.92497	190.012	0.183061	10.5155	7.3313e-26	2.67166e-24	CDS		tRNA glutamyl-Q(34) synthetase GluQRS	glutamyl-Q-tRNA synthetase	bi	BB4958		99.69	BP2978	uni
CJ015_00155		0.364191	3210.46	0.193051	1.8865	0.0592273	0.315575	0.233903	3290.62	0.149343	1.56621	0.117299	0.220364	-0.325033	3024.4	0.153163	-2.12214	0.0338261	0.0842248	CDS		DUF494 domain-containing protein	Protein of unknown function Smg	bi	BB4957		100	BP0457	bi
CJ015_00160		-0.186121	48.6597	0.251501	-0.74004	0.459276	0.757394	1.02586	84.6402	0.182753	5.61337	1.98427e-08	2.81402e-07	0.405421	45.7371	0.222261	1.82407	0.068141	0.148577	CDS		TonB-dependent hemoglobin/transferrin/lactoferrin family receptor	Putative Ton-B dependent hemine receptor	bi	BB4956	hemC	100	BP0456	bi
CJ015_00165		-0.0993937	147.358	0.148542	-0.669127	0.503414	0.775541	0.0951313	165.253	0.115765	0.821764	0.411211	0.558642	-0.18426	120.318	0.217562	-0.84693	0.397034	0.559911	CDS		TRAP transporter permease	TRAP-type uncharacterized transport system, fused permease component	bi	BB4955		100	BP0455	bi
CJ015_00170		-0.310507	295.025	0.201332	-1.54227	0.123009	0.440594	0.119206	352.393	0.194769	0.612038	0.540513	0.674886	0.228537	248.649	0.163723	1.39588	0.16275	0.292242	CDS		TAXI family TRAP transporter solute-binding subunit	TRAP transporter solute receptor, TAXI family precursor	bi	BB4954		100	BP0454	bi
CJ015_00175		-0.213821	126.112	0.199506	-1.07175	0.283832	0.628368	0.452948	170.155	0.139553	3.24571	0.00117156	0.00514589	0.299494	114.772	0.174172	1.71953	0.0855185	0.178105	CDS		DSD1 family PLP-dependent enzyme	low-specificity D-threonine aldolase	bi	BB4953		99.7	BP0453	bi
CJ015_00180		-0.0640853	220.118	0.158149	-0.405221	0.685315	0.86152	-0.662234	195.586	0.122448	-5.40831	6.36221e-08	8.26735e-07	-0.115958	183.293	0.158742	-0.73048	0.465097	0.621672	CDS		tripartite tricarboxylate transporter substrate binding protein	Tricarboxylate transport protein TctC	bi	BB4952		100	BP0452	bi
CJ015_00185		-0.0568408	507.776	0.145311	-0.391168	0.695673	0.868074	0.149148	580.398	0.102065	1.46131	0.143931	0.258888	0.0946201	465.73	0.176885	0.534925	0.592702	0.729969	CDS		acetylornithine transaminase	Acetylornithine aminotransferase (EC 2.6.1.11)	bi	BB4951	argM, astC, cstC	100	BP0451	bi
CJ015_00190		-0.06324	117.269	0.18087	-0.349643	0.726606	0.883604	-0.0323758	124.266	0.167107	-0.193743	0.846377	0.906473	-0.411904	89.122	0.184188	-2.23633	0.0253304	0.0663758	CDS		DUF1653 domain-containing protein	FIG00432200: hypothetical protein	bi	BB4950		100	BP0450	bi
CJ015_00195	accA1_1	0.332178	455.282	0.18065	1.8388	0.0659453	0.333227	-0.993091	327.925	0.172941	-5.74237	9.33606e-09	1.3729e-07	-0.954007	351.571	0.157098	-6.0727	1.25781e-09	1.38802e-08	CDS		acetyl/propionyl/methylcrotonyl-CoA carboxylase subunit alpha	Methylcrotonyl-CoA carboxylase biotin-containing subunit (EC 6.4.1.4)	bi	BB4949	accA, accC, FabG	99.7	BP0449	bi
CJ015_00200		0.529121	345.677	0.130582	4.05202	5.07764e-05	0.00642998	-0.437626	270.634	0.107331	-4.07734	4.5553e-05	0.00031799	-0.396292	338.577	0.136345	-2.90653	0.00365457	0.0125318	CDS		carboxyl transferase domain-containing protein	Methylcrotonyl-CoA carboxylase carboxyl transferase subunit (EC 6.4.1.4)	bi	BB4948	accB	100	BP0448	bi
CJ015_00205		-0.01759	355.862	0.194908	-0.0902475	0.928091	0.973517	0.107194	393.834	0.16476	0.650611	0.515298	0.65618	0.77881	434.027	0.144197	5.40101	6.62662e-08	5.96777e-07	CDS		acetyl-CoA C-acetyltransferase	3-ketoacyl-CoA thiolase (EC 2.3.1.16)	bi	BB4947		99.75	BP0447	bi
CJ015_00210	aceK	-0.0691238	398.99	0.191393	-0.361162	0.717978	0.879723	0.312804	482.732	0.151669	2.06242	0.0391682	0.0935053	1.31458	612.636	0.161806	8.12439	4.49611e-16	9.27027e-15	CDS		bifunctional isocitrate dehydrogenase kinase/phosphatase	Isocitrate dehydrogenase phosphatase (EC 2.7.11.5)/kinase (EC 3.1.3.-)	bi	BB4946	aceK	100		-
CJ015_00215	ivd	0.563954	1143.34	0.182233	3.09469	0.00197019	0.0562763	0.433961	1183.26	0.148338	2.92548	0.00343922	0.0127739	0.0918884	1335.17	0.119474	0.769109	0.441828	0.60082	CDS		isovaleryl-CoA dehydrogenase	Isovaleryl-CoA dehydrogenase (EC 1.3.8.4); Acyl-CoA dehydrogenase, short-chain specific (EC 1.3.8.1)	bi	BB4945	ivd	99.74	BP3308	uni
CJ015_00220		-0.000166229	316.662	0.292252	-0.000568785	0.999546	0.999546	0.58092	421.209	0.268031	2.16736	0.0302077	0.0755756	-0.0904205	276.982	0.164109	-0.550978	0.581649	0.720319	CDS		MerR family DNA-binding transcriptional regulator	Predicted transcriptional regulator LiuR of leucine degradation pathway, MerR family	bi	BB4944		100	BP0441	bi
CJ015_00225		0.598302	1018.4	0.280926	2.12975	0.0331921	0.238638	0.300165	963.686	0.251013	1.19582	0.231767	0.368548	-0.739516	956.827	0.13492	-5.48115	4.22562e-08	3.8874e-07	CDS		MBL fold metallo-hydrolase	SoxH protein, homolog	bi	BB4943		100	BP0442	bi
CJ015_00230		0.134773	187.896	0.269005	0.501007	0.616366	0.832271	0.153588	202.243	0.271561	0.565574	0.571683	0.700932	-0.228347	165.453	0.235997	-0.967585	0.333252	0.497181	CDS		LysE family translocator	putative membrane protein	bi	BB4942		99.19	BP0568	uni
CJ015_00235	metC_1	-0.164727	221.975	0.224641	-0.733288	0.463383	0.759626	0.172925	264.025	0.215956	0.800742	0.423281	0.570742	0.275763	201.021	0.177164	1.55654	0.11958	0.231146	CDS		cystathionine beta-lyase	Cystathionine beta-lyase (EC 4.4.1.8)	bi	BB4941	metC	100	BP0112	bi
CJ015_00240	dsbA	-0.0139506	588.028	0.297719	-0.0468583	0.962626	0.987582	0.548961	769.012	0.289665	1.89515	0.058072	0.128377	1.06976	793.946	0.153473	6.97036	3.16137e-12	4.62978e-11	CDS		thiol:disulfide interchange protein DsbA/DsbL	Periplasmic thiol:disulfide interchange protein DsbA	bi	BB4940	dsbA	100	BP0113	bi
CJ015_00245		-0.196518	124.98	0.207747	-0.945947	0.344176	0.676557	-0.326019	125.019	0.167528	-1.94605	0.0516483	0.11665	0.149272	105.973	0.181107	0.824218	0.409815	0.572014	CDS		SPOR domain-containing protein	Probable cell division ftsn transmembrane protein	bi	BB4939		99.12	BP0114	bi
CJ015_00250	argS	-0.00554106	1036.34	0.131939	-0.0419971	0.966501	0.988781	0.144572	1156.22	0.0873318	1.65544	0.0978355	0.191523	0.331295	1045.22	0.126939	2.60987	0.00905769	0.0276495	CDS		arginine--tRNA ligase	Arginyl-tRNA synthetase (EC 6.1.1.19)	bi	BB4938	argS	100	BP0115	bi
CJ015_00255		0.588491	711.712	0.308422	1.90807	0.0563825	0.308055	1.04448	921.525	0.288948	3.61475	0.000300636	0.00165721	0.223003	917.268	0.187197	1.19127	0.233547	0.383347	CDS		DUF1840 domain-containing protein	FIG00433120: hypothetical protein	bi	BB4937		100	BP0116	bi
CJ015_00260		0.473156	183.945	0.267634	1.76792	0.0770743	0.357777	0.986166	250.089	0.229172	4.30317	1.68369e-05	0.0001333	0.236604	224.379	0.21579	1.09646	0.272879	0.429174	CDS		hypothetical protein	FIG00431466: hypothetical protein	bi	BB4936		100	BP0117	bi
CJ015_00265		0.216641	95.6073	0.288027	0.752154	0.451958	0.753727	0.134253	100.28	0.298238	0.450154	0.652599	0.764571	-0.834525	74.6121	0.209364	-3.98601	6.71951e-05	0.000358988	CDS		carbohydrate ABC transporter permease	Glycerol-3-phosphate ABC transporter, permease protein UgpE (TC 3.A.1.1.3)	bi	BB4935		100	BP0119	bi
CJ015_00270		0.00641356	86.096	0.326238	0.0196591	0.984315	0.992298	0.409225	108.973	0.331363	1.23498	0.21684	0.351241	-1.02649	56.8979	0.230491	-4.45347	8.44921e-06	5.41879e-05	CDS		sugar ABC transporter permease	Multiple sugar ABC transporter, membrane-spanning permease protein MsmF	bi	BB4934		100	BP0120	bi
CJ015_00275		0.240347	242.129	0.217641	1.10433	0.26945	0.616148	0.496833	291.365	0.162465	3.05809	0.00222753	0.00891583	-0.919153	185.659	0.192746	-4.76873	1.85394e-06	1.34083e-05	CDS		ABC transporter substrate-binding protein	Glycerol-3-phosphate ABC transporter, periplasmic glycerol-3-phosphate-binding protein (TC 3.A.1.1.3)	bi	BB4933		99.77	BP0121	bi
CJ015_00280		-0.00565113	197.643	0.31492	-0.0179446	0.985683	0.992298	-0.0734675	206.048	0.292406	-0.251252	0.801619	0.876549	-1.33268	121.938	0.226183	-5.89206	3.81407e-09	3.94065e-08	CDS		ABC transporter ATP-binding protein	Glycerol-3-phosphate ABC transporter, ATP-binding protein UgpC (TC 3.A.1.1.3)	bi	BB4932		99.42	BP0122	bi
CJ015_00285		-0.0431985	26.5927	0.299258	-0.144352	0.885223	0.954844	0.243405	32.3918	0.276214	0.881217	0.378201	0.526295	0.242466	26.8889	0.296083	0.818911	0.412837	0.574356	CDS		phosphodiesterase	3',5'-cyclic-nucleotide phosphodiesterase (EC 3.1.4.17)	bi	BB4931		100	BP0123	bi
CJ015_00290		-0.429037	15.1677	0.295247	-1.45314	0.146184	0.473446	-0.102633	18.5605	0.237406	-0.432309	0.665517	0.774228	-0.0748768	10.9798	0.414719	-0.180548	0.856722	0.914083	CDS		ABC transporter ATP-binding protein	Putrescine transport ATP-binding protein PotA (TC 3.A.1.11.1)	bi	BB4930		100	BP0969	uni
CJ015_00295		0.0497956	16.1576	0.270025	0.184411	0.853691	0.939233	-0.11116	16.1298	0.244553	-0.454546	0.649436	0.762007	-0.436592	13.0143	0.366803	-1.19027	0.233942	0.383727	CDS		ABC transporter permease subunit	ABC transporter permease protein	bi	BB4929		99.64	BP0126	bi
CJ015_00300		-0.121789	13.3981	0.293747	-0.414605	0.678431	0.857997	0.0961104	15.1928	0.278293	0.345356	0.729826	0.823578	-0.858442	8.72729	0.432758	-1.98365	0.0472946	0.110944	CDS		ABC transporter permease	probable Binding-protein-dependent transport system, permease protein	bi	BB4928		100	BP3094	uni
CJ015_00305		0.168544	58.0372	0.239209	0.70459	0.481066	0.768532	-0.0496519	58.4967	0.172438	-0.28794	0.773392	0.857557	-0.40783	49.0967	0.295203	-1.38153	0.167117	0.297956	CDS		ABC transporter substrate-binding protein	ABC-type Fe3+ transport system, periplasmic component	bi	BB4927		100	BP0128	bi
CJ015_00310		0.503219	35.7389	0.254868	1.97443	0.0483328	0.286289	-0.201212	31.2269	0.246402	-0.816602	0.414156	0.561829	-0.776165	30.8527	0.327178	-2.37231	0.0176775	0.0490276	CDS		substrate-binding domain-containing protein	Transcriptional regulator, LacI family	bi	BB4926		100	BP2590	uni
CJ015_00315		-0.31114	129.499	0.201438	-1.5446	0.122444	0.44008	0.0835563	157.498	0.159078	0.525253	0.599407	0.72358	-0.179522	92.0582	0.200738	-0.894309	0.371157	0.534561	CDS		amidase	Amidase (EC 3.5.1.4)	bi	BB4925		100	BP0130	bi
CJ015_00320	leuA_1	-0.111728	1442.19	0.24241	-0.460903	0.644868	0.843595	-0.536642	1328.38	0.224586	-2.38948	0.0168724	0.0476511	0.304525	1357.2	0.173654	1.75363	0.0794937	0.168257	CDS		2-isopropylmalate synthase	2-isopropylmalate synthase (EC 2.3.3.13)	bi	BB4924	leuA	100	BP0131	bi
CJ015_00325		0.305239	1059.01	0.292874	1.04222	0.297309	0.640657	0.0433472	1028.47	0.285057	0.152065	0.879136	0.928042	-0.526898	918.823	0.260206	-2.02493	0.0428748	0.10252	CDS		hypothetical protein	hypothetical protein	bi	BB4923		100	BP0132	bi
CJ015_00330	rpoN_1	-0.248761	230.368	0.252744	-0.98424	0.324997	0.661754	0.348461	302.74	0.173061	2.01352	0.0440599	0.102777	0.200829	196.625	0.175899	1.14173	0.253568	0.406417	CDS		RNA polymerase factor sigma-54	RNA polymerase sigma-54 factor RpoN	bi	BB4922	rpoN, glnF, ntrA	100	BP0133	bi
CJ015_00335		-0.284344	474.772	0.367622	-0.773469	0.439245	0.744619	-0.946438	429.154	0.432146	-2.19009	0.0285177	0.0721557	-0.609216	263.481	0.240263	-2.53562	0.0112248	0.0331663	CDS		(2Fe-2S)-binding protein	putative bacterioferritin-associated ferredoxin	bi	BB4921		100	BP0134	bi
CJ015_00340		0.113291	75.4461	0.336679	0.336496	0.736497	0.886831	1.46799	147.773	0.332882	4.40994	1.03398e-05	8.56958e-05	0.663249	92.6268	0.252412	2.62764	0.00859796	0.0264176	CDS		LysR substrate-binding domain-containing protein	Transcriptional regulator, LysR family	bi	BB4920		100	BP0135	bi
CJ015_00345		-0.318247	13.4246	0.321684	-0.989317	0.322508	0.661219	0.0881197	15.5407	0.290288	0.30356	0.761463	0.847254	0.124413	10.7464	0.466714	0.266573	0.789798	0.870207	CDS		DMT family transporter	Permease of the drug/metabolite transporter (DMT) superfamily	bi	BB4919		99.03	BP2408	uni
CJ015_00350	bfr	-0.241544	19455	0.239371	-1.00908	0.312937	0.653933	0.183852	23713.6	0.217406	0.845662	0.397741	0.545717	0.567582	19213.1	0.200707	2.82791	0.00468528	0.0156209	CDS		bacterioferritin	Bacterioferritin	bi	BB4918	bfr	100	BP0174	bi
CJ015_00355		-0.133049	813.404	0.119908	-1.1096	0.267172	0.614759	-0.217409	835.047	0.0855557	-2.54113	0.0110494	0.0335487	0.135551	721.776	0.119463	1.13467	0.256513	0.409602	CDS		hypothetical protein	putative exported protein	bi	BB4917		100	BP0173	bi
CJ015_00360	prfC	-0.0624945	696.729	0.129613	-0.482162	0.629691	0.833943	0.314549	840.506	0.096219	3.26909	0.00107895	0.00477935	0.330166	690.599	0.13777	2.39651	0.0165522	0.0462892	CDS		peptide chain release factor 3	Peptide chain release factor 3	bi	BB4916	prfC, tos, miaD	99.81	BP0172	bi
CJ015_00365	rhtB	-0.264162	160.724	0.296931	-0.889643	0.373658	0.69783	-0.396981	161.742	0.28963	-1.37065	0.170485	0.293287	0.701478	159.326	0.15957	4.39605	1.10237e-05	6.90964e-05	CDS		LysE family transporter	LysE family efflux protein	bi	BB4915		99.04	BP0171	bi
CJ015_00375		0.0341895	196.118	0.204304	0.167346	0.867098	0.947126	0.383506	234.293	0.149212	2.57021	0.0101638	0.0311419	0.765068	236.983	0.143357	5.3368	9.46016e-08	8.29705e-07	CDS		LemA family protein	LemA family protein	bi	BB4913		100	BP0169	bi
CJ015_00380		-0.0784372	91.4611	0.229962	-0.341087	0.733038	0.886406	0.19653	106.393	0.195127	1.00719	0.313842	0.461995	0.624349	100.147	0.194389	3.21186	0.00131879	0.00515776	CDS		YgcG family protein	Beta-propeller domains of methanol dehydrogenase type	bi	BB4912		96.8	BP0168	bi
CJ015_00390		0.726101	18.9056	0.260108	2.79154	0.00524586	0.0894959	-1.08352	11.0629	0.307122	-3.52799	0.000418727	0.00217284	-1.01977	17.5971	0.395858	-2.57611	0.00999188	0.0300523	CDS		ABC transporter permease	Dipeptide transport system permease protein DppC (TC 3.A.1.5.2)	bi	BB4910		100	BP3804	bi
CJ015_00395		0.391138	24.1401	0.307178	1.27333	0.202903	0.549099	-0.917751	17.4023	0.343424	-2.67235	0.00753214	0.02452	-1.4588	17.6865	0.358665	-4.0673	4.75619e-05	0.000261507	CDS		ABC transporter permease	Dipeptide transport system permease protein DppB (TC 3.A.1.5.2)	bi	BB4909		99.41	BP3803	bi
CJ015_00400		0.425373	170.216	0.182627	2.32919	0.019849	0.179113	-0.804561	123.715	0.161927	-4.96866	6.74188e-07	7.15524e-06	-0.979216	137.2	0.19601	-4.99573	5.86126e-07	4.61537e-06	CDS		ABC transporter substrate-binding protein	Putative gluthatione transporter,solute-binding component	bi	BB4908		99.44	BP3802	bi
CJ015_00405		-0.453027	158.885	0.188855	-2.3988	0.0164488	0.163157	0.0970076	197.84	0.124486	0.779266	0.435823	0.583127	0.838126	160.57	0.18217	4.6008	4.2088e-06	2.83461e-05	CDS		GTPase/DUF3482 domain-containing protein	probable integral membrane protein NMA1898	bi	BB4907		100	BP3801	bi
CJ015_00410		0.0724751	578.826	0.222821	0.325262	0.744983	0.891153	0.207337	649.843	0.178751	1.15992	0.24608	0.385173	-0.0645878	524.72	0.200325	-0.322415	0.747138	0.840163	CDS		DUF2868 domain-containing protein	probable integral membrane protein NMA1899	bi	BB4906		98.51	BP3800	bi
CJ015_00420		-0.527549	167.578	0.244254	-2.15984	0.0307854	0.230224	0.367074	236.944	0.204653	1.79364	0.0728708	0.154189	0.844727	160.738	0.173373	4.8723	1.10306e-06	8.28355e-06	CDS		AraC family transcriptional regulator	Transcriptional regulator, AraC family	bi	BB4904		98.86	BP3798	bi
CJ015_00425		-0.570314	33.0526	0.323333	-1.76386	0.0777558	0.358488	-0.690999	33.4463	0.317776	-2.17448	0.0296688	0.074386	-0.0682827	19.9503	0.338031	-0.202001	0.839916	0.903741	CDS		DMT family transporter	Permease of the drug/metabolite transporter (DMT) superfamily	bi	BB4903		99.71	BP3797	bi
CJ015_00430		-0.516581	105.938	0.37785	-1.36716	0.171575	0.509628	-1.27985	100.097	0.529813	-2.41567	0.0157063	0.0451896	0.142106	42.6849	0.39938	0.355817	0.721977	0.824486	tRNA		tRNA-Asn	tRNA-Asn	0	0		0		0
CJ015_00435	ptlH	-0.105818	28.5181	0.278444	-0.380033	0.703921	0.871642	-0.0569878	30.7431	0.23319	-0.244384	0.806934	0.879178	0.0972143	24.8426	0.326923	0.297361	0.766191	0.852916	CDS		type IV secretion system protein PtlH	ATPase required for both assembly of type IV secretion complex and secretion of T-DNA complex, VirB11	bi	BB4902		99.41	BP3796	bi
CJ015_00440	ptlG	0.206065	2.03424	0.363287	0.567225	0.570562	NA	1.62218	3.27563	0.557927	2.90752	0.00364306	0.0133721	0.598444	2.74284	0.676649	0.884423	0.376468	0.539895	CDS		type IV secretion system protein VirB10	Inner membrane protein of type IV secretion of T-DNA complex, TonB-like, VirB10	bi	BB4901		87.7	BP3795	bi
CJ015_00445	ptlF	-0.00899083	13.1385	0.287267	-0.0312978	0.975032	0.990678	0.137222	14.6704	0.279898	0.490258	0.623952	0.742908	-0.328368	10.4716	0.396088	-0.829029	0.407088	0.570409	CDS		type IV secretion system protein PtlF	Outer membrane and periplasm component of type IV secretion of T-DNA complex, has secretin-like domain, VirB9	bi	BB4900		95.38	BP3794	bi
CJ015_00450	ptlE	0.113822	22.4601	0.25428	0.447623	0.654425	0.847725	-0.352668	20.8738	0.246426	-1.43113	0.152393	0.271197	-1.01515	15.5016	0.347709	-2.91954	0.00350544	0.0121259	CDS		type IV secretion system peptidoglycanase PtlE	Inner membrane protein forms channel for type IV secretion of T-DNA complex, VirB8	bi	BB4899		98.71	BP3793	bi
CJ015_00455	ptlI	0.0392623	0.0691614	0.171629	0.228762	0.819054	NA	0.0679167	0.141746	0.71891	0.0944718	0.924734	0.952763	0.355789	0.406468	0.746373	0.47669	0.633583	NA	CDS		type IV secretion system protein PtlI	Lipoprotein of type IV secretion complex that spans outer membrane and periplasm, VirB7	bi	BB4898A		98.36	BP3792	bi
CJ015_00460	ptlD	-0.0287844	6.11252	0.348706	-0.0825461	0.934212	NA	0.0716588	6.99679	0.388944	0.184239	0.853826	0.911538	0.390874	5.86949	0.509424	0.767286	0.442911	0.601172	CDS		type IV secretion system protein PtlD	hypothetical protein	bi	BB4898		98.27	BP3791	bi
CJ015_00465	ptlC	0.0587704	28.5806	0.274654	0.21398	0.830563	0.928305	-0.15758	29.1568	0.230698	-0.68306	0.494569	0.637719	0.101724	27.7994	0.337276	0.301605	0.762953	0.850722	CDS		type IV secretion system protein PtlC	ATPase required for both assembly of type IV secretion complex and secretion of T-DNA complex, VirB4	bi	BB4897		99.03	BP3790	bi
CJ015_00470	ptlB	-0.222099	3.23839	0.364749	-0.608908	0.542586	NA	0.309533	3.99068	0.496771	0.62309	0.533225	0.668842	-0.191847	2.07722	0.66652	-0.287833	0.773474	0.85899	CDS		type IV secretion system protein PtlB	Inner membrane protein forms channel for type IV secretion of T-DNA complex, VirB3	bi	BB4896	ptlB	99.04	BP3789	bi
CJ015_00475	ptlA	0.233287	4.23929	0.369514	0.631333	0.527823	NA	0.521225	5.55977	0.45612	1.14274	0.253148	0.393977	-0.168989	4.12678	0.549299	-0.307645	0.758352	0.848409	CDS		type IV secretion system protein PtlA	Major pilus subunit of type IV secretion complex, VirB2	bi	BB4895	ptlA	88.24	BP3788	bi
CJ015_00480	ptxC	0.632384	16.3782	0.282915	2.23525	0.0254011	0.204014	0.040993	13.7054	0.278428	0.14723	0.882951	0.931187	-1.00796	14.6064	0.369653	-2.72678	0.00639563	0.0204391	CDS		pertussis toxin binding subunit S3	Pertussis toxin subunit 3 precursor (PTX S3)	bi	BB4894	ptxC	87.67	BP3787	bi
CJ015_00485	ptxE	0.176117	1.04447	0.345611	0.50958	0.610345	NA	-0.707495	0.832282	0.756658	-0.935026	0.349775	0.497512	-0.239301	1.11649	0.728836	-0.328333	0.74266	NA	CDS		pertussis toxin binding subunit S5	Pertussis toxin subunit 5 precursor (PTX S5)	bi	BB4893	ptxE	92.5	BP3786	bi
CJ015_00490	ptxD	-0.204854	2.11664	0.365733	-0.560118	0.575399	NA	-0.271856	2.60187	0.517578	-0.525246	0.599412	0.72358	0.124694	1.79775	0.713379	0.174794	0.861242	0.917864	CDS		pertussis toxin binding subunit S4	Pertussis toxin subunit 4 precursor (PTX S4)	bi	BB4892	ptxD	94.74	BP3785	bi
CJ015_00495	ptxB	0.00129031	11.9808	0.359461	0.00358957	0.997136	NA	-0.127864	11.5535	0.397092	-0.322001	0.747452	0.836825	-0.387507	8.81151	0.526072	-0.736604	0.461363	0.618087	CDS		pertussis toxin binding subunit S2	Pertussis toxin subunit 2 precursor (PTX S2)	bi	BB4891	ptxB	97.79	BP3784	bi
CJ015_00500	ptxA	0.404553	15.3447	0.321172	1.25962	0.207808	0.55362	-0.866497	10.222	0.378771	-2.28765	0.0221579	0.0589244	-0.668233	13.1604	0.375475	-1.7797	0.0751245	0.16082	CDS		pertussis toxin ADP-ribosyltransferase subunit S1	Pertussis toxin subunit 1 precursor (NAD-dependent ADP-ribosyltransferase) (EC 2.4.2.-)	bi	BB4890	ptxA	98.14	BP3783	bi
CJ015_00505		0.348155	12.0504	0.294455	1.18237	0.237059	NA	-0.615384	9.21088	0.308411	-1.99534	0.046006	0.10647	-0.665448	10.7542	0.403237	-1.65026	0.0988888	0.19961	CDS		tripartite tricarboxylate transporter substrate binding protein	Tricarboxylate transport protein TctC	bi	BB4889		98.77	BP3782	bi
CJ015_00510		0.0942975	7.27788	0.334869	0.281595	0.778254	NA	-0.0525285	7.62465	0.362756	-0.144804	0.884866	0.931741	-0.0156744	7.17385	0.464061	-0.0337766	0.973055	0.982882	CDS		reductase	putative reductase	bi	BB4888		100		-
CJ015_00515		-0.540647	2.46297	0.366852	-1.47375	0.14055	NA	-0.602397	2.87898	0.553363	-1.08861	0.276326	0.420996	0.707653	1.68134	0.71501	0.989711	0.322315	0.484866	CDS		glutaredoxin family protein	putative glutaredoxin	bi	BB4887		98.78		-
CJ015_00520		-0.609127	20.4337	0.369467	-1.64866	0.0992165	0.402235	-0.571416	21.7352	0.490602	-1.16472	0.244131	0.383145	0.640404	13.3763	0.364963	1.75471	0.0793095	0.167943	CDS		CoA transferase	Mesaconyl-CoA C1-C4 CoA transferase	bi	BB4886		100	BP0416	uni
CJ015_00525		0.431659	8.17707	0.333546	1.29415	0.195612	NA	0.0177352	8.02066	0.347498	0.051037	0.959296	0.974811	-0.126456	9.39256	0.424217	-0.298094	0.765632	0.852697	CDS		tripartite tricarboxylate transporter substrate binding protein	putative exported protein	bi	BB4885		99.4	BP3012	uni
CJ015_00530		-0.0419278	3.36419	0.361232	-0.116069	0.907598	NA	0.845622	5.10336	0.401256	2.10744	0.0350798	0.0856634	0.542817	3.79139	0.567543	0.956434	0.338853	0.502983	CDS		CoA transferase	Mesaconyl-CoA C1-C4 CoA transferase	bi	BB4884		100	BP3841	bi
CJ015_00535		0.46655	3.10448	0.371664	1.2553	0.20937	NA	1.00331	4.68615	0.472	2.12565	0.0335323	0.0827459	-0.522407	3.30662	0.621143	-0.841042	0.400325	0.563282	CDS		hypothetical protein	no significant database hits	bi	BB4883		100	BP3320	uni
CJ015_00540		0.287275	10.407	0.312645	0.918853	0.358173	NA	0.62198	14.2815	0.267063	2.32896	0.0198612	0.0540111	0.321121	12.2406	0.390809	0.821682	0.411258	0.572973	CDS		rhodanese-like domain-containing protein	Rhodanese-related sulfurtransferase	bi	BB4882		99.29	BP0606	uni
CJ015_00545		-0.145093	108.783	0.32192	-0.450712	0.652197	0.846497	-0.450641	103.875	0.321419	-1.40203	0.160905	0.281854	0.223896	91.5831	0.211143	1.0604	0.288963	0.44626	CDS		IclR family transcriptional regulator	Transcriptional regulator, IclR family	bi	BB4881		99.26	BP0149	uni
CJ015_00550	trxB_1	0.0685347	12.866	0.315114	0.217492	0.827825	NA	-0.238847	12.0346	0.342941	-0.696468	0.486136	0.629962	-0.353572	10.4274	0.428191	-0.825734	0.408955	0.571807	CDS		thioredoxin-disulfide reductase	Thioredoxin reductase (EC 1.8.1.9)	bi	BB4880	trxB	99.71	BP2474	uni
CJ015_00555		0.278018	165.32	0.271033	1.02577	0.304999	0.645351	0.107905	168.846	0.261417	0.412768	0.679777	0.783882	-0.497079	140.874	0.21338	-2.32955	0.0198301	0.0539787	CDS		LysR substrate-binding domain-containing protein	putative LysR-family transcriptional regulator	bi	BB4879		99.67	BP0425	uni
CJ015_00560		-0.200972	15.7922	0.299238	-0.671613	0.50183	0.774403	0.0256168	18.8108	0.247047	0.103692	0.917414	0.948126	0.0577963	13.0285	0.369389	0.156465	0.875667	0.924851	CDS		amidohydrolase family protein	N-formylglutamate deformylase (EC 3.5.1.68)	bi	BB4878		99.66	BP1159	uni
CJ015_00565		-0.151666	13.4678	0.332033	-0.45678	0.647829	0.844579	0.778125	20.5524	0.311213	2.5003	0.0124088	0.0370998	1.03294	15.7687	0.395582	2.61118	0.00902299	0.0275794	CDS		alpha/beta hydrolase	Hydrolases of the alpha/beta superfamily	bi	BB4877		99.68	BP2856	uni
CJ015_00575		0.122591	321.464	0.179486	0.683009	0.494601	0.77071	0.314134	369.192	0.104959	2.99291	0.00276329	0.0106338	-0.0633744	301.756	0.206596	-0.306756	0.759029	0.848727	CDS		DUF2007 domain-containing protein	FIG00433714: hypothetical protein	bi	BB4875		98.08		-
CJ015_00580		0.833514	885.897	0.330032	2.52556	0.0115515	0.137138	1.92603	1856.09	0.392489	4.90722	9.23763e-07	9.60836e-06	-0.405232	1025.6	0.552057	-0.73404	0.462924	0.619825	tRNA		tRNA-Thr	tRNA-Thr	0	0		0		0
CJ015_00585	sspB	0.101818	380.361	0.204335	0.49829	0.618279	0.832271	-0.927377	299.412	0.177626	-5.22094	1.78014e-07	2.11409e-06	-0.759927	282.534	0.18705	-4.0627	4.85079e-05	0.000266086	CDS		ClpXP protease specificity-enhancing factor	ClpXP protease specificity-enhancing factor / Stringent starvation protein B	bi	BB4874	sspB	100	BP0273	bi
CJ015_00590	sspA	0.497953	328.385	0.243295	2.0467	0.0406873	0.261576	-0.471925	252.077	0.150891	-3.12759	0.00176246	0.00728466	-0.37971	320.795	0.224967	-1.68785	0.0914406	0.188124	CDS		glutathione S-transferase N-terminal domain-containing protein	Stringent starvation protein A	bi	BB4873	sspA, ssp	100	BP0274	bi
CJ015_00595	petC	0.389987	1169.51	0.176736	2.20661	0.0273415	0.215053	-0.848189	855.907	0.151579	-5.59568	2.19758e-08	3.08648e-07	-0.582274	1030.06	0.133216	-4.37089	1.2374e-05	7.68431e-05	CDS		cytochrome c1	ubiquinol cytochrome C oxidoreductase, cytochrome C1 subunit	bi	BB4872	petC	100	BP0275	bi
CJ015_00600	petB	0.514723	1384.13	0.12228	4.20939	2.56066e-05	0.003921	-0.433371	1089.52	0.0805442	-5.38054	7.42618e-08	9.51969e-07	-0.128862	1459.97	0.154192	-0.835727	0.403309	0.566165	CDS		cytochrome bc complex cytochrome b subunit	Ubiquinol--cytochrome c reductase, cytochrome B subunit (EC 1.10.2.2)	bi	BB4871	petB, cytB	100	BP0276	bi
CJ015_00605	petA	-0.0499845	3641.16	0.14365	-0.347961	0.72787	0.884257	-0.615392	3247.6	0.114612	-5.36935	7.90202e-08	9.96301e-07	-0.132505	3063.68	0.14533	-0.911749	0.361901	0.525253	CDS		ubiquinol-cytochrome c reductase iron-sulfur subunit	Ubiquinol-cytochrome C reductase iron-sulfur subunit (EC 1.10.2.2)	bi	BB4870	petA	100	BP0277	bi
CJ015_00610	mscL	0.561377	1127.54	0.21719	2.58473	0.00974539	0.125498	0.0484433	1007.67	0.184254	0.262915	0.792616	0.870153	-0.778451	1018.21	0.135072	-5.76322	8.2523e-09	8.15001e-08	CDS		large conductance mechanosensitive channel protein MscL	Large-conductance mechanosensitive channel	bi	BB4869	mscL	100	BP0278	bi
CJ015_00615		-0.165166	158.704	0.213903	-0.772157	0.440021	0.74527	-0.186514	169.619	0.154533	-1.20695	0.22745	0.363755	-0.127872	123.02	0.234209	-0.545973	0.585085	0.723476	CDS		Nif3-like dinuclear metal center hexameric protein	FIG137478: Hypothetical protein YbgI	bi	BB4868		99.61	BP0279	bi
CJ015_00620	degQ	0.240619	98.3259	0.177571	1.35506	0.1754	0.514314	-0.0699457	96.4777	0.169162	-0.413483	0.679253	0.783471	-0.20443	88.9459	0.185475	-1.1022	0.270375	0.426276	CDS		trypsin-like peptidase domain-containing protein	Outer membrane stress sensor protease DegS	bi	BB4867	degQ, hhoA	100	BP0280	bi
CJ015_00625		-0.246857	60.349	0.27814	-0.887527	0.374795	0.698046	-0.0625473	65.5886	0.244424	-0.255896	0.798031	0.87446	0.357862	52.9619	0.2445	1.46365	0.14329	0.266545	CDS		helix-turn-helix transcriptional regulator	Mobile element protein	bi	BB4866		100		-
CJ015_00630	tatC	-0.090669	324.293	0.142238	-0.637447	0.523834	0.787341	-0.172788	334.561	0.106947	-1.61564	0.106172	0.205129	0.0947391	289.347	0.145397	0.651591	0.514665	0.665596	CDS		twin-arginine translocase subunit TatC	Twin-arginine translocation protein TatC	bi	BB4865	tatC	100	BP3779	bi
CJ015_00635	tatB	0.401972	227.597	0.214527	1.87375	0.0609643	0.31936	-0.373622	188.138	0.190201	-1.96435	0.0494897	0.112697	-0.661109	197.653	0.181046	-3.6516	0.00026061	0.00120821	CDS		Sec-independent protein translocase protein TatB	Twin-arginine translocation protein TatB	bi	BB4864	tatB	100	BP3778	bi
CJ015_00640	tatA	0.458718	1932.59	0.159039	2.88431	0.00392277	0.0792693	-0.485706	1520.33	0.102832	-4.72331	2.32035e-06	2.21685e-05	-0.82994	1631.56	0.218282	-3.80215	0.000143447	0.00070612	CDS		Sec-independent protein translocase subunit TatA	Twin-arginine translocation protein TatA	bi	BB4863	tatE	100	BP3777	bi
CJ015_00645		0.517963	426.953	0.242082	2.13961	0.032386	0.237518	-0.00521541	380.253	0.238595	-0.0218588	0.982561	0.986031	-0.654569	391.937	0.255078	-2.56615	0.0102834	0.0306935	CDS		histidine triad nucleotide-binding protein	FIG146285: Diadenosine tetraphosphate (Ap4A) hydrolase and other HIT family hydrolases	bi	BB4862		100	BP3776	bi
CJ015_00650	hisE	0.0719913	105.146	0.259186	0.27776	0.781197	0.909103	0.43134	125.165	0.183672	2.34843	0.0188528	0.0518396	0.556756	118.61	0.252079	2.20866	0.0271985	0.0703607	CDS		phosphoribosyl-ATP diphosphatase	Phosphoribosyl-ATP pyrophosphatase (EC 3.6.1.31)	bi	BB4861	hisE	99.13	BP3775	bi
CJ015_00655	hisI	-0.206227	97.7218	0.213875	-0.964241	0.334925	0.669952	0.609446	136.052	0.144584	4.21517	2.49593e-05	0.000190071	1.12521	126.085	0.192785	5.83658	5.32823e-09	5.40994e-08	CDS		phosphoribosyl-AMP cyclohydrolase	Phosphoribosyl-AMP cyclohydrolase (EC 3.5.4.19)	bi	BB4860	hisI	100	BP3774	bi
CJ015_00660	hisF	-0.2626	257.983	0.173532	-1.51326	0.130213	0.452175	0.166359	309.995	0.140913	1.18058	0.237769	0.375847	0.558837	252.852	0.172921	3.23176	0.00123032	0.00484807	CDS		imidazole glycerol phosphate synthase subunit HisF	Imidazole glycerol phosphate synthase cyclase subunit (EC 4.1.3.-)	bi	BB4859	hisF	100	BP3773	bi
CJ015_00665	hisA	0.0238091	533.76	0.175954	0.135314	0.892364	0.960488	0.481366	669.893	0.138432	3.47728	0.000506526	0.00253047	0.554322	594.171	0.12632	4.38824	1.14273e-05	7.13412e-05	CDS		1-(5-phosphoribosyl)-5-[(5-phosphoribosylamino)methylideneamino]imidazole-4-carboxamide isomerase	Phosphoribosylformimino-5-aminoimidazole carboxamide ribotide isomerase (EC 5.3.1.16)	bi	BB4858	hisA	100	BP3772	bi
CJ015_00670	hisH	-0.249946	276.188	0.235757	-1.06019	0.289059	0.634028	0.345971	356.691	0.196978	1.75639	0.0790215	0.163877	0.521958	268.347	0.190678	2.73738	0.00619302	0.0198455	CDS		imidazole glycerol phosphate synthase subunit HisH	Imidazole glycerol phosphate synthase amidotransferase subunit (EC 2.4.2.-)	bi	BB4857	hisH	99.56	BP3771	bi
CJ015_00675	hisB	0.289224	1023.07	0.221536	1.30554	0.19171	0.533167	0.288222	1097.86	0.201938	1.42728	0.153499	0.272545	0.213822	1130.73	0.216817	0.986183	0.324043	0.486944	CDS		imidazoleglycerol-phosphate dehydratase HisB	Imidazoleglycerol-phosphate dehydratase (EC 4.2.1.19)	bi	BB4856	hisB	100	BP3770	bi
CJ015_00680	hisC_1	-0.0309118	357.778	0.125475	-0.246359	0.805405	0.918838	0.0839723	395.406	0.101143	0.830238	0.406404	0.554682	0.0283327	319.298	0.177122	0.159962	0.872911	0.923808	CDS		histidinol-phosphate transaminase	Histidinol-phosphate aminotransferase (EC 2.6.1.9)	bi	BB4855	hisC	99.73	BP3769	bi
CJ015_00685	hisD	-0.282577	400.646	0.132977	-2.125	0.0335867	0.238638	0.143997	482.486	0.0911698	1.57944	0.114235	0.21602	0.469025	376.481	0.122517	3.82826	0.000129054	0.000645409	CDS		histidinol dehydrogenase	Histidinol dehydrogenase (EC 1.1.1.23)	bi	BB4854	hisD	100	BP3768	bi
CJ015_00690	hisG	0.178738	447.599	0.102542	1.74307	0.0813218	0.364384	0.138262	472.606	0.0858054	1.61134	0.107105	0.206178	0.277081	478.046	0.147626	1.87691	0.0605299	0.134794	CDS		ATP phosphoribosyltransferase	ATP phosphoribosyltransferase (EC 2.4.2.17)	bi	BB4853	hisG	100	BP3767	bi
CJ015_00695	murA_1	-0.0525349	469.978	0.180604	-0.290885	0.77114	0.903906	0.435015	600.597	0.116317	3.73989	0.000184097	0.00108766	0.418331	478.757	0.220695	1.89552	0.0580239	0.130139	CDS		UDP-N-acetylglucosamine 1-carboxyvinyltransferase	UDP-N-acetylglucosamine 1-carboxyvinyltransferase (EC 2.5.1.7)	bi	BB4852	murA, murZ	100	BP3766	bi
CJ015_00700		0.270587	59.9246	0.210672	1.2844	0.199003	0.543502	0.643908	75.8926	0.154666	4.16321	3.13801e-05	0.000230521	0.0785601	62.4493	0.293401	0.267757	0.788886	0.869831	CDS		BolA family transcriptional regulator	YrbA protein	bi	BB4851		100	BP3765	bi
CJ015_00705		0.404618	446.072	0.236894	1.70801	0.0876339	0.380431	0.100898	429.352	0.201528	0.500663	0.616608	0.738827	-0.649645	394.288	0.148864	-4.36402	1.27695e-05	7.8779e-05	CDS		ABC transporter permease	ABC-type multidrug transport system, permease component	bi	BB4850		100	BP3764	bi
CJ015_00710		0.130812	1537.84	0.211053	0.619808	0.535384	0.794777	-0.222611	1460.7	0.161774	-1.37606	0.168803	0.290802	-0.529647	1233.93	0.118674	-4.46304	8.08031e-06	5.19638e-05	CDS		ABC transporter ATP-binding protein	ABC-type multidrug transport system, ATPase component	bi	BB4849		100	BP2178	uni
CJ015_00715		0.131178	562.316	0.189304	0.692949	0.488342	0.770101	0.784648	782.29	0.157525	4.9811	6.3225e-07	6.77142e-06	0.403821	624.945	0.147807	2.73208	0.00629362	0.0201404	CDS		ABC transporter substrate-binding protein	Uncharacterized ABC transporter, auxiliary component YrbC	bi	BB4848		100	BP3761	bi
CJ015_00720		-0.054881	288.564	0.217158	-0.252724	0.800482	0.917896	0.456354	366.72	0.183293	2.48975	0.0127832	0.0380979	0.510257	303.351	0.149123	3.42172	0.000622272	0.00267395	CDS		VacJ family lipoprotein	Nucleoside ABC transporter, periplasmic nucleoside-binding protein	bi	BB4847		100	BP3760	bi
CJ015_00725	mlaD	0.317975	407.582	0.157119	2.02379	0.042992	0.269516	0.631756	497.899	0.142768	4.42506	9.64156e-06	8.06213e-05	0.0536133	425.663	0.145657	0.368078	0.712815	0.818184	CDS		outer membrane lipid asymmetry maintenance protein MlaD	Uncharacterized ABC transporter, periplasmic component YrbD	bi	BB4846		100	BP3759	bi
CJ015_00730		-0.0253684	324.069	0.175312	-0.144704	0.884944	0.954815	0.210972	375.764	0.137027	1.53963	0.12365	0.229265	-0.0978429	280.534	0.197332	-0.495828	0.620016	0.751799	CDS		lipid asymmetry maintenance ABC transporter permease subunit MlaE	Uncharacterized ABC transporter, permease component YrbE	bi	BB4845		100	BP3758	bi
CJ015_00735		-0.0592282	602.232	0.141421	-0.418807	0.675357	0.85761	0.267036	719.882	0.0823918	3.24105	0.00119091	0.0052162	0.0853282	546.612	0.149497	0.570769	0.568156	0.709027	CDS		ABC transporter ATP-binding protein	putative ABC transporter, ATP-binding protein	bi	BB4844		99.66	BP3757	bi
CJ015_00740		0.183037	708.746	0.167869	1.09036	0.275556	0.621464	-0.0387769	699.667	0.124591	-0.311234	0.755623	0.841954	0.408193	802.524	0.175393	2.3273	0.0199491	0.0541771	CDS		tripartite tricarboxylate transporter substrate binding protein	Tricarboxylate transport protein TctC	bi	BB4843		99.69	BP3756	bi
CJ015_00745		0.448172	1786.39	0.146099	3.06759	0.00215793	0.0580173	-0.0128578	1640.57	0.121753	-0.105606	0.915895	0.947819	0.264839	2121.82	0.12673	2.08979	0.0366365	0.0901719	CDS		outer membrane beta-barrel protein	Outer membrane protein W precursor	bi	BB4842		100	BP3755	bi
CJ015_00750	gltD	0.414852	822.602	0.229097	1.81082	0.0701689	0.34352	-0.236527	704.511	0.17615	-1.34276	0.179349	0.30516	-0.775046	695.847	0.169946	-4.56053	5.10236e-06	3.37359e-05	CDS		glutamate synthase subunit beta	Glutamate synthase [NADPH] small chain (EC 1.4.1.13)	bi	BB4841		99.8	BP3754	bi
CJ015_00755	gltB	-0.0307758	1108.21	0.233066	-0.132048	0.894947	0.961614	0.189953	1272.14	0.209961	0.904706	0.365621	0.513819	0.220435	1061.35	0.128825	1.71112	0.0870583	0.180609	CDS		glutamate synthase-related protein	Glutamate synthase [NADPH] large chain (EC 1.4.1.13)	bi	BB4840	gltB, aspB	99.94	BP3753	bi
CJ015_00760		0.364776	1187.98	0.240736	1.51525	0.129708	0.452175	0.663957	1452.3	0.206786	3.21084	0.00132349	0.00571685	-0.154545	1193.69	0.220262	-0.70164	0.482904	0.636248	CDS		hypothetical protein	Transposase and inactivated derivatives	bi	BB4839		100	BP3752	bi
CJ015_00765		0.206558	426.579	0.216212	0.955351	0.3394	0.672137	-0.0226872	419.691	0.162869	-0.139298	0.889215	0.935262	-0.122163	402.432	0.137162	-0.890649	0.373118	0.536399	CDS		S-(hydroxymethyl)glutathione dehydrogenase/class III alcohol dehydrogenase	S-(hydroxymethyl)glutathione dehydrogenase (EC 1.1.1.284)	bi	BB4838	adhI	100	BP3751	bi
CJ015_00770	fghA	-0.19011	267.085	0.179209	-1.06083	0.288769	0.633756	-0.0341357	293.368	0.13744	-0.248369	0.803849	0.877147	0.0938975	227.198	0.153441	0.611945	0.540574	0.685524	CDS		S-formylglutathione hydrolase	S-formylglutathione hydrolase (EC 3.1.2.12)	bi	BB4837		99.65	BP3750	bi
CJ015_00775		-0.125045	81.9733	0.23036	-0.542825	0.587251	0.820509	-0.155906	86.3774	0.181048	-0.861131	0.389166	0.538359	0.697905	89.5391	0.202836	3.44073	0.000580146	0.00251129	CDS		hypothetical protein	hypothetical protein	bi	BB4836		99.56	BP3749	bi
CJ015_00780	rpoH	0.133128	7300.88	0.370428	0.35939	0.719304	0.879882	0.413483	8546.92	0.473652	0.872968	0.38268	0.531111	0.293536	7712.83	0.158944	1.84679	0.064777	0.142497	CDS		RNA polymerase sigma factor RpoH	RNA polymerase sigma factor RpoH	bi	BB4835	rpoH, htpR, hin, fam	100	BP3748	bi
CJ015_00785		-0.239134	132.035	0.206554	-1.15773	0.246973	0.596092	0.44274	179.077	0.149397	2.96351	0.0030415	0.0115621	0.582098	133.786	0.207665	2.80305	0.00506212	0.0166763	CDS		phosphodiesterase	3',5'-cyclic-nucleotide phosphodiesterase (EC 3.1.4.17)	bi	BB4834		100	BP3747	bi
CJ015_00790		-0.092792	425.094	0.150737	-0.615589	0.538166	0.796142	0.698326	610.657	0.120786	5.78152	7.4028e-09	1.12021e-07	0.282034	411.649	0.172271	1.63715	0.101599	0.203587	CDS		cation:proton antiporter	putative sodium/hydrogen exchanger family	bi	BB4833		100	BP3746	bi
CJ015_00795		-0.0919357	263.218	0.203789	-0.451133	0.651894	0.846497	-0.15861	273.243	0.148082	-1.07109	0.284128	0.428843	-0.187561	214.21	0.159814	-1.17362	0.240547	0.392234	CDS		NUDIX domain-containing protein	NTP pyrophosphohydrolases including oxidative damage repair enzymes	bi	BB4832		100	BP3745	bi
CJ015_00800	coxB	0.188701	2281.99	0.259745	0.726485	0.467542	0.762641	-0.746797	1820.02	0.244753	-3.05122	0.00227911	0.00909125	-0.487232	1896.84	0.177275	-2.74846	0.00598762	0.0193058	CDS		cytochrome c oxidase subunit II	Cytochrome c oxidase polypeptide II (EC 1.9.3.1)	bi	BB4831		100	BP3744	bi
CJ015_00805	ctaD_1	0.545223	1544.78	0.164774	3.30891	0.000936613	0.0354102	-1.17333	993.117	0.132701	-8.84192	9.40864e-19	4.04917e-17	-1.44392	1178.48	0.173885	-8.30384	1.00802e-16	2.14421e-15	CDS		cytochrome c oxidase subunit I	Cytochrome c oxidase polypeptide I (EC 1.9.3.1)	bi	BB4830	ctaD, coxA	100	BP3743	bi
CJ015_00810		0.367886	207.53	0.323197	1.13827	0.255006	0.602994	0.0192578	189.638	0.302352	0.0636934	0.949214	0.968112	-0.685878	178.971	0.32553	-2.10696	0.0351212	0.0869429	CDS		cytochrome oxidase small assembly protein	hypothetical protein	bi	BB4829		100	BP3742	bi
CJ015_00815		0.200029	140.539	0.302784	0.660633	0.508848	0.777904	-0.481519	118.481	0.271335	-1.77463	0.0759592	0.158649	-0.394974	121.266	0.358543	-1.10161	0.270633	0.426356	CDS		DUF2970 domain-containing protein	Probable transmembrane protein	bi	BB4828		100	BP3741	bi
CJ015_00820	ctaE	0.416194	908.169	0.152174	2.73499	0.00623825	0.098047	-0.757089	676.918	0.12742	-5.94166	2.82145e-09	4.56394e-08	-1.14126	701.641	0.149555	-7.63103	2.32881e-14	4.05472e-13	CDS		cytochrome c oxidase subunit 3	Cytochrome c oxidase polypeptide III (EC 1.9.3.1)	bi	BB4827	coIII	100	BP3740	bi
CJ015_00825		-0.048434	297.086	0.153181	-0.316189	0.751859	0.893561	-0.491436	275.229	0.111296	-4.41559	1.00735e-05	8.3637e-05	-0.201088	243.623	0.161171	-1.24767	0.212152	0.357834	CDS		twin transmembrane helix small protein	Probable transmembrane protein	bi	BB4826		100	BP3739	bi
CJ015_00830		-0.155501	101.507	0.226853	-0.685472	0.493046	0.770701	-0.59351	93.3718	0.21998	-2.69802	0.0069753	0.0231245	-0.326227	75.4001	0.215862	-1.51128	0.130718	0.247615	CDS		SURF1 family protein	Cytochrome oxidase biogenesis protein Surf1, facilitates heme A insertion	bi	BB4825		100	BP3738	bi
CJ015_00835		0.129066	96.1111	0.204538	0.631011	0.528033	0.790697	-0.189155	89.449	0.142252	-1.32971	0.183612	0.310089	-0.022776	90.7406	0.196297	-0.116028	0.90763	0.946488	CDS		hypothetical protein	hypothetical protein in Cytochrome oxidase biogenesis cluster	bi	BB4824		100	BP3737	bi
CJ015_00840		-0.0944444	84.8986	0.159337	-0.592733	0.55336	0.804521	-0.413702	81.7416	0.173896	-2.37902	0.0173587	0.0486146	-0.221272	68.148	0.226894	-0.975222	0.32945	0.493231	CDS		COX15/CtaA family protein	Heme A synthase, cytochrome oxidase biogenesis protein Cox15-CtaA	bi	BB4823		100	BP3736	bi
CJ015_00845		-0.372518	538.398	0.160539	-2.32042	0.0203184	0.1808	-0.365894	559.567	0.136402	-2.68248	0.00730794	0.0240067	0.16636	433.358	0.129666	1.28299	0.199495	0.341898	CDS		heme o synthase	Heme O synthase, protoheme IX farnesyltransferase (EC 2.5.1.-) COX10-CtaB	bi	BB4822		99.66	BP3735	bi
CJ015_00850		-0.270505	550.135	0.234266	-1.1547	0.248215	0.59684	0.0073065	633.418	0.215048	0.033976	0.972896	0.981263	0.37749	495.923	0.162136	2.32823	0.0198998	0.054106	CDS		SCO family protein	Cytochrome oxidase biogenesis protein Sco1/SenC/PrrC, putative copper metallochaperone	bi	BB4821		100	BP3734	bi
CJ015_00855		0.226491	162.036	0.187572	1.20749	0.227244	0.572746	0.636162	209.317	0.17672	3.59982	0.000318433	0.00174302	0.330496	183.032	0.230023	1.4368	0.150775	0.276332	CDS		DUF3717 domain-containing protein	FIG00432453: hypothetical protein	bi	BB4820		100	BP3733	bi
CJ015_00860		-0.0155216	243.981	0.179171	-0.0866304	0.930965	0.975114	-0.0555273	256.755	0.139732	-0.397384	0.691084	0.793551	0.0848358	223.81	0.187809	0.451713	0.651476	0.774711	CDS		glycine zipper 2TM domain-containing protein	Outer membrane lipoprotein	bi	BB4819		100	BP3732	bi
CJ015_00865		0.130248	294.174	0.181475	0.717718	0.472931	0.764047	0.302116	340.237	0.136007	2.22133	0.0263285	0.067675	0.18052	302.43	0.23301	0.774732	0.438498	0.597848	CDS		hypothetical protein	FIG00432130: hypothetical protein	bi	BB4818		99.58	BP3731	bi
CJ015_00870	glmU	0.0635336	480.511	0.148965	0.426499	0.669744	0.855534	0.394653	584.777	0.11348	3.47774	0.000505655	0.00252881	0.0565085	450.966	0.164924	0.342634	0.731874	0.830446	CDS		bifunctional UDP-N-acetylglucosamine diphosphorylase/glucosamine-1-phosphate N-acetyltransferase GlmU	N-acetylglucosamine-1-phosphate uridyltransferase (EC 2.7.7.23) / Glucosamine-1-phosphate N-acetyltransferase (EC 2.3.1.157)	bi	BB4817	glmU	100	BP3730	bi
CJ015_00875		-0.0921221	151.395	0.21903	-0.420592	0.674053	0.857518	-0.124826	159.1	0.203053	-0.614747	0.538722	0.673725	-0.23867	119.383	0.267064	-0.893678	0.371494	0.534868	CDS		MFS transporter	Uncharacterized transporter YebQ	bi	BB4816		100	BP3729	bi
CJ015_00880		-0.0947575	769.452	0.118709	-0.798236	0.424734	0.734105	-0.421274	731.005	0.109868	-3.83436	0.000125893	0.000780135	-0.273032	604.343	0.118356	-2.30687	0.0210618	0.0567728	CDS		UDP-glucose/GDP-mannose dehydrogenase family protein	UDP-glucose dehydrogenase (EC 1.1.1.22)	bi	BB4815	rkpK	99.55	BP3728	bi
CJ015_00885		-0.217429	207.745	0.165588	-1.31307	0.189158	0.529662	-0.672148	189.894	0.117023	-5.74374	9.26075e-09	1.36611e-07	-0.523792	142.089	0.200067	-2.61808	0.00884256	0.0270631	CDS		glycosyltransferase family 4 protein	putative glycosyl transferases	bi	BB4814		100	BP3727	bi
CJ015_00890		-0.389682	103.684	0.234734	-1.6601	0.0968945	0.400983	-1.05673	91.9293	0.20488	-5.15779	2.49876e-07	2.91584e-06	-0.762305	58.8925	0.32318	-2.35876	0.0183361	0.0505264	CDS		AraC family transcriptional regulator	AraC-family transcriptional regulator	bi	BB4813		99.6	BP3798	uni
CJ015_00895		-0.260454	27.9536	0.357177	-0.729202	0.465878	0.761323	-0.294514	28.3793	0.406699	-0.724157	0.468969	0.61485	0.294833	22.2381	0.386262	0.763297	0.445286	0.602733	CDS		DMT family transporter	Permease of the drug/metabolite transporter (DMT) superfamily	bi	BB4812		99.66		-
CJ015_00900		0.321118	149.321	0.224531	1.43017	0.152667	0.482392	-0.14351	137.86	0.209947	-0.683555	0.494256	0.637491	-0.617837	127.414	0.169173	-3.65211	0.000260098	0.00120801	CDS		molybdopterin-dependent oxidoreductase	Biotin sulfoxide reductase (EC 1.-.-.-) / Free methionine-(S)-sulfoxide reductase	bi	BB4811		99.87	BP0675	bi
CJ015_00905		0.536248	43.9379	0.276383	1.94023	0.0523514	0.293338	0.164187	43.1038	0.206102	0.796631	0.425665	0.572805	-0.424507	44.3696	0.240244	-1.76698	0.0772316	0.164506	CDS		helix-turn-helix domain-containing protein	Transcriptional regulator, IclR family	bi	BB4810		100	BP0674	bi
CJ015_00910		-0.602213	6.69089	0.354065	-1.70086	0.0889701	NA	-0.972915	6.69051	0.40147	-2.42338	0.0153769	0.0443987	0.0695783	3.78883	0.610297	0.114007	0.909232	0.947291	CDS		citryl-CoA lyase	Citrate synthase (si) (EC 2.3.3.1)	bi	BB4809		99.25	BP0673	bi
CJ015_00915		0.502952	11.8336	0.336099	1.49644	0.134539	NA	-0.648969	7.6685	0.364125	-1.78227	0.0747047	0.156939	-0.883975	10.8341	0.501782	-1.76167	0.078125	0.165887	CDS		acetate--CoA ligase family protein	Protein acetyltransferase	bi	BB4808		99.86	BP0672	bi
CJ015_00920		0.459473	4.72411	0.358231	1.28262	0.199626	NA	-0.885417	3.0768	0.521704	-1.69716	0.0896658	0.1796	-0.815766	4.42408	0.600462	-1.35857	0.174284	0.307538	CDS		tripartite tricarboxylate transporter substrate binding protein	putative exported protein	bi	BB4807		99.7	BP0671	bi
CJ015_00925		-0.0552952	17.9027	0.273689	-0.202036	0.839888	0.933295	-0.533513	17.0819	0.240994	-2.2138	0.0268425	0.0688003	-0.454064	13.6505	0.377899	-1.20155	0.229538	0.378618	CDS		DNA alkylation response protein	Acyl-CoA dehydrogenase (EC 1.3.8.7)	bi	BB4806		99.83	BP0670	bi
CJ015_00930		0.0681608	27.4295	0.247197	0.275734	0.782752	0.909103	-0.127099	27.8665	0.225212	-0.564354	0.572513	0.701583	-0.333949	22.2377	0.296847	-1.12499	0.260594	0.414429	CDS		3-hydroxyacyl-CoA dehydrogenase NAD-binding domain-containing protein	Enoyl-CoA hydratase (EC 4.2.1.17) / Delta(3)-cis-delta(2)-trans-enoyl-CoA isomerase (EC 5.3.3.8) / 3-hydroxyacyl-CoA dehydrogenase (EC 1.1.1.35) / 3-hydroxybutyryl-CoA epimerase (EC 5.1.2.3)	bi	BB4805		99.86	BP0669	bi
CJ015_00935		0.405555	9.96158	0.335367	1.20929	0.226553	NA	-0.131628	7.93073	0.349981	-0.376102	0.706841	0.805195	-0.396551	9.71448	0.43858	-0.904169	0.365906	0.528454	CDS		acetyl-CoA C-acyltransferase	3-ketoacyl-CoA thiolase (EC 2.3.1.16) @ Acetyl-CoA acetyltransferase (EC 2.3.1.9)	bi	BB4804		99.75	BP0668	bi
CJ015_00940		-0.126344	47.9125	0.365909	-0.345289	0.729877	0.884358	0.0453484	55.462	0.3782	0.119906	0.904558	0.943444	-0.505393	33.3928	0.356376	-1.41814	0.156149	0.283092	CDS		Lrp/AsnC family transcriptional regulator	Transcriptional regulator, AsnC family	bi	BB4803		99.38	BP0667	bi
CJ015_00945	glmS	0.123051	453.443	0.278314	0.442128	0.658396	0.849334	0.272924	513.152	0.241262	1.13123	0.257957	0.398925	-0.267901	395.853	0.172211	-1.55565	0.119791	0.231268	CDS		glutamine--fructose-6-phosphate transaminase (isomerizing)	Glucosamine--fructose-6-phosphate aminotransferase [isomerizing] (EC 2.6.1.16)	bi	BB4802	glmS	100	BP0666	bi
CJ015_00950		-0.35298	4.75411	0.351047	-1.00551	0.314653	NA	1.69135	13.7452	0.291979	5.79269	6.9268e-09	1.05842e-07	1.63499	8.47492	0.466802	3.50255	0.000460831	0.00203255	CDS		NAD(P)-dependent oxidoreductase	dTDP-glucose 4,6-dehydratase (EC 4.2.1.46)	bi	BB4801		99.69	BP0665	bi
CJ015_00955		-0.295471	25.4454	0.309307	-0.955266	0.339443	0.672137	0.960902	43.4079	0.291477	3.29667	0.00097839	0.00442587	0.770315	27.2626	0.284721	2.70551	0.00681998	0.0215897	CDS		tripartite tricarboxylate transporter substrate binding protein	putative exported protein	bi	BB4800		100	BP0664	bi
CJ015_00960		-0.399727	36.2016	0.301124	-1.32745	0.184359	0.526283	1.22974	75.6114	0.322123	3.8176	0.000134756	0.000826329	0.54507	33.6592	0.327661	1.66352	0.0962089	0.195791	CDS		ABC transporter substrate-binding protein	ABC transporter substrate-binding protein	bi	BB4799		99.66	BP0663	bi
CJ015_00965		-0.177445	231.541	0.31155	-0.569557	0.568978	0.807773	-0.130281	249.784	0.307482	-0.423705	0.671781	0.77926	-0.31217	171.757	0.177202	-1.76166	0.0781266	0.165887	CDS		enoyl-CoA hydratase/isomerase family protein	probable enoyl-CoA hydratase	bi	BB4798		100	BP0662	bi
CJ015_00975		0.09394	116.356	0.214564	0.437818	0.661518	0.851035	0.22504	131.977	0.16997	1.324	0.185504	0.312908	0.274594	123.602	0.23169	1.18518	0.235947	0.386207	CDS		LysR family transcriptional regulator	4-hydroxyphenylacetate 3-monooxygenase (EC 1.14.13.3)	bi	BB4796		100	BP0660	bi
CJ015_00980		-0.532231	233.462	0.331674	-1.60468	0.108564	0.415512	-0.540263	246.06	0.387605	-1.39385	0.163364	0.284461	-0.308741	139.296	0.185024	-1.66866	0.0951851	0.194466	CDS		oxidoreductase	YhdH, a putative quinone oxidoreductase	bi	BB4795		99.69	BP0659	bi
CJ015_00985		-0.419628	99.0434	0.319007	-1.31542	0.188369	0.529662	-0.4704	103.245	0.346157	-1.35892	0.174171	0.298516	-0.196365	66.241	0.277491	-0.707646	0.479165	0.632918	CDS		NAD(P)/FAD-dependent oxidoreductase	monooxygenase, putative	bi	BB4794		100	BP0658	bi
CJ015_00990		0.184943	24.3346	0.364658	0.507168	0.612037	0.830738	-0.191307	21.2758	0.612819	-0.312175	0.754907	0.841357	-1.21774	17.7838	0.376	-3.23867	0.00120088	0.00475196	CDS		RidA family protein	Bona fide RidA/YjgF/TdcF/RutC subgroup	bi	BB4793		99.3	BP0657	bi
CJ015_00995		-0.154213	12.7935	0.365813	-0.421562	0.673345	NA	-1.02802	10.3568	0.612264	-1.67905	0.0931422	0.18467	-1.20339	7.41729	0.487983	-2.46605	0.0136611	0.0393269	CDS		DUF1028 domain-containing protein	major pilin protein fimA	bi	BB4792		100	BP0656	bi
CJ015_01000	argE_1	-0.128333	24.4199	0.327693	-0.391626	0.695335	0.868074	-0.391321	24.0727	0.499628	-0.783224	0.433496	0.580676	-0.62649	17.1729	0.345319	-1.81424	0.0696412	0.150937	CDS		acetylornithine deacetylase	Acetylornithine deacetylase (EC 3.5.1.16)	bi	BB4791		99.74	BP0655	bi
CJ015_01005		-0.205336	77.2578	0.297022	-0.691315	0.489367	0.770101	-1.05016	64.5373	0.307784	-3.41202	0.000644832	0.00309929	-1.13366	45.7245	0.240255	-4.71858	2.37499e-06	1.67389e-05	CDS		tripartite tricarboxylate transporter substrate binding protein	Tricarboxylate transport protein TctC	bi	BB4790		100	BP0654	bi
CJ015_01010		0.173017	85.667	0.210002	0.823883	0.410006	0.724061	0.267364	96.2812	0.209286	1.2775	0.201424	0.333409	-0.201967	78.9823	0.218831	-0.922937	0.35604	0.520767	CDS		acyl-CoA dehydrogenase family protein	Acyl-CoA dehydrogenase, long-chain specific, mitochondrial precursor (EC 1.3.99.13)	bi	BB4789		99.75	BP0653	bi
CJ015_01015		-0.106304	49.7904	0.270738	-0.392646	0.694581	0.868074	-0.539381	46.7101	0.24254	-2.22388	0.0261564	0.0672696	-0.321444	37.918	0.263898	-1.21806	0.223201	0.37174	CDS		acyl-CoA dehydrogenase	Acyl-CoA dehydrogenase family protein	bi	BB4788		100	BP0652	bi
CJ015_01020	dld	-0.0757527	44.6143	0.248519	-0.304817	0.760506	0.898754	0.391161	58.1136	0.21179	1.84693	0.0647569	0.140182	0.53751	48.5448	0.239956	2.24004	0.0250884	0.0658885	CDS		D-lactate dehydrogenase	D-Lactate dehydrogenase (EC 1.1.2.5)	bi	BB4787	dld	100	BP0651	bi
CJ015_01025		-0.0760533	60.9258	0.24323	-0.312681	0.754523	0.89548	0.446951	78.6455	0.191802	2.33028	0.0197913	0.0539461	0.40001	62.1896	0.215973	1.85213	0.0640066	0.141066	CDS		LysR substrate-binding domain-containing protein	Transcriptional regulator, LysR family	bi	BB4786		100	BP0650	bi
CJ015_01030		0.235048	8.86342	0.315317	0.745436	0.456008	NA	0.624312	11.1952	0.277972	2.24595	0.0247071	0.0645689	-0.0452372	9.27047	0.426047	-0.106179	0.91544	0.949159	CDS		tripartite tricarboxylate transporter substrate binding protein	Tricarboxylate transport protein TctC	bi	BB4785		99.38	BP0649	bi
CJ015_01035		-0.133804	4.63176	0.348806	-0.383604	0.701272	NA	0.463316	6.68661	0.391283	1.1841	0.236375	0.374227	0.0548824	4.07182	0.574999	0.0954478	0.923959	0.95232	CDS		aconitase X	FIG00431931: hypothetical protein	bi	BB4784		99.76	BP2613	uni
CJ015_01040		0.0147579	2.42798	0.365578	0.0403686	0.967799	NA	0.142708	3.39728	0.479157	0.297833	0.765831	0.851306	-0.178654	2.06504	0.652186	-0.273931	0.784138	0.866941	CDS		DUF126 domain-containing protein	Aconitate hydratase X, predicted	bi	BB4783		100	BP0647	bi
CJ015_01045		-0.0159649	832.55	0.121463	-0.131438	0.895429	0.961614	0.166925	947.485	0.0934842	1.7856	0.0741646	0.156157	-0.111592	715.539	0.126309	-0.883482	0.376976	0.540458	CDS		LysR substrate-binding domain-containing protein	transcriptional regulator	bi	BB4782		100	BP2894	uni
CJ015_01050	nadX_1	0.245236	28.2155	0.357984	0.685048	0.493314	0.770701	-1.08547	19.5368	0.436053	-2.48931	0.0127993	0.0381028	-1.17561	20.4189	0.363663	-3.23268	0.00122636	0.00483651	CDS		aspartate dehydrogenase	L-Aspartate dehydrogenase (EC 1.4.1.21)	bi	BB4781		100	BP1922	uni
CJ015_01055		0.285794	14.343	0.343251	0.83261	0.405065	0.722122	-1.03439	9.9902	0.430865	-2.40072	0.0163627	0.0466469	-1.28385	10.3986	0.441716	-2.90652	0.00365477	0.0125318	CDS		SDR family oxidoreductase	3-oxoacyl-[acyl-carrier protein] reductase (EC 1.1.1.100)	bi	BB4780		99.62	BP0813	uni
CJ015_01060		0.0408089	12.4015	0.346841	0.117659	0.906338	NA	-1.57782	8.6224	0.541172	-2.91556	0.00355053	0.0131146	-1.29965	7.89787	0.538199	-2.41482	0.0157429	0.0444223	CDS		RraA family protein	4-carboxy-4-hydroxy-2-oxoadipate aldolase (EC 4.1.3.17)	bi	BB4779		100	BP1186	uni
CJ015_01065		0.0988117	41.8005	0.281391	0.351155	0.725472	0.883126	-0.639503	35.8142	0.257456	-2.48393	0.0129942	0.0385797	-0.981757	29.0656	0.323501	-3.03479	0.00240706	0.00871101	CDS		Gfo/Idh/MocA family oxidoreductase	1-carboxy-3-chloro-3,4-dihydroxycyclo hexa-1,5-diene dehydrogenase (EC 1.-.-.-)	bi	BB4777		100	BP0093	uni
CJ015_01070		0.671264	14.6233	0.325381	2.06301	0.0391116	0.255623	-1.09694	8.74464	0.393733	-2.78601	0.0053362	0.0183385	-1.35596	12.2865	0.409619	-3.31029	0.00093199	0.003826	CDS		ABC transporter ATP-binding protein	Ferric iron ABC transporter, ATP-binding protein	bi	BB4776		100	BP2551	uni
CJ015_01075		0.337694	29.5162	0.294234	1.14771	0.25109	0.599177	-1.25261	19.8285	0.328318	-3.81525	0.000136046	0.000832064	-1.17252	22.2701	0.313648	-3.73834	0.000185242	0.000892235	CDS		iron ABC transporter permease	Iron(III)-transport system permease protein SfuB	bi	BB4775		100	BP2552	uni
CJ015_01080		0.498807	100.525	0.212072	2.35206	0.0186698	0.172571	-0.764016	72.5369	0.204054	-3.74419	0.000180979	0.00107059	-1.11798	80.993	0.203656	-5.48954	4.0298e-08	3.72915e-07	CDS		extracellular solute-binding protein	hypothetical protein	bi	BB4774		100		-
CJ015_01085		0.606366	33.6773	0.236849	2.56014	0.010463	0.128584	-0.640874	24.0768	0.238899	-2.68262	0.00730485	0.0240067	-1.2953	27.4221	0.286585	-4.51976	6.19108e-06	4.04226e-05	CDS		Rieske 2Fe-2S domain-containing protein	Putative phthalate 4,5-dioxygenase oxygenase subunit (OhpA2)	bi	BB4773		100	BP3722	uni
CJ015_01090		0.273882	37.5842	0.300889	0.910241	0.362696	0.689581	-1.6459	23.7193	0.328853	-5.00496	5.58733e-07	6.02533e-06	-1.55068	25.4194	0.416138	-3.72637	0.00019426	0.000929955	CDS		PDR/VanB family oxidoreductase	Flavodoxin reductases (ferredoxin-NADPH reductases) family 1; Vanillate O-demethylase oxidoreductase (EC 1.14.13.-)	bi	BB4772	vanB	100	BP3712	uni
CJ015_01095		0.0228921	13.6041	0.344548	0.0664408	0.947027	0.984077	-0.529162	12.7807	0.348911	-1.51661	0.129365	0.237237	-0.397178	10.6216	0.470885	-0.843473	0.398964	0.561872	CDS		alpha/beta hydrolase	2-hydroxy-6-oxo-6-phenylhexa-2,4-dienoate hydrolase (EC 3.7.1.-)	bi	BB4771	mhpC	99.32		-
CJ015_01100		-0.171727	133.497	0.271991	-0.63137	0.527799	0.790697	-1.07767	110.006	0.255155	-4.22359	2.40437e-05	0.000183995	-0.586621	90.6887	0.225714	-2.59896	0.00935066	0.0283963	CDS		VOC family protein	putative dioxygenase	bi	BB4770		99.43	BP0038	uni
CJ015_01105		-0.0922213	163.748	0.165809	-0.556189	0.578082	0.813382	0.00831684	179.798	0.121714	0.068331	0.945522	0.966117	0.061286	144.338	0.164445	0.372684	0.709383	0.816955	CDS		IclR family transcriptional regulator	Transcriptional regulator, IclR family	bi	BB4769		100	BP2801	uni
CJ015_01110		-0.344563	29.8298	0.336581	-1.02372	0.30597	0.646844	0.901694	50.5218	0.335957	2.68396	0.00727563	0.0239341	1.50013	43.1745	0.2746	5.46297	4.68227e-08	4.29071e-07	CDS		CaiB/BaiF CoA-transferase family protein	Alpha-methylacyl-CoA racemase (EC 5.1.99.4)	bi	BB4768		100	BP2941	uni
CJ015_01115		-0.478297	15.0684	0.348771	-1.37138	NA	NA	1.56088	48.9876	0.67613	2.30855	NA	NA	4.12646	40.5871	0.392405	10.5158	7.30386e-26	2.67166e-24	CDS		MaoC/PaaZ C-terminal domain-containing protein	MaoC-like dehydratase	bi	BB4767		100	BP3201	uni
CJ015_01120		-0.890267	47.5362	0.365214	-2.43766	NA	NA	1.39484	147.408	0.661391	2.10895	NA	NA	4.96689	110.224	0.335726	14.7945	1.59052e-49	1.35946e-47	CDS		thiolase family protein	putative thiolase	bi	BB4766		99.52	BP2099	uni
CJ015_01125		-0.575201	100.574	0.323978	-1.77543	NA	NA	1.45003	348.488	0.716461	2.02388	NA	NA	5.4771	211.611	0.363898	15.0512	3.39055e-51	3.12529e-49	CDS		CaiB/BaiF CoA-transferase family protein	CAIB/BAIF family protein	bi	BB4765		100	BP0199	uni
CJ015_01130	fabG_2	-0.637086	181.305	0.332952	-1.91344	NA	NA	1.25293	557.828	0.727535	1.72216	NA	NA	4.67833	273.711	0.257938	18.1375	1.61326e-73	3.79197e-71	CDS		3-oxoacyl-ACP reductase FabG	3-oxoacyl-[acyl-carrier protein] reductase (EC 1.1.1.100)	bi	BB4764	fabG	100	BP2441	uni
CJ015_01135		-0.502308	317.005	0.298446	-1.68308	NA	NA	0.893049	923.987	0.820192	1.08883	NA	NA	5.77665	506.341	0.354585	16.2913	1.13779e-59	1.48577e-57	CDS		MaoC family dehydratase	MaoC-like dehydratase precursor	bi	BB4763		99.38	BP2555	uni
CJ015_01145	bfrA	-0.322365	24.5765	0.295444	-1.09112	0.27522	0.621464	-0.275961	25.7552	0.216102	-1.27699	0.201605	0.33359	0.437114	23.5428	0.464383	0.941278	0.346562	0.510878	CDS		TonB-dependent receptor	TonB-dependent receptor; Outer membrane receptor for ferrienterochelin and colicins	bi	BB4761	bfrA	100	BP3595	uni
CJ015_01150	etfA_1	0.124611	13.8575	0.295357	0.421899	0.673099	0.857518	-0.129476	13.6289	0.286456	-0.451992	0.651275	0.763592	-0.360286	11.6948	0.388455	-0.927483	0.353676	0.5186	CDS		FAD-binding protein	Electron transfer flavoprotein, alpha subunit	bi	BB3456	etfA, etfL	99.68	BP0962	bi
CJ015_01155	etfB_1	0.0782398	4.72251	0.358997	0.21794	0.827476	NA	0.474143	5.94649	0.438125	1.08221	0.27916	0.423435	0.207356	4.83948	0.536032	0.386835	0.698878	0.810017	CDS		electron transfer flavoprotein subunit beta/FixA family protein	Electron transfer flavoprotein, beta subunit	bi	BB4759	etfB, etfS	99.6	BP0961	bi
CJ015_01160		-0.119534	91.5997	0.193203	-0.618695	0.536117	0.794777	-0.0512568	99.4922	0.14045	-0.364948	0.71515	0.810723	0.136093	83.473	0.214373	0.634843	0.525531	0.673111	CDS		MarR family transcriptional regulator	Transcriptional regulator, MarR family	bi	BB4758		100	BP2664	uni
CJ015_01165		0.0115031	148.178	0.194811	0.0590473	0.952914	0.985335	0.393551	186.433	0.147816	2.66243	0.00775786	0.02515	0.224905	144.093	0.230534	0.975585	0.32927	0.493118	CDS		enoyl-CoA hydratase/isomerase family protein	Enoyl-CoA hydratase (EC 4.2.1.17)	bi	BB4757		100	BP3304	uni
CJ015_01170	fadH	-0.256976	21.0649	0.37441	-0.686349	0.492493	0.770652	1.76234	58.866	0.400795	4.39711	1.09701e-05	8.99665e-05	1.05068	25.2557	0.334146	3.14437	0.00166444	0.00634079	CDS		NADPH-dependent 2,4-dienoyl-CoA reductase	2,4-dienoyl-CoA reductase [NADPH] (EC 1.3.1.34)	bi	BB4756	fadH	99.7	BP1931	uni
CJ015_01175		0.069044	25.5542	0.331138	0.208505	0.834835	0.930342	2.29423	82.0093	0.321434	7.1375	9.50418e-13	2.10302e-11	0.584899	30.9114	0.332326	1.76002	0.078405	0.166327	CDS		enoyl-CoA hydratase-related protein	Cyclohex-1-ene-1-carboxyl-CoA hydratase (EC 4.2.1.17)	bi	BB4755		100	BP3277	uni
CJ015_01180		-0.0749243	2.81719	0.368412	-0.203371	0.838845	NA	-0.0489803	3.83335	0.434211	-0.112803	0.910187	0.94449	0.224401	2.78412	0.639138	0.3511	0.725513	0.826421	CDS		tripartite tricarboxylate transporter substrate binding protein	Tricarboxylate transport protein TctC	bi	BB4754		100		-
CJ015_01185		0.428691	14.0177	0.328658	1.30437	0.192108	0.533492	2.01237	31.0737	0.322759	6.23491	4.52051e-10	7.88316e-09	0.466854	18.5689	0.351374	1.32865	0.183962	0.320417	CDS		CaiB/BaiF CoA-transferase family protein	Alpha-methylacyl-CoA racemase (EC 5.1.99.4)	bi	BB4753		99.76	BP1779	uni
CJ015_01190		-0.0593688	6.96284	0.365347	-0.1625	0.870912	NA	1.34787	14.1512	0.371619	3.62701	0.00028672	0.00159549	0.330328	7.18757	0.456641	0.723387	0.469442	0.625346	CDS		acyl-CoA dehydrogenase family protein	Butyryl-CoA dehydrogenase (EC 1.3.8.1)	bi	BB4752		99.74	BP0634	uni
CJ015_01195		-0.182599	4.31813	0.36963	-0.494004	0.621304	NA	1.25217	8.698	0.356824	3.50919	0.000449466	0.00230774	0.467507	4.5983	0.541522	0.86332	0.387961	0.550999	CDS		MaoC family dehydratase N-terminal domain-containing protein	Acyl dehydratase	bi	BB4751		99.39	BP2944	uni
CJ015_01200		-0.326548	8.26167	0.374325	-0.872365	0.383009	NA	0.723241	12.5778	0.437559	1.6529	0.0983513	0.192236	0.948817	7.88143	0.474075	2.00141	0.0453486	0.107451	CDS		glucose 1-dehydrogenase	3-oxoacyl-[acyl-carrier protein] reductase (EC 1.1.1.100)	bi	BB4750		100	BP2094	uni
CJ015_01205		-0.348557	11.7299	0.304229	-1.14571	0.251916	NA	0.0470405	13.731	0.276878	0.169896	0.865092	0.918756	0.215521	9.69562	0.400269	0.53844	0.590273	0.72755	CDS		tripartite tricarboxylate transporter substrate binding protein	putative exported protein	bi	BB4749		99.71		-
CJ015_01210		-0.121051	13.0405	0.312191	-0.387747	0.698203	NA	-0.927424	11.5473	0.379826	-2.44171	0.0146179	0.0425125	0.0295727	10.4466	0.412222	0.0717397	0.942809	0.964997	CDS		oxidoreductase	Alcohol dehydrogenase (EC 1.1.1.1)	bi	BB4748		99.7	BP0659	uni
CJ015_01215		0.585359	228.467	0.274475	2.13265	0.0329539	0.238638	0.943584	289.954	0.22899	4.12063	3.77842e-05	0.000271849	0.0675201	275.792	0.223793	0.301707	0.762875	0.850722	CDS		IclR family transcriptional regulator	Transcriptional regulator, IclR family	bi	BB4747		100	BP0674	uni
CJ015_01220		-0.916849	2.89061	0.367598	-2.49416	0.0126254	NA	-0.404725	3.76895	0.498061	-0.812601	0.416447	0.563795	1.3503	2.11346	0.678819	1.98918	0.0466809	0.109888	CDS		CaiB/BaiF CoA-transferase family protein	Alpha-methylacyl-CoA racemase (EC 5.1.99.4)	bi	BB4746		99.74	BP2941	uni
CJ015_01225		-0.111565	4.08366	0.363305	-0.307084	0.75878	NA	0.581516	6.11633	0.428091	1.35839	0.174339	0.298694	0.15316	3.63751	0.602755	0.2541	0.799418	0.875648	CDS		PaaI family thioesterase	FIG00433392: hypothetical protein	bi	BB4745		100	BP2865	uni
CJ015_01230	bfrZ	0.0142946	10.434	0.360406	0.0396625	0.968362	NA	0.509814	11.4402	0.340975	1.49517	0.134871	0.244845	0.703752	11.9046	0.470242	1.49658	0.134504	0.253022	CDS		TonB-dependent receptor	Ferrichrome-iron receptor	bi	BB4744	bfrZ	100	BP1760	uni
CJ015_01235	bupR	-0.0841837	89.5459	0.174648	-0.482019	0.629792	0.833943	0.109163	101.419	0.137127	0.79607	0.425992	0.573034	0.514381	92.5466	0.201967	2.54686	0.0108698	0.0322392	CDS		FecR domain-containing protein	Iron siderophore sensor protein	bi	BB4743	bupR	99.42	BP0737	bi
CJ015_01240	bupI	-0.406178	22.5904	0.327063	-1.2419	0.214275	0.557307	-1.59667	18.4196	0.344949	-4.6287	3.67966e-06	3.35171e-05	-0.13478	14.7623	0.364443	-0.369825	0.711513	0.817605	CDS		sigma-70 family RNA polymerase sigma factor	RNA polymerase sigma-54 factor RpoN	bi	BB4742	bupI	100	BP1136	uni
CJ015_01245		0.19898	7.48566	0.36009	0.552585	0.580548	NA	-0.522634	6.03601	0.422229	-1.2378	0.215791	0.350026	-0.429155	6.42313	0.533798	-0.803966	0.421417	0.58216	CDS		PepSY-associated TM helix domain-containing protein	FIG138928: iron-regulated membrane protein	bi	BB4741		99.63		-
CJ015_01250		-0.0887729	0.507206	0.253604	-0.350046	0.726304	NA	0.0659001	0.778739	0.808287	0.0815306	0.93502	0.958518	0.348484	0.32682	0.702043	0.496386	0.619622	NA	CDS		DUF3325 domain-containing protein	putative iron uptake protein	bi	BB4740		100		-
CJ015_01255	mnmH	-0.146178	169.047	0.152844	-0.956389	0.338876	0.672137	-0.406849	163.799	0.116124	-3.50356	0.000459085	0.00234593	-0.191559	132.938	0.179644	-1.06632	0.286278	0.443278	CDS		tRNA 2-selenouridine(34) synthase MnmH	Selenophosphate-dependent tRNA 2-selenouridine synthase	bi	BB4739		99.46		-
CJ015_01260	selD	-0.426718	135.972	0.143995	-2.96341	0.00304246	0.0717908	-0.566571	136.487	0.104271	-5.43362	5.52209e-08	7.27644e-07	-0.00598928	98.6827	0.197367	-0.0303459	0.975791	0.984588	CDS		selenide, water dikinase SelD	Selenide,water dikinase (EC 2.7.9.3)	bi	BB4738	selD, fdhB	99.71	BP3487	uni
CJ015_01265		-0.2798	15.8459	0.349705	-0.800103	0.423651	0.733602	-1.32608	13.1032	0.398804	-3.32514	0.000883754	0.00405762	-0.476249	9.99734	0.431759	-1.10304	0.270008	0.426085	CDS		RidA family protein	Bona fide RidA/YjgF/TdcF/RutC subgroup	bi	BB4737		100	BP0518	uni
CJ015_01270		-0.0794222	0.805758	0.318106	-0.249672	0.802841	NA	0.286725	1.31638	0.776798	0.369111	0.712045	0.809158	0.790821	1.10588	0.738344	1.07107	0.284137	NA	CDS		pyridoxal phosphate-dependent aminotransferase	Aspartate aminotransferase	bi	BB1528		100		-
CJ015_01275	accC_1	0.299032	79.6335	0.240086	1.24552	0.212941	0.556104	-0.28557	69.0642	0.201682	-1.41594	0.156792	0.276716	-0.104273	78.9881	0.256451	-0.4066	0.684302	0.800863	CDS		acetyl-CoA carboxylase biotin carboxylase subunit	Biotin carboxylase of acetyl-CoA carboxylase (EC 6.3.4.14)	bi	BB4735	accC, fabG	99.78	BP2996	uni
CJ015_01280	accB_1	0.0867594	0.120852	0.197826	0.438563	0.660978	NA	0.0581584	0.124202	0.719019	0.0808858	0.935533	0.958834	-0.242367	0.251263	0.681878	-0.35544	0.72226	NA	CDS		acetyl-CoA carboxylase biotin carboxyl carrier protein subunit	Biotin carboxyl carrier protein	bi	BB4734	accB, fabE	97.97	BP2997	uni
CJ015_01285		0.125626	2.10232	0.341121	0.368274	0.712669	NA	-0.873827	0.987521	0.783098	-1.11586	0.264482	0.406516	-0.726276	1.647	0.759865	-0.955796	0.339176	0.503144	CDS		hypothetical protein	hypothetical protein	bi	BB4733		100	BP2997	uni
CJ015_01290	hutG_1	-0.378565	1.21481	0.360549	-1.04997	0.293733	NA	-0.358979	1.55984	0.623561	-0.575692	0.564824	0.695065	-0.132091	0.628988	0.761828	-0.173387	0.862347	NA	CDS		N-formylglutamate deformylase	N-formylglutamate deformylase (EC 3.5.1.68)	bi	BB4732	hutG	99.63	BP2725	uni
CJ015_01295		-0.461611	2.87049	0.365914	-1.26153	0.207118	NA	-0.622685	2.96367	0.574573	-1.08373	0.278483	0.423045	0.516581	1.64412	0.700985	0.736936	0.461161	0.617993	CDS		hydroxyacid dehydrogenase	D-3-phosphoglycerate dehydrogenase (EC 1.1.1.95)	bi	BB4731		100	BP3271	uni
CJ015_01300		-0.601624	2.16163	0.366487	-1.6416	0.100673	NA	-0.147952	3.02433	0.522676	-0.283066	0.777126	0.859788	0.863185	1.59828	0.70299	1.22788	0.219493	0.367333	CDS		Zn-dependent hydrolase	Allantoate amidohydrolase (EC 3.5.3.9)	bi	BB4730		100		-
CJ015_01305		-0.75474	8.94049	0.36536	-2.06574	0.0388528	NA	-0.511736	9.82391	0.42887	-1.19322	0.232783	0.369914	0.635591	5.89223	0.496307	1.28064	0.20032	0.342687	CDS		ABC transporter ATP-binding protein	Oligopeptide transport system permease protein OppB (TC 3.A.1.5.1)	bi	BB4729		99.82	BP2296	uni
CJ015_01310		-0.0770202	0.929639	0.349201	-0.220561	0.825434	NA	0.776876	1.89073	0.61771	1.25767	0.208511	0.342241	0.956295	1.70477	0.722405	1.32377	0.185581	0.3224	CDS		ABC transporter permease	Putative polyamine transporter; Oligopeptide transport system permease protein OppC (TC 3.A.1.5.1)	bi	BB4728		100	BP2295	uni
CJ015_01315		-0.500602	8.74582	0.320738	-1.56078	0.118575	NA	0.0654064	11.9276	0.299548	0.21835	0.827156	0.89323	0.454022	7.06228	0.444894	1.02052	0.307484	0.469007	CDS		ABC transporter permease	Putative polyamine transporter;	bi	BB4727		99.7	BP2294	uni
CJ015_01320		-0.718155	20.7937	0.355119	-2.0223	0.0431459	0.270035	-0.840338	20.8025	0.471175	-1.78349	0.0745061	0.15673	0.687346	15.522	0.44166	1.55628	0.119642	0.23117	CDS		ABC transporter substrate-binding protein	Oligopeptide ABC transporter, periplasmic oligopeptide-binding protein OppA (TC 3.A.1.5.1)	bi	BB4726		99.81	BP2293	uni
CJ015_01325		-0.675441	4.51726	0.372168	-1.81488	0.0695419	NA	-0.313559	5.46898	0.54135	-0.579217	0.562443	0.693761	2.21975	7.32017	0.565774	3.92339	8.73127e-05	0.000454548	CDS		5-oxoprolinase subunit PxpA	Lactam utilization protein LamB	bi	BB4725		99.6		-
CJ015_01330		-0.685393	12.1772	0.375181	-1.82683	0.0677247	NA	0.192575	17.5159	0.423559	0.454659	0.649355	0.762007	1.42616	11.7033	0.474728	3.00416	0.00266313	0.00949878	CDS		biotin-dependent carboxyltransferase family protein	Allophanate hydrolase 2 subunit 2 (EC 3.5.1.54)	bi	BB4724		99.7	BP0151	uni
CJ015_01335		-0.514833	9.41738	0.362607	-1.41981	0.155663	NA	-0.153688	12.3014	0.637881	-0.240936	0.809605	0.880765	1.5522	7.03436	0.491501	3.15808	0.00158812	0.0060945	CDS		5-oxoprolinase subunit PxpB	Allophanate hydrolase 2 subunit 1 (EC 3.5.1.54)	bi	BB4723		99.17	BP0152	uni
CJ015_01340	aatA	-0.562887	75.0299	0.377453	-1.49128	NA	NA	0.193639	110.321	0.616975	0.313851	NA	NA	1.40105	50.7584	0.25283	5.54148	2.99934e-08	2.80316e-07	CDS		pyridoxal phosphate-dependent aminotransferase	Aspartate aminotransferase (EC 2.6.1.1)	bi	BB4722	aatA	100	BP1185	uni
CJ015_01345		-0.290437	251.172	0.326086	-0.890677	0.373102	0.69783	0.412724	339.732	0.35097	1.17595	0.239613	0.377824	0.755394	247.126	0.218777	3.45281	0.000554788	0.00241263	CDS		GntR family transcriptional regulator	Transcriptional regulator, GntR family	bi	BB4721		100		-
CJ015_01350		-0.230491	15.2096	0.299781	-0.768865	0.441973	0.745916	-0.0737074	16.9239	0.265488	-0.27763	0.781296	0.862977	0.0364838	12.4214	0.363115	0.100474	0.919968	0.950916	CDS		dihydrodipicolinate synthase family protein	4-hydroxy-tetrahydrodipicolinate synthase (EC 4.3.3.7)	bi	BB4720		100	BP0644	bi
CJ015_01355		0.330223	124.799	0.246112	1.34176	0.179675	0.521793	0.988812	180.301	0.187318	5.27878	1.30048e-07	1.58045e-06	0.200739	141.751	0.169009	1.18774	0.234935	0.384819	CDS		LysR family transcriptional regulator	LysR-family transcriptional regulator	bi	BB4719		100	BP0643	bi
CJ015_01360		-0.00179898	4.13528	0.357088	-0.00503791	0.99598	NA	-0.648996	3.67351	0.536188	-1.21039	0.22613	0.362658	0.0203667	3.75977	0.586882	0.0347032	0.972316	0.982558	CDS		CoA transferase	CAIB/BAIF family protein	bi	BB4718		100	BP0642	bi
CJ015_01365		-0.195086	9.95543	0.359833	-0.542156	0.587711	NA	-0.933139	8.38142	0.481591	-1.93762	0.0526698	0.11833	0.0347017	8.20418	0.442183	0.0784782	0.937448	0.960955	CDS		tripartite tricarboxylate transporter substrate binding protein	Tricarboxylate transport protein TctC	bi	BB4717		100	BP0641	bi
CJ015_01370		-0.130821	8.16712	0.352016	-0.371633	0.710166	NA	0.381265	10.9842	0.356799	1.06857	0.285263	0.430093	0.49096	8.32899	0.480926	1.02086	0.30732	0.469007	CDS		acyl-CoA dehydrogenase family protein	probable acyl-CoA dehydrogenase	bi	BB4716		100	BP0640	bi
CJ015_01375		-0.158221	1.68619	0.358258	-0.441639	0.65875	NA	0.0241694	2.10325	0.607174	0.0398063	0.968248	0.978679	0.0384157	0.899652	0.753164	0.0510057	0.959321	NA	CDS		MaoC family dehydratase	Acyl dehydratase	bi	BB4715		100	BP0639	bi
CJ015_01380		-0.160606	1.07563	0.354061	-0.453612	0.650108	NA	0.0737437	1.54041	0.63878	0.115445	0.908093	0.944238	-0.47195	0.297542	0.700953	-0.673298	0.500758	NA	CDS		hypothetical protein	FIG00433290: hypothetical protein	bi	BB4714		100	BP0638	bi
CJ015_01385		0.197948	2.16339	0.365676	0.541322	0.588285	NA	-0.737051	1.6859	0.659429	-1.11771	0.263691	0.405698	-0.400376	1.76822	0.693377	-0.577429	0.56365	0.70613	CDS		Zn-ribbon domain-containing OB-fold protein	protein of unknown function DUF35	bi	BB4713		100	BP0637	bi
CJ015_01390		-0.138344	10.793	0.314464	-0.439937	0.659983	NA	-0.545439	10.1864	0.319642	-1.70641	0.087932	0.17702	-0.169415	8.27053	0.485409	-0.349016	0.727078	0.827272	CDS		thiolase family protein	Acetyl-CoA acetyltransferase	bi	BB4712		99.48	BP0636	bi
CJ015_01395		-0.486053	3.54915	0.364234	-1.33445	0.182056	NA	0.906484	7.25375	0.486884	1.86181	0.0626306	0.136397	1.01414	4.18132	0.572907	1.77017	0.0766981	0.163667	CDS		enoyl-CoA hydratase/isomerase family protein	Enoyl-CoA hydratase [branched-chain amino acid degradation] (EC 4.2.1.17)	bi	BB4711		100	BP0635	bi
CJ015_01400		0.13796	33.7962	0.235645	0.585456	0.558241	0.80567	0.0356912	35.566	0.218089	0.163654	0.870003	0.920845	-0.846425	25.6034	0.31665	-2.67306	0.00751621	0.0236346	CDS		acyl-CoA dehydrogenase family protein	Butyryl-CoA dehydrogenase (EC 1.3.99.2)	bi	BB4710		99.74	BP0634	bi
CJ015_01405		0.321769	27.5679	0.329416	0.976786	0.328675	0.664991	-0.322192	23.3596	0.354724	-0.90829	0.363725	0.511615	-0.749483	22.6526	0.293227	-2.55598	0.010589	0.0314657	CDS		tripartite tricarboxylate transporter substrate binding protein	putative exported protein	bi	BB4709		100	BP0633	bi
CJ015_01410		0.236428	20.4688	0.313976	0.753011	0.451443	0.753661	-0.0197002	18.8295	0.263757	-0.0746905	0.940461	0.962833	0.0256231	20.8699	0.421309	0.0608178	0.951504	0.969236	CDS		acetate--CoA ligase family protein	Enoyl-CoA hydratase (EC 4.2.1.17)	bi	BB4708		99.86	BP0661	uni
CJ015_01415		0.0278382	7.70394	0.336421	0.082748	0.934052	NA	0.154588	8.75654	0.356541	0.433577	0.664595	0.773794	-0.310146	6.07929	0.486522	-0.637476	0.523815	0.672246	CDS		enoyl-CoA hydratase/isomerase family protein	Enoyl-CoA hydratase (EC 4.2.1.17)	bi	BB4707		99.61		-
CJ015_01420		0.0450069	583.867	0.178474	0.252176	0.800905	0.917896	0.508095	748.581	0.137089	3.70632	0.00021029	0.00121486	0.228699	577.112	0.184082	1.24238	0.214097	0.360448	CDS		IclR family transcriptional regulator	Transcriptional regulator, IclR family	bi	BB4706		100	BP0630	bi
CJ015_01425		0.0944155	5.15791	0.357389	0.264182	0.79164	NA	0.953372	7.64378	0.328364	2.9034	0.00369138	0.0134862	1.84633	12.2168	0.447707	4.12396	3.72408e-05	0.000210124	CDS		thiamine pyrophosphate-dependent dehydrogenase E1 component subunit alpha	Branched-chain alpha-keto acid dehydrogenase, E1 component, alpha subunit (EC 1.2.4.4)	bi	BB4705	pdhA	100	BP0629	bi
CJ015_01430		-0.0159733	1.90714	0.363053	-0.0439971	0.964907	NA	0.227721	2.49275	0.524354	0.434289	0.664079	0.773384	1.20258	3.61395	0.619532	1.94111	0.0522445	0.119864	CDS		alpha-ketoacid dehydrogenase subunit beta	Branched-chain alpha-keto acid dehydrogenase, E1 component, beta subunit (EC 1.2.4.4)	bi	BB4704A		100	BP0628	bi
CJ015_01435		0.16001	4.39646	0.365263	0.438069	0.661336	NA	0.466555	5.76472	0.42486	1.09814	0.272145	0.415841	0.630219	6.37759	0.50468	1.24875	0.211757	0.357568	CDS		enoyl-CoA hydratase/isomerase family protein	Enoyl-CoA hydratase [branched-chain amino acid degradation] (EC 4.2.1.17)	bi	BB4704		100	BP0627	bi
CJ015_01440		-0.688616	2.54125	0.367239	-1.87512	0.0607767	NA	0.40239	4.56477	0.536706	0.749739	0.453412	0.600157	1.29998	2.23621	0.700813	1.85496	0.0636023	0.140439	CDS		dihydrolipoamide acetyltransferase family protein	Dihydrolipoamide acyltransferase component of branched-chain alpha-keto acid dehydrogenase complex (EC 2.3.1.168)	bi	BB4703		100	BP1125	uni
CJ015_01445		0.00441979	2.59491	0.369249	0.0119697	0.99045	NA	0.60562	4.00239	0.51814	1.16883	0.242471	0.381176	0.929936	4.17875	0.647691	1.43577	0.151068	0.276761	CDS		acyl-CoA dehydrogenase family protein	Probable acyl-CoA dehydrogenase (EC 1.3.99.-)	bi	BB4702		100	BP0625	bi
CJ015_01450		0.147012	12.5953	0.30509	0.481863	0.629903	NA	0.356137	14.1308	0.265903	1.33935	0.180456	0.306169	0.0922471	12.1761	0.392291	0.23515	0.814093	0.885891	CDS		AMP-binding protein	O-succinylbenzoic acid--CoA ligase (EC 6.2.1.26)	bi	BB4701		99.6	BP0624	bi
CJ015_01455		-0.297009	12.9051	0.295779	-1.00416	0.315301	NA	-0.441011	12.2253	0.276934	-1.59248	0.111277	0.211896	-0.180786	10.0483	0.451385	-0.400515	0.688777	0.803109	CDS		MmgE/PrpD family protein	Immune-responsive protein 1	bi	BB4700		99.78		-
CJ015_01460		0.745174	48.5404	0.248803	2.99504	0.00274412	0.0668263	-0.426443	34.1049	0.249106	-1.71189	0.086917	0.175518	-1.01809	44.2923	0.297787	-3.41886	0.000628835	0.00269476	CDS		ABC transporter substrate-binding protein	putative leu/ile/val-binding protein precursor	bi	BB4699		100	BP0622	bi
CJ015_01465		-0.281686	4.58348	0.366763	-0.768033	0.442467	NA	-0.102501	5.4387	0.439907	-0.233005	0.815757	0.885199	-0.185028	2.8573	0.603103	-0.306793	0.759001	0.848727	CDS		branched-chain amino acid ABC transporter permease	Branched-chain amino acid ABC transporter, permease protein	bi	BB4698		100	BP0621	bi
CJ015_01470		0.130317	4.06776	0.372193	0.350132	0.72624	NA	-0.106155	4.27758	0.478341	-0.221923	0.824374	0.891251	-0.107001	3.64931	0.639989	-0.167192	0.867219	0.921102	CDS		branched-chain amino acid ABC transporter ATP-binding protein/permease	Branched-chain amino acid transport ATP-binding protein LivG (TC 3.A.1.4.1)	bi	BB4697		99.83	BP0620	bi
CJ015_01475		0.137585	3.94138	0.361272	0.380836	0.703325	NA	-1.63092	2.21788	0.62652	-2.60314	0.00923732	0.0287922	-0.161131	3.68943	0.60856	-0.264775	0.791183	0.870462	CDS		ABC transporter ATP-binding protein	Branched-chain amino acid transport ATP-binding protein LivG (TC 3.A.1.4.1)	bi	BB4696		100	BP0619	bi
CJ015_01480	lpdA_1	-0.406734	55.2758	0.251222	-1.61902	0.105442	0.413391	-0.146545	64.1108	0.143106	-1.02403	0.30582	0.452128	0.18262	43.0392	0.300375	0.607974	0.543205	0.687747	CDS		dihydrolipoyl dehydrogenase	Dihydrolipoamide dehydrogenase of branched-chain alpha-keto acid dehydrogenase (EC 1.8.1.4)	bi	BB4695	lpdA, lpd	99.36	BP0618	bi
CJ015_01485		-0.21187	467.043	0.205864	-1.02917	0.303399	0.643798	-0.0961098	507.998	0.179652	-0.534978	0.592665	0.718582	0.163207	403.963	0.153746	1.06154	0.288444	0.445752	CDS		TetR/AcrR family transcriptional regulator	Transcriptional regulator, TetR family	bi	BB4694		100	BP0617	bi
CJ015_01490		0.148619	6.84892	0.34437	0.431567	0.666056	NA	-0.10585	6.43652	0.404593	-0.261621	0.793614	0.87084	-0.038121	7.25284	0.51527	-0.0739825	0.941024	0.963781	CDS		amidohydrolase family protein	PROBABLE ANTIBIOTIC-RESISTANCE PROTEIN	bi	BB4693		100	BP0616	bi
CJ015_01495		-0.241784	19.788	0.269293	-0.897847	0.369267	0.695115	0.0626174	24.4199	0.263391	0.237736	0.812086	0.882441	0.135987	16.3967	0.34385	0.395482	0.692487	0.805172	CDS		tripartite tricarboxylate transporter substrate binding protein	Tricarboxylate transport protein TctC	bi	BB4692		100	BP0615	bi
CJ015_01500		-0.471557	3.95407	0.366583	-1.28636	0.198318	NA	0.598359	6.78568	0.384098	1.55783	0.119274	0.222341	0.920598	4.09549	0.600859	1.53214	0.125489	0.240197	CDS		FAD-dependent oxidoreductase	Succinate dehydrogenase/fumarate reductase, flavoprotein subunit	bi	BB4691		100	BP3500	uni
CJ015_01505		-0.137194	121.971	0.324444	-0.422859	0.672398	0.857518	0.509334	163.293	0.322974	1.57701	0.114792	0.216696	0.538521	122.47	0.175355	3.07104	0.00213318	0.007859	CDS		IclR family transcriptional regulator	Transcriptional regulator, IclR family	bi	BB4690		99.63	BP0613	bi
CJ015_01510		-0.640577	9.66425	0.332668	-1.92558	0.0541574	NA	-0.115341	12.2666	0.361494	-0.319067	0.749676	0.837915	1.08854	9.72279	0.448217	2.42859	0.0151576	0.0430125	CDS		tripartite tricarboxylate transporter substrate binding protein	Tricarboxylate transport protein TctC	bi	BB4689		100	BP0612	bi
CJ015_01515		0.398274	2.20247	0.325269	1.22445	0.220783	NA	0.0910101	0.971266	0.803844	0.113219	0.909857	0.94449	-0.916121	2.32495	0.754462	-1.21427	0.224644	0.373164	CDS		cupin domain-containing protein	hypothetical protein	bi	BB4688		100		-
CJ015_01520		-0.379717	1.73505	0.363725	-1.04397	0.296501	NA	0.716991	3.11169	0.595763	1.20348	0.228789	0.365468	1.27842	2.30294	0.685261	1.8656	0.0620969	0.137632	CDS		mandelate racemase/muconate lactonizing enzyme family protein	Putative mandelate racemase STM3833	bi	BB4687		100	BP1161	uni
CJ015_01525		-0.630043	4.71878	0.367837	-1.71283	0.0867432	NA	0.116108	5.70158	0.507919	0.228594	0.819184	0.888311	1.12134	4.30366	0.610863	1.83566	0.0664076	0.145539	CDS		SDR family oxidoreductase	3-oxoacyl-[acyl-carrier protein] reductase (EC 1.1.1.100)	bi	BB4686		99.62	BP0813	uni
CJ015_01530		0.0532844	170.504	0.2848	0.187094	0.851587	0.938169	0.529433	219.026	0.230484	2.29705	0.0216157	0.0577445	0.562443	197.478	0.177753	3.16419	0.00155514	0.00597367	CDS		FadR/GntR family transcriptional regulator	GntR-family transcriptional regulator	bi	BB4685		100	BP1865	uni
CJ015_01535		-0.169619	9.90606	0.35761	-0.474312	0.635277	NA	0.916347	17.2374	0.315689	2.90269	0.0036997	0.0134956	0.582687	10.9467	0.39865	1.46165	0.143837	0.266736	CDS		Ldh family oxidoreductase	Malate dehydrogenase (EC 1.1.1.37)	bi	BB4684		99.72	BP0379	uni
CJ015_01540		-0.265429	51.6262	0.257148	-1.0322	0.301979	0.643798	-0.0653048	59.1795	0.195655	-0.333776	0.738549	0.829034	0.227883	43.7171	0.2759	0.82596	0.408827	0.571807	CDS		LysR family transcriptional regulator	LysR family regulatory protein	bi	BB4683		99.7	BP2544	uni
CJ015_01545		-0.248875	5.7719	0.355014	-0.701028	0.483285	NA	-0.365924	7.01279	0.417796	-0.875845	0.381114	0.529432	-0.658433	3.20585	0.581874	-1.13157	0.257814	0.41126	CDS		tripartite tricarboxylate transporter substrate binding protein	Tricarboxylate transport protein TctC	bi	BB4682		100		-
CJ015_01550		-0.266069	22.156	0.323193	-0.823252	0.410365	0.724061	-0.734085	20.8131	0.296394	-2.47672	0.0132594	0.0393174	-0.454518	14.8151	0.369362	-1.23055	0.218492	0.366048	CDS		DUF1446 domain-containing protein	Small uncharacterized protein Bpro_4170 / Protein of unknown function DUF1446	bi	BB4681		99.83	BP1822	uni
CJ015_01555		0.069642	15.8887	0.299011	0.232908	0.815833	0.921841	-0.812036	13.2951	0.292913	-2.77228	0.00556649	0.0190462	-1.12665	10.2528	0.438745	-2.5679	0.0102318	0.0305976	CDS		tripartite tricarboxylate transporter substrate binding protein	putative exported protein	bi	BB4680		100		-
CJ015_01560		0.165089	42.07	0.226845	0.727761	0.46676	0.762347	0.330461	47.3738	0.161639	2.04443	0.0409107	0.0967299	0.162465	44.3376	0.26512	0.612799	0.540009	0.685171	CDS		PaaI family thioesterase	FIG00431880: hypothetical protein	bi	BB4679		100	BP0908	uni
CJ015_01565		-0.197648	12.5678	0.318756	-0.620061	0.535218	NA	0.61391	19.7577	0.281207	2.18312	0.0290266	0.0731278	0.877532	15.3892	0.368431	2.38181	0.0172278	0.0479217	CDS		CoA transferase	L-carnitine dehydratase/bile acid-inducible protein F	bi	BB4678		99.75	BP2559	uni
CJ015_01570		-0.0779012	40.2583	0.358913	-0.217048	0.828171	0.928305	1.3677	79.3135	0.410489	3.33189	0.00086258	0.00397482	1.34154	62.163	0.249986	5.36645	8.03025e-08	7.14966e-07	CDS		haloacid dehalogenase type II	haloacid dehalogenase-like hydrolase	bi	BB4677		100	BP0523	uni
CJ015_01575		-0.193933	113.143	0.201256	-0.963612	0.33524	0.669952	0.110167	128.575	0.135724	0.811703	0.416962	0.564331	0.307555	104.29	0.210324	1.46229	0.143662	0.266632	CDS		LysR family transcriptional regulator	LysR family regulatory protein	bi	BB4676		100	BP3133	uni
CJ015_01580		-0.0464223	6.57418	0.347183	-0.133711	0.893631	NA	-0.334244	6.76535	0.381493	-0.876147	0.38095	0.529432	0.414961	6.35629	0.544507	0.762086	0.446009	0.603363	CDS		tripartite tricarboxylate transporter substrate binding protein	Tricarboxylate transport protein TctC	bi	BB4675		100	BP2066	uni
CJ015_01585	ctaD_2	-0.21665	215.977	0.239001	-0.906484	0.36468	0.691227	-0.314383	222.503	0.225323	-1.39526	0.162938	0.283826	-0.37409	153.766	0.204904	-1.82569	0.0678976	0.148182	CDS		cytochrome c oxidase subunit I	Cytochrome c oxidase polypeptide I (EC 1.9.3.1)	bi	BB4674	ctaD, coxA	100	BP3743	uni
CJ015_01590		-0.595603	17.784	0.295978	-2.01232	0.0441857	0.27339	-0.662968	18.199	0.277991	-2.38485	0.017086	0.0480317	-0.360566	10.0488	0.417489	-0.863654	0.387778	0.55098	CDS		DUF2244 domain-containing protein	hypothetical protein	bi	BB4673		100		-
CJ015_01595		-0.340493	57.8407	0.330816	-1.02925	0.30336	0.643798	-0.443201	58.7056	0.343325	-1.29091	0.196736	0.327847	0.124589	43.2959	0.25282	0.492795	0.622158	0.753611	CDS		GntR family transcriptional regulator	Predicted regulator PutR for proline utilization, GntR family	bi	BB4672		100	BP0356	uni
CJ015_01600		-0.134992	143.788	0.329066	-0.410229	0.681638	0.858695	-1.30505	111.719	0.360561	-3.61949	0.000295185	0.00163291	-0.752194	91.4694	0.252032	-2.98451	0.00284031	0.0100696	CDS		aminotransferase class V-fold PLP-dependent enzyme	Serine--glyoxylate aminotransferase (EC 2.6.1.45)	bi	BB4671		99.75		-
CJ015_01605		0.14218	36.2534	0.27983	0.508096	0.611386	0.830738	-1.04853	26.9339	0.26676	-3.93062	8.47275e-05	0.000554333	-1.28991	24.5189	0.337417	-3.82291	0.000131886	0.00065817	CDS		serine hydrolase	Beta-lactamase class C and other penicillin binding proteins	bi	BB4670		100		-
CJ015_01610		-0.0990787	68.0235	0.253207	-0.391296	0.695579	0.868074	0.429423	89.3774	0.177403	2.42061	0.0154944	0.0446738	0.186421	64.0424	0.217458	0.857276	0.391292	0.554223	CDS		MBL fold metallo-hydrolase	metallo-beta-lactamase family protein	bi	BB4669		100	BP0333	bi
CJ015_01615		-0.610228	18.4414	0.379014	-1.61004	0.107389	0.415512	1.01675	40.4201	0.437672	2.32308	0.0201747	0.0546733	1.7297	23.5413	0.333085	5.19295	2.06987e-07	1.7101e-06	CDS		tripartite tricarboxylate transporter substrate binding protein	Tricarboxylate transport protein TctC	bi	BB4668		99.7	BP0334	bi
CJ015_01620		0.167571	96.6837	0.286705	0.584471	0.558903	0.80567	0.793604	134.508	0.249099	3.18589	0.00144308	0.00615967	0.237587	103.648	0.245546	0.967587	0.33325	0.497181	CDS		LysR family transcriptional regulator	LysR-family transcriptional regulator	bi	BB4667		100	BP3457	uni
CJ015_01625		-0.134978	296.231	0.217567	-0.620396	0.534997	0.794562	0.317529	370.251	0.17298	1.83564	0.0664107	0.142905	0.31225	282.254	0.16304	1.91517	0.0554703	0.125777	CDS		DUF3300 domain-containing protein	FIG01200701: possible membrane protein	bi	BB4666		99.31		-
CJ015_01630		-0.226418	92.3624	0.345376	-0.655569	0.512102	0.778425	-0.27733	97.9598	0.335731	-0.826048	0.408777	0.556786	-0.396194	60.2107	0.323035	-1.22648	0.22002	0.367821	CDS		DUF2950 family protein	putative exported protein	bi	BB4665		100	BP0337	bi
CJ015_01635		-0.516556	73.1517	0.233771	-2.20967	0.027128	0.213816	0.0980622	92.9673	0.162558	0.603243	0.546347	0.679098	0.661728	62.7014	0.257741	2.56741	0.010246	0.0306208	CDS	GGDEF	GGDEF domain-containing protein	diguanylate cyclase/phosphodiesterase (GGDEF & EAL domains) with PAS/PAC sensor(s)	bi	BB4664		100	BP0338	bi
CJ015_01640	ogt_1	-0.723524	22.8072	0.312789	-2.31314	0.0207152	0.182592	-0.503331	23.9291	0.295476	-1.70346	0.0884822	0.177874	1.05066	22.2042	0.431732	2.4336	0.0149495	0.0425151	CDS		methylated-DNA--[protein]-cysteine S-methyltransferase	Methylated-DNA--protein-cysteine methyltransferase (EC 2.1.1.63)	bi	BB4663	ogt	100	BP0339	bi
CJ015_01645	alkB	-0.711055	33.526	0.332842	-2.13631	0.0326538	0.238638	-0.291317	41.564	0.215263	-1.35331	0.175957	0.300698	0.713626	26.0389	0.286247	2.49304	0.0126655	0.0368671	CDS		DNA oxidative demethylase AlkB	Alkylated DNA repair protein AlkB	bi	BB4662	alkB, aidD	100	BP0340	bi
CJ015_01650		-0.618039	29.9747	0.299408	-2.0642	0.0389986	0.255623	-0.434854	34.6956	0.204075	-2.13086	0.033101	0.0818106	0.407483	21.1174	0.369529	1.10271	0.270154	0.426172	CDS		2OG-Fe(II) oxygenase	FIG00431960: hypothetical protein	bi	BB4661		99.17	BP0341	bi
CJ015_01655		-0.790325	45.6346	0.281422	-2.80833	0.00497999	0.086978	-0.667431	50.6308	0.258374	-2.5832	0.00978897	0.0301511	0.05103	25.8275	0.306039	0.166744	0.867572	0.921268	CDS		DUF523 domain-containing protein	Purine nucleoside phosphorylase (EC 2.4.2.1)	bi	BB4660		100	BP0342	bi
CJ015_01660	bhuV	-0.666238	9.95096	0.36214	-1.83972	0.0658091	NA	-0.177705	13.2927	0.319201	-0.556718	0.57772	0.706363	0.752133	7.18174	0.452779	1.66115	0.0966836	0.196163	CDS		heme ABC transporter ATP-binding protein	ABC-type hemin transport system, ATPase component	bi	BB4659	bhuV	100	BP0343	bi
CJ015_01665	bhuU	-0.326611	20.6985	0.290186	-1.12552	0.260368	0.607186	-0.498102	20.1763	0.265534	-1.87585	0.0606757	0.13288	-0.0346728	15.5424	0.367112	-0.0944477	0.924754	0.952721	CDS		iron ABC transporter permease	Hemin ABC transporter, permease protein	bi	BB4658	bhuU	99.68	BP0344	bi
CJ015_01670	bhuT	-0.475408	14.8243	0.343114	-1.38557	0.165878	0.500533	-0.463367	17.5924	0.27319	-1.69613	0.089861	0.179893	0.283894	10.4312	0.434148	0.653911	0.513169	0.664209	CDS		ABC transporter substrate-binding protein	Periplasmic hemin-binding protein	bi	BB4657	bhuT	100	BP0345	bi
CJ015_01675	bhuS	0.112213	60.2434	0.195853	0.572945	0.566682	0.806906	-0.011649	62.5316	0.186864	-0.0623394	0.950293	0.968621	0.0229867	56.9581	0.22549	0.101941	0.918804	0.950549	CDS		hemin-degrading factor	Hemin transport protein HmuS	bi	BB4656	bhuS	100	BP0346	bi
CJ015_01685	hurR	-0.869485	9.35108	0.348099	-2.49781	0.0124963	NA	0.763835	17.8305	0.321252	2.37768	0.0174217	0.048675	1.83655	12.2075	0.404865	4.5362	5.72781e-06	3.7502e-05	CDS		DUF4880 domain-containing protein	heme uptake transmembrane sensor	bi	BB4654	hurR	99.34	BP0348	bi
CJ015_01690	hurI	-0.644367	12.1601	0.376347	-1.71216	0.0868671	NA	0.221138	18.3694	0.570208	0.38782	0.698149	0.79859	1.08838	8.73687	0.44126	2.46653	0.0136428	0.0393091	CDS		sigma-70 family RNA polymerase sigma factor	heme uptake regulator	bi	BB4653	hurI	100	BP0349	bi
CJ015_01695		-0.00072249	671.919	0.371804	-0.0019432	0.99845	0.999546	0.303876	804.724	0.483628	0.628325	0.529791	0.666644	0.0589771	609.836	0.250347	0.235581	0.813758	0.885891	CDS		hypothetical protein	FIG00431565: hypothetical protein	bi	BB4652		100	BP0350	bi
CJ015_01700		0.292211	12.7386	0.317137	0.921404	0.35684	NA	-0.485048	10.7482	0.322823	-1.50252	0.132963	0.242037	-0.902432	10.0626	0.467091	-1.93203	0.0533562	0.12182	CDS		2Fe-2S iron-sulfur cluster-binding protein	Ferredoxin	bi	BB4651		100	BP0351	bi
CJ015_01705		-0.0522908	1.12838	0.341983	-0.152905	0.878474	NA	-0.127737	1.38288	0.712443	-0.179295	0.857706	0.913891	0.484471	1.16378	0.734549	0.659549	0.509544	NA	CDS		hypothetical protein	FIG00432765: hypothetical protein	bi	BB4650		100	BP0352	bi
CJ015_01710		-0.286695	1.43934	0.36316	-0.789444	0.429852	NA	0.515173	2.63625	0.526889	0.977765	0.328191	0.475608	1.01992	1.93604	0.668158	1.52647	0.126894	0.242491	CDS		2Fe-2S iron-sulfur cluster-binding protein	Ferredoxin	bi	BB4649		100	BP0353	bi
CJ015_01715		-0.34286	3.27943	0.366706	-0.934973	0.349802	NA	0.398888	5.11735	0.415543	0.959922	0.337095	0.484026	-0.316006	1.7679	0.687376	-0.459727	0.645712	0.771212	CDS		ornithine cyclodeaminase family protein	Ornithine cyclodeaminase (EC 4.3.1.12)	bi	BB4648		100	BP0354	bi
CJ015_01720		0.695652	568.868	0.297503	2.3383	0.0193715	0.176481	0.28799	506.66	0.264883	1.08723	0.276933	0.421491	-0.618202	575.333	0.221258	-2.79403	0.00520561	0.0170891	CDS		GntR family transcriptional regulator	Predicted regulator PutR for proline utilization, GntR family	bi	BB4647		100	BP0356	bi
CJ015_01725		0.113369	8.96423	0.318851	0.355554	0.722175	NA	0.933583	14.3868	0.28187	3.31211	0.000925966	0.00421719	0.783368	11.4921	0.426908	1.83498	0.0665085	0.145693	CDS		sulfite exporter TauE/SafE family protein	putative membrane protein	bi	BB4646		100	BP0357	bi
CJ015_01730		-0.0290197	19.7377	0.28079	-0.10335	0.917685	0.968638	0.016335	21.3647	0.27522	0.0593525	0.952671	0.970252	-0.407478	15.28	0.364735	-1.11719	0.263914	0.418717	CDS		hypothetical protein	FIG00761799: membrane protein	bi	BB4645		100	BP0358	bi
CJ015_01735		0.240617	30.9918	0.291129	0.826499	0.408521	0.723868	-0.891013	23.4673	0.291833	-3.05316	0.00226444	0.0090404	-1.29163	21.9744	0.339657	-3.80274	0.000143103	0.000705163	CDS		iron-containing redox enzyme family protein	Paralog of coenzyme PQQ synthesis protein C	bi	BB4644		100	BP0359	bi
CJ015_01740		-0.160326	9.43957	0.324408	-0.494212	0.621156	NA	-0.151879	9.4797	0.378103	-0.401686	0.687915	0.791128	0.143481	8.71483	0.444316	0.322925	0.746752	0.840029	CDS		aldehyde dehydrogenase family protein	Betaine aldehyde dehydrogenase (EC 1.2.1.8)	bi	BB4643		99.79	BP0360	bi
CJ015_01745		-0.763677	4.57106	0.366745	-2.08231	0.0373141	NA	-0.463303	4.88547	0.457273	-1.01319	0.310971	0.458442	0.943084	3.03126	0.626034	1.50644	0.131953	0.24951	CDS		heme-binding protein	Hypothetical protein PA1329	bi	BB4642		100	BP0361	bi
CJ015_01750		-0.260601	6.10314	0.354882	-0.734332	0.462747	NA	0.711626	8.48613	0.386761	1.83996	0.0657735	0.141859	0.699868	6.27738	0.515776	1.35692	0.174806	0.308007	CDS		2Fe-2S iron-sulfur cluster-binding protein	CDP-6-deoxy-delta-3,4-glucoseen reductase-like	bi	BB4641		99.11	BP0362	bi
CJ015_01755		0.0483254	321.864	0.282422	0.17111	0.864137	0.944979	-0.12434	325.173	0.234991	-0.529127	0.596717	0.721443	-0.369654	256.485	0.252693	-1.46286	0.143507	0.266545	CDS		ABC transporter substrate-binding protein	probable extracellular solute-binding protein	bi	BB4640		100	BP0363	bi
CJ015_01760		-0.195332	302.542	0.199825	-0.977512	0.328316	0.664991	0.287575	376.166	0.183763	1.56492	0.117601	0.220666	0.562198	308.561	0.147322	3.81611	0.000135573	0.000673707	CDS		beta-propeller fold lactonase family protein	Surface antigen	bi	BB4639		100	BP0364	bi
CJ015_01765		-0.239062	43.8864	0.237221	-1.00776	0.313569	0.654288	0.255937	56.3732	0.198822	1.28727	0.198002	0.329255	0.225523	38.3634	0.281073	0.802364	0.422342	0.582751	CDS		polysaccharide deacetylase family protein	putative polysaccharide deacetylase	bi	BB4638		100		-
CJ015_01770		0.164166	65.1455	0.197616	0.830729	0.406127	0.722728	0.498499	80.8699	0.176519	2.82405	0.0047421	0.0165885	0.296026	70.144	0.255666	1.15787	0.246919	0.39972	CDS		sterol desaturase family protein	Probable transmembrane protein	bi	BB4637		100		-
CJ015_01775		0.738949	426.341	0.199059	3.7122	0.000205462	0.0169685	0.154522	368.537	0.161773	0.955181	0.339486	0.486417	-0.159729	489.95	0.15126	-1.05599	0.290973	0.448333	CDS		acyl-CoA thioesterase	Acyl-CoA hydrolase (EC 3.1.2.20)	bi	BB4636		100	BP2807	uni
CJ015_01780		-0.657572	78.0619	0.362548	-1.81375	0.0697159	0.343071	-2.37075	61.4144	0.43643	-5.43216	5.56774e-08	7.31604e-07	0.290246	49.1104	0.238433	1.21731	0.223487	0.37203	CDS		DUF1254 domain-containing protein	hypothetical protein	bi	BB4635		99.79		-
CJ015_01785		-0.123129	101.635	0.17047	-0.722292	0.470115	0.763091	0.120404	117.778	0.14481	0.831462	0.405713	0.554061	0.340825	97.9343	0.199703	1.70666	0.087885	0.182083	CDS		MBL fold metallo-hydrolase	metallo-beta-lactamase superfamily protein	bi	BB4634		100		-
CJ015_01790		-0.493249	91.7243	0.317816	-1.552	0.120663	0.43657	0.680136	148.252	0.284606	2.38974	0.0168601	0.0476451	1.07462	95.2406	0.228543	4.70204	2.57575e-06	1.80996e-05	CDS		LysR substrate-binding domain-containing protein	Glycine cleavage system transcriptional activator	bi	BB4633		99.35	BP2878	uni
CJ015_01795		0.0810604	209.453	0.205525	0.394406	0.693281	0.867801	0.291491	243.074	0.175189	1.66387	0.0961391	0.189332	-0.482859	170.09	0.218751	-2.20735	0.0272899	0.0704889	CDS		DUF2917 domain-containing protein	FIG00432855: hypothetical protein	bi	BB4632		100		-
CJ015_01800		0.0488762	90.6698	0.189772	0.257552	0.796753	0.915844	0.674192	125.316	0.143861	4.68642	2.78026e-06	2.60323e-05	0.477008	101.814	0.223627	2.13305	0.0329206	0.0823989	CDS		2-hydroxychromene-2-carboxylate isomerase	2-hydroxychromene-2-carboxylate isomerase family protein	bi	BB4631		100		-
CJ015_01805		-0.420686	46.9735	0.235637	-1.78532	0.0742101	0.354231	0.135041	60.1495	0.172062	0.784841	0.432547	0.57957	0.498243	41.2777	0.248179	2.00759	0.0446864	0.10615	CDS		SDR family oxidoreductase	short chain dehydrogenase	bi	BB4630		100		-
CJ015_01810	trpC	0.165326	263.281	0.177875	0.929449	0.352656	0.680539	0.446847	311.302	0.160095	2.79115	0.00525216	0.0180895	0.540086	313.705	0.138711	3.89361	9.87646e-05	0.000507978	CDS		indole-3-glycerol phosphate synthase TrpC	Indole-3-glycerol phosphate synthase (EC 4.1.1.48)	bi	BB4629	trpC	100	BP3261	bi
CJ015_01815	trpD	-0.207918	234.853	0.291575	-0.713086	0.475793	0.76623	-0.450912	229.39	0.274463	-1.64289	0.100406	0.195563	-0.157746	173.789	0.298162	-0.529061	0.596763	0.733594	CDS		anthranilate phosphoribosyltransferase	Anthranilate phosphoribosyltransferase (EC 2.4.2.18)	bi	BB4628	trpD	100	BP3262	bi
CJ015_01820	trpG	-0.780151	54.0366	0.34977	-2.23047	0.0257163	0.205244	-0.358113	62.5704	0.379519	-0.943599	0.345375	0.492944	0.573703	31.6526	0.270193	2.12331	0.033728	0.0840251	CDS		aminodeoxychorismate/anthranilate synthase component II	Anthranilate synthase, amidotransferase component (EC 4.1.3.27) @ Para-aminobenzoate synthase, amidotransferase component (EC 2.6.1.85)	bi	BB4627	trpG	100	BP3263	bi
CJ015_01825	trpE	-0.368626	363.245	0.338934	-1.0876	0.27677	0.621464	0.417185	503.378	0.367107	1.13641	0.255784	0.396787	0.684435	306.758	0.141443	4.83894	1.30534e-06	9.67886e-06	CDS		anthranilate synthase component I	Anthranilate synthase, aminase component (EC 4.1.3.27)	bi	BB4626	trpE	100	BP3264	bi
CJ015_01830	gph_1	-0.299278	8414.09	0.212757	-1.40667	0.159526	0.490623	-0.786768	7686.6	0.153265	-5.13339	2.84569e-07	3.24796e-06	-0.278236	5979.47	0.274996	-1.01178	0.311642	0.47332	CDS		phosphoglycolate phosphatase	Phosphoglycolate phosphatase (EC 3.1.3.18)	bi	BB4625	gph	100	BP3265	bi
CJ015_01835	rpe	0.980199	244.699	0.206085	4.75629	1.97182e-06	0.000680994	-0.141405	173.779	0.136471	-1.03615	0.300132	0.446642	-0.671271	261.613	0.211054	-3.18056	0.0014699	0.00568258	CDS		ribulose-phosphate 3-epimerase	Ribulose-phosphate 3-epimerase (EC 5.1.3.1)	bi	BB4624	rpe, cbbeP, cfxE	100	BP3266	bi
CJ015_01840		-0.212863	828.569	0.181661	-1.17176	0.241293	0.588169	0.184003	999.864	0.143907	1.27862	0.201029	0.332873	0.230134	741.07	0.143397	1.60487	0.108523	0.213906	CDS		Co2+/Mg2+ efflux protein ApaG	ApaG protein	bi	BB4623		100	BP3267	bi
CJ015_01845		-0.597724	317.907	0.139866	-4.27355	1.92388e-05	0.00385402	0.0554056	397.745	0.096561	0.573788	0.566111	0.695919	0.584018	269.394	0.178882	3.26483	0.00109531	0.00438217	CDS		murein transglycosylase A	Membrane-bound lytic murein transglycosylase A precursor (EC 3.2.1.-)	bi	BB4622		100	BP3268	bi
CJ015_01850		-0.65814	303.668	0.197597	-3.33072	0.000866219	0.0339254	0.148881	400.407	0.151275	0.984178	0.325028	0.47263	0.868615	276.967	0.170652	5.08996	3.58135e-07	2.88781e-06	CDS		UbiH/UbiF family hydroxylase	2-octaprenyl-3-methyl-6-methoxy-1,4-benzoquinol hydroxylase (EC 1.14.13.-)	bi	BB4621		100	BP3269	bi
CJ015_01855	dsbC	-0.357425	240.459	0.285896	-1.25019	0.21123	0.556104	0.267719	309.511	0.287237	0.932047	0.351312	0.498942	0.74339	230.738	0.17948	4.1419	3.44436e-05	0.000196266	CDS		thiol:disulfide interchange protein DsbC	Thiol:disulfide interchange protein DsbC	bi	BB4620	dsbC	100	BP3270	bi
CJ015_01860		-0.404436	149.608	0.261409	-1.54714	0.12183	0.438702	0.125958	184.82	0.216997	0.580459	0.561605	0.693287	0.803509	146.792	0.208284	3.85776	0.000114429	0.000577177	CDS		D-2-hydroxyacid dehydrogenase family protein	D-3-phosphoglycerate dehydrogenase (EC 1.1.1.95)	bi	BB4619		100	BP3271	bi
CJ015_01865	ttcA	-0.0880308	166.543	0.199602	-0.441031	0.65919	0.849334	-0.162548	170.119	0.179992	-0.903082	0.366483	0.514581	0.212252	155.173	0.167421	1.26777	0.20488	0.348838	CDS		tRNA 2-thiocytidine(32) synthetase TtcA	tRNA(Cytosine32)-2-thiocytidine synthetase	bi	BB4618		100	BP3273	bi
CJ015_01870	folB	-0.299195	71.5069	0.24178	-1.23747	0.215914	0.558044	-0.384091	71.6012	0.244027	-1.57397	0.115495	0.217673	0.152169	57.9782	0.213122	0.714	0.475227	0.629308	CDS		dihydroneopterin aldolase	Dihydroneopterin aldolase (EC 4.1.2.25)	bi	BB4617	folB	100	BP3274	bi
CJ015_01875		-0.548439	108.87	0.191993	-2.85656	0.00428258	0.0830078	-0.598008	111.079	0.172363	-3.46947	0.00052149	0.00259418	-0.032173	71.9194	0.23418	-0.137386	0.890726	0.935083	CDS		NAD(P)/FAD-dependent oxidoreductase	Thioredoxin reductase (EC 1.8.1.9)	bi	BB4616		100	BP3275	bi
CJ015_01880		0.277615	831.713	0.232656	1.19324	0.232774	0.579116	0.720109	1073.64	0.187489	3.8408	0.000122635	0.00076602	-0.0532677	830.489	0.142117	-0.374815	0.707798	0.815729	CDS		PDZ domain-containing protein	protease, putative	bi	BB4615		100	BP3276	bi
CJ015_01885		0.222166	332.29	0.144325	1.53934	0.123721	0.441275	-0.207139	304.787	0.105854	-1.95684	0.0503659	0.114249	-0.508216	281.912	0.138755	-3.66269	0.000249577	0.0011628	CDS		enoyl-CoA hydratase	Enoyl-CoA hydratase (EC 4.2.1.17)	bi	BB4614		99.61	BP3277	bi
CJ015_01890		0.107875	113.809	0.259511	0.415687	0.677639	0.857997	-1.48405	80.3034	0.207638	-7.14728	8.85158e-13	1.99629e-11	1.47862	208.552	0.196702	7.51704	5.60303e-14	9.44081e-13	CDS		DUF1254 domain-containing protein	putative exported protein	bi	BB4613		99.8		-
CJ015_01895		-0.232288	1020.88	0.327967	-0.708267	0.47878	0.767307	-0.239681	1084.88	0.333306	-0.719101	0.472079	0.616858	0.564259	958.495	0.206465	2.73295	0.00627692	0.0201007	CDS		ATP synthase subunit I	ATP synthase protein I	bi	BB4612		100	BP3281	bi
CJ015_01900	atpB	0.43797	1849.25	0.286373	1.52937	0.126173	0.44589	-0.59961	1386.09	0.257538	-2.32824	0.0198993	0.0540831	-0.290974	1850.96	0.17336	-1.67843	0.0932625	0.191119	CDS		F0F1 ATP synthase subunit A	ATP synthase F0 sector subunit a	bi	BB4611	atpB, uncB, papD	100	BP3282	bi
CJ015_01905	atpE	0.57961	3272.27	0.278916	2.07808	0.0377023	0.249607	-0.894769	2148.33	0.261939	-3.41594	0.000635611	0.00306887	-1.05093	2834.12	0.221292	-4.74907	2.04356e-06	1.46445e-05	CDS		F0F1 ATP synthase subunit C	ATP synthase F0 sector subunit c	bi	BB4610	atpE	100	BP3283	bi
CJ015_01910	atpF	0.134959	1047.14	0.341104	0.395655	0.69236	0.867739	-0.889528	811.755	0.377789	-2.35456	0.0185446	0.0512539	-0.271368	905.676	0.190329	-1.42579	0.15393	0.279633	CDS		F0F1 ATP synthase subunit B	ATP synthase F0 sector subunit b	bi	BB4609	atpF, uncF, papF	100	BP3284	bi
CJ015_01915	atpH	0.162925	390.517	0.309056	0.527172	0.598074	0.825067	-0.611332	323.555	0.321343	-1.90243	0.0571151	0.1265	-0.239421	349.466	0.183757	-1.30292	0.192602	0.3319	CDS		F0F1 ATP synthase subunit delta	ATP synthase delta chain (EC 3.6.3.14)	bi	BB4608	atpH, uncH, papE	100	BP3285	bi
CJ015_01920	atpA	0.34797	1424.82	0.281223	1.23735	0.215959	0.558044	-0.443752	1161.74	0.275448	-1.61102	0.107176	0.206219	-0.471838	1283.24	0.151926	-3.10571	0.00189823	0.00710415	CDS		F0F1 ATP synthase subunit alpha	ATP synthase alpha chain (EC 3.6.3.14)	bi	BB4607	atpA, uncA, papA	100	BP3286	bi
CJ015_01925	atpG	0.681162	1045.68	0.273707	2.48865	0.0128228	0.144124	-0.426382	748.963	0.261262	-1.63201	0.102678	0.199033	-0.956465	951.398	0.145674	-6.5658	5.17547e-11	6.66572e-10	CDS		F0F1 ATP synthase subunit gamma	ATP synthase gamma chain (EC 3.6.3.14)	bi	BB4606	atpG, uncG, papC	100	BP3287	bi
CJ015_01930	atpD	0.238857	764.192	0.287845	0.829811	0.406645	0.72286	-0.277979	681.317	0.277994	-0.999946	0.317337	0.465487	-0.374447	674.35	0.168814	-2.21811	0.0265476	0.0689885	CDS		F0F1 ATP synthase subunit beta	ATP synthase beta chain (EC 3.6.3.14)	bi	BB4605	atpD, uncD, papB	100	BP3288	bi
CJ015_01935	atpC	0.12137	880.52	0.287779	0.421747	0.67321	0.857518	-0.767565	710.212	0.271934	-2.82261	0.00476342	0.0166507	-0.618123	690.635	0.173249	-3.56782	0.000359962	0.00161931	CDS		F0F1 ATP synthase subunit epsilon	ATP synthase epsilon chain (EC 3.6.3.14)	bi	BB4604	atpC, uncC, papG	100	BP3289	bi
CJ015_01940		-0.045781	27.5097	0.262886	-0.174148	0.861749	0.943448	0.360629	34.663	0.285873	1.2615	0.207129	0.34045	0.647858	30.0772	0.288722	2.24388	0.0248402	0.0654195	CDS		hypothetical protein	ortholog of Bordetella pertussis (BX470248) BP3290	bi	BB4603		99.66	BP3290	bi
CJ015_01945	hemE	-0.167983	476.576	0.193581	-0.867765	0.385523	0.707879	-0.143375	507.556	0.144234	-0.99404	0.320203	0.467936	0.00508491	400.346	0.177139	0.0287059	0.977099	0.985339	CDS		uroporphyrinogen decarboxylase	Uroporphyrinogen III decarboxylase (EC 4.1.1.37)	bi	BB4602	hemE	100	BP3291	bi
CJ015_01950	priA	-0.58079	173.125	0.226945	-2.55916	0.0104925	0.128584	-0.269979	194.109	0.192965	-1.39911	0.16178	0.283145	0.587783	143.182	0.192667	3.05077	0.00228258	0.00833755	CDS		primosomal protein N'	Helicase PriA essential for oriC/DnaA-independent DNA replication	bi	BB4601		100	BP3292	bi
CJ015_01955	rep	-0.27718	237.182	0.262313	-1.05668	0.290658	0.634462	-0.150663	258.146	0.243675	-0.618296	0.53638	0.672051	0.123972	189.374	0.150412	0.82422	0.409814	0.572014	CDS		UvrD-helicase domain-containing protein	ATP-dependent DNA helicase Rep	bi	BB4600	rep	99.85	BP3293	bi
CJ015_01960		-0.0455901	137.764	0.278978	-0.163419	0.870189	0.948692	-0.808919	115.385	0.246636	-3.27981	0.00103876	0.00464964	-0.578501	98.5448	0.19038	-3.03866	0.00237632	0.00860638	CDS		M20 family metallopeptidase	putative peptidase	bi	BB4599		99.47	BP3295	bi
CJ015_01965		-0.107796	78.9312	0.176947	-0.609203	0.54239	0.798659	-0.535342	72.7311	0.173976	-3.07711	0.00209018	0.0084672	-0.145942	63.5513	0.207218	-0.704291	0.481251	0.634426	CDS		hydrolase	ortholog of Bordetella pertussis (BX470248) BP3296	bi	BB4598		100	BP3296	bi
CJ015_01970		-0.121718	88.6363	0.227074	-0.536028	0.591939	0.823426	-0.615512	81.5184	0.198975	-3.09341	0.00197872	0.00805044	-0.397934	64.4271	0.237851	-1.67304	0.094319	0.193032	CDS		ATP-binding cassette domain-containing protein	Dipeptide transport ATP-binding protein DppF (TC 3.A.1.5.2)	bi	BB4597		100	BP3858	uni
CJ015_01975		-0.596151	56.2158	0.330584	-1.80333	0.071337	0.348341	-0.954772	53.5875	0.337567	-2.82839	0.00467823	0.0163895	0.270035	39.1193	0.287675	0.938681	0.347894	0.51236	CDS		ABC transporter ATP-binding protein	putative oligopeptide transport ATP-binding protein	bi	BB4596		100	BP3859	uni
CJ015_01980		0.0139165	47.485	0.251511	0.0553317	0.955874	0.986993	-1.05263	36.6718	0.231511	-4.5468	5.44672e-06	4.84831e-05	-0.51368	35.3953	0.258386	-1.98803	0.0468083	0.110133	CDS		ABC transporter permease	Dipeptide transport system permease protein DppC (TC 3.A.1.5.2)	bi	BB4595		100	BP3298	bi
CJ015_01985		-0.416328	123.333	0.252753	-1.64717	0.0995232	0.402235	-0.857395	112.913	0.203522	-4.21279	2.52238e-05	0.000191155	-0.120685	84.8234	0.227008	-0.531634	0.594979	0.732147	CDS		ABC transporter permease	Dipeptide transport system permease protein DppB (TC 3.A.1.5.2)	bi	BB4594		100	BP3299	bi
CJ015_01990		-0.434878	107.378	0.222762	-1.95222	0.0509127	0.290164	-0.68494	104.339	0.186457	-3.67345	0.000239295	0.00136065	0.158311	81.1251	0.255751	0.619004	0.535914	0.681637	CDS		succinylglutamate desuccinylase/aspartoacylase family protein	ortholog of Bordetella pertussis (BX470248) BP3300	bi	BB4593		99.71	BP3300	bi
CJ015_01995		-0.0264551	645.593	0.188144	-0.140611	0.888177	0.957216	0.143395	726.235	0.174345	0.822476	0.410806	0.558253	0.190764	611.683	0.164774	1.15773	0.246976	0.39972	CDS		ABC transporter substrate-binding protein	putative binding-protein-dependent transport protein	bi	BB4592		100	BP3862	uni
CJ015_02000		0.694391	13601.7	0.366628	1.89399	0.058226	0.313316	1.03981	15690.7	0.436097	2.38435	0.0171093	0.0480596	-0.0673547	17532.1	0.160706	-0.419119	0.675129	0.793644	CDS		hypothetical protein	ortholog of Bordetella pertussis (BX470248) BP3302	bi	BB4591		100	BP3302	bi
CJ015_02005		-0.178435	173.983	0.263363	-0.677524	0.498073	0.771689	1.17216	324.02	0.20259	5.78586	7.2142e-09	1.0952e-07	0.741323	192.925	0.225139	3.29273	0.000992188	0.00402787	CDS		NAD(P)H-hydrate dehydratase	NAD(P)HX dehydratase	bi	BB4590		99.65	BP3303	bi
CJ015_02010		-0.0291794	172.994	0.191149	-0.152652	0.878672	0.952765	0.50423	227.107	0.131311	3.83996	0.000123057	0.000767632	0.0408389	156.929	0.194973	0.209459	0.83409	0.899531	CDS		enoyl-CoA hydratase/isomerase family protein	Enoyl-CoA hydratase (EC 4.2.1.17)	bi	BB4589		100	BP3304	bi
CJ015_02015		0.218346	60.8418	0.339328	0.643466	0.519922	0.784114	0.359545	67.6513	0.334136	1.07604	0.281908	0.426179	-0.261418	55.8687	0.325163	-0.803962	0.421419	0.58216	CDS		enoyl-CoA hydratase-related protein	Enoyl-CoA hydratase (EC 4.2.1.17)	bi	BB4588		100	BP3305	bi
CJ015_02020		-0.0645971	447.014	0.355443	-0.181737	0.855789	0.940452	0.549756	604.17	0.395401	1.39038	0.164415	0.285686	0.0909731	394.234	0.131212	0.693331	0.488102	0.641244	CDS		nitronate monooxygenase family protein	Dioxygenases related to 2-nitropropane dioxygenase	bi	BB4587		100	BP3306	bi
CJ015_02025		-0.0847869	364.115	0.356359	-0.237926	0.811939	0.920701	0.00945973	401.21	0.397389	0.0238047	0.981008	0.985411	-0.678995	252.272	0.170413	-3.9844	6.76513e-05	0.000360577	CDS		TetR/AcrR family transcriptional regulator	Transcriptional regulator, TetR family	bi	BB4586		100	BP3307	bi
CJ015_02030		-0.066657	538.941	0.35064	-0.190101	0.84923	0.937584	0.493144	711.999	0.385103	1.28055	0.200351	0.332101	0.105315	485.258	0.19017	0.553795	0.579719	0.718876	CDS		acyl-CoA dehydrogenase family protein	Butyryl-CoA dehydrogenase (EC 1.3.99.2)	bi	BB4585		100	BP3308	bi
CJ015_02035		-0.138034	214.747	0.220736	-0.625337	0.53175	0.791893	0.447592	284.406	0.168307	2.65938	0.0078285	0.0253265	1.00442	277.705	0.17811	5.63932	1.7072e-08	1.63786e-07	CDS		CaiB/BaiF CoA-transferase family protein	L-carnitine dehydratase/bile acid-inducible protein F (EC 2.8.3.16)	bi	BB4584		100	BP1779	uni
CJ015_02040		-0.320177	308.234	0.123152	-2.59984	0.00932659	0.123887	0.00268363	356.964	0.0880665	0.0304728	0.97569	0.982514	1.18521	393.025	0.145611	8.13957	3.96675e-16	8.21483e-15	CDS		3-hydroxyacyl-CoA dehydrogenase	3-hydroxyacyl-CoA dehydrogenase (EC 1.1.1.35) / Enoyl CoA hydratase (EC 4.2.1.17)	bi	BB4583	paaH	100	BP0669	uni
CJ015_02045		-0.589083	2240.89	0.288959	-2.03864	0.0414863	0.264092	-0.859775	2182	0.271181	-3.17048	0.00152186	0.00644898	0.262225	1538.25	0.206041	1.27268	0.20313	0.346611	CDS		c-type cytochrome	putative cytochrome c	bi	BB4582		99.69		-
CJ015_02050		0.262328	1369.5	0.340467	0.770495	0.441006	0.745623	0.43066	1683.13	0.367626	1.17146	0.241412	0.379894	-0.998965	1065.21	0.40135	-2.48901	0.0128099	0.0372183	tRNA		tRNA-Arg	tRNA-Arg	0	0		0		0
CJ015_02055		-0.454971	23.2105	0.378308	-1.20265	0.229112	0.574101	-0.126454	27.1912	0.471449	-0.268225	0.788526	0.867397	1.15762	19.6607	0.339015	3.41467	0.0006386	0.00273163	CDS		cupredoxin family protein	Copper tolerance protein	bi	BB4581		99.39	BP3314	bi
CJ015_02060	copA	-0.483709	17.2206	0.331227	-1.46035	0.144193	0.470522	0.0125821	20.0121	0.312528	0.0402592	0.967886	0.978525	0.384148	12.6543	0.383175	1.00254	0.316084	0.477785	CDS		copper resistance system multicopper oxidase	Multicopper oxidase	bi	BB4580	copA	100	BP3315	bi
CJ015_02065	copB	0.237523	6.1594	0.343739	0.690997	0.489567	NA	0.356239	6.76571	0.370286	0.962064	0.336017	0.482848	-0.408737	5.49747	0.495047	-0.825652	0.409001	0.571807	CDS		copper resistance protein B	Copper resistance protein B	bi	BB4579	copB	100	BP3316	bi
CJ015_02070		-0.934428	17.0361	0.361613	-2.58405	0.00976463	0.125498	0.735932	31.8369	0.369502	1.99169	0.0464052	0.107288	2.12075	24.806	0.347125	6.10948	9.9956e-10	1.12146e-08	CDS		enoyl-CoA hydratase/isomerase family protein	Enoyl-CoA hydratase (EC 4.2.1.17)	bi	BB4578		99.19	BP3317	bi
CJ015_02075		-0.706597	34.5619	0.360133	-1.96204	0.0497575	0.287718	0.95669	68.249	0.396268	2.41425	0.0157677	0.0452947	1.73208	45.4731	0.258361	6.7041	2.02652e-11	2.74479e-10	CDS		CoA transferase	CAIB/BAIF family protein	bi	BB4577		99.74	BP0642	uni
CJ015_02080		-0.4811	120.633	0.380092	-1.26575	NA	NA	1.21524	272.305	0.558107	2.17744	NA	NA	2.18281	159.57	0.178911	12.2005	3.0875e-34	1.57764e-32	CDS		IclR family transcriptional regulator	Transcriptional regulator, IclR family	bi	BB4576		100	BP3319	bi
CJ015_02085		-0.367963	290.835	0.370086	-0.994264	0.320094	0.6591	1.29899	639.292	0.452228	2.87242	NA	NA	1.52613	380.042	0.1701	8.97197	2.91253e-19	7.13115e-18	CDS		cysteine dioxygenase	Cysteine dioxygenase (EC 1.13.11.20)	bi	BB4575		100	BP3320	bi
CJ015_02090		-0.0564343	6.29794	0.34953	-0.161457	0.871733	NA	0.0184082	6.5519	0.412496	0.0446264	0.964405	0.977533	-0.173558	5.1249	0.542683	-0.319814	0.749109	0.841875	CDS		amidase	Glutamyl-tRNA(Gln) amidotransferase subunit A-like protein	uni	BB4022		36.36	BP3321	bi
CJ015_02095		0.0155353	7.12008	0.345081	0.0450194	0.964092	NA	-0.052056	7.12278	0.440933	-0.118059	0.906021	0.944066	-0.411846	5.6243	0.498325	-0.826461	0.408543	0.571807	CDS		ABC transporter substrate-binding protein	High-affinity leucine-specific transport system, periplasmic binding protein LivK (TC 3.A.1.4.1)	bi	BB4572		100	BP3322	bi
CJ015_02100		-0.0353646	5.25309	0.352919	-0.100206	0.920181	NA	-0.6474	4.40293	0.422326	-1.53294	0.125291	0.231577	0.302235	5.16352	0.55132	0.548202	0.583553	0.722107	CDS		ABC transporter ATP-binding protein	Branched-chain amino acid transport ATP-binding protein LivF (TC 3.A.1.4.1)	bi	BB4571		100	BP1273	uni
CJ015_02105		-0.093346	4.09069	0.367135	-0.254255	0.799298	NA	0.0834658	5.00387	0.43596	0.191453	0.848171	0.908188	0.197208	3.22419	0.584337	0.33749	0.735748	0.833233	CDS		ABC transporter ATP-binding protein	Branched-chain amino acid transport ATP-binding protein LivG (TC 3.A.1.4.1)	bi	BB4570		100	BP2744	uni
CJ015_02110		-0.258504	3.92562	0.365992	-0.70631	0.479996	NA	0.0290877	5.03786	0.455877	0.0638059	0.949125	0.968112	0.0735823	3.05167	0.605041	0.121615	0.903204	0.943578	CDS		branched-chain amino acid ABC transporter permease	putative branched-chain amino acid transport system permease protein	bi	BB4569		100	BP3719	uni
CJ015_02115		0.0786182	10.5722	0.335585	0.234272	0.814774	NA	-0.799369	7.66117	0.346806	-2.30495	0.0211695	0.0566695	-0.617772	8.4582	0.504547	-1.22441	0.220797	0.368728	CDS		branched-chain amino acid ABC transporter permease	branched-chain amino acid transport system permease protein	bi	BB4568		99.31	BP3569	uni
CJ015_02120		-0.413169	165.804	0.268162	-1.54074	0.123379	0.441031	-0.146468	187.846	0.246874	-0.593289	0.552988	0.685535	0.349366	134.985	0.256997	1.35941	0.174016	0.307306	CDS		LacI family DNA-binding transcriptional regulator	LacI family transcriptional regulator	bi	BB4567		100	BP2590	uni
CJ015_02125		0.224434	37.2774	0.34015	0.65981	0.509376	0.777904	-0.021748	35.3335	0.329459	-0.0660112	0.947369	0.966957	-0.230766	33.8647	0.304527	-0.757784	0.44858	0.605275	CDS		porin	outer membrane porin	bi	BB4566		99.74	BP2851	bi
CJ015_02130	panB	0.132977	273.416	0.137948	0.963962	0.335065	0.669952	0.134513	296.898	0.0850155	1.58222	0.113599	0.215224	0.0432557	264.999	0.130794	0.330716	0.740859	0.836153	CDS		3-methyl-2-oxobutanoate hydroxymethyltransferase	3-methyl-2-oxobutanoate hydroxymethyltransferase (EC 2.1.2.11)	bi	BB4565	panB	99.64	BP2850	bi
CJ015_02135		-0.484126	65.9995	0.241273	-2.00655	0.0447977	0.275074	-0.506369	68.8856	0.208159	-2.4326	0.0149907	0.0434889	0.10166	47.2847	0.224136	0.453564	0.650142	0.774211	CDS		LysR family transcriptional regulator	putative LysR-family transcriptional regulator	bi	BB4564		100	BP2849	bi
CJ015_02140		-0.0184441	6.91382	0.341799	-0.0539617	0.956966	NA	0.303042	8.5885	0.327462	0.925427	0.354744	0.502295	0.16157	6.26329	0.486929	0.331814	0.74003	0.835815	CDS		tripartite tricarboxylate transporter substrate binding protein	Tricarboxylate transport protein TctC	bi	BB4563		100		-
CJ015_02145		-0.226238	9.87245	0.32368	-0.698956	0.48458	NA	-0.923122	9.14444	0.348274	-2.65056	0.00803577	0.02589	0.211675	8.06864	0.44313	0.477681	0.632877	0.761689	CDS		succinylglutamate desuccinylase/aspartoacylase family protein	ortholog of Bordetella pertussis (BX470248) BP3300	bi	BB4562		100	BP3300	uni
CJ015_02150		-0.0419836	163.047	0.136407	-0.307781	0.758249	0.897762	-0.12388	170.465	0.0991073	-1.24996	0.211315	0.344792	-0.0893807	138.446	0.201406	-0.443785	0.657198	0.77872	CDS		lipocalin family protein	outer membrane lipoprotein	bi	BB4561		100		-
CJ015_02155	gshA	-0.200965	303.661	0.210852	-0.953107	0.340536	0.672748	-0.0584339	333.354	0.173026	-0.337716	0.735577	0.827282	0.254306	269.802	0.174947	1.45362	0.146052	0.270098	CDS		glutamate--cysteine ligase	Glutamate--cysteine ligase (EC 6.3.2.2)	bi	BB4560	gshA, gsh-I	100		-
CJ015_02165		-0.611017	126.831	0.321735	-1.89913	0.0575468	0.311425	-0.546452	137.619	0.149044	-3.66637	0.000246013	0.00139042	0.188048	83.8244	0.331835	0.566693	0.570923	0.711534	CDS		hypothetical protein	hypothetical protein	bi	BB4558		99.53	BP0043	bi
CJ015_02170		-0.169879	1.23255	0.358767	-0.473508	0.635851	NA	0.223257	2.08499	0.60862	0.366825	0.71375	0.81031	0.577277	1.38349	0.708298	0.81502	0.415061	0.576741	CDS		helix-turn-helix domain-containing protein	transcriptional regulator	bi	BB4557		100	BP0044	bi
CJ015_02175		-0.693034	85.1278	0.224583	-3.08586	0.00202961	0.0566948	-0.640327	89.0158	0.186538	-3.43269	0.000597615	0.00290509	0.226809	57.9006	0.230019	0.986045	0.324111	0.486944	CDS		AEC family transporter	membrane protein	bi	BB4556		100	BP0045	bi
CJ015_02180		0.0273959	226.545	0.274097	0.0999497	0.920384	0.969376	1.08989	382.566	0.259951	4.19269	2.75669e-05	0.000206246	0.265809	226.784	0.200795	1.32378	0.185576	0.3224	CDS		Ldh family oxidoreductase	Ureidoglycolate dehydrogenase (EC 1.1.1.154)	bi	BB4555		99.4	BP2521	uni
CJ015_02185	metX	-0.559185	685.049	0.267733	-2.08859	0.0367449	0.247507	-0.470955	730.417	0.215123	-2.18924	0.0285797	0.0722347	0.42205	522.666	0.162126	2.60322	0.00923519	0.0281365	CDS		homoserine O-acetyltransferase	Homoserine O-acetyltransferase (EC 2.3.1.31)	bi	BB4554	metX	99.76	BP0047	bi
CJ015_02190	metW	-0.00930021	96.4506	0.222489	-0.0418008	0.966658	0.988781	0.0385709	102.436	0.157961	0.24418	0.807091	0.879178	-0.0258217	84.4905	0.235477	-0.109657	0.912682	0.949113	CDS		methionine biosynthesis protein MetW	Methionine biosynthesis protein MetW	bi	BB4553		100	BP0048	bi
CJ015_02195	ampG	-0.0628482	172.249	0.192429	-0.326604	0.743968	0.891153	0.50808	221.549	0.124104	4.09398	4.24037e-05	0.000300078	0.0686294	153.598	0.178296	0.384918	0.700298	0.811062	CDS		muropeptide transporter	AmpG permease	bi	BB4552	ampG	99.75	BP0050	bi
CJ015_02200		-0.0837752	237.106	0.15934	-0.525763	0.599053	0.825067	0.0905181	262.758	0.0957376	0.945481	0.344413	0.491974	-0.329145	184.789	0.15239	-2.15988	0.0307818	0.0777984	CDS		porin	outer membrane porin protein precursor	bi	BB4551		100	BP0840	uni
CJ015_02205		-0.0185582	16.3731	0.284437	-0.0652453	0.947979	0.984077	-0.62297	14.3511	0.276196	-2.25554	0.0240997	0.0632633	-0.855547	11.0762	0.412253	-2.0753	0.0379591	0.092699	CDS		amino acid racemase	Aspartate racemase (EC 5.1.1.13)	bi	BB4550		100	BP0053	bi
CJ015_02210	artP_1	0.0183403	24.1187	0.278484	0.0658576	0.947491	0.984077	-0.24418	24.2514	0.237661	-1.02743	0.304218	0.450549	-0.314612	20.3677	0.308735	-1.01904	0.308186	0.469469	CDS		amino acid ABC transporter ATP-binding protein	Glutamate Aspartate transport ATP-binding protein GltL (TC 3.A.1.3.4)	bi	BB4549	gltL	99.59	BP0768	uni
CJ015_02215		0.153019	21.1766	0.262468	0.583001	0.559893	0.80567	-0.461564	18.0862	0.261672	-1.7639	0.0777489	0.161837	-1.10233	15.5628	0.348382	-3.16415	0.00155537	0.00597367	CDS		ABC transporter permease subunit	Glutamate Aspartate transport system permease protein GltK (TC 3.A.1.3.4)	bi	BB4548	gltK	100	BP0055	bi
CJ015_02220		0.590129	6.0778	0.362203	1.62928	0.103254	NA	-0.0230215	3.96011	0.452603	-0.0508646	0.959433	0.974811	-0.648563	6.28222	0.564506	-1.1489	0.250595	0.403441	CDS		amino acid ABC transporter permease	Glutamate Aspartate transport system permease protein GltJ (TC 3.A.1.3.4)	bi	BB4547	gltJ	99.21	BP0056	bi
CJ015_02225		0.0902238	8.19914	0.319318	0.282551	0.777521	NA	-1.00443	6.39654	0.365649	-2.74698	0.00601465	0.0204306	-0.579226	6.3713	0.478704	-1.20999	0.226283	0.374889	CDS		amino acid ABC transporter substrate-binding protein	Glutamate Aspartate periplasmic binding protein precursor GltI (TC 3.A.1.3.4)	bi	BB4546		100	BP0057	bi
CJ015_02230		-0.156194	24.9579	0.265332	-0.588674	0.55608	0.80567	0.00548837	26.337	0.216527	0.0253473	0.979778	0.984605	0.00547309	22.0983	0.396042	0.0138195	0.988974	0.992775	CDS		D-cysteine desulfhydrase	pyridoxal phosphate-dependent deaminase, putative	bi	BB4545		100		-
CJ015_02235		0.283732	87.5708	0.186166	1.52408	0.12749	0.44818	0.0588466	86.7299	0.178213	0.330203	0.741247	0.830929	-0.446831	77.104	0.210285	-2.12489	0.0335961	0.0837408	CDS		LysR substrate-binding domain-containing protein	LysR family regulatory protein	bi	BB4544		100	BP0764	uni
CJ015_02240		0.13264	156.332	0.153773	0.862571	0.388373	0.710708	0.119519	170.324	0.206419	0.579013	0.56258	0.693761	-0.512148	126.04	0.166216	-3.08121	0.00206161	0.00762521	CDS		heavy metal sensor histidine kinase	sensor kinase protein	bi	BB4543		99.58	BP0157	uni
CJ015_02245		0.039863	211.756	0.130084	0.30644	0.759269	0.898307	-0.192707	211.419	0.148215	-1.30019	0.193537	0.32332	-0.729304	154.45	0.160595	-4.54128	5.59142e-06	3.67113e-05	CDS		heavy metal response regulator transcription factor	DNA-binding heavy metal response regulator	bi	BB4542		100	BP0158	uni
CJ015_02250		-0.200866	1.48623	0.363588	-0.552455	0.580636	NA	-0.219899	1.9535	0.559338	-0.393141	0.694215	0.796044	0.711572	1.79296	0.687459	1.03508	0.300634	0.460351	CDS		DUF305 domain-containing protein	putative exported protein	bi	BB4541		100		-
CJ015_02255		-0.0527683	11.2721	0.320956	-0.16441	0.869409	NA	-0.046861	10.7765	0.29819	-0.157152	0.875125	0.924806	-0.0681758	10.4618	0.514347	-0.132548	0.894551	0.937842	CDS		beta-propeller fold lactonase family protein	Surface antigen gene	bi	BB4540		100	BP0364	uni
CJ015_02260		0.267711	50.3975	0.349914	0.765078	0.444225	0.748346	2.80024	207.344	0.361476	7.74668	9.43265e-15	2.69808e-13	1.75323	120.042	0.242286	7.23621	4.61386e-13	7.15834e-12	CDS		tartrate dehydrogenase	Tartrate dehydrogenase (EC 1.1.1.93) / Tartrate decarboxylase (EC 4.1.1.73) / D-malic enzyme (EC 1.1.1.83)	bi	BB4539		100	BP2291	uni
CJ015_02265		-0.452422	43.5708	0.213957	-2.11455	0.0344683	0.24152	0.259081	56.5754	0.161995	1.59931	0.109751	0.209712	0.245225	34.6782	0.27881	0.87954	0.379108	0.542688	CDS		LysR family transcriptional regulator	Positive regulator of Tartrate dehydrogenase/decarboxylase/D-malic enzyme	bi	BB4538		99.67	BP1242	uni
CJ015_02270		0.241245	3191.77	0.285701	0.844396	0.398448	0.718711	-0.269198	2851.32	0.246288	-1.09302	0.274384	0.418717	-0.189479	2975.66	0.230392	-0.82242	0.410838	0.572892	CDS		universal stress protein	putative universal stress protein	bi	BB4537		100	BP0410	uni
CJ015_02275		0.0861939	155.82	0.259654	0.331956	0.739922	0.889264	-0.150335	154.093	0.253842	-0.592239	0.55369	0.685997	-0.531924	122.634	0.268191	-1.98338	0.0473252	0.11096	CDS		trimeric intracellular cation channel family protein	putative membrane protein	bi	BB4536		100	BP0367	bi
CJ015_02280	gdhA_1	-0.805882	229.445	0.374813	-2.15009	0.031548	0.233627	0.65047	404.731	0.503179	1.29272	0.196107	0.327031	1.76151	183.856	0.203346	8.66265	4.60919e-18	1.06738e-16	CDS		NADP-specific glutamate dehydrogenase	NADP-specific glutamate dehydrogenase (EC 1.4.1.4)	bi	BB4535	gdhA	99.78	BP0368	bi
CJ015_02285	xth_1	-0.277196	601.439	0.250667	-1.10583	0.268798	0.616125	-0.0373426	681.499	0.226439	-0.164912	0.869013	0.92051	0.505386	559.693	0.242428	2.08469	0.0370977	0.091021	CDS		exodeoxyribonuclease III	Exodeoxyribonuclease III (EC 3.1.11.2)	bi	BB4534		100	BP0369	bi
CJ015_02290	pyrE	-0.0270194	318.354	0.14405	-0.187569	0.851215	0.938139	0.194981	363.592	0.0997126	1.95543	0.0505327	0.114572	0.414617	334.051	0.177629	2.33417	0.0195866	0.0534707	CDS		orotate phosphoribosyltransferase	Orotate phosphoribosyltransferase (EC 2.4.2.10)	bi	BB4533	pyrE	100	BP0370	bi
CJ015_02295	gatB	-0.0180651	370.408	0.174215	-0.103694	0.917412	0.968638	-0.356773	351.377	0.190134	-1.87643	0.0605963	0.132793	0.209673	352.66	0.133317	1.57274	0.115779	0.225186	CDS		Asp-tRNA(Asn)/Glu-tRNA(Gln) amidotransferase subunit GatB	Aspartyl-tRNA(Asn) amidotransferase subunit B (EC 6.3.5.6) @ Glutamyl-tRNA(Gln) amidotransferase subunit B (EC 6.3.5.7)	bi	BB4532	gatB	100	BP0371	bi
CJ015_02300	gatA	0.005232	327.834	0.10566	0.0495174	0.960507	0.987118	-0.193995	327.917	0.0897874	-2.16061	0.0307256	0.0767076	-0.138192	278.764	0.146887	-0.940801	0.346807	0.511078	CDS		Asp-tRNA(Asn)/Glu-tRNA(Gln) amidotransferase subunit GatA	Aspartyl-tRNA(Asn) amidotransferase subunit A (EC 6.3.5.6) @ Glutamyl-tRNA(Gln) amidotransferase subunit A (EC 6.3.5.7)	bi	BB4531	gatA	99.8	BP0372	bi
CJ015_02305	gatC	0.245967	316.726	0.163432	1.50501	0.132322	0.455275	-0.354705	277.669	0.137041	-2.58832	0.00964444	0.0297841	-0.268146	289.278	0.163662	-1.63841	0.101335	0.203319	CDS		Asp-tRNA(Asn)/Glu-tRNA(Gln) amidotransferase subunit GatC	Aspartyl-tRNA(Asn) amidotransferase subunit C (EC 6.3.5.6) @ Glutamyl-tRNA(Gln) amidotransferase subunit C (EC 6.3.5.7)	bi	BB4530	gatC	98.04	BP0373	bi
CJ015_02310	mreB	0.0529053	2390.9	0.148667	0.355865	0.721941	0.880939	-0.0140816	2495.07	0.113766	-0.123777	0.901492	0.942058	0.0141195	2214.56	0.136995	0.103066	0.91791	0.950307	CDS		rod shape-determining protein	Rod shape-determining protein MreB	bi	BB4529	mreB, envB, rodY	100	BP0374	bi
CJ015_02315	mreC	-0.477682	297.433	0.217185	-2.19942	0.0278479	0.217683	-0.0987334	347.394	0.177956	-0.554818	0.579019	0.707338	0.450322	249.997	0.190829	2.35982	0.0182838	0.0504119	CDS		rod shape-determining protein MreC	Rod shape-determining protein MreC	bi	BB4528	mreC	100	BP0375	bi
CJ015_02320	mreD	-0.493133	117.439	0.211221	-2.33468	0.0195601	0.177559	0.126564	146.685	0.147232	0.859621	0.389998	0.539034	0.681713	105.914	0.194866	3.49836	0.000468122	0.00206246	CDS		rod shape-determining protein MreD	Rod shape-determining protein MreD	bi	BB4527	mreD	100	BP0376	bi
CJ015_02325	mrdA	-0.236601	316.071	0.294856	-0.802428	0.422305	0.733059	-0.0133526	359.148	0.265135	-0.0503613	0.959834	0.974906	0.482505	293.202	0.142504	3.3859	0.000709449	0.00299921	CDS		penicillin-binding protein 2	Penicillin-binding protein 2 (PBP-2)	bi	BB4526	mrdA, pbpA	100	BP0377	bi
CJ015_02330	mrdB	-0.0972132	101.688	0.249543	-0.389564	0.696859	0.868844	0.308874	124.246	0.209359	1.47533	0.140124	0.252913	0.134836	91.7072	0.216252	0.623516	0.532946	0.68024	CDS		rod shape-determining protein RodA	Rod shape-determining protein RodA	bi	BB4525	mrdB, rodA	100	BP0378	bi
CJ015_02335	ldh	-0.154395	999.917	0.314606	-0.490758	0.623597	0.832859	0.928174	1629.17	0.320305	2.89778	0.00375816	0.0136769	2.02498	2161.05	0.222793	9.08903	9.99253e-20	2.53918e-18	CDS		Ldh family oxidoreductase	Hypothetical oxidoreductase, YbiC homolog	bi	BB4524	ldh	100	BP0379	bi
CJ015_02340		0.788753	1438.76	0.321751	2.45144	0.0142285	0.153128	1.09405	1721.59	0.322091	3.3967	0.000682037	0.00325477	0.558559	2301.61	0.129683	4.3071	1.65406e-05	9.95611e-05	CDS		DASS family sodium-coupled anion symporter	membrane protein, putative	bi	BB4523		99.8	BP0380	bi
CJ015_02345	slmA	-0.0783152	268.084	0.248402	-0.315277	0.752552	0.893979	0.280066	321.299	0.227978	1.22848	0.219267	0.354682	0.594456	286.822	0.193268	3.07581	0.00209934	0.00775254	CDS		nucleoid occlusion factor SlmA	Transcriptional regulator SlmA, TetR family	bi	BB4522		100	BP0381	bi
CJ015_02350		-0.33817	84.4651	0.243778	-1.38721	0.165379	0.500186	0.0812107	98.6463	0.192365	0.422169	0.672901	0.779403	0.465356	74.9051	0.209762	2.21849	0.0265212	0.0689581	CDS		pyrimidine 5'-nucleotidase	Pyridoxal-5'-phosphate phosphatase (EC 3.1.3.74), Alphaproteobacterial type	bi	BB4521		100	BP0382	bi
CJ015_02355	argB	0.398688	560.357	0.202236	1.9714	0.0486784	0.287116	0.28483	582.264	0.158885	1.79268	0.0730238	0.154395	-0.139732	573.296	0.16209	-0.862063	0.388653	0.551315	CDS		acetylglutamate kinase	Acetylglutamate kinase (EC 2.7.2.8)	bi	BB4520	argB	100	BP0383	bi
CJ015_02360		-0.0942126	1234.94	0.190356	-0.494928	0.620651	0.832446	0.0604587	1376.67	0.125117	0.483219	0.62894	0.745793	0.263772	1174.47	0.200494	1.31561	0.188305	0.326408	CDS		MetQ/NlpA family ABC transporter substrate-binding protein	Methionine ABC transporter substrate-binding protein	bi	BB4519		100	BP0385	bi
CJ015_02365		0.00772586	949.489	0.307935	0.0250893	0.979984	0.99213	0.581467	1261.28	0.306516	1.89702	0.057825	0.127952	0.788187	1157.84	0.177562	4.43894	9.04011e-06	5.76629e-05	CDS		TlpA disulfide reductase family protein	Cytochrome c-type biogenesis protein ResA	bi	BB4518		100	BP0386	bi
CJ015_02370		0.13796	233.626	0.26112	0.528339	0.597264	0.825067	0.380846	272.455	0.222661	1.71043	0.0871864	0.17591	0.304879	251.795	0.186689	1.63309	0.10245	0.204596	CDS		BON domain-containing protein	21 kDa hemolysin precursor	bi	BB4517		100	BP0387	bi
CJ015_02375		0.0435125	415.617	0.187408	0.23218	0.816398	0.921841	0.0416084	441.445	0.142933	0.291104	0.770972	0.855602	0.00867086	383.784	0.147664	0.05872	0.953175	0.970097	CDS		phosphoheptose isomerase	Phosphoheptose isomerase (EC 5.3.1.-)	bi	BB4516		100	BP0388	bi
CJ015_02380		-0.347352	0.824047	0.314087	-1.10591	0.268765	NA	-0.923413	0.9036	0.791856	-1.16614	0.243559	0.382429	0.204073	0.261694	0.621024	0.328607	0.742453	NA	CDS		YraN family protein	Predicted endonuclease distantly related to archaeal Holliday junction resolvase	bi	BB4515		100		-
CJ015_02385	rsmI	-0.670234	177.785	0.291395	-2.30009	0.0214434	0.187272	-0.229714	213.158	0.216147	-1.06277	0.287887	0.432706	0.420166	122.789	0.246728	1.70296	0.0885763	0.183193	CDS		16S rRNA (cytidine(1402)-2'-O)-methyltransferase	rRNA small subunit methyltransferase I	bi	BB4514		100	BP0390	bi
CJ015_02390	ogt_2	-0.342352	96.9617	0.187786	-1.8231	0.0682881	0.340455	0.194688	121.416	0.177141	1.09906	0.271743	0.415363	0.593978	91.4594	0.23957	2.47935	0.0131621	0.0381005	CDS		methylated-DNA--[protein]-cysteine S-methyltransferase	Methylated-DNA--protein-cysteine methyltransferase (EC 2.1.1.63)	bi	BB4513	ogt	100	BP0391	bi
CJ015_02395	rlpA	0.0314616	330.227	0.192657	0.163304	0.870279	0.948692	0.469559	416.443	0.133082	3.52835	0.000418158	0.00217235	0.349484	344.273	0.144953	2.41102	0.015908	0.0448073	CDS		septal ring lytic transglycosylase RlpA family protein	Rare lipoprotein A precursor	bi	BB4512		100	BP0689	bi
CJ015_02400	rapZ	-0.0584735	988.351	0.182233	-0.320872	0.748307	0.892005	0.151384	1126.98	0.115974	1.30533	0.191781	0.321624	0.242957	947.718	0.215028	1.12989	0.258525	0.411973	CDS		RNase adapter RapZ	FIG000506: Predicted P-loop-containing kinase	bi	BB4511		100	BP0690	bi
CJ015_02405		-0.21326	111.158	0.231806	-0.919993	0.357576	0.685039	-0.115556	121.652	0.167513	-0.689836	0.490298	0.633605	0.081458	91.8257	0.301015	0.270611	0.78669	0.868741	CDS		c-type cytochrome	Probable cytochrome c2	bi	BB4510		100	BP2490	uni
CJ015_02410		-0.310509	157.946	0.20805	-1.49248	0.135574	0.459729	-0.0639492	176.718	0.155642	-0.410875	0.681164	0.784914	0.239885	131.204	0.194789	1.23151	0.218131	0.365574	CDS		cytochrome c	Putative diheme cytochrome c-553	bi	BB4509		100	BP0692	bi
CJ015_02415		-0.488194	437.585	0.265855	-1.83632	0.0663108	0.334412	0.0542647	538.796	0.268136	0.202377	0.839622	0.902329	1.03322	449.501	0.149201	6.92508	4.35743e-12	6.28353e-11	CDS		HPr(Ser) kinase/phosphatase	HPr kinase/phosphorylase (EC 2.7.1.-) (EC 2.7.4.-)	bi	BB4508		100	BP0693	bi
CJ015_02420		-0.510477	1148.47	0.235002	-2.17222	0.0298391	0.226596	-0.258534	1283.6	0.220876	-1.1705	0.241801	0.380251	0.685026	1034.23	0.208773	3.2812	0.00103367	0.00418544	CDS		PTS sugar transporter subunit IIA	PTS system nitrogen-specific IIA component, PtsN	bi	BB4507	rpoP, ptsN	100	BP0694	bi
CJ015_02425	raiA	1.29779	24545.2	0.321731	4.03376	5.48903e-05	0.00672672	0.545592	17096.4	0.324142	1.68319	0.0923384	0.18362	-0.21597	34947.2	0.188774	-1.14407	0.252596	0.405237	CDS		ribosome-associated translation inhibitor RaiA	Ribosome hibernation protein YhbH	bi	BB4506	rpoN	100		-
CJ015_02430	lptB	-0.302607	196.889	0.284531	-1.06353	0.287541	0.632158	-0.0836272	219.567	0.264285	-0.316429	0.751677	0.839352	0.70963	188.999	0.176901	4.01145	6.03463e-05	0.000325204	CDS		LPS export ABC transporter ATP-binding protein	Lipopolysaccharide ABC transporter, ATP-binding protein LptB	bi	BB4505		100	BP0697	bi
CJ015_02435	lptA	-0.224653	222.747	0.288951	-0.777478	0.436877	0.742261	-0.0434325	247.777	0.298391	-0.145556	0.884272	0.931592	0.465093	202.377	0.174044	2.67228	0.00753379	0.0236598	CDS		lipopolysaccharide transport periplasmic protein LptA	LptA, protein essential for LPS transport across the periplasm	bi	BB4504		100	BP0698	bi
CJ015_02440	lptC	-0.116294	674.396	0.255308	-0.455506	0.648745	0.844614	0.145947	781.296	0.243793	0.598652	0.549405	0.681995	0.504398	685.488	0.261398	1.92961	0.0536548	0.122324	CDS		LPS export ABC transporter periplasmic protein LptC	Probable transmembrane protein	bi	BB4503		100	BP0699	bi
CJ015_02445		-0.147996	220.941	0.202165	-0.732056	0.464134	0.759626	0.0816184	253.222	0.12048	0.677441	0.498126	0.641073	0.16167	197.4	0.253617	0.637458	0.523826	0.672246	CDS		HAD-IIIA family hydrolase	3-deoxy-D-manno-octulosonate 8-phosphate phosphatase (EC 3.1.3.45)	bi	BB4502		100	BP0700	bi
CJ015_02450		-0.179817	213.065	0.150604	-1.19398	0.232487	0.578781	0.0798704	246.794	0.107816	0.740804	0.458812	0.605085	0.193693	188.169	0.145206	1.33391	0.182233	0.318112	CDS		KpsF/GutQ family sugar-phosphate isomerase	Arabinose 5-phosphate isomerase (EC 5.3.1.13)	bi	BB4501		100	BP0701	bi
CJ015_02455	purT	-0.461461	335.794	0.220018	-2.09738	0.0359599	0.243515	0.513589	491.789	0.163378	3.14356	0.00166908	0.00695424	0.794909	330.168	0.183729	4.32653	1.51475e-05	9.23587e-05	CDS		formate-dependent phosphoribosylglycinamide formyltransferase	Phosphoribosylglycinamide formyltransferase 2 (EC 2.1.2.-)	bi	BB4500	purT	100	BP0702	bi
CJ015_02460		0.522896	1325.98	0.294195	1.77738	0.0755062	0.354691	-0.535446	972.497	0.289234	-1.85126	0.0641326	0.139282	-1.62562	998.69	0.153206	-10.6106	2.65953e-26	1.00826e-24	CDS		GbsR/MarR family transcriptional regulator	FIG00432938: hypothetical protein	bi	BB4499		100	BP0258	bi
CJ015_02465	cydA	0.238004	1775.42	0.207726	1.14576	0.251895	0.599593	0.0892901	1805.67	0.174308	0.512256	0.608472	0.731883	-0.262479	1610.36	0.122605	-2.14086	0.0322853	0.0810321	CDS		cytochrome ubiquinol oxidase subunit I	Cytochrome d ubiquinol oxidase subunit I (EC 1.10.3.-)	bi	BB4498	cydA, cyd-1	100	BP0259	bi
CJ015_02470	cydB_1	0.333408	456.685	0.158217	2.10728	0.0350932	0.24152	0.318889	493.361	0.0968706	3.29191	0.000995107	0.00448851	0.127597	496.491	0.163093	0.782359	0.434004	0.593673	CDS		cytochrome d ubiquinol oxidase subunit II	Cytochrome d ubiquinol oxidase subunit II (EC 1.10.3.-)	bi	BB4497	cydB, cyd-2	100	BP0260	bi
CJ015_02475	cydX	0.202767	61.1859	0.282707	0.717233	0.47323	0.764047	0.310154	68.3551	0.270167	1.14801	0.250965	0.391355	-0.0944947	58.5303	0.29965	-0.315351	0.752495	0.844371	CDS		cytochrome bd-I oxidase subunit CydX	Cyd operon protein YbgT	bi	BB4496		97.56	BP0261	bi
CJ015_02480	cydD	-0.613576	200.59	0.294382	-2.08428	0.0371346	0.249248	-0.216011	237.42	0.296352	-0.728898	0.466064	0.611873	0.494037	150.918	0.27421	1.80167	0.0715967	0.154393	CDS		thiol reductant ABC exporter subunit CydD	Transport ATP-binding protein CydD	bi	BB4495		99.49	BP0262	bi
CJ015_02485	cydC	-0.816897	102.655	0.352879	-2.31495	0.0206156	0.182137	-0.198504	130.976	0.357475	-0.555294	0.578693	0.707125	1.06343	79.1914	0.34369	3.09416	0.00197373	0.00733477	CDS		thiol reductant ABC exporter subunit CydC	Transport ATP-binding protein CydC	bi	BB4494		98.59	BP0263	bi
CJ015_02490	apt	-0.0697041	563.839	0.158082	-0.440938	0.659258	0.849334	0.0853408	633.179	0.129418	0.659421	0.509625	0.650872	0.162668	526.492	0.25196	0.645611	0.518532	0.668569	CDS		adenine phosphoribosyltransferase	Adenine phosphoribosyltransferase (EC 2.4.2.7)	bi	BB4493	apt	100	BP0264	bi
CJ015_02495		-0.0190847	30.8316	0.267414	-0.0713676	0.943105	0.983816	0.763997	44.4084	0.205102	3.72497	0.000195342	0.00114072	0.587805	35.2428	0.318784	1.8439	0.065198	0.143356	CDS		LysR family transcriptional regulator	probable LysR-family transcriptional regulator	bi	BB4492		99.32	BP3239	uni
CJ015_02500		0.263282	40.4659	0.252386	1.04317	0.296869	0.640071	-0.00546171	40.6437	0.231896	-0.0235524	0.98121	0.985411	-0.0537456	40.086	0.289619	-0.185574	0.852779	0.911117	CDS		DUF4148 domain-containing protein	putative exported protein	bi	BB4491		100	BP0266	bi
CJ015_02505		0.148	33.9591	0.234788	0.630358	0.528461	0.791025	-0.0329246	32.2501	0.195653	-0.16828	0.866363	0.919068	-0.0073125	32.6775	0.269576	-0.0271259	0.978359	0.985909	CDS		porin	outer membrane porin	bi	BB4490		99.73	BP2851	uni
CJ015_02510	ilvA_1	-0.15316	511.403	0.29228	-0.524019	0.600265	0.825067	-0.765401	454.133	0.315621	-2.42506	0.0153058	0.0442933	-0.0584502	401.976	0.205099	-0.284985	0.775656	0.860664	CDS		threonine ammonia-lyase, biosynthetic	Threonine dehydratase biosynthetic (EC 4.3.1.19)	bi	BB4489	ilvA	100	BP0139	bi
CJ015_02515		-0.4959	147.798	0.204861	-2.42067	0.0154919	0.158209	-0.230961	168.311	0.191202	-1.20794	0.227069	0.36342	0.236336	109.467	0.208941	1.13111	0.258008	0.41129	CDS		YqaA family protein	probable membrane protein YPO3302	bi	BB4488		100		-
CJ015_02520		0.156617	2381.16	0.123858	1.26449	0.206056	0.551368	0.0901891	2490.53	0.102141	0.882985	0.377245	0.525887	-0.126256	2184.51	0.11021	-1.1456	0.251961	0.405086	CDS		FAD/FMN-binding oxidoreductase	FAD/FMN-containing dehydrogenases	bi	BB4487		100	BP0141	bi
CJ015_02525		0.136661	862.309	0.14712	0.92891	0.352936	0.680539	-0.769107	698.168	0.168077	-4.57591	4.74158e-06	4.26924e-05	-0.675303	663.347	0.160768	-4.20047	2.66358e-05	0.000154206	CDS		GntR family transcriptional regulator	Transcriptional regulator, GntR family	bi	BB4486		100	BP0142	bi
CJ015_02530		0.498616	5.36258	0.347967	1.43294	0.151875	NA	-0.366193	4.42781	0.430729	-0.850171	0.39523	0.543548	0.119043	7.23643	0.611787	0.194583	0.845719	0.906665	CDS		CaiB/BaiF CoA-transferase family protein	L-carnitine dehydratase/bile acid-inducible protein F	bi	BB4485		99.24	BP0143	bi
CJ015_02535		-0.394342	0.621667	0.331944	-1.18798	0.234843	NA	-0.218756	1.08026	0.719672	-0.303966	0.761153	0.847254	0.0505099	0.27135	0.685923	0.0736379	0.941299	NA	CDS		alpha/beta hydrolase fold domain-containing protein	6-hexanolactone hydrolase	bi	BB4484		99.04	BP0144	bi
CJ015_02540		0.426227	1.01695	0.353565	1.20551	0.228005	NA	-0.169263	0.825562	0.782755	-0.21624	0.828801	0.894451	-0.114346	1.09332	0.751587	-0.15214	0.879077	NA	CDS		enoyl-CoA hydratase	putative enoyl-CoA hydratase/isomerase	bi	BB4483		100	BP0145	bi
CJ015_02545		0.259239	3.67824	0.352698	0.735016	0.46233	NA	-0.191271	3.52543	0.457913	-0.417702	0.676165	0.781676	-0.292654	3.63655	0.587307	-0.498297	0.618274	0.750889	CDS		FAD-dependent monooxygenase	Salicylate hydroxylase (EC 1.14.13.1)	bi	BB4482		99.75	BP1954	uni
CJ015_02550		0.0085535	21.9777	0.283439	0.0301775	0.975925	0.991294	-0.438761	18.6218	0.31207	-1.40597	0.159733	0.28022	-0.291808	18.4737	0.381861	-0.764173	0.444764	0.602346	CDS		tripartite tricarboxylate transporter substrate binding protein	Tricarboxylate transport protein TctC	bi	BB4481		100	BP0148	bi
CJ015_02555		0.379091	232.942	0.236343	1.60399	0.108716	0.415512	0.198921	234.872	0.190738	1.04291	0.296992	0.443268	-0.239495	230.584	0.14621	-1.63802	0.101418	0.20339	CDS		IclR family transcriptional regulator	Transcriptional regulator, IclR family	bi	BB4480		100	BP0149	bi
CJ015_02560		-0.259751	48.337	0.253949	-1.02284	0.306381	0.647354	0.602708	71.5473	0.167589	3.59636	0.000322707	0.00176025	0.815246	51.9	0.29174	2.79443	0.00519913	0.0170891	CDS		5-oxoprolinase subunit PxpA	Lactam utilization protein LamB	bi	BB4479		100		-
CJ015_02565		-0.443616	115.781	0.220146	-2.0151	0.0438945	0.272381	0.308512	156.154	0.153413	2.01099	0.0443266	0.103143	0.746226	112.479	0.228178	3.27037	0.00107407	0.00431927	CDS		biotin-dependent carboxyltransferase family protein	Allophanate hydrolase 2 subunit 2 (EC 3.5.1.54)	bi	BB4478		100	BP0151	bi
CJ015_02570		-0.126754	55.1353	0.228882	-0.553798	0.579717	0.814175	0.453431	73.5718	0.213943	2.1194	0.0340565	0.0836872	0.735843	58.9763	0.227297	3.23736	0.00120641	0.00476982	CDS		5-oxoprolinase subunit PxpB	Allophanate hydrolase 2 subunit 1 (EC 3.5.1.54)	bi	BB4477		100	BP0152	bi
CJ015_02575		0.407533	14.6241	0.370898	1.09877	0.271867	0.619199	1.0459	19.1977	0.314319	3.32753	0.000876209	0.0040297	1.01827	26.2459	0.328759	3.0973	0.00195291	0.00726891	CDS		VOC family protein	probable dioxygenase	bi	BB4476		100	BP0153	bi
CJ015_02580		-0.192187	18.5626	0.278757	-0.689445	0.490543	0.770101	0.715864	29.1367	0.202447	3.53606	0.000406138	0.00212159	1.2108	25.8058	0.290261	4.17142	3.02707e-05	0.000174177	CDS		LysR family transcriptional regulator	LysR family transcriptional regulator	bi	BB4475	brg1	100	BP0154	bi
CJ015_02585	serA	0.121431	292.533	0.155488	0.780968	0.434821	0.740779	0.0125763	305.749	0.107676	0.116798	0.90702	0.944238	-0.170612	261.839	0.140298	-1.21606	0.223961	0.372687	CDS		phosphoglycerate dehydrogenase	D-3-phosphoglycerate dehydrogenase (EC 1.1.1.95)	bi	BB4474	serA	100	BP0155	bi
CJ015_02590		-0.121481	266.976	0.192829	-0.629989	0.528702	0.791074	-0.221826	274.145	0.13546	-1.63758	0.101509	0.197258	0.191585	245.253	0.190604	1.00514	0.314828	0.476039	CDS		DUF411 domain-containing protein	CopG protein	bi	BB4473		100	BP0156	bi
CJ015_02595		-0.316942	63.3952	0.215294	-1.47214	0.140984	0.46493	0.0380795	74.3002	0.159692	0.238455	0.811528	0.882038	0.442143	55.631	0.224834	1.96653	0.0492371	0.114416	CDS		heavy metal sensor histidine kinase	two-component sensor kinase	bi	BB4472		100	BP0157	bi
CJ015_02600		-0.518021	115.154	0.188722	-2.7449	0.00605301	0.0964074	-0.362867	125.848	0.116532	-3.11387	0.00184649	0.00759815	-0.015588	78.9205	0.239599	-0.0650588	0.948127	0.967053	CDS		heavy metal response regulator transcription factor	DNA-binding heavy metal response regulator	bi	BB4471		100	BP0158	bi
CJ015_02605	phoR	-0.48931	165.793	0.211114	-2.31776	0.0204626	0.181594	0.0126383	201.32	0.15841	0.0797822	0.936411	0.959508	0.57318	144.585	0.173971	3.29468	0.000985334	0.00400697	CDS		phosphate regulon sensor histidine kinase PhoR	Phosphate regulon sensor protein PhoR (SphS) (EC 2.7.13.3)	bi	BB4470	phoR, nmpB	100	BP0159	bi
CJ015_02610	phoB	-0.268578	327.014	0.25988	-1.03347	0.301383	0.643798	-0.415492	328.543	0.267501	-1.55324	0.120366	0.224063	0.249395	274.989	0.217436	1.14699	0.251388	0.40444	CDS		phosphate regulon transcriptional regulator PhoB	Phosphate regulon transcriptional regulatory protein PhoB (SphR)	bi	BB4469	phoB	100	BP0160	bi
CJ015_02615	ubiE	0.297412	582.458	0.198632	1.4973	0.134315	0.458458	-0.0410289	556.316	0.142775	-0.287368	0.77383	0.857557	-0.41884	520.471	0.152277	-2.75051	0.00595026	0.0191985	CDS		bifunctional demethylmenaquinone methyltransferase/2-methoxy-6-polyprenyl-1,4-benzoquinol methylase UbiE	Ubiquinone/menaquinone biosynthesis methyltransferase UbiE (EC 2.1.1.-)	bi	BB4468	ubiE	100	BP0161	bi
CJ015_02620		-0.217989	3222.71	0.371667	-0.586516	0.557529	0.80567	0.344326	4291.67	0.458547	0.750907	0.452709	0.599734	0.302429	2754.34	0.166732	1.81386	0.0696992	0.150993	CDS		TIM44-like domain-containing protein	putative membrane protein	bi	BB4467		99.71	BP0162	bi
CJ015_02625		-0.550155	202.802	0.223724	-2.45907	0.0139296	0.151629	-0.399098	219.62	0.189316	-2.10811	0.0350214	0.0855854	0.402906	159.623	0.223299	1.80433	0.0711791	0.153676	CDS		SCP2 sterol-binding domain-containing protein	Protein YigP (COG3165) clustered with ubiquinone biosynthetic genes	bi	BB4466		100	BP0163	bi
CJ015_02630		-0.144674	562.156	0.176624	-0.819107	0.412725	0.724558	-0.301216	563.531	0.136322	-2.20959	0.0271335	0.0694398	0.298796	528.591	0.133751	2.23397	0.0254849	0.0667064	CDS		ubiquinone biosynthesis regulatory protein kinase UbiB	Ubiquinone biosynthesis monooxygenase UbiB	bi	BB4465	ubiB, aarF	100	BP0164	bi
CJ015_02635		-0.280445	330.911	0.328844	-0.852821	0.393758	0.715269	-0.688955	311.916	0.341092	-2.01985	0.043399	0.101589	0.616174	307.054	0.306253	2.01197	0.0442227	0.105234	CDS		ferritin	FIG00433176: hypothetical protein	bi	BB4464		100		-
CJ015_02640	rfaE2	0.619979	739.341	0.22076	2.80838	0.00497911	0.086978	0.65643	820.802	0.177386	3.70057	0.000215114	0.00123816	-0.12773	826.273	0.125257	-1.01974	0.30785	0.469376	CDS		D-glycero-beta-D-manno-heptose 1-phosphate adenylyltransferase	ADP-heptose synthase (EC 2.7.-.-) / D-glycero-beta-D-manno-heptose 7-phosphate kinase	bi	BB4463		100	BP3602	bi
CJ015_02645		-0.029496	498.707	0.157814	-0.186904	0.851736	0.938169	-0.237801	493.405	0.116854	-2.03502	0.0418489	0.0986499	0.11322	458.636	0.123681	0.915421	0.359971	0.523883	CDS		TolC family outer membrane protein	Type I secretion outer membrane protein, TolC precursor	bi	BB4462		100		-
CJ015_02650	pcm_1	0.28367	2217.36	0.0893631	3.17436	0.00150169	0.0483467	-0.469284	1866.92	0.0678879	-6.91264	4.75731e-12	9.91465e-11	-0.547253	1881.9	0.130172	-4.20406	2.62165e-05	0.000152341	CDS		protein-L-isoaspartate O-methyltransferase	Protein-L-isoaspartate O-methyltransferase (EC 2.1.1.77)	bi	BB4461		100	BP3599	bi
CJ015_02655	thiD	-0.135007	111.403	0.195388	-0.690966	0.489587	0.770101	-0.490189	107.129	0.157866	-3.10511	0.0019021	0.0077866	-0.0043484	91.4379	0.250327	-0.0173708	0.986141	0.991693	CDS		bifunctional hydroxymethylpyrimidine kinase/phosphomethylpyrimidine kinase	Phosphomethylpyrimidine kinase (EC 2.7.4.7)	bi	BB4460	thiD	100	BP3598	bi
CJ015_02660	thiG	0.141145	801.699	0.176639	0.799061	0.424255	0.733612	-0.522409	691.187	0.152347	-3.42908	0.000605642	0.00293499	-0.510547	651.146	0.156786	-3.25634	0.0011286	0.00449241	CDS		thiazole synthase	Thiazole biosynthesis protein ThiG	bi	BB4459	thiG	100	BP3597	bi
CJ015_02665		-0.581164	16.3937	0.315291	-1.84326	0.0652909	0.332493	-0.477267	18.1606	0.310045	-1.53935	0.12372	0.229282	0.699658	12.7877	0.379534	1.84347	0.0652608	0.143427	CDS		cobalamin-binding protein	Vitamin B12 ABC transporter, B12-binding component BtuF	bi	BB4458		100	BP3596	bi
CJ015_02670		-0.462156	169.03	0.354486	-1.30374	0.192324	0.533702	-0.693254	169.08	0.422704	-1.64004	NA	NA	0.731095	139.15	0.239809	3.04866	0.00229864	0.00838383	CDS		TonB-dependent receptor	Outer membrane vitamin B12 receptor BtuB	bi	BB4457		100	BP3595	bi
CJ015_02675	metH	0.152853	2326.46	0.094972	1.60946	0.107517	0.415512	-0.620063	1953.19	0.0693566	-8.94022	3.88413e-19	1.78632e-17	-0.566925	1865.36	0.117723	-4.81576	1.46642e-06	1.07882e-05	CDS		methionine synthase	5-methyltetrahydrofolate--homocysteine methyltransferase (EC 2.1.1.13)	bi	BB4456	metH	100	BP3594	bi
CJ015_02680		-0.238	198.985	0.318697	-0.74679	0.45519	0.755508	0.589216	290.105	0.243071	2.42405	0.0153485	0.0443621	0.824645	214.052	0.24352	3.38635	0.000708289	0.002997	CDS		class I SAM-dependent methyltransferase	SAM-dependent methyltransferase YafE (UbiE paralog)	bi	BB4455		100	BP3838	bi
CJ015_02685		-0.431142	114.55	0.270226	-1.59549	0.110604	0.419763	-0.129536	132.634	0.194371	-0.666435	0.505133	0.646896	0.392568	95.6064	0.202945	1.93435	0.0530698	0.121343	CDS		helix-turn-helix transcriptional regulator	putative DNA-binding protein	bi	BB4454		99.63	BP3837	bi
CJ015_02690	mutY	-0.198978	142.697	0.144595	-1.37611	0.168788	0.504108	-0.00276058	160.642	0.104475	-0.0264232	0.97892	0.984165	0.194243	126.204	0.174135	1.11547	0.264649	0.419176	CDS		A/G-specific adenine glycosylase	A/G-specific adenine glycosylase (EC 3.2.2.-)	bi	BB4453	mutY, micA	100	BP3836	bi
CJ015_02695		0.0718186	2562.25	0.101534	0.707333	0.47936	0.767399	0.105875	2768.73	0.0473736	2.2349	0.0254242	0.0658538	-0.607158	1965.03	0.123247	-4.92635	8.378e-07	6.41449e-06	CDS		indolepyruvate ferredoxin oxidoreductase family protein	Indolepyruvate ferredoxin oxidoreductase, alpha and beta subunits	bi	BB4452		100		-
CJ015_02700	cheD	-0.13159	281.79	0.290195	-0.453454	0.650222	0.845377	-1.29156	219.291	0.286164	-4.51336	6.38073e-06	5.59477e-05	-0.0485459	230.198	0.162334	-0.299049	0.764902	0.852321	CDS		chemoreceptor glutamine deamidase CheD	Chemotaxis protein CheD	bi	BB4451		100	BP3834	bi
CJ015_02705	ftsX	-0.596002	252.153	0.212532	-2.80429	0.00504274	0.0874766	-0.0538825	308.473	0.16874	-0.319322	0.749482	0.837898	0.629615	212.557	0.197174	3.19319	0.00140709	0.0054577	CDS		permease-like cell division protein FtsX	Cell division protein FtsX	bi	BB4450		99.67	BP3833	bi
CJ015_02710	ftsE	-0.227907	405.298	0.127319	-1.79004	0.0734468	0.352949	0.512765	558.65	0.114152	4.49195	7.05746e-06	6.09697e-05	0.681823	436.385	0.162828	4.18738	2.82191e-05	0.000163171	CDS		ATP-binding cassette domain-containing protein	Cell division transporter, ATP-binding protein FtsE (TC 3.A.5.1.1)	bi	BB4449	ftsE	100	BP3832	bi
CJ015_02715		0.0291409	895.216	0.323211	0.0901607	0.92816	0.973517	-1.05305	696.179	0.322036	-3.26997	0.00107558	0.00477257	-1.49127	544.29	0.187639	-7.94756	1.9022e-15	3.69514e-14	CDS		amino acid ABC transporter substrate-binding protein	Glutamate Aspartate periplasmic binding protein precursor GltI (TC 3.A.1.3.4)	bi	BB4448		100	BP3831	bi
CJ015_02720		-0.128266	176.44	0.341772	-0.375297	0.707439	0.873529	-1.10541	142.895	0.353294	-3.12887	0.00175482	0.00726556	-1.46511	99.8717	0.239019	-6.12966	8.80678e-10	9.92822e-09	CDS		amino acid ABC transporter permease	Glutamate Aspartate transport system permease protein GltJ (TC 3.A.1.3.4)	bi	BB4447		99.75	BP3830	bi
CJ015_02725		-0.0851025	134.942	0.264996	-0.321146	0.7481	0.892005	-1.08558	108.14	0.236936	-4.58175	4.6109e-06	4.15956e-05	-1.68195	76.154	0.215942	-7.78891	6.75893e-15	1.22207e-13	CDS		amino acid ABC transporter permease	Glutamate Aspartate transport system permease protein GltK (TC 3.A.1.3.4)	bi	BB4446		100	BP3829	bi
CJ015_02730		0.357539	240.465	0.274664	1.30173	0.193007	0.534817	-0.745408	178.891	0.256069	-2.91097	0.00360313	0.0132508	-1.76987	163.551	0.185361	-9.54825	1.319e-21	3.80406e-20	CDS		amino acid ABC transporter ATP-binding protein	Glycerol-3-phosphate ABC transporter, ATP-binding protein UgpC (TC 3.A.1.1.3)	bi	BB4445		100	BP3828	bi
CJ015_02735		-0.309721	234.312	0.229756	-1.34804	0.177644	0.517538	-0.689233	220.554	0.180761	-3.81294	0.000137322	0.000838639	-0.284704	164.36	0.176972	-1.60875	0.10767	0.21294	CDS		tripartite tricarboxylate transporter substrate binding protein	Tricarboxylate transport protein TctC	bi	BB4444		100	BP3827	bi
CJ015_02740		-0.358979	17.9468	0.272297	-1.31834	0.187392	0.529662	-0.920414	16.4819	0.290508	-3.16829	0.00153339	0.00647448	-0.203871	12.0992	0.369897	-0.551155	0.581528	0.720319	CDS		CopD family protein	putative membrane protein	bi	BB4443		100	BP3826	bi
CJ015_02745	glpK	-0.416785	482.904	0.176647	-2.35943	0.0183032	0.172294	-0.060179	568.02	0.0932533	-0.645328	0.518714	0.658001	0.318469	396.663	0.146781	2.16969	0.0300304	0.0762122	CDS		glycerol kinase GlpK	Glycerol kinase (EC 2.7.1.30)	bi	BB4442	glpK	99.8	BP3825	bi
CJ015_02750		-0.0197359	275.131	0.193668	-0.101906	0.918831	0.968815	0.258011	327.194	0.147497	1.74926	0.0802466	0.165394	-0.208212	227.522	0.256111	-0.812976	0.416232	0.577404	CDS		DHA2 family efflux MFS transporter permease subunit	Multidrug resistance protein B	bi	BB4441		100	BP3824	bi
CJ015_02755		-0.0104936	563.15	0.194994	-0.0538152	0.957082	0.986993	-0.199732	559.419	0.159025	-1.25598	0.209124	0.342855	-0.156703	479.751	0.192363	-0.814623	0.415288	0.576741	CDS		DUF3460 family protein	FIG00431825: hypothetical protein	bi	BB4440		100	BP3823	bi
CJ015_02760	scpA	-0.202554	745.859	0.196937	-1.02852	0.303705	0.643798	-0.177509	791.613	0.179107	-0.991074	0.321649	0.469756	0.450134	723.705	0.208996	2.15379	0.0312568	0.0789142	CDS		ScpA family protein	Segregation and condensation protein A	bi	BB4439		100	BP3822	bi
CJ015_02765	panC	-0.267452	179.184	0.306382	-0.872935	0.382698	0.705763	-0.652356	169.177	0.29186	-2.23517	0.0254064	0.0658538	0.158084	147.328	0.189168	0.835677	0.403337	0.566165	CDS		pantoate--beta-alanine ligase	Pantoate--beta-alanine ligase (EC 6.3.2.1)	bi	BB4438	panC	100	BP3821	bi
CJ015_02770		-0.0830829	75.5964	0.183118	-0.453713	0.650036	0.845377	0.395025	95.4851	0.119534	3.30471	0.000950743	0.00431746	0.307984	72.6026	0.240379	1.28124	0.200108	0.342598	CDS		helix-turn-helix transcriptional regulator	Cys-tRNA(Pro) deacylase YbaK	bi	BB4437		100	BP3820	bi
CJ015_02775		0.00754331	1687.13	0.221971	0.0339834	0.97289	0.990556	0.0381851	1814.87	0.187426	0.203734	0.838561	0.901809	-0.292985	1387.27	0.218251	-1.34243	0.179458	0.313852	CDS		copper resistance protein NlpE N-terminal domain-containing protein	ortholog of Bordetella pertussis (BX470248) BP3819	bi	BB4436		100	BP3819	bi
CJ015_02780		-0.298073	62.1692	0.246076	-1.2113	0.225779	0.571062	-0.16788	68.8707	0.230432	-0.728546	0.466279	0.611873	0.367553	53.7923	0.245693	1.49598	0.134659	0.253111	CDS		A24 family peptidase	Leader peptidase (Prepilin peptidase) (EC 3.4.23.43) / N-methyltransferase (EC 2.1.1.-)	bi	BB4435		99.28	BP3818	bi
CJ015_02785	coaE	-0.493913	406.917	0.170325	-2.89983	0.00373361	0.0789835	0.374764	572.45	0.152718	2.45397	0.0141291	0.0414247	0.245383	317.519	0.198978	1.23322	0.217494	0.364767	CDS		dephospho-CoA kinase	Dephospho-CoA kinase (EC 2.7.1.24)	bi	BB4434	coaE	100	BP3817	bi
CJ015_02790	zapD	-0.00776378	345.811	0.143809	-0.0539869	0.956946	0.986993	0.616587	469.013	0.152796	4.03535	5.45204e-05	0.000374459	0.413759	362.805	0.198229	2.08728	0.0368626	0.0906334	CDS		cell division protein ZapD	FIG002842: hypothetical protein	bi	BB4433		100	BP3816	bi
CJ015_02795	mdtA	-0.251593	153.004	0.162028	-1.55277	0.120479	0.436319	0.373643	196.858	0.109896	3.39997	0.000673943	0.00321941	0.327749	137.977	0.173911	1.88458	0.0594871	0.13285	CDS		MdtA/MuxA family multidrug efflux RND transporter periplasmic adaptor subunit	Probable Co/Zn/Cd efflux system membrane fusion protein	bi	BB4432		100	BP3815	bi
CJ015_02800	mdtB	-0.0586856	261.998	0.128161	-0.457905	0.647021	0.844104	0.012669	285.113	0.0921446	0.13749	0.890643	0.935946	-0.122001	219.882	0.180903	-0.674399	0.500058	0.652448	CDS		MdtB/MuxB family multidrug efflux RND transporter permease subunit	acriflavin resistance protein	bi	BB4431		100	BP3814	bi
CJ015_02805	mdtC	-0.0944934	190.786	0.174639	-0.54108	0.588453	0.821283	-0.00947212	207.762	0.128122	-0.0739307	0.941066	0.963242	-0.323748	146.527	0.158981	-2.03639	0.0417109	0.10035	CDS		multidrug efflux RND transporter permease subunit	AcrB/AcrD/AcrF family protein	bi	BB4430		100	BP3813	bi
CJ015_02810		-0.468939	64.185	0.21364	-2.195	0.0281639	0.218659	0.0910617	78.9406	0.156787	0.580799	0.561376	0.693287	0.157622	48.2908	0.234248	0.672884	0.501021	0.653524	CDS		efflux transporter outer membrane subunit	RND efflux system, outer membrane lipoprotein, NodT family	bi	BB4429		100	BP3812	bi
CJ015_02815		-0.369084	115.593	0.253212	-1.45761	0.144949	0.471053	-0.920917	104.682	0.19657	-4.68492	2.80066e-06	2.61711e-05	-0.496348	71.7103	0.214577	-2.31315	0.0207146	0.0559972	CDS		Nudix family hydrolase	Mutator mutT protein (7,8-dihydro-8-oxoguanine-triphosphatase) (EC 3.6.1.-) / Thiamin-phosphate pyrophosphorylase-like protein	bi	BB4428		99.69	BP3809	bi
CJ015_02820		-0.313728	103.689	0.288558	-1.08723	0.276935	0.621464	-0.565013	100.537	0.230347	-2.45288	0.0141718	0.041498	0.0760401	79.2254	0.241667	0.314648	0.753029	0.844371	CDS		ATP-binding protein	putative ATP/GTP-binding protein	bi	BB4427		100	BP3808	bi
CJ015_02825	argJ	-0.442453	539.796	0.181381	-2.43937	0.0147131	0.155696	-0.301199	582.518	0.135388	-2.22471	0.0261004	0.0671992	0.185033	420.337	0.136196	1.35858	0.17428	0.307538	CDS		bifunctional glutamate N-acetyltransferase/amino-acid acetyltransferase ArgJ	Glutamate N-acetyltransferase (EC 2.3.1.35) / N-acetylglutamate synthase (EC 2.3.1.1)	bi	BB4426	argJ	100	BP3807	bi
CJ015_02830		-0.441899	68.3193	0.248694	-1.77688	0.0755878	0.354691	-0.0318501	82.39	0.269659	-0.118113	0.905978	0.944066	0.143171	50.5707	0.325492	0.439859	0.66004	0.780535	CDS		hypothetical protein	putative membrane protein	bi	BB4425		100	BP0298	bi
CJ015_02835		-0.171789	45.8838	0.244145	-0.703634	0.481661	0.769159	0.839757	71.2229	0.181355	4.63047	3.64835e-06	3.32965e-05	0.724472	51.9148	0.249305	2.90597	0.00366116	0.0125445	CDS		MarR family transcriptional regulator	Transcriptional regulator, MarR family	bi	BB4424		100	BP0299	bi
CJ015_02840		-0.532222	153.036	0.279324	-1.90539	0.056729	0.309201	0.91112	269.705	0.235623	3.86685	0.000110251	0.000696081	1.09722	160.145	0.227303	4.8271	1.38534e-06	1.02236e-05	CDS		alpha/beta hydrolase	Kynurenine formamidase (EC 3.5.1.9) homolog	bi	BB4423		99.32	BP0300	bi
CJ015_02845		-0.0287594	351.596	0.262412	-0.109597	0.912729	0.966382	-0.0741539	366.49	0.220118	-0.336882	0.736206	0.82779	-0.156163	294.247	0.151668	-1.02964	0.303179	0.463495	CDS		ABC transporter substrate-binding protein	Benzoate transport, inner-membrane translocator	bi	BB4422		100	BP0301	bi
CJ015_02850		-0.123291	73.531	0.294375	-0.418821	0.675347	0.85761	-0.569611	68.9093	0.33197	-1.71585	0.0861892	0.174536	-0.753528	47.2943	0.297156	-2.5358	0.0112192	0.0331663	CDS		branched-chain amino acid ABC transporter permease	High-affinity branched-chain amino acid transport system permease protein LivH (TC 3.A.1.4.1)	bi	BB4421		100	BP0302	bi
CJ015_02855		-0.0549284	72.3132	0.208637	-0.263272	0.792341	0.913541	-0.373345	68.1802	0.175881	-2.12271	0.0337778	0.0831657	-0.356013	55.397	0.221746	-1.60549	0.108385	0.213724	CDS		branched-chain amino acid ABC transporter permease	Branched-chain amino acid transport system permease protein LivM (TC 3.A.1.4.1)	bi	BB4420		100	BP0303	bi
CJ015_02860		-0.13146	27.2115	0.267357	-0.491701	0.62293	0.832859	-0.718542	22.6614	0.254894	-2.81898	0.0048177	0.0168062	-0.312052	20.78	0.345943	-0.902032	0.36704	0.529605	CDS		ABC transporter ATP-binding protein	Benzoate transport related protein	bi	BB4419		100	BP0304	bi
CJ015_02865		-0.304199	14.4087	0.283466	-1.07314	0.283207	0.62802	-0.37293	15.8421	0.27877	-1.33777	0.180972	0.306588	-0.178977	9.22919	0.453995	-0.394227	0.693414	0.805569	CDS		ABC transporter ATP-binding protein	Branched-chain amino acid transport ATP-binding protein LivF (TC 3.A.1.4.1)	bi	BB4418		100	BP0305	bi
CJ015_02870		-0.267502	94.3944	0.259596	-1.03045	0.302797	0.643798	1.14119	173.359	0.203651	5.60368	2.0985e-08	2.96508e-07	1.06144	115.708	0.189121	5.61253	1.99391e-08	1.8898e-07	CDS		bifunctional salicylyl-CoA 5-hydroxylase/oxidoreductase	probable bifunctional hydroxylase/oxidoreductase	bi	BB4417		100		-
CJ015_02875		-0.450254	9.37877	0.35829	-1.25667	0.208872	NA	0.156583	12.892	0.339845	0.460749	0.644979	0.759056	0.837348	9.41982	0.420675	1.99049	0.0465375	0.109716	CDS		SDR family NAD(P)-dependent oxidoreductase	D-beta-hydroxybutyrate dehydrogenase (EC 1.1.1.30)	bi	BB4416		99.62	BP2454	uni
CJ015_02880		-0.0309391	21.3581	0.311407	-0.0993526	0.920858	0.969607	0.155532	23.1214	0.249487	0.623409	0.533016	0.668842	-0.00605476	18.7579	0.361178	-0.0167639	0.986625	0.991693	CDS		enoyl-CoA hydratase family protein	Enoyl-CoA hydratase (EC 4.2.1.17)	bi	BB4415		100	BP0309	bi
CJ015_02885		-0.630034	16.2827	0.317235	-1.98602	0.0470312	0.283865	-0.138513	19.1871	0.292434	-0.473658	0.635744	0.751014	0.565643	12.7284	0.389674	1.45158	0.146619	0.270721	CDS		acyl-CoA dehydrogenase family protein	Butyryl-CoA dehydrogenase (EC 1.3.99.2)	bi	BB4414		100	BP0310	bi
CJ015_02890		-0.0183754	19.9327	0.27914	-0.0658288	0.947514	0.984077	-0.167218	20.3131	0.261176	-0.64025	0.52201	0.661109	-0.270903	16.2984	0.341969	-0.792185	0.428253	0.588487	CDS		AMP-binding protein	Acyl-coenzyme A synthetases/AMP-(fatty) acid ligases	bi	BB4413		100	BP0311	bi
CJ015_02895		0.0191145	10.4908	0.332653	0.0574608	0.954178	NA	-0.156422	9.88468	0.375071	-0.417047	0.676644	0.781676	0.230023	10.987	0.513759	0.447726	0.654351	0.776598	CDS		acyl-CoA thioesterase	Putative 4-hydroxybenzoyl CoA thioesterase (EC 3.1.2.23)	bi	BB4412		99.31	BP0312	bi
CJ015_02900		0.963604	16.6844	0.276108	3.48995	0.000483116	0.0244715	-0.265642	11.6598	0.291054	-0.912692	0.361405	0.509114	-1.39469	15.32	0.357563	-3.90055	9.59733e-05	0.000495248	CDS		RidA family protein	Putative translation initiation inhibitor, yjgF family	bi	BB4411		100	BP0313	bi
CJ015_02905		-0.371644	318.942	0.321814	-1.15484	0.248155	0.59684	-1.09056	279.67	0.334127	-3.2639	0.00109891	0.0048586	-0.381996	195.912	0.167477	-2.28088	0.0225553	0.0604172	CDS		FapA family protein	FIG00431529: hypothetical protein	bi	BB4410		99.82	BP0314	bi
CJ015_02910	hemL	-0.2256	340.076	0.182013	-1.23947	0.215171	0.557491	-0.141259	366.709	0.125736	-1.12346	0.261242	0.402723	0.153141	290.707	0.204126	0.750228	0.453117	0.609821	CDS		glutamate-1-semialdehyde 2,1-aminomutase	Glutamate-1-semialdehyde aminotransferase (EC 5.4.3.8)	bi	BB4409	hemL, gsa, popC	99.53	BP0315	bi
CJ015_02915	thiE	-0.376597	169.907	0.154235	-2.4417	0.0146181	0.155124	-0.306856	181.945	0.113081	-2.7136	0.00665566	0.0222218	0.00294875	127.306	0.169278	0.0174195	0.986102	0.991693	CDS		thiamine phosphate synthase	Thiamin-phosphate pyrophosphorylase (EC 2.5.1.3)	bi	BB4408	thiE	99.54	BP0316	bi
CJ015_02925	rubA	0.421378	405.156	0.276509	1.52392	0.127529	0.44818	0.5315	455.43	0.253131	2.0997	0.0357553	0.0869958	-0.0452731	443.677	0.212838	-0.212711	0.831552	0.898185	CDS		rubredoxin	Rubredoxin	bi	BB4406	rubA	100	BP0318	bi
CJ015_02930		0.154078	692.215	0.292977	0.525905	0.598954	0.825067	0.464919	828.403	0.274592	1.69313	0.0904312	0.180516	0.676455	861.865	0.145233	4.65774	3.19706e-06	2.2005e-05	CDS		YqgE/AlgH family protein	UPF0301 protein YqgE	bi	BB4405		100	BP0319	bi
CJ015_02935		-0.543086	70.1592	0.284455	-1.90921	0.0562347	0.308055	0.194482	92.9171	0.256945	0.756901	0.449109	0.595975	1.12976	76.1384	0.264044	4.27868	1.88005e-05	0.000111875	CDS		Holliday junction resolvase RuvX	Putative Holliday junction resolvase YggF	bi	BB4404		100	BP0320	bi
CJ015_02940	pyrB_1	-0.459832	131.778	0.175307	-2.62301	0.0087158	0.118942	0.123472	162.283	0.183142	0.674188	0.500192	0.642497	0.981152	144.387	0.187888	5.22202	1.76986e-07	1.4752e-06	CDS		aspartate carbamoyltransferase catalytic subunit	Aspartate carbamoyltransferase (EC 2.1.3.2)	bi	BB4403	pyrB	100	BP0321	bi
CJ015_02945	pyrC_1	-0.74837	141.036	0.309552	-2.41759	0.0156236	0.159126	-0.710786	150.573	0.261297	-2.72023	0.00652371	0.0218279	0.798061	108.373	0.254546	3.13523	0.0017172	0.00651538	CDS		dihydroorotase	Dihydroorotase (EC 3.5.2.3)	bi	BB4402	pyrC, pyrC', pyrX	99.31	BP0322	bi
CJ015_02950	plsC_1	-0.359973	210.057	0.157185	-2.29012	0.0220142	0.190265	-0.153576	233.763	0.109965	-1.39659	0.162537	0.283556	0.593308	201.075	0.14944	3.9702	7.18112e-05	0.000381021	CDS		lysophospholipid acyltransferase family protein	1-acyl-sn-glycerol-3-phosphate acyltransferase (EC 2.3.1.51)	bi	BB4401		100	BP0323	bi
CJ015_02955	apaH	-0.117192	421.295	0.10794	-1.08571	0.277606	0.621464	0.458018	549.102	0.0698712	6.55517	5.55783e-11	1.05983e-09	0.519718	441.066	0.120717	4.30525	1.66801e-05	0.000100273	CDS		symmetrical bis(5'-nucleosyl)-tetraphosphatase	Bis(5'-nucleosyl)-tetraphosphatase, symmetrical (EC 3.6.1.41)	bi	BB4400	apaH	100	BP0324	bi
CJ015_02960	lptG	0.0873061	862.145	0.14073	0.620382	0.535007	0.794562	-0.118663	861.008	0.117887	-1.00659	0.314133	0.462088	-0.524534	682.535	0.130601	-4.01631	5.91162e-05	0.000319431	CDS		LPS export ABC transporter permease LptG	FIG000906: Predicted Permease	bi	BB4399		100	BP0325	bi
CJ015_02965	mtgA	-0.123084	94.1445	0.185391	-0.663913	0.506746	0.777282	0.07039	106.072	0.150057	0.469089	0.639006	0.753917	-0.0495445	78.2193	0.18472	-0.268214	0.788535	0.869831	CDS		monofunctional biosynthetic peptidoglycan transglycosylase	Monofunctional biosynthetic peptidoglycan transglycosylase (EC 2.4.2.-)	bi	BB4398	mtgA	100	BP0326	bi
CJ015_02970	aroE	-0.142399	149.826	0.240548	-0.591976	0.553867	0.80495	-0.0625368	165.112	0.189907	-0.329302	0.741928	0.831037	-0.274796	110.655	0.285025	-0.964109	0.334991	0.49851	CDS		shikimate dehydrogenase	Shikimate 5-dehydrogenase I alpha (EC 1.1.1.25)	bi	BB4397	aroE	99.65	BP3004	bi
CJ015_02975		-0.618057	185.026	0.153944	-4.01482	5.94904e-05	0.00703611	-0.209429	212.413	0.118707	-1.76425	0.0776902	0.161832	0.54659	153.943	0.24536	2.22771	0.0258999	0.067492	CDS		TonB family protein	TonB protein	bi	BB4396		99.67	BP3003	bi
CJ015_02980		-0.0979455	446.927	0.24631	-0.397652	0.690887	0.866517	0.487128	584.781	0.202312	2.40781	0.0160487	0.0459611	0.450176	446.026	0.152032	2.96106	0.0030658	0.0107877	CDS		RNB domain-containing ribonuclease	Exoribonuclease II (EC 3.1.13.1)	bi	BB4395		100	BP3002	bi
CJ015_02985		-0.205255	105.127	0.172976	-1.18661	0.23538	0.58197	0.0190134	119.905	0.142006	0.133892	0.893488	0.937903	0.156962	91.8284	0.260383	0.602814	0.546633	0.691343	CDS		alpha/beta fold hydrolase	Putative esterase, FIGfam005057	bi	BB4394		100	BP3001	bi
CJ015_02990	mpl	-0.304427	359.021	0.125549	-2.42477	0.0153181	0.158193	-0.248259	379.839	0.0905753	-2.74091	0.00612697	0.0207249	-0.20675	261.36	0.143146	-1.44433	0.148645	0.273495	CDS		UDP-N-acetylmuramate:L-alanyl-gamma-D-glutamyl-meso-diaminopimelate ligase	UDP-N-acetylmuramate:L-alanyl-gamma-D-glutamyl-meso-diaminopimelate ligase (EC 6.3.2.-)	bi	BB4393	mpl	99.78	BP3000	bi
CJ015_02995		-0.23849	147.008	0.187726	-1.27042	0.203937	0.549413	-0.0962673	160.568	0.144227	-0.667471	0.504471	0.646401	-0.091225	116.527	0.181102	-0.503722	0.614456	0.748478	CDS		TlpA disulfide reductase family protein	Cytochrome c-type biogenesis protein ResA	bi	BB4392		100	BP2999	bi
CJ015_03000	aroQ	-0.377031	902.789	0.333712	-1.12981	0.258556	0.605208	-0.154267	1031.8	0.319081	-0.483474	0.628759	0.745767	0.316834	700.138	0.302547	1.04722	0.294997	0.452605	CDS		type II 3-dehydroquinate dehydratase	3-dehydroquinate dehydratase II (EC 4.2.1.10)	bi	BB4391	aroQ, aroD	100	BP2998	bi
CJ015_03005	accB_2	-0.121176	636.676	0.250171	-0.484373	0.628121	0.833943	-0.253159	643.011	0.194264	-1.30317	0.192517	0.322304	-0.25027	491.568	0.188979	-1.32433	0.185394	0.3224	CDS		acetyl-CoA carboxylase biotin carboxyl carrier protein	Biotin carboxyl carrier protein of acetyl-CoA carboxylase	bi	BB4390	fabE	99.33	BP2997	bi
CJ015_03010	accC_2	-0.0734113	756.972	0.291579	-0.251772	0.801218	0.917896	-0.176756	776.093	0.27767	-0.636569	0.524406	0.662712	-0.080862	620.306	0.117915	-0.685766	0.492861	0.645387	CDS		acetyl-CoA carboxylase biotin carboxylase subunit	Biotin carboxylase of acetyl-CoA carboxylase (EC 6.3.4.14)	bi	BB4389	fabG	100	BP2996	bi
CJ015_03015	prmA	-0.584004	298.936	0.285083	-2.04854	0.0405074	0.26127	-0.480172	322.04	0.262397	-1.82994	0.0672583	0.144331	0.0996537	200.422	0.199055	0.500633	0.616629	0.749812	CDS		50S ribosomal protein L11 methyltransferase	Ribosomal protein L11 methyltransferase (EC 2.1.1.-)	bi	BB4388	prmA	100		-
CJ015_03020		-0.66494	151.909	0.35784	-1.8582	0.0631403	0.325283	-0.88814	153.37	0.417131	-2.12916	NA	NA	0.00362014	81.7983	0.277661	0.0130379	0.989598	0.992977	CDS		DUF3426 domain-containing protein	Probable transmembrane protein	bi	BB4387		96.27	BP2994	bi
CJ015_03025		-0.166505	140.441	0.234545	-0.709906	0.477763	0.766858	0.232383	169.173	0.187348	1.24038	0.214834	0.348836	0.0216347	116.681	0.193775	0.111649	0.911102	0.948216	CDS		carbohydrate kinase family protein	Sugar kinases, ribokinase family	bi	BB4386		99.68	BP2993	bi
CJ015_03030		-0.367156	2063.6	0.259571	-1.41447	0.157223	0.488566	0.96665	3623.26	0.245316	3.94043	8.13353e-05	0.000535129	0.788735	2093.01	0.109668	7.19203	6.38358e-13	9.83908e-12	CDS		glycine zipper 2TM domain-containing protein	Outer membrane lipoprotein	bi	BB4385	pcp	100	BP2992	bi
CJ015_03035		-0.934425	515.666	0.373249	-2.50349	0.0122975	0.14157	-1.2651	544.337	0.669837	-1.88867	0.0589357	0.129891	2.18108	235.681	0.309402	7.04936	1.79747e-12	2.66559e-11	CDS		acyl carrier protein	Acyl carrier protein	bi	BB4384		98.73	BP2991	bi
CJ015_03045		-0.733119	25.3497	0.37917	-1.93348	0.0531765	0.296213	0.161793	36.4512	0.548133	0.29517	NA	NA	1.98933	23.9195	0.380645	5.22621	1.7302e-07	1.4447e-06	CDS		hypothetical protein	ortholog of Bordetella pertussis (BX470248) BP2989	bi	BB4382		100	BP2989	bi
CJ015_03050		-0.482429	41.963	0.379161	-1.27236	0.203245	0.549099	0.299664	60.6697	0.552022	0.542849	0.587234	0.714582	1.9151	45.0038	0.277995	6.88897	5.61965e-12	8.02978e-11	CDS		membrane-bound O-acyltransferase	D-alanyl transfer protein DltB	bi	BB4381	dltB	100	BP2988	bi
CJ015_03055	dltA	-0.607701	77.3065	0.373837	-1.62558	0.10404	0.410434	-0.267413	97.8676	0.633252	-0.422286	0.672817	0.779403	1.9197	51.2009	0.266399	7.2061	5.75787e-13	8.90386e-12	CDS		D-alanine--poly(phosphoribitol) ligase	D-alanine--poly(phosphoribitol) ligase subunit 1 (EC 6.1.1.13)	bi	BB4380	dltA	100	BP2987	bi
CJ015_03060		0.344723	443.228	0.206654	1.66812	0.0952921	0.398776	0.134424	442.755	0.129987	1.03413	0.301073	0.44765	0.013855	465.738	0.27796	0.0498452	0.960246	0.973926	CDS		YggT family protein	Integral membrane protein YggT, involved in response to extracytoplasmic stress (osmotic shock)	bi	BB4379		100	BP2986	bi
CJ015_03065		0.995512	12553.6	0.273516	3.63969	0.000272968	0.0195661	-0.062477	8709.89	0.250348	-0.249561	0.802927	0.876826	-1.35705	11729	0.126803	-10.702	9.95554e-27	3.90008e-25	CDS		histone H1-like DNA-binding protein	Low-complexity acidic protein, XCC2875 type	bi	BB4378	bph1	100		-
CJ015_03070	nrdB	0.472545	6097.76	0.13789	3.42698	0.000610325	0.0282759	0.0722257	5734.67	0.108094	0.668173	0.504023	0.646278	-0.188087	6216.3	0.1685	-1.11624	0.264319	0.418936	CDS		ribonucleotide-diphosphate reductase subunit beta	Ribonucleotide reductase of class Ia (aerobic), beta subunit (EC 1.17.4.1)	bi	BB4377	nrdB	99.5	BP2984	bi
CJ015_03075	nrdA	0.369646	5277.5	0.161093	2.29461	0.0217556	0.189563	-0.442144	4342.01	0.0951614	-4.64626	3.38007e-06	3.10292e-05	-0.417694	4823.53	0.185994	-2.24574	0.0247205	0.0653413	CDS		ribonucleoside-diphosphate reductase subunit alpha	Ribonucleotide reductase of class Ia (aerobic), alpha subunit (EC 1.17.4.1)	bi	BB4376	nrdA	100	BP2983	bi
CJ015_03080		-0.340714	200.804	0.233461	-1.4594	0.144454	0.470522	-0.117257	223.357	0.203363	-0.57659	0.564216	0.69485	-0.438839	132.402	0.199889	-2.19541	0.028134	0.0722326	CDS		indolepyruvate ferredoxin oxidoreductase family protein	Indolepyruvate ferredoxin oxidoreductase, alpha and beta subunits	bi	BB4375		99.91		-
CJ015_03085		-0.258744	20.7697	0.318633	-0.812044	0.416766	0.728286	1.48121	45.8873	0.247888	5.97534	2.29612e-09	3.73997e-08	1.12219	28.806	0.380767	2.94718	0.0032069	0.0112202	CDS		Lrp/AsnC family transcriptional regulator	Transcriptional regulator, AsnC family	bi	BB4374		100	BP2981	bi
CJ015_03090		0.0380311	63.1708	0.262221	0.145035	0.884683	0.954805	0.973311	100.089	0.20406	4.76973	1.84477e-06	1.80664e-05	1.34655	104.77	0.21043	6.399	1.56394e-10	1.95015e-09	CDS		lipoprotein	putative lipoprotein	bi	BB4373		100	BP2980	bi
CJ015_03095		-0.537519	83.8011	0.222476	-2.41608	0.0156886	0.159361	0.0507452	103.256	0.16197	0.313299	0.754053	0.841004	0.555779	71.3567	0.235503	2.35996	0.0182768	0.0504119	CDS		MFS transporter	putative membrane transport protein	bi	BB4372		100	BP2979	bi
CJ015_03100	gltX	0.346128	411.838	0.163874	2.11215	0.0346733	0.24152	-0.174113	369.389	0.111469	-1.56199	0.118291	0.221346	-0.404742	375.732	0.157444	-2.57071	0.0101491	0.0304472	CDS		glutamate--tRNA ligase	Glutamyl-tRNA synthetase (EC 6.1.1.17)	bi	BB4371	gltX	100	BP2978	bi
CJ015_03105		-0.131073	714.785	0.214984	-0.609686	0.54207	0.798496	0.442206	937.115	0.1594	2.77418	0.00553403	0.0189628	0.332158	674.945	0.137025	2.42407	0.0153477	0.0434636	CDS		GNAT family N-acetyltransferase	Acetyl-CoA synthetase (ADP-forming) alpha and beta chains, putative	bi	BB4370		100	BP2977	bi
CJ015_03110		0.1255	34.453	0.225983	0.555352	0.578654	0.813886	-0.201781	32.7389	0.207741	-0.971312	0.331393	0.478033	-0.8783	24.7313	0.304784	-2.88171	0.00395521	0.013454	CDS		GntR family transcriptional regulator	Predicted regulator PutR for proline utilization, GntR family	bi	BB4369		100	BP2975	bi
CJ015_03120	dbpA	0.00141987	452.295	0.161309	0.00880217	0.992977	0.996913	-0.0450343	470.267	0.11602	-0.38816	0.697898	0.79859	0.0374097	413.685	0.141494	0.264391	0.791478	0.870462	CDS		ATP-dependent RNA helicase DbpA	ATP-dependent 23S rRNA helicase DbpA	bi	BB4367	dbpA	100	BP2973	bi
CJ015_03125		0.34869	323.177	0.19343	1.80267	0.0714397	0.348395	-0.0692027	302.792	0.152362	-0.454201	0.649684	0.762108	-0.542793	283.153	0.227626	-2.38459	0.0170984	0.0476181	CDS		VOC family protein	Lactoylglutathione lyase and related lyases	bi	BB4366		100	BP2972	bi
CJ015_03130		0.122851	4.97802	0.352965	0.348053	0.727801	NA	-0.635714	4.44281	0.464864	-1.36753	0.17146	0.294673	-0.486726	3.95947	0.553377	-0.879555	0.3791	0.542688	CDS		cysteine hydrolase	Nicotinamidase/isochorismatase family protein	bi	BB4365		99.13	BP2971	bi
CJ015_03135		0.284002	20.8662	0.280163	1.0137	0.310724	0.652177	-0.426609	18.0343	0.290268	-1.46971	0.14164	0.255257	-0.827721	16.0496	0.372776	-2.22043	0.0263898	0.0686544	CDS		ABC transporter permease	putative ABC transport proteins, inner membrane component	bi	BB4364		99.64	BP2970	bi
CJ015_03140		0.436013	20.5719	0.292398	1.49116	0.13592	0.459729	-0.31094	15.9894	0.317133	-0.980471	0.326854	0.474533	-1.36397	15.7024	0.382464	-3.56627	0.000362101	0.00162738	CDS		ABC transporter ATP-binding protein	Hydroxymethylpyrimidine ABC transporter, ATPase component	bi	BB4363		100	BP2969	bi
CJ015_03145		0.00061919	81.8844	0.211268	0.00293082	0.997662	0.999546	-0.0539698	83.7162	0.17096	-0.315686	0.752241	0.839581	0.00105817	74.5488	0.192147	0.00550709	0.995606	0.996878	CDS		ABC transporter substrate-binding protein	FIG00432654: hypothetical protein	bi	BB4362		99.43	BP0663	uni
CJ015_03150		-0.289219	158.845	0.193263	-1.4965	0.134523	0.458516	0.144647	191.436	0.169503	0.853358	0.393461	0.542063	0.537955	155.642	0.176791	3.04288	0.00234323	0.00849962	CDS		alpha/beta hydrolase	probable carboxylesterase	bi	BB4361		100	BP2966	bi
CJ015_03155		-0.288491	183.516	0.210192	-1.37251	0.169904	0.505851	-0.325944	188.274	0.183888	-1.77251	0.0763101	0.15924	0.189584	154.058	0.245774	0.771377	0.440484	0.599512	CDS		ribosome biogenesis factor YjgA	FIG138315: Putative alpha helix protein	bi	BB4360		100	BP2965	bi
CJ015_03160	pmbA	0.0356154	961.353	0.179125	0.198829	0.842396	0.934383	0.390772	1169.63	0.13045	2.99556	0.00273939	0.010594	0.206825	948.08	0.117455	1.76089	0.0782574	0.166089	CDS		metalloprotease PmbA	TldE protein, part of TldE/TldD proteolytic complex	bi	BB4359		100	BP2964	bi
CJ015_03165		0.199389	2273.1	0.18956	1.05185	0.292867	0.635515	-0.46761	1961.1	0.140166	-3.33613	0.000849544	0.00393019	-0.274166	2027.35	0.113776	-2.40971	0.0159654	0.0449421	CDS		TRAP transporter substrate-binding protein	TRAP transporter solute receptor, unknown substrate 6	bi	BB4358		100	BP2963	bi
CJ015_03170	rplM	0.07313	2871.73	0.225591	0.324171	0.745809	0.891415	-0.176215	2816.44	0.206195	-0.854603	0.392771	0.541591	0.0996563	2758.95	0.153432	0.649516	0.516005	0.666412	CDS		50S ribosomal protein L13	LSU ribosomal protein L13p (L13Ae)	bi	BB4357	rplM	100	BP2962	bi
CJ015_03175	rpsI	0.0602901	1193.06	0.164977	0.365447	0.714778	0.877648	-0.182969	1171.4	0.117209	-1.56104	0.118514	0.221485	-0.176743	1042.92	0.29397	-0.601227	0.547689	0.692492	CDS		30S ribosomal protein S9	SSU ribosomal protein S9p (S16e)	bi	BB4356	rpsI	100	BP2961	bi
CJ015_03180	argC	0.15754	1069.39	0.247685	0.636049	0.524745	0.787341	0.471188	1289.82	0.210227	2.24133	0.0250049	0.0651293	0.184264	1102.67	0.137051	1.34449	0.17879	0.313266	CDS		N-acetyl-gamma-glutamyl-phosphate reductase	N-acetyl-gamma-glutamyl-phosphate reductase (EC 1.2.1.38)	bi	BB4355	argC	100	BP2960	bi
CJ015_03185		-0.276837	141.556	0.236149	-1.1723	0.241077	0.588169	0.835783	225.732	0.198325	4.21421	2.5065e-05	0.000190567	0.98649	167.518	0.178781	5.51788	3.43109e-08	3.19397e-07	CDS		hypothetical protein	FIG00761799: membrane protein	bi	BB4354		100	BP2959	bi
CJ015_03190		0.708037	5832.92	0.268765	2.63441	0.0084283	0.11687	0.521592	5789.18	0.241642	2.15853	0.0308865	0.0769868	-0.633729	5834.57	0.186696	-3.39444	0.000687692	0.00292036	CDS		iron-sulfur cluster insertion protein ErpA	probable iron binding protein from the HesB_IscA_SufA family	bi	BB4353		100	BP2958	bi
CJ015_03195	anmK	-0.602827	246.726	0.184158	-3.27342	0.00106254	0.0384436	-0.321409	276.559	0.14362	-2.23791	0.0252269	0.065562	1.00365	244.124	0.205468	4.88471	1.0358e-06	7.81591e-06	CDS		anhydro-N-acetylmuramic acid kinase	Anhydro-N-acetylmuramic acid kinase (EC 2.7.1.-)	bi	BB4352		99.74	BP2957	bi
CJ015_03200		-0.052867	2821.63	0.119633	-0.441911	0.658553	0.849334	0.220543	3301.76	0.0967938	2.27848	0.022698	0.0602242	0.694724	3261.3	0.124365	5.58619	2.32101e-08	2.19539e-07	CDS		peptidoglycan DD-metalloendopeptidase family protein	FIG00431779: hypothetical protein	bi	BB4351		100	BP2956	bi
CJ015_03205	tyrS	0.309117	1191.85	0.119377	2.58942	0.00961383	0.125498	-0.0448561	1135.4	0.0929162	-0.482759	0.629267	0.745992	-0.234163	1126.94	0.143064	-1.63677	0.101679	0.203661	CDS		tyrosine--tRNA ligase	Tyrosyl-tRNA synthetase (EC 6.1.1.1)	bi	BB4350	tyrS	99.76	BP2954	bi
CJ015_03210		0.49912	2541.9	0.253831	1.96635	0.0492584	0.287116	0.967294	3364.45	0.221234	4.37227	1.22959e-05	9.97929e-05	0.0112227	2856.58	0.112508	0.0997502	0.920543	0.951142	CDS		YbhB/YbcL family Raf kinase inhibitor-like protein	Phospholipid-binding protein	bi	BB4349		100	BP2953	bi
CJ015_03215	glyA_1	-0.018188	3526.86	0.247892	-0.0733708	0.941511	0.982908	0.590985	4719.43	0.227413	2.59873	0.00935683	0.0291067	0.629871	3976.6	0.131043	4.80658	1.53532e-06	1.12598e-05	CDS		serine hydroxymethyltransferase	Serine hydroxymethyltransferase (EC 2.1.2.1)	bi	BB4348	glyA	100	BP2952	bi
CJ015_03220		0.401268	659.131	0.217351	1.84618	0.0648667	0.330776	0.455029	731.442	0.165647	2.74698	0.00601464	0.0204306	-0.53481	592.529	0.216835	-2.46643	0.0136466	0.0393091	CDS		transcriptional regulator NrdR	Ribonucleotide reductase transcriptional regulator NrdR	bi	BB4347		100	BP2951	bi
CJ015_03225		-0.478228	14.2693	0.293411	-1.62989	0.103125	0.408947	0.0877885	19.2294	0.262133	0.3349	0.7377	0.828721	0.689429	12.6621	0.365498	1.88627	0.0592583	0.132528	CDS		helix-turn-helix domain-containing protein	Transcriptional regulator, AraC family	bi	BB4346		100	BP3798	uni
CJ015_03230		-0.414765	110.749	0.228914	-1.81188	0.0700046	0.343158	0.340862	147.182	0.202447	1.6837	0.0922389	0.1835	0.943177	120.731	0.224273	4.20548	2.60527e-05	0.000151577	CDS		isochorismatase family protein	Isochorismatase family hydrolase	bi	BB4345		99.47	BP2949	bi
CJ015_03235	ribD	-0.53521	376.428	0.167569	-3.19396	0.00140335	0.0463595	-0.0913495	441.745	0.129885	-0.703309	0.481863	0.626329	0.550515	325.382	0.152965	3.59896	0.000319496	0.00144976	CDS		bifunctional diaminohydroxyphosphoribosylaminopyrimidine deaminase/5-amino-6-(5-phosphoribosylamino)uracil reductase RibD	Diaminohydroxyphosphoribosylaminopyrimidine deaminase (EC 3.5.4.26) / 5-amino-6-(5-phosphoribosylamino)uracil reductase (EC 1.1.1.193)	bi	BB4344		100	BP2948	bi
CJ015_03240		0.338446	2029.59	0.345588	0.979334	0.327415	0.664095	0.915694	2736.07	0.383713	2.3864	0.0170142	0.0479361	0.349427	2455.4	0.154279	2.2649	0.0235186	0.0626408	CDS		PrkA family serine protein kinase	Serine protein kinase (prkA protein), P-loop containing	bi	BB4343		99.85		-
CJ015_03245		0.426587	2695.98	0.299079	1.42633	0.153772	0.484462	0.39763	2833.86	0.287147	1.38476	0.166126	0.287458	-0.673048	2418.94	0.126546	-5.3186	1.04569e-07	9.08647e-07	CDS		YeaH/YhbH family protein	UPF0229 protein YeaH	bi	BB4342		100	BP3182	bi
CJ015_03250		0.060189	668.74	0.334536	0.179918	0.857217	0.941344	0.879497	992.243	0.35909	2.44924	NA	NA	0.891892	874.606	0.168359	5.29756	1.17358e-07	1.0086e-06	CDS		SpoVR family protein	FIG004684: SpoVR-like protein	bi	BB4341		99.8	BP3181	bi
CJ015_03255		-0.520964	76.7217	0.233307	-2.23295	0.0255521	0.204363	0.0886207	98.0989	0.225557	0.392896	0.694396	0.796044	0.60564	67.4129	0.333402	1.81654	0.0692871	0.150447	CDS		MFS transporter	putative membrane protein	bi	BB4340		99.5	BP3180	bi
CJ015_03260		-0.201542	228.53	0.136127	-1.48054	0.138729	0.462308	0.072694	261.58	0.114253	0.636254	0.524611	0.662793	0.567582	233.053	0.153554	3.6963	0.00021876	0.0010346	CDS		MmgE/PrpD family protein	MmgE/PrpD family protein	bi	BB4339		100	BP3179	bi
CJ015_03265		0.179332	16.3909	0.299192	0.599388	0.548914	0.802513	0.0315687	16.5792	0.300676	0.104992	0.916382	0.948114	0.399538	19.3729	0.342185	1.16761	0.242964	0.394943	CDS		tripartite tricarboxylate transporter substrate binding protein	Tricarboxylate transport protein TctC	bi	BB4338		100	BP3178	bi
CJ015_03270		0.489438	32.3739	0.232722	2.1031	0.0354573	0.243261	1.17604	46.4543	0.18654	6.3045	2.89131e-10	5.19661e-09	0.925041	51.7629	0.245347	3.77033	0.000163032	0.000791748	CDS		methylaspartate ammonia-lyase	putative methylaspartate ammonia-lyase	bi	BB4337		99.76	BP3177	bi
CJ015_03275		-0.0863638	101.96	0.187709	-0.460094	0.645449	0.843792	-0.186017	104.822	0.149031	-1.24817	0.211967	0.345376	0.0614703	89.9416	0.201397	0.305219	0.760199	0.849061	CDS		GntR family transcriptional regulator	Transcriptional regulator, GntR family	bi	BB4336		100	BP3176	bi
CJ015_03280		0.173438	8220.74	0.36624	0.473564	0.635811	0.838114	0.504132	9944.15	0.356809	1.41289	0.157688	0.277742	-0.711499	6507.71	0.328737	-2.16434	0.0304381	0.077054	tRNA		tRNA-Ser	tRNA-Ser	0	0		0		0
CJ015_03285		0.297058	9.55753	0.331602	0.895825	0.370346	NA	0.569975	11.3569	0.307886	1.85125	0.0641331	0.139282	0.269344	11.4339	0.423387	0.636165	0.524669	0.672246	CDS		amidohydrolase family protein	L-fuconolactone hydrolase	bi	BB4335		99.71		-
CJ015_03290		0.0805351	10.3046	0.325437	0.247467	0.804547	NA	-0.0353348	10.7819	0.309254	-0.114258	0.909033	0.944468	0.249715	10.5585	0.436223	0.572448	0.567019	0.708627	CDS		CoA transferase	FIG01198632: hypothetical protein	bi	BB4334	bbsF	100		-
CJ015_03295	bbsE	-0.162815	4.08121	0.373847	-0.435512	0.663191	NA	0.326124	5.77144	0.419488	0.777435	0.436902	0.583573	0.655358	4.66471	0.541485	1.2103	0.226164	0.374889	CDS		succinyl-CoA--benzylsuccinate CoA-transferase	putative subunit of succinyl-CoA:benzylsuccinate CoA-transferase	bi	BB4333	bbsE	99.5		-
CJ015_03300		0.318258	1.07516	0.354629	0.897439	0.369485	NA	1.38925	2.10633	0.610025	2.27736	0.0227645	0.0603665	0.0913307	1.52856	0.720119	0.126827	0.899077	0.941118	CDS		OB-fold domain-containing protein	FIG01198151: hypothetical protein	bi	BB4332		100	BP0637	uni
CJ015_03305		0.00413409	4.40049	0.369786	0.0111797	0.99108	NA	0.529911	6.01033	0.422869	1.25313	0.210157	0.343381	0.27462	4.8568	0.559493	0.490837	0.623542	0.754898	CDS		thiolase family protein	putative thiolase	bi	BB4331		100	BP0636	uni
CJ015_03310		0.535279	21.029	0.278595	1.92135	0.0546874	0.302558	0.200007	20.4374	0.284534	0.702927	0.482101	0.626464	-0.198961	22.7759	0.320784	-0.620234	0.535104	0.681103	CDS		tripartite tricarboxylate transporter substrate binding protein	Tricarboxylate transport protein TctC	bi	BB4330		100		-
CJ015_03315		-0.260323	37.5816	0.222647	-1.16922	0.242316	0.588817	-0.449662	37.2295	0.207091	-2.17133	0.0299066	0.0749022	-0.128507	27.4602	0.302543	-0.424757	0.671014	0.789794	CDS		tripartite tricarboxylate transporter substrate binding protein	Tricarboxylate transport protein TctC	bi	BB4329		100		-
CJ015_03320		0.536324	989.059	0.237035	2.26263	0.0236582	0.196239	-0.914839	667.059	0.195606	-4.67696	2.91164e-06	2.71002e-05	-1.45155	760.095	0.192276	-7.54929	4.37652e-14	7.48147e-13	CDS		LysR substrate-binding domain-containing protein	LysR-family transcriptional regulator	bi	BB4328	bbuR	100		-
CJ015_03325	ureD	0.367593	791.32	0.322298	1.14054	0.254062	0.601951	-0.757047	577.06	0.320933	-2.35889	0.0183295	0.0507577	-1.50287	573.812	0.161146	-9.32611	1.09824e-20	2.91685e-19	CDS		urease accessory protein UreD	Urease accessory protein UreD	bi	BB4327	ureD	100	BP3172	bi
CJ015_03330	ureA	-0.614937	17.9197	0.3245	-1.89503	0.058089	0.313022	0.351815	26.7766	0.338244	1.04012	0.298283	0.44477	0.481617	14.4446	0.38231	1.25976	0.207758	0.35208	CDS		urease subunit gamma	Urease gamma subunit (EC 3.5.1.5)	bi	BB4326	ureA	100	BP3171	bi
CJ015_03335	ureJ	-0.260233	22.8223	0.325422	-0.799681	0.423896	0.733602	-0.449504	24.0246	0.288022	-1.56066	0.118604	0.221486	0.00408808	18.0338	0.349146	0.0117088	0.990658	0.993584	CDS		HupE/UreJ family protein	Nickel-binding accessory protein UreJ-HupE	bi	BB4325	ureJ	99.51	BP3170	bi
CJ015_03340	ureB	0.0245062	21.7813	0.290878	0.0842492	0.932858	0.976289	-0.26991	20.1855	0.281493	-0.958853	0.337633	0.48465	-0.311658	18.3221	0.343924	-0.906185	0.364838	0.527724	CDS		urease subunit beta	Urease beta subunit (EC 3.5.1.5)	bi	BB4324	ureB	100	BP3169	bi
CJ015_03345	ureC	0.349986	135.946	0.266559	1.31297	0.189192	0.529662	-1.00247	95.8534	0.225229	-4.45087	8.5522e-06	7.25468e-05	-0.962086	109.33	0.18108	-5.31305	1.07808e-07	9.33341e-07	CDS		urease subunit alpha	Urease alpha subunit (EC 3.5.1.5)	bi	BB4323	ureC	99.65	BP3168	bi
CJ015_03350	ureE	-0.139107	75.5447	0.279202	-0.49823	0.618322	0.832271	-2.02979	53.3577	0.246088	-8.24823	1.60763e-16	5.42546e-15	-1.19104	43.1037	0.288048	-4.13484	3.55197e-05	0.000201665	CDS		urease accessory protein UreE	Urease accessory protein UreE	bi	BB4322	ureE	100	BP3167A	bi
CJ015_03355	ureF	0.0375936	34.6254	0.255398	0.147196	0.882977	0.953965	-1.43232	25.5866	0.268151	-5.34148	9.21901e-08	1.13806e-06	-1.59407	20.2282	0.34612	-4.60554	4.1139e-06	2.77467e-05	CDS		urease accessory protein UreF	Urease accessory protein UreF	bi	BB4321	ureF	99.55		-
CJ015_03360	ureG	0.42454	138.176	0.287513	1.4766	0.139784	0.464073	-1.62611	83.4043	0.27698	-5.87088	4.33491e-09	6.86995e-08	-2.17049	92.0661	0.224494	-9.66835	4.10966e-22	1.23843e-20	CDS		urease accessory protein UreG	Urease accessory protein UreG	bi	BB4320	ureG	100	BP3166	bi
CJ015_03365		-0.739356	9.30848	0.343854	-2.1502	0.0315392	NA	0.683591	16.27	0.302479	2.25996	0.0238236	0.0627141	1.42244	10.4768	0.408156	3.48504	0.000492058	0.00216184	CDS		NAD-dependent succinate-semialdehyde dehydrogenase	putative aldehyde dehydrogenase	bi	BB4319		99.79	BP3624	uni
CJ015_03370		0.226622	6.80113	0.340439	0.665675	0.505619	NA	0.804374	8.416	0.334531	2.40448	0.0161954	0.0463178	0.580839	8.67819	0.470035	1.23573	0.216557	0.363584	CDS		Rieske 2Fe-2S domain-containing protein	Alpha-ketoglutarate-dependent taurine dioxygenase (EC 1.14.11.17)	bi	BB4318		100	BP3722	uni
CJ015_03375		-0.0563597	1.25037	0.360931	-0.156151	0.875914	NA	0.44495	2.18784	0.55037	0.808457	0.418828	0.566365	0.414	1.58723	0.754459	0.548737	0.583186	0.722033	CDS		PDR/VanB family oxidoreductase	Flavodoxin reductases (ferredoxin-NADPH reductases) family 1; Vanillate O-demethylase oxidoreductase (EC 1.14.13.-)	bi	BB4317		99.69	BP3712	uni
CJ015_03380		-0.150137	3.00481	0.369281	-0.406566	0.684326	NA	0.725226	5.02665	0.428046	1.69427	0.0902135	0.18031	1.4973	5.72811	0.61728	2.42565	0.015281	0.0433008	CDS		choline dehydrogenase	Choline dehydrogenase (EC 1.1.99.1)	bi	BB4316		100		-
CJ015_03385		-0.0648647	5.22033	0.34049	-0.190504	0.848914	NA	0.563305	8.01515	0.317953	1.77166	0.0764505	0.159391	0.644661	6.51115	0.521652	1.23581	0.21653	0.363584	CDS		sulfatase-like hydrolase/transferase	Choline-sulfatase (EC 3.1.6.6)	bi	BB4315		100	BP1635	uni
CJ015_03390		-0.357774	2.80396	0.363475	-0.984314	0.324961	NA	-0.123358	3.72775	0.453116	-0.272243	0.785435	0.865418	0.136406	1.84442	0.680835	0.200351	0.841206	0.904301	CDS		SLAC1 anion channel family protein	putative inner membrane transport protein	bi	BB4314		99.15		-
CJ015_03395		0.400416	1793.31	0.216598	1.84866	0.0645071	0.329385	-0.106916	1608.76	0.174645	-0.612189	0.540413	0.674886	-0.578608	1599.57	0.129292	-4.4752	7.6341e-06	4.93644e-05	CDS		GntR family transcriptional regulator	Transcriptional regulator, GntR family	bi	BB4313		100	BP3699	bi
CJ015_03400		0.595354	1.4282	0.357402	1.66578	0.0957568	NA	0.478561	0.998106	0.694513	0.689059	0.490786	0.634061	-0.401237	1.88362	0.710068	-0.565068	0.572027	0.712722	CDS		tripartite tricarboxylate transporter substrate binding protein	Tricarboxylate transport protein TctC	bi	BB4312		99.09	BP3700	bi
CJ015_03405		-0.695533	5.98161	0.367104	-1.89465	0.0581388	NA	0.112684	7.90046	0.436766	0.257996	0.79641	0.873281	0.781066	4.79755	0.558823	1.3977	0.162204	0.291577	CDS		ABC transporter substrate-binding protein	ABC transporter substrate-binding protein	bi	BB4311		100	BP3701	bi
CJ015_03410		-0.530022	4.69835	0.364801	-1.45291	0.146249	NA	0.148136	5.90943	0.514679	0.287821	0.773484	0.857557	0.678887	3.70277	0.593411	1.14404	0.252606	0.405237	CDS		GntR family transcriptional regulator	Transcriptional regulator, GntR family	bi	BB4310		100	BP3702	bi
CJ015_03415		-0.00485301	5.02932	0.370684	-0.0130921	0.989554	NA	0.397471	5.63844	0.437046	0.909448	0.363114	0.510908	0.20512	4.79072	0.578235	0.354734	0.722789	0.824716	CDS		ABC transporter permease	ABC transporter permease protein with unknown substrate	bi	BB4309		99.62	BP3703	bi
CJ015_03420		0.358042	8.82097	0.33716	1.06194	0.288265	NA	0.497045	9.28619	0.330278	1.50493	0.132342	0.241375	-0.195769	9.34341	0.416266	-0.470298	0.638142	0.765282	CDS		ABC transporter substrate-binding protein	putative transport system periplasmic protein	bi	BB4308		99.43	BP3704	bi
CJ015_03425		-0.279122	8.26215	0.352862	-0.791023	0.428931	NA	0.988875	13.9027	0.340468	2.90446	0.00367886	0.0134614	0.904617	9.27515	0.446373	2.02659	0.0427042	0.102268	CDS		ABC transporter ATP-binding protein	ABC transporter ATP-binding protein	bi	BB4307		100	BP3705	bi
CJ015_03430		0.0714652	1.96251	0.350682	0.203789	0.838518	NA	2.03842	4.37009	0.551072	3.69901	0.000216442	0.00124275	1.56677	3.98456	0.602248	2.60154	0.00928053	0.0282381	CDS		enoyl-CoA hydratase-related protein	Methylmalonyl-CoA decarboxylase (EC 4.1.1.41)	bi	BB4306		100	BP3706	bi
CJ015_03435		-0.609227	3.28188	0.369292	-1.64972	0.0990006	NA	1.75309	9.30953	0.393201	4.45851	8.25315e-06	7.01368e-05	2.20952	5.86047	0.60575	3.64758	0.000264717	0.00122484	CDS		tripartite tricarboxylate transporter substrate binding protein	Tricarboxylate transport protein TctC	bi	BB4305		100	BP3707	bi
CJ015_03440		-0.802257	3.31735	0.368553	-2.17678	0.0294974	NA	2.67805	18.5089	0.48229	5.55279	2.81153e-08	3.87908e-07	3.40702	10.2136	0.578144	5.89303	3.79185e-09	3.93498e-08	CDS		NADPH:quinone oxidoreductase family protein	Quinone oxidoreductase (EC 1.6.5.5)	bi	BB4304		100	BP3708	bi
CJ015_03445		-0.450087	10.6537	0.372325	-1.20885	0.226719	NA	2.76883	64.64	0.549142	5.0421	NA	NA	3.10589	24.6558	0.39168	7.92966	2.19751e-15	4.2338e-14	CDS		CoA transferase	L-carnitine dehydratase/bile acid-inducible protein F	bi	BB4303		100	BP3709	bi
CJ015_03450		-0.235519	294.904	0.177302	-1.32835	0.184063	0.526151	-0.0668955	324.091	0.146811	-0.455656	0.648637	0.762007	0.0478382	243.752	0.194262	0.246256	0.805484	0.8806	CDS		TetR/AcrR family transcriptional regulator	regulatory protein TetR	bi	BB4302		99.55	BP3710	bi
CJ015_03455	nudC	-0.0791284	141.785	0.156271	-0.506355	0.612607	0.830738	-0.214621	143.722	0.137779	-1.55772	0.119299	0.222341	-0.0610766	119.895	0.216809	-0.281707	0.778168	0.862165	CDS		NAD(+) diphosphatase	NADH pyrophosphatase (EC 3.6.1.22)	bi	BB4301	nudC	100	BP3711	bi
CJ015_03460		0.0780939	2.44928	0.361493	0.216032	0.828963	NA	-1.55726	1.37264	0.711321	-2.18925	0.0285788	0.0722347	-0.667161	1.87275	0.729089	-0.915062	0.360159	0.523883	CDS		PDR/VanB family oxidoreductase	Flavodoxin reductases (ferredoxin-NADPH reductases) family 1; Vanillate O-demethylase oxidoreductase (EC 1.14.13.-)	bi	BB4300		99.68	BP3712	bi
CJ015_03465		0.442543	2.7344	0.361458	1.22433	0.220829	NA	-1.41124	1.19615	0.719775	-1.96067	0.049917	0.113505	-1.51906	2.26348	0.706929	-2.14881	0.0316491	0.0798188	CDS		amidase	putative amidase	bi	BB4299		100	BP3713	bi
CJ015_03470		-0.117696	3.41165	0.366258	-0.321346	0.747948	NA	-0.976813	2.54855	0.588678	-1.65933	0.0970486	0.190483	-0.561175	2.32046	0.702924	-0.798343	0.424671	0.584763	CDS		zinc-binding dehydrogenase	putative zinc-binding dehydrogenases	bi	BB4298		100	BP3714	bi
CJ015_03475		-0.23321	34.1282	0.333887	-0.698471	0.484883	0.770101	-1.66518	25.5434	0.387351	-4.2989	1.71647e-05	0.000135327	-1.1477	18.7011	0.335257	-3.42333	0.000618581	0.00266052	CDS		LysR family transcriptional regulator	LysR-family transcriptional regulator	bi	BB4297		100	BP3715	bi
CJ015_03480		-0.192862	13.6947	0.340777	-0.565948	0.571429	0.809802	-0.976588	11.5968	0.395453	-2.46954	0.0135286	0.0399889	-0.458797	8.65247	0.429555	-1.06808	0.285486	0.442343	CDS		ABC transporter substrate-binding protein	Leucine-, isoleucine-, valine-, threonine-, and alanine-binding protein	bi	BB4296		100	BP3716	bi
CJ015_03485		-0.268151	5.22424	0.352708	-0.760263	0.447097	NA	-0.962119	4.0805	0.452486	-2.1263	0.0334787	0.0826571	-0.212841	3.88857	0.632607	-0.33645	0.736531	0.833719	CDS		DUF1116 domain-containing protein	FIG074102: hypothetical protein	bi	BB4295		99.75	BP3717	bi
CJ015_03490		-0.613111	6.04171	0.344004	-1.78228	0.0747037	NA	-0.572392	6.50458	0.370056	-1.54677	0.121919	0.226503	0.197735	4.1164	0.574586	0.344135	0.730745	0.830074	CDS		ATP-binding cassette domain-containing protein	Branched-chain amino acid transport ATP-binding protein LivF (TC 3.A.1.4.1)	bi	BB4294		100	BP3718	bi
CJ015_03495		-0.0121742	1.86832	0.358988	-0.0339127	0.972947	NA	-0.673595	1.46132	0.734956	-0.916511	0.359399	0.507683	0.278684	2.14941	0.704889	0.395359	0.692578	0.805172	CDS		branched-chain amino acid ABC transporter permease	Branched-chain amino acid transport system permease protein LivM (TC 3.A.1.4.1)	bi	BB4293		100	BP3719	bi
CJ015_03500		-1.02717	40.5365	0.322185	-3.18814	0.00143191	0.0464943	-1.39665	39.2647	0.332002	-4.20676	2.59056e-05	0.000195326	-0.618018	14.718	0.354519	-1.74326	0.081289	0.17121	CDS		branched-chain amino acid ABC transporter permease	High-affinity branched-chain amino acid transport system permease protein LivH (TC 3.A.1.4.1)	bi	BB4292		100	BP3720	bi
CJ015_03505		0.216186	4.2878	0.352468	0.613348	0.539646	NA	0.447312	5.35149	0.403365	1.10895	0.267451	0.410541	-0.0565621	4.46211	0.530621	-0.106596	0.915109	0.949159	CDS		hypothetical protein	ortholog of Bordetella pertussis (BX470248) BP3721 no significant database matches	bi	BB4291		100	BP3721	bi
CJ015_03510	pobA	0.0289874	29.7501	0.227274	0.127544	0.89851	0.96203	0.121407	33.1589	0.192154	0.63182	0.527505	0.664659	0.135629	29.3205	0.273675	0.495585	0.620187	0.751805	CDS		aromatic ring-hydroxylating dioxygenase subunit alpha	iron-sulphur protein	bi	BB4290	pobA	100	BP3722	bi
CJ015_03515		0.0317772	564.704	0.216678	0.146656	0.883403	0.953965	1.07133	929.787	0.185548	5.77387	7.74724e-09	1.16482e-07	1.20822	882.306	0.295992	4.08194	4.46611e-05	0.00024817	CDS		hypothetical protein	ortholog of Bordetella pertussis (BX470248) BP3723 no significant database matches	bi	BB4288		100	BP3723	bi
CJ015_03520		0.0557172	306.804	0.135818	0.410235	0.681634	0.858695	-0.192148	303.157	0.0878161	-2.18807	0.0286642	0.0724091	-0.103331	270.233	0.128933	-0.801435	0.42288	0.583321	CDS		hypothetical protein	Predicted NAD regulator in Alphaproteobacteria	bi	BB4287		100	BP3724	bi
CJ015_03525	nadC	0.0510259	23730.7	0.178956	0.285132	0.775543	0.907388	0.0503923	25280.2	0.0995095	0.506407	0.612571	0.735305	-0.145283	20691.9	0.154223	-0.94203	0.346177	0.51063	CDS		carboxylating nicotinate-nucleotide diphosphorylase	Quinolinate phosphoribosyltransferase [decarboxylating] (EC 2.4.2.19)	bi	BB4286	nadC	100	BP3725	bi
CJ015_03530		-0.366804	7185.71	0.178063	-2.05997	0.0394011	0.25631	-0.0525245	8293.07	0.144881	-0.362535	0.716952	0.812176	0.145796	5710.31	0.156705	0.930386	0.352171	0.517361	CDS		tripartite tricarboxylate transporter substrate binding protein	Tricarboxylate transport protein TctC	bi	BB4285		100	BP3219	bi
CJ015_03535		-0.808992	1449.79	0.380082	-2.12847	0.0332985	0.238638	0.413421	2528.42	0.59657	0.692996	NA	NA	1.82579	1212.55	0.21798	8.37597	5.47705e-17	1.20316e-15	CDS		tellurite resistance TerB family protein	putative membrane protein	bi	BB4284		100	BP3218	bi
CJ015_03540		0.199122	320.788	0.253666	0.784977	0.432467	0.74014	-0.471843	273.757	0.218637	-2.15811	0.0309194	0.0769868	-0.532522	258.297	0.160115	-3.32588	0.000881411	0.00364105	CDS		OsmC family protein	FIG00432792: hypothetical protein	bi	BB4283		100	BP3217	bi
CJ015_03545	fabI_1	0.151305	391.346	0.178829	0.846092	0.397502	0.717816	-0.0159196	392.81	0.125858	-0.126488	0.899346	0.940653	0.054895	383.413	0.144195	0.380701	0.703425	0.813281	CDS		enoyl-ACP reductase FabI	Enoyl-[acyl-carrier-protein] reductase [NADH] (EC 1.3.1.9)	bi	BB4282	fabI, envM	100	BP3215	bi
CJ015_03550		0.0577965	759.867	0.238786	0.242043	0.808747	0.919805	0.0449145	803.36	0.179931	0.249621	0.80288	0.876826	0.487305	834.329	0.182665	2.66774	0.00763623	0.023916	CDS		transglycosylase SLT domain-containing protein	Membrane-bound lytic murein transglycosylase D precursor (EC 3.2.1.-)	bi	BB4281		100	BP3214	bi
CJ015_03555	gloB	-0.525365	564.99	0.211881	-2.47953	0.0131557	0.146565	0.561102	857.388	0.159866	3.50983	0.000448389	0.00230635	0.965516	575.938	0.178906	5.39676	6.78533e-08	6.09901e-07	CDS		hydroxyacylglutathione hydrolase	Hydroxyacylglutathione hydrolase (EC 3.1.2.6)	bi	BB4280	gloB	100	BP3213	bi
CJ015_03560		-0.0646922	86.9908	0.173871	-0.37207	0.70984	0.874411	0.109083	98.632	0.151266	0.721135	0.470827	0.616164	-0.0460679	76.0306	0.193642	-0.237903	0.811957	0.884181	CDS		methyltransferase domain-containing protein	FIG005121: SAM-dependent methyltransferase (EC 2.1.1.-)	bi	BB4279		100	BP3212	bi
CJ015_03565	rnhA	-0.166575	48.5372	0.207465	-0.802904	0.42203	0.733059	0.428376	65.1026	0.136024	3.14927	0.00163677	0.00684934	0.443074	48.6423	0.280168	1.58146	0.113774	0.221945	CDS		ribonuclease HI	Ribonuclease HI (EC 3.1.26.4)	bi	BB4278	rnhA, rnh, dasF, herA, sdrA	100	BP3211	bi
CJ015_03570		-0.740284	135.241	0.252665	-2.9299	0.00339068	0.0757718	-0.860845	135.69	0.209173	-4.11546	3.86404e-05	0.000277583	0.114063	83.7906	0.234889	0.485604	0.627248	0.75724	CDS		efflux RND transporter periplasmic adaptor subunit	Probable RND efflux membrane fusion protein	bi	BB4277		100	BP0828	uni
CJ015_03575		-0.234774	431.022	0.225633	-1.04051	0.298102	0.641637	-0.73721	391.322	0.199157	-3.70165	0.000214204	0.00123444	-0.172769	323.875	0.128417	-1.34537	0.178505	0.312999	CDS		efflux RND transporter permease subunit	RND multidrug efflux transporter; Acriflavin resistance protein	bi	BB4276		100	BP0827	uni
CJ015_03580	dnaQ	-0.0523162	458.812	0.133785	-0.391047	0.695763	0.868074	-0.0830615	479.45	0.115582	-0.718634	0.472366	0.617062	0.175185	430.699	0.119934	1.46068	0.144104	0.267127	CDS		DNA polymerase III subunit epsilon	DNA polymerase III epsilon subunit (EC 2.7.7.7)	bi	BB4275	dnaQ, mutD	100	BP0406	bi
CJ015_03585		0.0699476	2117.04	0.349143	0.200341	0.841214	0.933345	0.286422	2499.52	0.342403	0.836506	0.40287	0.55082	-0.117911	1985.1	0.611277	-0.192893	0.847043	0.907048	tRNA		tRNA-Val	tRNA-Val	0	0		0		0
CJ015_03590		0.438926	796.125	0.146457	2.99697	0.00272677	0.0668263	0.0236129	745.1	0.131771	0.179197	0.857783	0.913891	-0.184503	804.592	0.149434	-1.23468	0.216949	0.364113	CDS		hypothetical protein	hypothetical protein	bi	BB4274		100	BP0405	bi
CJ015_03595	atoE	-0.108533	402.009	0.207781	-0.522341	0.601433	0.825151	-0.588953	365.536	0.167409	-3.51805	0.000434737	0.00224351	-0.218853	320.083	0.161725	-1.35324	0.175978	0.309608	CDS		short-chain fatty acid transporter	Short chain fatty acids transporter	bi	BB4273	atoE	100	BP0404	bi
CJ015_03600		-0.0740072	231.603	0.201207	-0.367815	0.713011	0.876448	0.560471	315.028	0.148786	3.76696	0.000165248	0.000988749	0.431495	234.785	0.147821	2.91903	0.00351124	0.0121303	CDS		TAXI family TRAP transporter solute-binding subunit	TRAP transporter solute receptor, TAXI family precursor	bi	BB4272		99.2	BP0403	bi
CJ015_03605	gltS	0.00818684	382.566	0.118692	0.0689756	0.945009	0.984077	0.576112	507.834	0.0919563	6.26507	3.72658e-10	6.62173e-09	0.161044	364.691	0.155709	1.03427	0.301011	0.460779	CDS		sodium/glutamate symporter	Sodium/glutamate symporter	bi	BB4271	gltS, gltC	99.75	BP0402	bi
CJ015_03610		-0.184891	137.323	0.166802	-1.10845	0.267669	0.614798	-0.253065	143.791	0.1464	-1.72859	0.083883	0.171088	-0.138095	108.851	0.201615	-0.684943	0.49338	0.645887	CDS		GNAT family N-acetyltransferase	FIG01201438: hypothetical protein	bi	BB4270		100		-
CJ015_03615		-0.914701	73.7529	0.376757	-2.42782	0.0151897	0.158097	2.85449	480.166	0.489425	5.83234	NA	NA	4.48025	306.003	0.237089	18.8969	1.21004e-79	4.74034e-77	CDS		glycosyltransferase family 2 protein	Polymyxin resistance protein ArnC, glycosyl transferase (EC 2.4.-.-)	bi	BB4269		99.43	BP0399	bi
CJ015_03620		-0.578738	68.8338	0.369912	-1.56453	0.117694	0.431581	3.18103	477.332	0.405415	7.84634	4.28361e-15	1.2481e-13	3.88783	281.198	0.246666	15.7615	5.7236e-56	6.11515e-54	CDS		glycosyltransferase family 39 protein	Polymyxin resistance protein ArnT, undecaprenyl phosphate-alpha-L-Ara4N transferase; Melittin resistance protein PqaB	bi	BB4268		99.81	BP0398	bi
CJ015_03625		-0.256337	57.69	0.229766	-1.11564	0.264575	0.611387	0.299494	74.6366	0.180728	1.65715	0.0974889	0.191028	0.709408	62.8744	0.254893	2.78316	0.00538326	0.0176353	CDS		GtrA family protein	putative bactoprenol-linked glucose translocase	0	0		0		-
CJ015_03630		-0.85423	72.6183	0.370099	-2.30811	0.0209928	0.184611	2.65391	404.102	0.475825	5.5775	2.43999e-08	3.3925e-07	3.67497	232.391	0.232828	15.7841	4.00388e-56	4.37727e-54	CDS		ChbG/HpnK family deacetylase	cellobiose phosphotransferase system celC	bi	BB4267		100	BP0397	bi
CJ015_03635		-0.176971	101.991	0.214718	-0.8242	0.409826	0.724061	0.24063	122.578	0.154276	1.55974	0.118821	0.221714	0.47226	100.736	0.188341	2.50747	0.0121599	0.0355939	CDS		multidrug/biocide efflux PACE transporter	putative membrane protein	bi	BB4266		100	BP0396	bi
CJ015_03640		0.0703198	157.058	0.344969	0.203844	0.838475	0.932758	1.2234	279.05	0.353272	3.46306	0.000534067	0.00264273	0.987296	226.347	0.248843	3.96754	7.26184e-05	0.000384436	CDS		alpha/beta fold hydrolase	putative exported protein	bi	BB4265		99.67	BP0395	bi
CJ015_03645		0.405092	63.0475	0.297774	1.3604	0.173703	0.511806	1.30435	105.186	0.224824	5.80165	6.56646e-09	1.01998e-07	0.582241	89.312	0.282444	2.06144	0.0392612	0.0954327	CDS		LysE family translocator	Transporter, LysE family	bi	BB4264		100	BP0394	bi
CJ015_03650		0.210642	31.564	0.282956	0.744433	0.456614	0.75618	0.676721	41.5781	0.236479	2.86165	0.00421439	0.0149431	0.394913	35.263	0.262181	1.50626	0.132	0.24951	CDS		DMT family transporter	Permease of the drug/metabolite transporter (DMT) superfamily	bi	BB4263		100		-
CJ015_03655		0.16719	543.919	0.342005	0.488852	0.624947	0.832973	0.81759	751.833	0.353994	2.30962	0.0209094	0.0561134	0.527408	658.547	0.233821	2.25561	0.0240952	0.063959	CDS		PLP-dependent aminotransferase family protein	Transcriptional regulator, GntR family domain / Aspartate aminotransferase (EC 2.6.1.1)	bi	BB4262		100	BP0412	bi
CJ015_03660		0.28816	623.503	0.229125	1.25765	0.208517	0.554304	0.221806	652.895	0.182017	1.2186	0.222996	0.359475	-0.232445	590.093	0.137311	-1.69284	0.0904864	0.186405	CDS		TIGR01244 family sulfur transferase	FAD-dependent pyridine nucleotide-disulphide oxidoreductase	bi	BB4261		100	BP0411	bi
CJ015_03665		0.699596	11741.6	0.139969	4.99822	5.78608e-07	0.000314019	-0.119867	9522.05	0.106114	-1.12961	0.258641	0.399661	-0.198756	12913.7	0.117018	-1.69851	0.0894112	0.184757	CDS		universal stress protein	Universal stress protein family	bi	BB4260		100	BP0410	bi
CJ015_03670	fusA_1	-0.176963	532.285	0.262432	-0.674321	0.500107	0.773472	0.59299	747.798	0.250241	2.36968	0.0178037	0.0495356	0.792164	601.061	0.283061	2.79856	0.00513304	0.0168862	CDS		elongation factor G	Translation elongation factor G	bi	BB4259	fusA, fus, far	99.86	BP3610	uni
CJ015_03675		0.00508197	176.007	0.195231	0.0260305	0.979233	0.99213	0.0381874	193.235	0.112175	0.340426	0.733535	0.825969	0.0541916	159.595	0.163521	0.331404	0.740339	0.835815	CDS		MgtC/SapB family protein	Mg(2+) transport ATPase protein C	bi	BB4258		100	BP0414	bi
CJ015_03680		-0.0467011	305.69	0.164095	-0.284597	0.775953	0.907588	0.565956	411.181	0.125983	4.49232	7.04529e-06	6.09697e-05	0.290085	301.94	0.159501	1.81871	0.0689564	0.149868	CDS		TerC family protein	Integral membrane protein TerC	bi	BB4257		100	BP0415	bi
CJ015_03685		-0.067774	43.6225	0.213526	-0.317403	0.750937	0.893458	0.364117	56.7603	0.149105	2.44202	0.0146052	0.042502	0.212881	40.3852	0.264541	0.804717	0.420983	0.582016	CDS		CoA transferase	FIG00431777: hypothetical protein	bi	BB4256		100	BP0416	bi
CJ015_03690		-0.0460808	4.52569	0.374821	-0.122941	0.902154	NA	0.265938	5.73832	0.476112	0.558562	0.57646	0.705315	1.02736	6.55658	0.511078	2.01019	0.0444112	0.105603	CDS		crotonase/enoyl-CoA hydratase family protein	Enoyl-CoA hydratase (EC 4.2.1.17)	bi	BB4255		100	BP0417	bi
CJ015_03695		0.013754	8.69308	0.326954	0.0420671	0.966445	NA	0.641649	12.3989	0.272374	2.35576	0.0184847	0.0511271	0.375451	8.95658	0.431999	0.869102	0.384791	0.548319	CDS		tripartite tricarboxylate transporter substrate binding protein	Tricarboxylate transport protein TctC	bi	BB4254		99.69	BP0418	bi
CJ015_03700		0.61276	539.984	0.274312	2.2338	0.025496	0.204344	0.431509	541.544	0.261415	1.65066	0.0988073	0.192966	-0.727527	500.587	0.20274	-3.58847	0.000332619	0.0015064	CDS		LysR family transcriptional regulator	LysR-family transcriptional regulator	bi	BB4253		100	BP0419	bi
CJ015_03705		0.0162511	33.7343	0.248963	0.0652752	0.947955	0.984077	0.23075	39.5925	0.186199	1.23926	0.215248	0.349387	-0.162143	29.6921	0.274904	-0.589819	0.555312	0.699684	CDS		acyl-CoA dehydrogenase family protein	Acyl-CoA dehydrogenase (EC 1.3.8.7)	bi	BB4252		99.74	BP0420	bi
CJ015_03710		0.0855663	10.72	0.32755	0.261231	0.793914	NA	-0.0853611	10.1781	0.363981	-0.234521	0.814581	0.884332	0.401993	12.2073	0.495646	0.81105	0.417337	0.578391	CDS		acyl-CoA dehydrogenase family protein	putative acyl-CoA dehydrogenase	bi	BB4251		99.71	BP0421	bi
CJ015_03720		0.033348	17.9432	0.306901	0.10866	0.913472	0.966382	-0.517977	14.6896	0.291267	-1.77836	0.0753452	0.157999	-0.767353	13.0257	0.439254	-1.74695	0.0806468	0.170086	CDS		AMP-binding protein	Long-chain-fatty-acid--CoA ligase (EC 6.2.1.3)	bi	BB4249		99.63	BP0329	uni
CJ015_03725		-0.234153	16.7862	0.3451	-0.678506	0.497451	0.771354	-0.482915	16.1307	0.409073	-1.18051	0.237797	0.375847	0.023109	12.5639	0.422952	0.0546375	0.956427	0.972172	CDS		tripartite tricarboxylate transporter substrate binding protein	Tricarboxylate transport protein TctC	bi	BB4248		100		-
CJ015_03730		-0.326503	59.944	0.29175	-1.11912	0.263089	0.609066	-0.33258	62.4193	0.262338	-1.26776	0.204885	0.337826	0.526869	54.4022	0.251303	2.09655	0.0360333	0.08892	CDS		alpha/beta hydrolase	Alpha/beta hydrolase fold (EC 3.8.1.5)	bi	BB4247		100		-
CJ015_03735	ybaK	-0.316394	122.253	0.209065	-1.51337	0.130185	0.452175	-0.381187	125.725	0.182532	-2.08833	0.0367679	0.0888605	0.145293	98.2158	0.226414	0.641713	0.521059	0.669811	CDS		YbaK/EbsC family protein	Uncharacterized protein SCO3165	bi	BB4246		99.4		-
CJ015_03740		0.140881	25.6747	0.279002	0.504947	0.613596	0.830738	0.0696437	25.9931	0.245842	0.283287	0.776957	0.859788	-0.174318	22.964	0.342288	-0.509274	0.610561	0.744551	CDS		FAD-binding oxidoreductase	D-amino acid dehydrogenase small subunit (EC 1.4.99.1)	bi	BB4245		99.76		-
CJ015_03745		0.219306	114.269	0.308404	0.7111	0.477022	0.766585	-0.291833	101.352	0.257856	-1.13177	0.257731	0.398843	-0.1354	109.583	0.287561	-0.470855	0.637744	0.765	CDS		MarR family transcriptional regulator	Transcriptional regulator, MarR family	bi	BB4244		100	BP2286	uni
CJ015_03750		-0.0146412	29.8691	0.256161	-0.0571561	0.954421	0.986356	0.0183597	33.3026	0.221416	0.0829198	0.933915	0.957804	-0.237575	23.4522	0.288887	-0.82238	0.41086	0.572892	CDS		gamma-glutamyltransferase family protein	Gamma-glutamyltranspeptidase (EC 2.3.2.2)	bi	BB4243		99.81	BP2693	uni
CJ015_03755		-0.131845	6.87018	0.337467	-0.39069	0.696027	NA	0.489726	9.22781	0.341131	1.4356	0.151117	0.269745	0.32652	6.79342	0.455742	0.716457	0.473709	0.628648	CDS		tripartite tricarboxylate transporter substrate binding protein	Putative exported protein clustered with Gamma-glutamyltranspeptidase	bi	BB4242		100		-
CJ015_03760		-0.308858	68.7346	0.299311	-1.0319	0.302121	0.643798	0.0127224	81.9015	0.302972	0.0419919	0.966505	0.978235	0.311618	56.415	0.296926	1.04948	0.293958	0.4516	CDS		ABC transporter ATP-binding protein	putative ABC transport ATP-binding subunit	bi	BB4241		99.62	BP3339	bi
CJ015_03765		-0.2784	70.6599	0.27062	-1.02875	0.303598	0.643798	-0.281489	73.9816	0.239787	-1.17391	0.240431	0.378732	0.256648	59.289	0.272181	0.942934	0.345715	0.510268	CDS		iron ABC transporter permease	Iron(III) dicitrate transport system permease protein FecD (TC 3.A.1.14.1)	bi	BB4240		99.71	BP3340	bi
CJ015_03770	ygbF	0.079715	144.03	0.185784	0.429072	0.667871	0.85436	0.0948177	151.982	0.180137	0.526364	0.598636	0.723017	0.276491	148.553	0.19653	1.40687	0.159467	0.287892	CDS		tol-pal system protein YbgF	TPR repeat containing exported protein; Putative periplasmic protein contains a protein prenylyltransferase domain	bi	BB4239		100	BP3341	bi
CJ015_03775	pal	0.68799	7200.71	0.188484	3.65012	0.000262117	0.0195252	0.450555	7171.89	0.15896	2.83439	0.00459137	0.0161214	0.133447	8916.41	0.23865	0.559172	0.576045	0.715641	CDS		peptidoglycan-associated lipoprotein Pal	18K peptidoglycan-associated outer membrane lipoprotein; Peptidoglycan-associated lipoprotein precursor; Outer membrane protein P6; OmpA/MotB precursor	bi	BB4238		100	BP3342	bi
CJ015_03780	tolB	0.0996086	3355.44	0.24161	0.41227	0.680141	0.858509	0.521325	4214.41	0.205205	2.54051	0.0110692	0.0335655	0.637229	3979.74	0.205849	3.09562	0.00196403	0.0073045	CDS		Tol-Pal system beta propeller repeat protein TolB	tolB protein precursor, periplasmic protein involved in the tonb-independent uptake of group A colicins	bi	BB4237		100	BP3343	bi
CJ015_03785	tolA	0.146415	408.175	0.256695	0.570385	0.568417	0.807773	0.448195	486.573	0.214091	2.09348	0.0363066	0.0878805	0.353924	438.311	0.194933	1.81562	0.069429	0.150616	CDS		cell envelope integrity protein TolA	TolA protein	bi	BB4236		98.84	BP3344	bi
CJ015_03790	tolR	0.245355	171.664	0.186274	1.31717	0.18778	0.529662	0.419367	195.379	0.141107	2.97197	0.00295892	0.0113061	0.228467	185.333	0.143923	1.58743	0.112416	0.220012	CDS		protein TolR	Tol biopolymer transport system, TolR protein	bi	BB4235		100	BP3345	bi
CJ015_03795	tolQ	-0.710157	225.136	0.242299	-2.93091	0.00337965	0.0757718	0.311345	319.279	0.220546	1.4117	0.158039	0.278138	1.0659	216.93	0.161538	6.59844	4.15502e-11	5.41073e-10	CDS		protein TolQ	MotA/TolQ/ExbB proton channel family protein	bi	BB4234		100	BP3346	bi
CJ015_03800	ybgC	-0.328533	283.488	0.232808	-1.41118	0.158192	0.488946	0.304299	367.492	0.192695	1.57918	0.114296	0.21602	0.545391	267.185	0.152766	3.57011	0.00035683	0.00160676	CDS		tol-pal system-associated acyl-CoA thioesterase	4-hydroxybenzoyl-CoA thioesterase family active site	bi	BB4233		100	BP3347	bi
CJ015_03805	proS	0.202455	1589.89	0.124743	1.62298	0.104594	0.411339	-0.013293	1584.49	0.0979483	-0.135714	0.892047	0.936989	-0.105373	1503.17	0.115232	-0.914446	0.360482	0.524004	CDS		proline--tRNA ligase	Prolyl-tRNA synthetase (EC 6.1.1.15), bacterial type	bi	BB4232	proS, drpA	99.83	BP3348	bi
CJ015_03810	rppH	0.0120304	2079.71	0.189949	0.0633349	0.9495	0.984939	-0.106566	2124.47	0.150003	-0.710427	0.477439	0.62213	-0.317791	1701.56	0.179669	-1.76876	0.076934	0.164021	CDS		RNA pyrophosphohydrolase	Adenosine (5')-pentaphospho-(5'')-adenosine pyrophosphohydrolase (EC 3.6.1.-)	bi	BB4231	nudH	100	BP3349	bi
CJ015_03820		-0.454122	11.2145	0.341361	-1.33033	0.183411	NA	0.341052	14.0079	0.292018	1.16791	0.242842	0.381632	1.02563	11.1696	0.400761	2.55921	0.0104911	0.031221	CDS		sensor histidine kinase	Two component system histidine kinase (EC 2.7.3.-)	bi	BB4229		100	BP0501	bi
CJ015_03825	bteA	-0.151025	32.7465	0.378768	-0.398727	0.690094	0.866094	5.37485	1021.95	0.463607	11.5936	NA	NA	5.00272	392.881	0.284075	17.6105	2.0455e-69	4.18082e-67	CDS		type III secretion system effector BopC	FIG00433673: hypothetical protein	bi	BB4228	bteA	100	BP0500	bi
CJ015_03830	btcA	-0.102217	4.51018	0.347185	-0.294416	0.76844	NA	4.93253	93.3267	0.254325	19.3946	8.57719e-84	2.87397e-81	2.94272	20.8497	0.422528	6.96454	3.29473e-12	4.79521e-11	CDS		hypothetical protein	Tir chaperone	bi	BB4227		99.24	BP0499	bi
CJ015_03835		0.135764	164.375	0.157811	0.860298	0.389625	0.711969	0.233268	185.107	0.123516	1.88856	0.0589507	0.129891	-0.299482	143.537	0.170906	-1.75232	0.0797181	0.168657	CDS		LysR family transcriptional regulator	Transcriptional regulator, LysR family	bi	BB4226		100	BP0498	bi
CJ015_03840	azoR	0.315752	36.7981	0.274885	1.14867	0.250692	0.598605	1.67444	73.1395	0.217985	7.68144	1.57305e-14	4.36639e-13	0.131041	40.1306	0.25445	0.514996	0.606556	0.741206	CDS		NAD(P)H-dependent oxidoreductase	FMN-dependent NADH-azoreductase	bi	BB4225	acpD	100		-
CJ015_03845		0.0805191	1359.07	0.135126	0.595884	0.551253	0.802761	0.146206	1490.3	0.0965547	1.51423	0.129968	0.237691	-0.0082983	1262.65	0.137686	-0.0602696	0.951941	0.96926	CDS		NAD(P)-dependent oxidoreductase	2-hydroxy-3-oxopropionate reductase (EC 1.1.1.60)	bi	BB4224		100	BP3053	bi
CJ015_03850		0.203512	1629.16	0.237395	0.857271	0.391295	0.712622	-0.342634	1446.07	0.194794	-1.75896	0.0785843	0.163168	0.0485854	1632.81	0.130764	0.371549	0.710228	0.817206	CDS		gamma-glutamyltransferase family protein	Gamma-glutamyltranspeptidase (EC 2.3.2.2)	bi	BB4223		100	BP3052	bi
CJ015_03855		-0.155202	869.637	0.290034	-0.535115	0.59257	0.823701	-1.36996	671.563	0.272185	-5.03318	4.82401e-07	5.26265e-06	-1.16377	522.4	0.158895	-7.32414	2.40431e-13	3.84444e-12	CDS		tripartite tricarboxylate transporter permease	Tricarboxylate transport membrane protein TctA	bi	BB4222		99.2	BP3051	bi
CJ015_03860		-0.386259	730.197	0.364486	-1.05974	0.289264	0.634111	-1.51643	601.202	0.431504	-3.5143	0.000440922	0.00227293	-0.714086	388.413	0.195686	-3.64914	0.000263124	0.00121867	CDS		tripartite tricarboxylate transporter TctB family protein	Tricarboxylate transport protein TctB	bi	BB4221		100	BP3050	bi
CJ015_03865		-0.210591	935.674	0.178924	-1.17698	0.239202	0.586012	0.295906	1181.02	0.169158	1.74928	0.0802422	0.165394	-0.106029	740.633	0.223184	-0.475075	0.634734	0.762827	CDS		hypothetical protein	FIG053621: hypothetical protein	bi	BB4220		100	BP3048	bi
CJ015_03870	zapA	0.309567	526.426	0.227284	1.36202	0.17319	0.511625	0.593233	631.494	0.18143	3.26976	0.0010764	0.00477257	-0.33404	482.007	0.226827	-1.47266	0.140843	0.262823	CDS		cell division protein ZapA	Z-ring-associated protein ZapA	bi	BB4219		100	BP3047	bi
CJ015_03875	ssrS	0.0210287	633135	0.304428	0.0690761	0.944929	0.984077	-0.870683	515396	0.297123	-2.93038	0.00338552	0.0126244	-1.48173	391653	0.161355	-9.18308	4.18931e-20	1.07617e-18	ncRNA		6S RNA	ncRNA	0	0		0		0
CJ015_03880		0.140633	283.747	0.167374	0.840229	0.40078	0.719208	0.21632	309.261	0.112102	1.92967	0.0536476	0.12001	0.312503	303.244	0.160585	1.94603	0.0516513	0.118793	CDS		SIMPL domain-containing protein	putative exported protein	bi	BB4218		99.61		-
CJ015_03885	umpA	0.0171763	731.442	0.139626	0.123016	0.902094	0.962116	0.0123055	777.91	0.108364	0.113557	0.909589	0.94449	-0.0044836	666.009	0.13145	-0.0341088	0.97279	0.982826	CDS		prolipoprotein diacylglyceryl transferase	Prolipoprotein diacylglyceryl transferase (EC 2.4.99.-)	bi	BB4217	lgt, umpA	100	BP3044	bi
CJ015_03890	ilvD_1	0.252913	583.475	0.161559	1.56545	0.117477	0.431472	-0.166559	541.698	0.109953	-1.51481	0.12982	0.237514	-0.572155	487.635	0.150066	-3.81269	0.000137465	0.000680177	CDS		dihydroxy-acid dehydratase	Dihydroxy-acid dehydratase (EC 4.2.1.9)	bi	BB4216	ilvD	100	BP3043	bi
CJ015_03895		0.130256	222.436	0.223634	0.582451	0.560263	0.80567	-0.486318	195.243	0.216795	-2.24321	0.0248831	0.0649564	-0.704177	169.259	0.161333	-4.36475	1.27271e-05	7.87239e-05	CDS		c-type cytochrome	Cytochrome c551/c552	bi	BB4215	cyt	99.07	BP3042	bi
CJ015_03900	msrA	0.319824	295.309	0.203188	1.57403	0.115481	0.43011	0.00741891	284.099	0.177683	0.0417536	0.966695	0.978235	-0.130768	293.618	0.150612	-0.868245	0.38526	0.548821	CDS		peptide-methionine (S)-S-oxide reductase MsrA	Peptide methionine sulfoxide reductase MsrA (EC 1.8.4.11)	bi	BB4214		100	BP3041	bi
CJ015_03905	hppD	0.606435	641.425	0.297493	2.03849	0.0415012	0.264092	0.558396	669.966	0.28021	1.99278	0.0462856	0.107064	-0.42844	665.366	0.140128	-3.05749	0.00223203	0.00818268	CDS		4-hydroxyphenylpyruvate dioxygenase	4-hydroxyphenylpyruvate dioxygenase (EC 1.13.11.27)	bi	BB4213	bllY	100	BP3040	bi
CJ015_03910		0.632069	22.7913	0.293113	2.1564	0.0310522	0.231763	1.0209	28.68	0.262769	3.88518	0.000102256	0.000652631	-0.391577	24.809	0.362298	-1.08082	0.279779	0.436813	CDS		Lrp/AsnC family transcriptional regulator	Transcriptional regulator, AsnC family	bi	BB4212	lrp, alsB, livR, ihb, oppI	100	BP3039	bi
CJ015_03915		NA	0	NA	NA	NA	NA	NA	0	NA	NA	NA	NA	NA	0	NA	NA	NA	NA	rRNA		16S ribosomal RNA	16S rRNA	0	0		0		0
CJ015_03920		NA	0	NA	NA	NA	NA	NA	0	NA	NA	NA	NA	NA	0	NA	NA	NA	NA	tRNA		tRNA-Ile	tRNA-Ile	0	0		0		0
CJ015_03925		NA	0	NA	NA	NA	NA	NA	0	NA	NA	NA	NA	NA	0	NA	NA	NA	NA	tRNA		tRNA-Ala	tRNA-Ala	0	0		0		0
CJ015_03930		-0.134395	5691.17	0.329422	-0.407972	0.683294	0.860402	-0.256294	6005.74	0.645223	-0.397218	0.691206	0.793551	0.00472861	3396.16	0.636577	0.00742818	0.994073	0.99604	rRNA		23S ribosomal RNA	23S rRNA	0	0		0		0
CJ015_03935	rrf	0.61163	63.0872	0.379978	1.60965	0.107475	0.415512	1.00066	66.6142	0.515453	1.94131	0.0522201	0.117658	-0.0928694	83.1587	0.719564	-0.129063	0.897307	0.940018	rRNA		5S ribosomal RNA	rrf rRNA	0	0		0		0
CJ015_03940		0.760434	860.7	0.312368	2.43441	0.014916	0.156536	0.541524	825.381	0.325633	1.66299	0.0963145	0.189524	-0.642841	898.19	0.289302	-2.22204	0.0262803	0.0684073	CDS		hypothetical protein	Probable transmembrane protein	bi	BB4211		100	BP3038	bi
CJ015_03945		-0.0981596	6983.28	0.263457	-0.372584	0.709458	0.87435	-0.196175	7201.7	0.262271	-0.747985	0.454469	0.601386	0.441928	6970.94	0.26603	1.66119	0.0966749	0.196163	CDS		SWIB/MDM2 domain-containing protein	DNA topoisomerase III (EC 5.99.1.2)	bi	BB4210		100	BP3037	bi
CJ015_03950		0.561434	496.442	0.198692	2.82564	0.00471858	0.0850215	0.271111	485.255	0.160043	1.69399	0.0902665	0.18031	-0.427229	492.776	0.125989	-3.39101	0.00069636	0.0029545	CDS		M20 family metallopeptidase	Catalyzes the cleavage of p-aminobenzoyl-glutamate to p-aminobenzoate and glutamate, subunit A	bi	BB4209		100	BP3036	bi
CJ015_03955	pyrC_2	0.191759	783.271	0.205896	0.931338	0.351679	0.680539	0.2171	852.171	0.146079	1.48617	0.137233	0.248364	-0.0962583	737.884	0.149775	-0.642684	0.520429	0.669367	CDS		dihydroorotase	Dihydroorotase (EC 3.5.2.3)	bi	BB4208	pyrC	100	BP3035	bi
CJ015_03960		-0.337589	324.492	0.195047	-1.73081	0.0834854	0.368364	0.309533	424.061	0.150192	2.06092	0.0393108	0.0937971	0.550773	308.623	0.151131	3.64435	0.000268073	0.00123671	CDS		ATP-binding cassette domain-containing protein	COG0488: ATPase components of ABC transporters with duplicated ATPase domains	bi	BB4207		100	BP3034	bi
CJ015_03965	rnpB	0.102579	339049	0.19001	0.539864	0.589291	0.821534	-0.188861	329159	0.159185	-1.18643	0.235454	0.373021	-0.393512	279748	0.22492	-1.74957	0.0801927	0.169508	ncRNA		RNase P RNA component class A	ncRNA	0	0		0		0
CJ015_03970	mraZ	0.359127	1470.14	0.24255	1.48063	0.138706	0.462308	1.01859	2108.64	0.206012	4.94429	7.64213e-07	8.05601e-06	0.367812	1806.2	0.216744	1.69699	0.0896991	0.185259	CDS		division/cell wall cluster transcriptional repressor MraZ	Cell division protein MraZ	bi	BB4206	mraZ	100	BP3031	bi
CJ015_03975	rsmH	-0.102066	653.418	0.317548	-0.32142	0.747892	0.892005	0.806906	989.312	0.320666	2.51635	0.0118578	0.0357487	1.3249	948.62	0.247888	5.34474	9.05451e-08	7.97102e-07	CDS		16S rRNA (cytosine(1402)-N(4))-methyltransferase RsmH	rRNA small subunit methyltransferase H	bi	BB4205	mraW	100	BP3030	bi
CJ015_03980	ftsL	-0.333801	60.6315	0.313217	-1.06572	0.286552	0.631741	0.996468	104.834	0.300641	3.31447	0.000918166	0.00419797	1.46602	83.0151	0.197499	7.42294	1.1455e-13	1.88287e-12	CDS		cell division protein FtsL	Cell division protein FtsL	bi	BB4204	ftsL	100	BP3029	bi
CJ015_03985	ftsI	-0.0370768	1355	0.175851	-0.210842	0.833011	0.929815	0.752678	1952.41	0.137381	5.47878	4.2828e-08	5.75662e-07	0.814338	1659.71	0.157116	5.18304	2.183e-07	1.79725e-06	CDS		penicillin-binding protein 2	Cell division protein FtsI [Peptidoglycan synthetase] (EC 2.4.1.129)	bi	BB4203	ftsI, pbpB	100	BP3028	bi
CJ015_03990	murE	-0.229243	2006.86	0.203879	-1.12441	0.260839	0.607186	0.449047	2694.73	0.160035	2.80594	0.00501699	0.0173816	0.861154	2282.83	0.138465	6.2193	4.99387e-10	5.7681e-09	CDS		bifunctional UDP-N-acetylmuramoyl-L-alanyl-D-glutamate--2,6-diaminopimelate ligase MurE/UDP-N-acetylmuramoyl-tripeptide--D-alanyl-D-alanine ligase MurF	UDP-N-acetylmuramoylalanyl-D-glutamate--2,6-diaminopimelate ligase (EC 6.3.2.13) / UDP-N-acetylmuramoylalanyl-D-glutamyl-2,6-diaminopimelate--D-alanyl-D-alanine ligase (EC 6.3.2.10)	bi	BB4202	murE	99.79	BP3027	bi
CJ015_03995	mraY	0.254705	450.891	0.152307	1.67231	0.094463	0.398739	0.422545	521.417	0.103016	4.10174	4.10052e-05	0.00029189	-0.0122433	453.155	0.236082	-0.0518602	0.95864	0.97313	CDS		phospho-N-acetylmuramoyl-pentapeptide-transferase	Phospho-N-acetylmuramoyl-pentapeptide-transferase (EC 2.7.8.13)	bi	BB4201	murX, mraY	99.73	BP3026	bi
CJ015_04000	murD	0.2137	909.831	0.228333	0.935914	0.349318	0.678769	0.604034	1135.19	0.150282	4.01933	5.83634e-05	0.000398519	0.154966	950.595	0.188636	0.82151	0.411356	0.572973	CDS		UDP-N-acetylmuramoyl-L-alanine--D-glutamate ligase	UDP-N-acetylmuramoylalanine--D-glutamate ligase (EC 6.3.2.9)	bi	BB4200	murD	100	BP3025	bi
CJ015_04005	ftsW	0.0832961	373.676	0.16735	0.497735	0.618671	0.832271	0.555086	476.618	0.120634	4.60139	4.19672e-06	3.80054e-05	0.251686	384.636	0.185759	1.35491	0.175447	0.308993	CDS		putative lipid II flippase FtsW	Cell division protein FtsW	bi	BB4199	ftsW	100	BP3024	bi
CJ015_04010	murG	-0.658002	367.452	0.218183	-3.01582	0.00256283	0.064062	0.100961	481.996	0.124721	0.809497	0.418229	0.565719	0.750887	317.591	0.192528	3.90014	9.61391e-05	0.000495559	CDS		undecaprenyldiphospho-muramoylpentapeptide beta-N-acetylglucosaminyltransferase	UDP-N-acetylglucosamine--N-acetylmuramyl-(pentapeptide) pyrophosphoryl-undecaprenol N-acetylglucosamine transferase (EC 2.4.1.227)	bi	BB4198	murG	99.72	BP3023	bi
CJ015_04015	murC	-0.171208	795.759	0.168864	-1.01388	0.310639	0.652177	0.342242	1006.94	0.119147	2.87244	0.0040732	0.0146081	0.16487	701.349	0.163601	1.00775	0.313572	0.474782	CDS		UDP-N-acetylmuramate--L-alanine ligase	UDP-N-acetylmuramate--alanine ligase (EC 6.3.2.8)	bi	BB4197	murC	100	BP3022	bi
CJ015_04020	ddlB	-0.13966	352.819	0.264359	-0.528297	0.597293	0.825067	0.383706	452.722	0.280158	1.3696	0.170811	0.293721	0.361248	336.804	0.215971	1.67267	0.0943929	0.193099	CDS		D-alanine--D-alanine ligase	D-alanine--D-alanine ligase (EC 6.3.2.4)	bi	BB4196	ddlB, ddl	100	BP3021	bi
CJ015_04025	ftsQ	0.0748558	550.248	0.181469	0.4125	0.679973	0.858509	0.41927	667.484	0.131011	3.20028	0.00137296	0.00590336	0.0165454	514.1	0.145052	0.114065	0.909186	0.947291	CDS		cell division protein FtsQ/DivIB	Cell division protein FtsQ	bi	BB4195	ftsQ	100	BP3020	bi
CJ015_04030	ftsA	0.361143	631.525	0.215809	1.67344	0.0942411	0.398245	0.619203	754.783	0.189182	3.27306	0.00106391	0.00473685	-0.0260562	658.977	0.154572	-0.16857	0.866135	0.921033	CDS		cell division protein FtsA	Cell division protein FtsA	bi	BB4194	ftsA, divA	100	BP3019	bi
CJ015_04035	ftsZ	0.257494	911.556	0.195108	1.31976	0.186917	0.529623	0.257919	979.913	0.159763	1.61438	0.106445	0.205403	-0.501502	781.637	0.140141	-3.57856	0.000345495	0.0015602	CDS		cell division protein FtsZ	Cell division protein FtsZ (EC 3.4.24.-)	bi	BB4193	ftsZ, sfiB, sulB	100	BP3018	bi
CJ015_04040	lpxC	0.147144	3629.97	0.208499	0.705729	0.480357	0.768368	0.319853	4145.33	0.170396	1.87711	0.0605026	0.132687	0.108233	3631.12	0.122636	0.882555	0.377477	0.540847	CDS		UDP-3-O-acyl-N-acetylglucosamine deacetylase	UDP-3-O-[3-hydroxymyristoyl] N-acetylglucosamine deacetylase (EC 3.5.1.108)	bi	BB4192	lpxC, envA, asmB	100	BP3017	bi
CJ015_04045		-0.437927	129.814	0.206829	-2.11734	0.0342309	0.240805	0.169123	163.75	0.160667	1.05263	0.29251	0.437972	0.554393	116.484	0.192996	2.87257	0.00407154	0.0137799	CDS		flagellar hook-length control protein FliK	Zn-ribbon-containing, possibly RNA-binding protein and truncated derivatives	bi	BB4191		100	BP3016	bi
CJ015_04050		-0.181267	806.092	0.210362	-0.861687	0.38886	0.710913	-0.398687	796.132	0.202324	-1.97054	0.0487765	0.111452	-0.454724	570.431	0.161171	-2.82137	0.00478187	0.0158645	CDS		M23 family metallopeptidase	putative peptidase family M23/M37 protein	bi	BB4190		100	BP3015	bi
CJ015_04055	secA	0.235816	3444.54	0.128477	1.83547	0.0664361	0.334412	0.103647	3541.79	0.0942153	1.10011	0.271285	0.415068	-0.0852635	3316.23	0.123752	-0.688986	0.490832	0.643268	CDS		preprotein translocase subunit SecA	Protein export cytoplasm protein SecA ATPase RNA helicase (TC 3.A.5.1.1)	bi	BB4189	secA, prlD, azi, pea	99.89	BP3014	bi
CJ015_04060		-0.100524	303.452	0.24011	-0.418658	0.675466	0.85761	0.431412	392.327	0.198254	2.17606	0.029551	0.0741303	0.175984	272.691	0.148037	1.18878	0.234525	0.384415	CDS		VOC family protein	ortholog of Bordetella pertussis (BX470248) BP3013	bi	BB4188		100	BP3013	bi
CJ015_04065		0.159355	147.362	0.14975	1.06414	0.287267	0.632158	0.677447	196.974	0.0996815	6.79611	1.07479e-11	2.16387e-10	0.158267	149.471	0.173419	0.912625	0.36144	0.525071	CDS		tripartite tricarboxylate transporter substrate binding protein	putative exported protein	bi	BB4187		99.69	BP3012	bi
CJ015_04070		0.144656	1970.97	0.379001	0.381676	0.702702	0.87128	1.18622	3329.7	0.58052	2.04337	NA	NA	1.05431	3082.08	0.306379	3.44119	0.000579157	0.00250933	CDS		cysteine dioxygenase family protein	ortholog of Bordetella pertussis (BX470248) BP3011	bi	BB4186		100	BP3011	bi
CJ015_04075		-0.0954342	184.371	0.248737	-0.383676	0.701219	0.87128	0.325907	230.059	0.189633	1.71862	0.0856833	0.174075	-0.401414	140.272	0.178497	-2.24886	0.0245216	0.064981	CDS		SDR family oxidoreductase	3-oxoacyl-[acyl-carrier protein] reductase (EC 1.1.1.100)	bi	BB4185		100	BP3010	bi
CJ015_04080		-0.287536	58.9191	0.211404	-1.36013	0.17379	0.511806	0.636174	89.4591	0.151208	4.20728	2.58461e-05	0.00019524	0.0750627	46.8058	0.224713	0.334038	0.738351	0.834796	CDS		D-amino acid dehydrogenase	D-amino acid dehydrogenase small subunit (EC 1.4.99.1)	bi	BB4184		100	BP3009	bi
CJ015_04085		0.0462888	53.8682	0.23655	0.195683	0.844859	0.934929	1.36067	99.6897	0.183248	7.42532	1.12505e-13	2.83743e-12	0.562093	62.807	0.254163	2.21154	0.0269982	0.069966	CDS		Lrp/AsnC family transcriptional regulator	Glutamate uptake regulatory protein	bi	BB4183	grp	100	BP3008	bi
CJ015_04090		-0.0296099	110.061	0.380057	-0.0779091	0.9379	0.980216	2.45454	452.659	0.540296	4.54295	NA	NA	2.70052	382.196	0.308519	8.75319	2.07412e-18	4.89973e-17	CDS		gamma-glutamylcyclotransferase	Cation transport protein chaC	bi	BB4182		99.5	BP3007	bi
CJ015_04095	pagP	-0.401445	165.848	0.334661	-1.19956	0.230311	0.575247	0.223524	216.396	0.342061	0.653462	0.513458	0.654698	0.584094	140.039	0.223774	2.61019	0.00904921	0.0276415	CDS		lipid IV(A) palmitoyltransferase PagP	Lipid A acylation protein PagP, palmitoyltransferase	bi	BB4181		100	BP3006	bi
CJ015_04100	mgtE	0.0381508	277.777	0.236312	0.161443	0.871745	0.949472	0.612713	365.793	0.189647	3.23081	0.00123438	0.00537149	0.556492	310.785	0.144961	3.8389	0.000123588	0.000620052	CDS		magnesium transporter	Mg/Co/Ni transporter MgtE / CBS domain	bi	BB4180		100	BP2806	bi
CJ015_04105		-0.338901	82.4647	0.186187	-1.82022	0.0687253	0.341092	0.310563	108.318	0.130392	2.38176	0.0172303	0.0483416	0.537816	77.3185	0.241343	2.22843	0.025852	0.0674045	CDS		acyl-CoA thioesterase	Acyl-CoA hydrolase (EC 3.1.2.20)	bi	BB4179		100	BP2807	bi
CJ015_04110		0.556611	178.537	0.293432	1.8969	0.057841	0.312572	1.42454	275.001	0.30495	4.67139	2.99172e-06	2.77904e-05	0.653027	264.085	0.298308	2.1891	0.0285892	0.0732015	CDS		YeiH family protein	Putative membrane protein YeiH	bi	BB4178		100	BP2808	bi
CJ015_04115		-0.132351	60.1075	0.185542	-0.71332	0.475648	0.76623	0.681243	88.1918	0.143706	4.74052	2.13169e-06	2.05334e-05	0.600674	64.9212	0.252804	2.37605	0.0174992	0.0485904	CDS		LysR family transcriptional regulator	LysR family transcriptional regulator YeiE	bi	BB4177		100	BP2809	bi
CJ015_04120		0.04043	749.634	0.186462	0.216827	0.828343	0.928305	0.259134	864.853	0.13625	1.90191	0.0571833	0.126591	-0.0288923	679.807	0.142414	-0.202875	0.839233	0.903213	CDS		M20 family metallopeptidase	N-acetyl-L,L-diaminopimelate deacetylase (EC 3.5.1.47)	bi	BB4176		99.25	BP2810	bi
CJ015_04125		0.316006	993.806	0.193709	1.63134	0.102819	0.408159	-0.228858	887.252	0.178372	-1.28304	0.199479	0.331124	-1.13152	740.941	0.14206	-7.96508	1.65121e-15	3.24784e-14	CDS		AMP-binding protein	Long-chain-fatty-acid--CoA ligase (EC 6.2.1.3)	bi	BB4175	fadD2	99.64	BP2811	bi
CJ015_04130		0.391286	732.524	0.237705	1.6461	0.0997437	0.402235	0.491503	823.515	0.187671	2.61896	0.00881982	0.0278987	-0.342712	697.662	0.152731	-2.2439	0.0248391	0.0654195	CDS		inositol monophosphatase family protein	Inositol-1-monophosphatase (EC 3.1.3.25)	bi	BB4174		98.99	BP2813	bi
CJ015_04135		-0.504258	167.519	0.198192	-2.54429	0.0109499	0.13248	-0.517228	171.596	0.159695	-3.23885	0.00120011	0.00524672	0.205653	124.974	0.183993	1.11772	0.263685	0.418495	CDS		FAD-dependent 5-carboxymethylaminomethyl-2-thiouridine(34) oxidoreductase MnmC	tRNA (5-methylaminomethyl-2-thiouridylate)-methyltransferase (EC 2.1.1.61) / FAD-dependent cmnm(5)s(2)U34 oxidoreductase	bi	BB4173		99.68		-
CJ015_04140		0.0551202	1800.09	0.194873	0.282851	0.777291	0.908264	0.213348	2038.56	0.15476	1.37857	0.168026	0.289889	-0.136003	1578	0.169381	-0.802944	0.422007	0.582657	CDS		glycoside hydrolase family 31 protein	Maltodextrin glucosidase (EC 3.2.1.20)	bi	BB4172		99.87	BP2815	bi
CJ015_04145	metN	-0.77242	884.763	0.372723	-2.07237	0.0382307	0.25215	0.397693	1418.01	0.415639	0.956821	0.338657	0.485675	1.59744	759.293	0.265053	6.02686	1.67177e-09	1.81921e-08	CDS		ATP-binding cassette domain-containing protein	Methionine ABC transporter ATP-binding protein	bi	BB4171		100	BP2816	bi
CJ015_04150	metI	-0.09787	220.552	0.299489	-0.32679	0.743827	0.891153	1.10137	380.506	0.215874	5.10189	3.36272e-07	3.81027e-06	0.419158	219.301	0.251351	1.66762	0.0953917	0.194777	CDS		ABC transporter permease	Methionine ABC transporter permease protein	bi	BB4170		100	BP2817	bi
CJ015_04155	metQ	-0.118997	317.294	0.323829	-0.367468	0.71327	0.876448	0.859774	493.681	0.255995	3.35856	0.000783488	0.00366801	0.470423	315.369	0.285757	1.64623	0.0997156	0.200696	CDS		MetQ/NlpA family ABC transporter substrate-binding protein	Methionine ABC transporter substrate-binding protein	bi	BB4169		100	BP2818	bi
CJ015_04160		-0.0567157	1441.89	0.378889	-0.14969	0.88101	0.953368	-0.0229341	1666.43	0.435864	-0.0526176	0.958037	0.974025	-0.612102	977.485	0.376076	-1.6276	0.103609	0.206647	tRNA		tRNA-Lys	tRNA-Lys	0	0		0		0
CJ015_04165		-0.553817	169.271	0.20174	-2.7452	0.00604734	0.0964074	-0.0558899	202.773	0.188965	-0.295768	0.767407	0.852783	0.309475	128.926	0.193063	1.60298	0.10894	0.21419	CDS		iron-containing alcohol dehydrogenase	Alcohol dehydrogenase (EC 1.1.1.1)	bi	BB4168		97.91	BP2820	bi
CJ015_04170		0.174684	184.01	0.182961	0.95476	0.339699	0.672137	-0.504052	159.039	0.145001	-3.4762	0.000508569	0.00253798	-0.632293	147.232	0.193901	-3.26091	0.00111055	0.00442913	CDS		putative quinol monooxygenase	FIG00432044: hypothetical protein	bi	BB4167		100		-
CJ015_04175		0.400938	10.3618	0.32046	1.25113	0.210887	NA	-0.405005	8.06934	0.366801	-1.10415	0.269526	0.412646	-0.130471	10.8829	0.386566	-0.337512	0.735731	0.833233	CDS		DUF126 domain-containing protein	FIG00431846: hypothetical protein	bi	BB4166		100	BP2823	bi
CJ015_04180		0.286223	44.4616	0.221964	1.2895	0.197225	0.54098	0.198271	44.6214	0.208979	0.948762	0.342742	0.490034	-0.0967992	44.1411	0.247295	-0.391433	0.695477	0.806984	CDS		aconitase X catalytic domain-containing protein	FIG00432827: hypothetical protein	bi	BB4165		99.52	BP2824	bi
CJ015_04185		0.213034	27.909	0.29132	0.731269	0.464615	0.759824	0.476608	31.284	0.222604	2.14106	0.0322694	0.0801376	0.0216339	28.3942	0.296821	0.0728854	0.941897	0.964465	CDS		FadR/GntR family transcriptional regulator	Transcriptional regulator, GntR family	bi	BB4164		99.58	BP2825	bi
CJ015_04190		-0.170977	38.4579	0.347637	-0.491826	0.622842	0.832859	1.39005	80.7282	0.402803	3.45095	0.00055862	0.00274397	1.45028	60.4531	0.316863	4.577	4.71685e-06	3.14524e-05	CDS		tripartite tricarboxylate transporter substrate binding protein	Tricarboxylate transport protein TctC	bi	BB4163		100	BP2826	bi
CJ015_04195		0.127126	5.31068	0.346821	0.366545	0.713958	NA	0.94336	7.85469	0.376671	2.50447	0.0122636	0.0367361	0.855482	7.85648	0.456271	1.87494	0.0608007	0.135269	CDS		hypothetical protein	ortholog of Bordetella pertussis (BX470248) BP2827	bi	BB4162		100	BP2827	bi
CJ015_04200		0.163554	22.1051	0.280076	0.583963	0.559245	0.80567	0.341796	23.7577	0.244688	1.39687	0.162454	0.283556	0.100299	21.1003	0.315654	0.317751	0.750674	0.84323	CDS		MmgE/PrpD family protein	Immune-responsive protein 1	bi	BB4161		100		-
CJ015_04205		-0.131182	5.85722	0.359297	-0.365108	0.71503	NA	0.645466	8.44967	0.360279	1.79157	0.0732011	0.154539	0.844386	7.27927	0.468397	1.80271	0.0714332	0.154111	CDS		sugar ABC transporter permease	N-Acetyl-D-glucosamine ABC transport system, permease protein	bi	BB4160		100	BP2830	bi
CJ015_04210		-0.061628	5.91208	0.339306	-0.18163	0.855873	NA	0.713151	8.85118	0.338296	2.10806	0.0350255	0.0855854	0.977033	8.21775	0.489546	1.9958	0.0459562	0.108508	CDS		carbohydrate ABC transporter permease	ABC transport protein, inner membrane component	bi	BB4159		99.64	BP2831	bi
CJ015_04215		0.094606	17.0268	0.279888	0.338014	0.735353	0.886406	0.524018	21.4984	0.221754	2.36306	0.0181248	0.0502799	-0.0527401	15.4404	0.349468	-0.150915	0.880042	0.927633	CDS		ABC transporter ATP-binding protein	ABC transport protein, ATP-binding component	bi	BB4158		99.73	BP2832	bi
CJ015_04220		0.181552	7.58051	0.333638	0.54416	0.586332	NA	0.174717	7.40279	0.350577	0.498371	0.618223	0.73944	-0.153042	7.29196	0.469983	-0.325633	0.744702	0.839531	CDS		FAD-dependent oxidoreductase	Threonine synthase (EC 4.2.3.1)	bi	BB4157		99.52		-
CJ015_04225		-0.258135	10.1524	0.342802	-0.753017	0.45144	NA	0.120185	12.4888	0.349222	0.344151	0.730733	0.823954	0.496843	9.31427	0.451616	1.10014	0.271269	0.426786	CDS		extracellular solute-binding protein	ABC transport protein, Solute-binding component	bi	BB4156		99.76	BP2835	bi
CJ015_04230		-0.304927	4.2797	0.355921	-0.856726	0.391597	NA	-0.496257	4.86575	0.422932	-1.17337	0.240647	0.378944	0.328825	3.21458	0.599536	0.548466	0.583372	0.722073	CDS		DNA-binding protein	putative DNA-binding protein	bi	BB4155		100	BP2836	bi
CJ015_04235		-0.758169	7.14773	0.351384	-2.15766	0.0309541	NA	0.808761	13.7466	0.346292	2.33549	0.0195179	0.0532938	1.26455	7.89682	0.477257	2.64962	0.00805824	0.0250045	CDS		hypothetical protein	FIG00433732: hypothetical protein	0	0		0		-
CJ015_04240	soxR	-0.366322	33.7248	0.230549	-1.58891	0.112081	0.423258	-0.418044	36.0166	0.211461	-1.97693	0.0480497	0.110328	0.05262	25.0911	0.288252	0.182548	0.855153	0.913238	CDS		redox-sensitive transcriptional activator SoxR	Redox-sensitive transcriptional activator SoxR	bi	BB4154		99.35	BP2837	bi
CJ015_04245	tag	0.0842796	118.292	0.240949	0.349782	0.726502	0.883604	0.204257	134.156	0.194468	1.05034	0.293562	0.439096	0.0917503	115.332	0.228166	0.402121	0.687595	0.802601	CDS		DNA-3-methyladenine glycosylase I	DNA-3-methyladenine glycosylase (EC 3.2.2.20)	bi	BB4153		100	BP2838	bi
CJ015_04250		0.291944	392.246	0.184751	1.5802	0.11406	0.42607	0.59983	484.801	0.156325	3.83706	0.000124518	0.000774686	0.0472932	402.659	0.158601	0.29819	0.765558	0.852697	CDS		AsmA family protein	Uncharacterized protein YhjG	bi	BB4152		99.15	BP2839	bi
CJ015_04255		-0.180899	249.491	0.135846	-1.33164	0.182977	0.524938	-0.257365	257.521	0.121891	-2.11143	0.0347355	0.0850439	-0.0690901	200.759	0.161444	-0.427952	0.668686	0.787449	CDS		TetR/AcrR family transcriptional regulator	Transcriptional regulator, TetR family	bi	BB4151		100	BP2840	bi
CJ015_04260		-0.503758	44.9845	0.375233	-1.34252	NA	NA	1.54266	133.432	0.601487	2.56473	NA	NA	2.1001	51.2569	0.280804	7.47889	7.49551e-14	1.24448e-12	CDS		SDR family oxidoreductase	Enoyl-[acyl-carrier-protein] reductase [NADPH] (EC 1.3.1.10)	bi	BB4150		99.59	BP2841	bi
CJ015_04265		0.116077	6120.77	0.372013	0.312023	0.755023	0.895514	0.15481	7136.5	0.402846	0.384291	0.700763	0.800798	-0.930917	4391.36	0.386497	-2.4086	0.0160139	0.0450246	tRNA		tRNA-Lys	tRNA-Lys	0	0		0		0
CJ015_04270		-0.503789	362.894	0.35752	-1.40912	0.1588	0.489278	-2.54463	267.994	0.403274	-6.30992	2.79178e-10	5.05645e-09	-1.13931	162.945	0.324182	-3.51442	0.000440721	0.00195825	CDS			Transposase	bi	BB4137		100	BP0072	bi
CJ015_04275		-0.00352514	119.584	0.261544	-0.0134782	0.989246	0.994639	-0.70663	102.646	0.269382	-2.62316	0.00871192	0.0276133	-0.358689	96.3516	0.185503	-1.9336	0.0531622	0.121495	CDS		hypothetical protein	hypothetical protein	bi	BB4136		100		-
CJ015_04280		-0.152754	73.451	0.246998	-0.618442	0.536284	0.794777	-0.218064	75.444	0.201685	-1.08121	0.279603	0.423922	-0.0956791	61.0574	0.227253	-0.421025	0.673737	0.792602	CDS		hypothetical protein	hypothetical protein	bi	BB4135		99.23		-
CJ015_04285		-0.147995	238.103	0.357362	-0.414132	0.678777	0.857997	-0.121149	256.481	0.405034	-0.299107	0.764858	0.850427	-0.579285	162.48	0.148698	-3.89572	9.79089e-05	0.000504129	CDS		hypothetical protein	hypothetical protein	bi	BB4134		100		-
CJ015_04295		0.885014	38.5659	0.208065	4.25354	2.10413e-05	0.00385402	0.339206	34.6409	0.199848	1.69732	0.0896355	0.1796	-1.01022	35.8797	0.257838	-3.91806	8.92662e-05	0.000462669	CDS		fumarylacetoacetate hydrolase family protein	2-keto-4-pentenoate hydratase/2-oxohepta-3-ene-1,7-dioic acid hydratase (catechol pathway)	bi	BB4132		99.66	BP2532	uni
CJ015_04300		0.41726	6.19838	0.334857	1.24609	0.212732	NA	-0.0334693	5.74501	0.388794	-0.0860849	0.931399	0.956897	-0.318611	6.50413	0.531916	-0.598988	0.549181	0.693446	CDS		extradiol dioxygenase	2,3-dihydroxyphenylpropionate 1,2-dioxygenase (EC 1.13.11.-)	bi	BB4131		100		-
CJ015_04305		0.602775	4.04807	0.351613	1.71431	0.086471	NA	0.379543	4.03741	0.462235	0.821105	0.411586	0.558828	-0.693916	4.17159	0.575531	-1.2057	0.227934	0.376765	CDS		RidA family protein	RidA/YER057c/UK114 superfamily, group 2, YoaB-like protein	bi	BB4130		100	BP0518	uni
CJ015_04310		0.551235	2.9328	0.362227	1.5218	0.12806	NA	-0.399259	1.70324	0.620688	-0.643252	0.52006	0.659174	0.0739524	4.04111	0.579708	0.127568	0.898491	0.940923	CDS		alpha/beta hydrolase	2-hydroxymuconic semialdehyde hydrolase (EC 3.7.1.9)	bi	BB4129		100	BP2114	uni
CJ015_04315		0.377711	15.9058	0.305339	1.23702	0.216079	0.558044	-0.285742	12.5102	0.301974	-0.946247	0.344023	0.491566	-0.576621	14.5864	0.410852	-1.40348	0.160474	0.289371	CDS		tripartite tricarboxylate transporter substrate binding protein	Tricarboxylate transport protein TctC	bi	BB4128		100		-
CJ015_04320		0.135995	209.553	0.130005	1.04608	0.295523	0.637894	-0.138409	205.689	0.115379	-1.1996	0.230293	0.366952	-0.49032	170.395	0.151223	-3.24237	0.00118539	0.00469858	CDS		LysR family transcriptional regulator	putative LysR-family transcriptional regulator	bi	BB4127		100	BP2604	uni
CJ015_04325		0.80428	19.9459	0.267437	3.00736	0.00263527	0.065009	-0.749942	12.1437	0.289935	-2.58659	0.00969316	0.0298952	-0.881822	19.2067	0.340782	-2.58764	0.0096635	0.029252	CDS		aromatic-ring-hydroxylating dioxygenase subunit beta	Benzoate 1,2-dioxygenase beta subunit (EC 1.14.12.10)	bi	BB4126		100	BP2092	uni
CJ015_04330		0.274698	66.2455	0.255592	1.07475	0.282485	0.626846	0.0998961	67.5345	0.211975	0.471263	0.637453	0.752654	-0.279054	62.1778	0.28662	-0.973602	0.330254	0.493962	CDS		aromatic ring-hydroxylating dioxygenase subunit alpha	Benzoate 1,2-dioxygenase alpha subunit (EC 1.14.12.10)	bi	BB4125		99.77	BP2091	uni
CJ015_04335		-0.151685	805.091	0.181285	-0.83672	0.40275	0.720361	-0.829451	698.472	0.149282	-5.55627	2.75601e-08	3.8137e-07	-0.396458	593.357	0.230137	-1.7227	0.0849422	0.177236	CDS		bifunctional GNAT family N-acetyltransferase/nucleoside diphosphate kinase regulator	domain of unknown function / Regulator of nucleoside diphosphate kinase	bi	BB4124		100		-
CJ015_04340		0.23708	88.8209	0.200427	1.18287	0.23686	0.58298	-0.484286	74.1458	0.160394	-3.01935	0.00253318	0.00994256	-0.721434	72.0717	0.195852	-3.68358	0.000229986	0.00108116	CDS		YceI family protein	Protein yceI precursor	bi	BB4123		99.49	BP0735	bi
CJ015_04345		0.860135	184.172	0.266468	3.2279	0.00124701	0.0426526	0.134259	148.746	0.254721	0.527083	0.598136	0.7226	-1.25338	166.953	0.162762	-7.70071	1.35311e-14	2.39753e-13	CDS		saccharopine dehydrogenase family protein	Carboxynorspermidine dehydrogenase	bi	BB4119		100	BP0732	bi
CJ015_04350	nspC	0.921316	170.382	0.254786	3.61604	0.000299147	0.0202448	-0.437101	109.478	0.251918	-1.7351	0.0827237	0.169457	-1.52862	150.285	0.194471	-7.86041	3.82888e-15	7.19983e-14	CDS		carboxynorspermidine decarboxylase	Carboxynorspermidine decarboxylase	bi	BB4118	nspC	100	BP0731	bi
CJ015_04355		0.381435	282.335	0.257151	1.48331	0.137992	0.461511	-0.235466	244.487	0.213023	-1.10535	0.269006	0.412253	-0.705226	243.063	0.178445	-3.95207	7.74787e-05	0.000409244	CDS		TetR/AcrR family transcriptional regulator	Transcriptional regulator, TetR family	bi	BB4117		100	BP0728	bi
CJ015_04360		-0.0401902	89.589	0.320472	-0.125409	0.9002	0.96203	0.0991438	98.8019	0.309041	0.320811	0.748354	0.837235	-0.101322	75.4412	0.211282	-0.479558	0.631542	0.760861	CDS		IclR family transcriptional regulator	Transcriptional regulator, IclR family	bi	BB4116		100	BP0727	bi
CJ015_04365		-0.578127	43.2429	0.3785	-1.52742	NA	NA	0.148192	59	0.495277	0.299209	NA	NA	0.681246	25.8364	0.304287	2.23883	0.025167	0.0660213	CDS		ABC transporter substrate-binding protein	Dipeptide-binding ABC transporter, periplasmic substrate-binding component (TC 3.A.1.5.2); Putative hemin-binding lipoprotein	bi	BB4115		100	BP0726	bi
CJ015_04370		-0.142975	4.722	0.369293	-0.38716	0.698638	NA	-0.443432	3.79805	0.474624	-0.934281	0.350159	0.497907	0.00704338	3.83243	0.627732	0.0112204	0.991048	0.993584	CDS		ABC transporter permease	Dipeptide transport system permease protein DppB (TC 3.A.1.5.2)	bi	BB4114		100	BP0725	bi
CJ015_04375		-0.507556	3.88049	0.357558	-1.41951	0.155751	NA	-0.444367	4.49132	0.47096	-0.943535	0.345407	0.492944	0.282725	3.02833	0.610151	0.463369	0.6431	0.768874	CDS		ABC transporter permease	Dipeptide transport system permease protein DppC (TC 3.A.1.5.2)	bi	BB4113		100	BP0724	bi
CJ015_04380		-0.112927	7.13901	0.330756	-0.341421	0.732787	NA	-0.806221	6.19643	0.376884	-2.13918	0.0324214	0.0804278	0.49915	7.67419	0.529312	0.943018	0.345672	0.510268	CDS		ABC transporter ATP-binding protein	ABC transporter ATP-binding protein	bi	BB4112		100	BP0723	bi
CJ015_04385		-0.126807	3.63716	0.365422	-0.347014	0.728581	NA	-0.399307	3.32519	0.519489	-0.768653	0.442099	0.58817	-0.137342	3.07896	0.695947	-0.197346	0.843557	0.905793	CDS		amidase family protein	Indoleacetamide hydrolase (EC 3.5.1.-)	bi	BB4111		99.78	BP0722	bi
CJ015_04390		0.406857	15.6699	0.309673	1.31383	0.188904	0.529662	-0.10511	12.8018	0.28701	-0.366223	0.714199	0.810342	-0.72038	14.0303	0.433523	-1.66169	0.0965755	0.196163	CDS		aminotransferase class III-fold pyridoxal phosphate-dependent enzyme	Taurine--pyruvate aminotransferase (EC 2.6.1.77)	bi	BB4110		100	BP0721	bi
CJ015_04395		0.283019	565.453	0.257956	1.09716	0.272571	0.620034	0.201251	586.736	0.258123	0.779674	0.435583	0.582973	0.117085	613.262	0.360151	0.325101	0.745105	0.839582	CDS		DUF1059 domain-containing protein	FIG00432405: hypothetical protein	bi	BB4109		100	BP0720	bi
CJ015_04400		0.0284683	130.526	0.169608	0.167847	0.866704	0.947051	-0.15648	128.834	0.127697	-1.2254	0.220425	0.356066	-0.286287	108.464	0.171804	-1.66636	0.0956425	0.194976	CDS		oxaloacetate decarboxylase	Methylisocitrate lyase (EC 4.1.3.30)	bi	BB4108		100	BP0718	bi
CJ015_04405		0.134635	487.265	0.271623	0.49567	0.620127	0.832427	0.509889	606.309	0.246844	2.06564	0.0388629	0.0929183	0.478839	559.032	0.134755	3.55339	0.000380296	0.00170589	CDS		OmpA family protein	putative outer membrane protein	bi	BB4107		100	BP0943	uni
CJ015_04410	phhB	-0.0107692	110.993	0.251578	-0.0428065	0.965856	0.98863	0.691934	156.347	0.194543	3.55671	0.000375525	0.00199049	0.762589	137.217	0.197252	3.86607	0.000110603	0.000558478	CDS		4a-hydroxytetrahydrobiopterin dehydratase	Pterin-4-alpha-carbinolamine dehydratase (EC 4.2.1.96)	bi	BB4106		100	BP3325	bi
CJ015_04415		-0.522625	1833.33	0.246564	-2.11963	0.0340372	0.240679	0.232448	2451.02	0.237724	0.977808	0.32817	0.475608	1.33353	2231.13	0.241738	5.51642	3.45973e-08	3.21426e-07	CDS		membrane protein	putative inner membrane protein	bi	BB4105		100	BP3326	bi
CJ015_04425		0.549772	760.436	0.251834	2.18307	0.0290306	0.222803	0.00642328	668.219	0.23757	0.0270374	0.97843	0.983883	-0.926314	660.363	0.150956	-6.13633	8.44504e-10	9.5433e-09	CDS		phosphotransferase	Phosphotransferase involved in threonylcarbamoyladenosine t(6)A37 formation in tRNA	bi	BB4103		100	BP3328	bi
CJ015_04430	lptD	-0.305398	1726	0.129374	-2.36059	0.0182461	0.172294	0.0446162	2020.27	0.101371	0.44013	0.659843	0.77094	0.26892	1493.02	0.10035	2.67982	0.0073661	0.0231781	CDS		LPS-assembly protein LptD	Outer membrane protein Imp, required for envelope biogenesis / Organic solvent tolerance protein precursor	bi	BB4102		99.87	BP3329	bi
CJ015_04435	surA	0.139926	488.261	0.126734	1.10409	0.269555	0.616148	0.364362	571.97	0.0880793	4.13675	3.52253e-05	0.000255792	-0.241418	429.757	0.17784	-1.3575	0.174622	0.307798	CDS		peptidylprolyl isomerase	Survival protein SurA precursor (Peptidyl-prolyl cis-trans isomerase SurA) (EC 5.2.1.8)	bi	BB4101		100	BP3330	bi
CJ015_04440	rsmA	-0.136033	405.002	0.173194	-0.785433	0.4322	0.74014	0.0207621	450.121	0.149579	0.138803	0.889605	0.935262	-0.368506	302.462	0.195458	-1.88535	0.0593831	0.132744	CDS		16S rRNA (adenine(1518)-N(6)/adenine(1519)-N(6))-dimethyltransferase RsmA	SSU rRNA (adenine(1518)-N(6)/adenine(1519)-N(6))-dimethyltransferase (EC 2.1.1.182)	bi	BB4100	ksgA, rsmA	100	BP3331	bi
CJ015_04445	garK	-0.320218	233.364	0.284739	-1.1246	0.260758	0.607186	0.089707	285.073	0.215176	0.416901	0.676751	0.781676	-0.0559248	170.677	0.220141	-0.25404	0.799464	0.875648	CDS		glycerate kinase	Glycerate kinase (EC 2.7.1.31)	bi	BB4099	garK	100	BP3332	bi
CJ015_04450	pyk	0.0849456	486.713	0.219142	0.387628	0.698291	0.869203	0.535624	620.69	0.160532	3.33656	0.000848223	0.00392795	0.0169228	458.03	0.153433	0.110295	0.912176	0.948965	CDS		pyruvate kinase	Pyruvate kinase (EC 2.7.1.40)	bi	BB4098	pykA	100	BP3333	bi
CJ015_04455		-0.120034	93.4878	0.158509	-0.757271	0.448887	0.75257	0.140682	109.99	0.113394	1.24065	0.214734	0.348795	0.221783	85.2525	0.241088	0.919923	0.357613	0.522339	CDS		spore maturation protein	Fused spore maturation proteins A and B	bi	BB4097		100	BP3334	bi
CJ015_04460	fadE	0.201178	622.436	0.195642	1.0283	0.303809	0.643798	0.0796189	641.719	0.147701	0.539053	0.58985	0.71665	-0.269073	558.541	0.153008	-1.75856	0.0786522	0.166743	CDS		acyl-CoA dehydrogenase	Butyryl-CoA dehydrogenase (EC 1.3.99.2)	bi	BB4096		100		-
CJ015_04465	def_1	0.240781	151.431	0.180064	1.3372	0.181158	0.522668	-0.486803	129.192	0.164873	-2.95259	0.00315119	0.0119019	-0.679435	121.652	0.173324	-3.92003	8.85366e-05	0.00046041	CDS		peptide deformylase	Peptide deformylase (EC 3.5.1.88)	bi	BB4095		99.43	BP0039	bi
CJ015_04470	gloA	0.312745	572.038	0.233449	1.33967	0.180352	0.522668	-0.347329	488.331	0.200933	-1.72858	0.0838846	0.171088	-0.283245	534.274	0.192357	-1.47249	0.140888	0.262823	CDS		lactoylglutathione lyase	Lactoylglutathione lyase (EC 4.4.1.5)	bi	BB4094	gloA	100	BP0038	bi
CJ015_04475		-0.648953	130.704	0.236478	-2.74424	0.00606512	0.0964074	-0.307873	149.968	0.158141	-1.94683	0.0515556	0.116497	0.363874	95.3051	0.206225	1.76445	0.0776565	0.165187	CDS		SprT family zinc-dependent metalloprotease	Putative predicted metal-dependent hydrolase	bi	BB4093		100	BP0037	bi
CJ015_04480	plsC_2	-0.0573797	156.457	0.206169	-0.278313	0.780772	0.909103	-0.667509	138.838	0.175774	-3.79753	0.000146145	0.0008846	-0.535593	113.233	0.190569	-2.81049	0.00494668	0.0163188	CDS		lysophospholipid acyltransferase family protein	1-acyl-sn-glycerol-3-phosphate acyltransferase (EC 2.3.1.51)	bi	BB4092		100	BP0036	bi
CJ015_04485		-0.345329	100.407	0.260866	-1.32378	0.185577	0.527699	-0.462225	98.7129	0.18371	-2.51605	0.0118677	0.0357555	-0.149916	70.5673	0.252484	-0.593764	0.55267	0.696916	CDS		D-glycero-beta-D-manno-heptose 1,7-bisphosphate 7-phosphatase	Histidinol-phosphatase (EC 3.1.3.15)	bi	BB4091		100	BP0035	bi
CJ015_04490	glyS	-0.135664	521.882	0.192467	-0.704869	0.480892	0.768532	-0.620512	477.807	0.157667	-3.93557	8.29988e-05	0.000544542	-0.444576	376.059	0.15702	-2.83133	0.00463556	0.0154881	CDS		glycine--tRNA ligase subunit beta	Glycyl-tRNA synthetase beta chain (EC 6.1.1.14)	bi	BB4090	glyS, glyS(b)	100	BP0034	bi
CJ015_04495	glyQ	-0.134767	441.91	0.184102	-0.732023	0.464155	0.759626	-0.474386	419.042	0.158755	-2.98817	0.00280658	0.0107827	0.225827	405.181	0.124046	1.82051	0.0686812	0.149408	CDS		glycine--tRNA ligase subunit alpha	Glycyl-tRNA synthetase alpha chain (EC 6.1.1.14)	bi	BB4089	glyQ, glyS(a)	100	BP0033	bi
CJ015_04500		-0.229214	98.3362	0.266912	-0.858762	0.390472	0.712622	-0.123736	109.349	0.242757	-0.509713	0.610253	0.73346	-0.281137	70.5014	0.258994	-1.08549	0.277703	0.434726	CDS		MFS transporter	probable transporter	bi	BB4088		100	BP0032	bi
CJ015_04505		-0.880289	31.119	0.307987	-2.8582	0.00426051	0.0830078	0.412303	47.2942	0.265285	1.55419	0.120139	0.223729	1.40567	31.5466	0.273095	5.14717	2.64447e-07	2.16203e-06	CDS		oxaloacetate decarboxylase	Isocitrate lyase (EC 4.1.3.1)	bi	BB4087		100	BP0718	uni
CJ015_04510		-0.572763	8.78243	0.376933	-1.51953	0.128628	NA	0.62464	15.1546	0.494277	1.26375	0.206321	0.339479	1.46857	8.39281	0.456573	3.2165	0.00129763	0.00508345	CDS		3-isopropylmalate dehydratase small subunit	3-isopropylmalate dehydratase small subunit (EC 4.2.1.33)	bi	BB4086		99.42	BP1482	uni
CJ015_04515		-1.0601	34.2631	0.355352	-2.98324	0.0028521	0.0681454	1.35382	86.8557	0.379701	3.5655	0.000363169	0.00193594	2.18253	45.9435	0.273247	7.9874	1.37809e-15	2.72202e-14	CDS		3-isopropylmalate dehydratase large subunit	3-isopropylmalate dehydratase large subunit (EC 4.2.1.33)	bi	BB4085		100	BP1481	uni
CJ015_04520		-1.03414	48.1107	0.372999	-2.77249	NA	NA	1.04623	109.227	0.453688	2.30606	NA	NA	2.33829	56.4974	0.294059	7.95175	1.83888e-15	3.58697e-14	CDS		GntR family transcriptional regulator	Transcriptional regulator, GntR family	bi	BB4084		100	BP2364	uni
CJ015_04525		-0.974224	203.106	0.377033	-2.58392	NA	NA	1.39288	615.538	0.64401	2.16283	0.0305541	0.0763608	3.25858	221.238	0.220212	14.7974	1.52169e-49	1.32471e-47	CDS		tripartite tricarboxylate transporter substrate binding protein	putative exported protein	bi	BB4083		100		-
CJ015_04530		-0.523029	240.424	0.267494	-1.95529	0.0505487	0.289645	-0.37369	262.105	0.236621	-1.57928	0.114272	0.21602	-0.0336427	163.126	0.164477	-0.204544	0.837929	0.902472	CDS		crotonase/enoyl-CoA hydratase family protein	Enoyl-CoA hydratase (EC 4.2.1.17)	bi	BB4082		100	BP3198	uni
CJ015_04535		-0.172734	371.24	0.17987	-0.960329	0.336889	0.671294	-0.556435	347.504	0.142765	-3.89757	9.71625e-05	0.000622663	-0.623348	255.652	0.164769	-3.78316	0.000154851	0.000755926	CDS		fumarate hydratase	Fumarate hydratase class I, aerobic (EC 4.2.1.2)	bi	BB4081		99.8		-
CJ015_04540		-0.214368	56.8876	0.218616	-0.980571	0.326804	0.663593	0.437289	74.3248	0.167572	2.60956	0.0090659	0.0284015	0.853158	64.6894	0.236324	3.61012	0.000306059	0.00139013	CDS		MaoC family dehydratase N-terminal domain-containing protein	COGs COG3777	bi	BB4080		100		-
CJ015_04545		-0.357686	32.7868	0.302458	-1.1826	0.236968	0.58298	0.398563	45.0079	0.210893	1.88989	0.0587732	0.129622	0.683919	30.1662	0.323924	2.11136	0.0347414	0.0860935	CDS		CaiB/BaiF CoA-transferase family protein	L-carnitine dehydratase/bile acid-inducible protein F (EC 2.8.3.16)	bi	BB4079		100		-
CJ015_04550		0.136915	312.437	0.200363	0.683334	0.494396	0.77071	0.437829	379.437	0.196558	2.22749	0.0259149	0.0668315	0.0739825	300.337	0.197963	0.37372	0.708613	0.816268	CDS		CoA ester lyase	Citrate lyase beta chain (EC 4.1.3.6)	bi	BB4078		100	BP1348	uni
CJ015_04555		-0.246012	102.607	0.306797	-0.801873	0.422626	0.733131	0.116638	125.846	0.174688	0.667694	0.504329	0.646396	0.35418	88.6895	0.304317	1.16385	0.244483	0.396726	CDS		sugar kinase	putative sugar kinase	bi	BB4077		100		-
CJ015_04560		-0.61085	7.35626	0.366662	-1.66598	0.0957178	NA	0.39226	11.0748	0.457173	0.858012	0.390886	0.539943	0.499747	4.95416	0.547962	0.912012	0.361763	0.525253	CDS		tripartite tricarboxylate transporter substrate binding protein	Tricarboxylate transport protein TctC	bi	BB4076		100	BP0817	uni
CJ015_04565		-0.269486	2.60282	0.365748	-0.736806	0.46124	NA	0.822759	3.89983	0.483147	1.70292	0.0885835	0.177964	0.480688	2.52867	0.668582	0.718967	0.472161	0.627879	CDS		SDR family oxidoreductase	Oxidoreductase, short-chain dehydrogenase/reductase family (EC 1.1.1.-)	bi	BB4075		100		-
CJ015_04570		-0.0883175	6.35414	0.367519	-0.240307	0.810092	NA	0.902368	10.3213	0.574753	1.57001	0.116413	0.21905	0.861165	7.06513	0.510567	1.68668	0.0916643	0.188419	CDS		NAD(P)-dependent oxidoreductase	2-hydroxy-3-oxopropionate reductase (EC 1.1.1.60)	bi	BB4074		100	BP1169	uni
CJ015_04575		-0.427702	6.51716	0.367303	-1.16444	0.244247	NA	0.733133	11.4354	0.532657	1.37637	0.168707	0.290744	1.35943	6.09329	0.590177	2.30343	0.0212548	0.0571291	CDS		SDR family oxidoreductase	D-beta-hydroxybutyrate dehydrogenase (EC 1.1.1.30)	bi	BB4073		100	BP0229	bi
CJ015_04580		-0.855502	31.0843	0.361627	-2.3657	0.0179961	0.171776	0.854559	61.2166	0.466866	1.83042	0.0671877	0.144246	1.20846	25.9373	0.314098	3.84742	0.00011937	0.000599686	CDS		N-acyl homoserine lactonase family protein	SoxH protein, homolog	bi	BB4072		100		-
CJ015_04585	pcaC	-0.275069	91.05	0.375019	-0.73348	NA	NA	1.02722	185.264	0.641443	1.60142	0.109285	0.208991	1.071	80.1002	0.280806	3.81403	0.000136721	0.000677264	CDS		carboxymuconolactone decarboxylase family protein	4-carboxymuconolactone decarboxylase (EC 4.1.1.44)	bi	BB4071	pcaC	100	BP0231	bi
CJ015_04590		-0.990387	13.224	0.362411	-2.73277	0.00628034	0.0981853	1.5552	37.4275	0.349949	4.44406	8.82768e-06	7.46138e-05	1.6385	13.325	0.452195	3.62343	0.000290717	0.00133333	CDS		sulfolactaldehyde 3-reductase	3-hydroxyisobutyrate dehydrogenase (EC 1.1.1.31)	bi	BB4070		100	BP1447	uni
CJ015_04595		0.239038	456.628	0.13338	1.79215	0.0731083	0.352949	-0.685399	367.014	0.0949826	-7.21605	5.35212e-13	1.23679e-11	-0.443137	392.728	0.163106	-2.71687	0.00659031	0.0209615	CDS		GntR family transcriptional regulator	Predicted regulator PutR for proline utilization, GntR family	bi	BB4069		100	BP0233	bi
CJ015_04600		0.400783	904.949	0.169236	2.36819	0.0178752	0.171053	-0.537271	718.866	0.160706	-3.3432	0.000828196	0.00385423	-1.14971	695.229	0.142167	-8.08707	6.11149e-16	1.24914e-14	CDS		TRAP transporter substrate-binding protein	TRAP-type C4-dicarboxylate transport system, periplasmic component	bi	BB4068		100	BP0234	bi
CJ015_04605		-0.671394	19.8773	0.344556	-1.94858	0.0513455	0.290703	1.51446	46.95	0.334094	4.53303	5.81439e-06	5.13659e-05	0.903355	17.8906	0.39144	2.30777	0.0210118	0.0566704	CDS		TRAP transporter large permease subunit	TRAP dicarboxylate transporter, DctM subunit, unknown substrate 7	bi	BB4067		100	BP0235	bi
CJ015_04610		-0.741327	10.8466	0.354101	-2.09355	0.0363001	NA	0.163015	15.4109	0.356164	0.457698	0.64717	0.761443	1.49956	12.3956	0.452269	3.31564	0.000914343	0.00376057	CDS		MmgE/PrpD family protein	Immune-responsive protein 1	bi	BB4066		99.57	BP0808	uni
CJ015_04615		-0.0101676	27.3262	0.274716	-0.0370111	0.970476	0.990556	-0.154616	28.4984	0.227759	-0.678859	0.497227	0.640267	-0.230484	22.9098	0.322284	-0.715159	0.474511	0.629068	CDS		tripartite tricarboxylate transporter substrate binding protein	Tricarboxylate transport protein TctC	bi	BB4065		100	BP0237	bi
CJ015_04620	folK	-0.551314	56.9384	0.318759	-1.72956	0.0837081	0.368733	-1.03257	52.5987	0.304677	-3.38905	0.000701349	0.00333674	-0.0846048	34.7691	0.317489	-0.266481	0.789869	0.870207	CDS		2-amino-4-hydroxy-6-hydroxymethyldihydropteridine diphosphokinase	2-amino-4-hydroxy-6-hydroxymethyldihydropteridine pyrophosphokinase (EC 2.7.6.3)	bi	BB4064	folK	98.77	BP0238	bi
CJ015_04625	pcnB	-0.139739	332.84	0.186461	-0.749427	0.4536	0.755228	-0.345566	329.005	0.156736	-2.20476	0.0274708	0.0701499	0.106049	291.667	0.165846	0.639442	0.522535	0.671158	CDS		polynucleotide adenylyltransferase PcnB	Poly(A) polymerase (EC 2.7.7.19)	bi	BB4063	pcnB	100	BP0239	bi
CJ015_04630		0.00427953	256.153	0.215367	0.0198709	0.984146	0.992298	-0.292785	246.572	0.176566	-1.65822	0.0972731	0.190844	-0.0472136	225.329	0.188968	-0.24985	0.802704	0.878173	CDS		HAD-IB family hydrolase	Phosphoserine phosphatase (EC 3.1.3.3)	bi	BB4062		100	BP0240	bi
CJ015_04635	hda	-0.68938	296.982	0.283081	-2.43528	0.0148804	0.156536	-0.842199	296.302	0.263291	-3.19874	0.00138028	0.00592941	0.457775	212.704	0.175842	2.60333	0.00923225	0.0281365	CDS		DnaA regulatory inactivator Hda	Chromosomal replication initiator protein DnaA	bi	BB4061		100	BP0241	bi
CJ015_04640	purM	0.267194	910.252	0.168606	1.58472	0.11303	0.424045	-0.105835	863.711	0.132425	-0.799211	0.424168	0.571445	-0.443832	791.476	0.227678	-1.94938	0.05125	0.118043	CDS		phosphoribosylformylglycinamidine cyclo-ligase	Phosphoribosylformylglycinamidine cyclo-ligase (EC 6.3.3.1)	bi	BB4060	purM, purG	100	BP0242	bi
CJ015_04645	miaA	-0.369901	87.333	0.28136	-1.31469	0.188614	0.529662	-0.519117	89.149	0.177578	-2.92332	0.0034632	0.0128426	0.122676	65.8124	0.304351	0.403073	0.686895	0.802601	CDS		tRNA (adenosine(37)-N6)-dimethylallyltransferase MiaA	tRNA dimethylallyltransferase (EC 2.5.1.75)	bi	BB4059	miaA, trpX	100	BP0243	bi
CJ015_04650	mutL	-0.000389654	617.846	0.219682	-0.00177372	0.998585	0.999546	-0.327528	592.098	0.162175	-2.01959	0.0434259	0.101601	-0.327584	495.572	0.219501	-1.4924	0.135593	0.254156	CDS		DNA mismatch repair endonuclease MutL	DNA mismatch repair protein MutL	bi	BB4058	mutL	100	BP0244	bi
CJ015_04655	dedA	0.124317	419.596	0.150079	0.82834	0.407478	0.72303	-0.557491	362.912	0.119735	-4.65604	3.22342e-06	2.97074e-05	-0.611253	329.353	0.14154	-4.31858	1.57036e-05	9.53783e-05	CDS		VTT domain-containing protein	DedA protein	bi	BB4057	dedA	100	BP0245	bi
CJ015_04660		0.496614	1244.96	0.277346	1.79059	0.0733583	0.352949	0.246233	1211.37	0.256954	0.958277	0.337923	0.484785	-0.59767	1152.49	0.119876	-4.98575	6.17215e-07	4.84395e-06	CDS		N-acetylmuramoyl-L-alanine amidase	N-acetylmuramoyl-L-alanine amidase (EC 3.5.1.28)	bi	BB4056	amiC	100	BP0246	bi
CJ015_04670	fumC	0.268169	545.75	0.132381	2.02574	0.0427915	0.269352	0.166473	573.41	0.0880076	1.89158	0.0585471	0.129184	0.022811	550.811	0.149424	0.15266	0.878667	0.926776	CDS		class II fumarate hydratase	Fumarate hydratase class II (EC 4.2.1.2)	bi	BB4054	fumC	99.78	BP0248	bi
CJ015_04675		-0.395187	52.8839	0.314728	-1.25565	0.209244	0.554304	0.245973	71.9979	0.29572	0.831778	0.405534	0.553979	0.616486	47.3634	0.325881	1.89175	0.0585237	0.131134	CDS		AEC family transporter	putative membrane protein	bi	BB4053		99.39	BP0249	bi
CJ015_04680		0.268787	1669.79	0.248544	1.08145	0.279499	0.6244	0.15963	1721.98	0.218955	0.729055	0.465968	0.611873	0.299387	1877.92	0.300044	0.997811	0.318371	0.480315	CDS		tripartite tricarboxylate transporter substrate binding protein BugE	Tricarboxylate transport protein TctC	bi	BB4052		100	BP0250	bi
CJ015_04685		-0.707204	84.5307	0.186055	-3.80105	0.000144083	0.0130327	-0.543591	92.3874	0.132779	-4.09394	4.24113e-05	0.000300078	0.416312	60.4648	0.212606	1.95814	0.0502135	0.11594	CDS		LysR substrate-binding domain-containing protein	LysR family transcriptional regulator	bi	BB4051		98.33	BP0251	bi
CJ015_04690	ggt_1	-0.031407	141.037	0.199063	-0.157775	0.874634	0.950995	1.17896	254.983	0.158593	7.43389	1.0545e-13	2.6884e-12	0.228426	132.955	0.226657	1.00781	0.313548	0.474782	CDS		gamma-glutamyltransferase	Gamma-glutamyltranspeptidase (EC 2.3.2.2)	bi	BB4050	ggt	98.8	BP0252	bi
CJ015_04695		-0.455436	30.1616	0.302759	-1.50429	0.132508	0.455275	-0.5764	31.8969	0.26735	-2.15597	0.0310859	0.0773601	-0.572594	16.3043	0.362123	-1.58121	0.113829	0.221945	CDS		CoA transferase	CAIB/BAIF family protein	bi	BB4049		97.59	BP0253	bi
CJ015_04700		-0.0370725	8.85097	0.352332	-0.10522	0.916201	NA	0.19641	8.68382	0.370387	0.530282	0.595916	0.721033	-0.603848	6.23875	0.524845	-1.15052	0.249928	0.402535	CDS		tripartite tricarboxylate transporter substrate binding protein	Tricarboxylate transport protein TctC	bi	BB4048		96.93	BP0254	bi
CJ015_04705		0.171142	11.4619	0.30532	0.560534	0.575115	NA	0.537868	14.6766	0.27943	1.92488	0.054245	0.121115	0.0958432	11.867	0.399449	0.239938	0.810378	0.883327	CDS		acyl-CoA dehydrogenase family protein	Acyl-CoA dehydrogenase (EC 1.3.8.7)	bi	BB4047		98.24	BP0670	uni
CJ015_04710		-0.101431	99.9119	0.309839	-0.327368	0.74339	0.891153	0.849527	155.637	0.286814	2.96194	0.00305709	0.0115932	0.533711	106.391	0.250573	2.12996	0.0331747	0.0828662	CDS		LysR substrate-binding domain-containing protein	Transcriptional regulator, LysR family	bi	BB4046		98.32	BP3255	bi
CJ015_04715	purU_1	-0.115893	205.658	0.240246	-0.482393	0.629527	0.833943	0.0631705	229.727	0.201367	0.313709	0.753742	0.840857	0.518643	211.97	0.158344	3.27542	0.00105506	0.00425008	CDS		formyltetrahydrofolate deformylase	Formyltetrahydrofolate deformylase (EC 3.5.1.10)	bi	BB4045		99.3	BP3254	bi
CJ015_04720		-0.800027	285.449	0.284598	-2.81108	0.00493762	0.086978	-0.398352	328.405	0.281969	-1.41275	0.157729	0.277742	0.808676	221.051	0.202701	3.98949	6.62147e-05	0.000354528	CDS		NAD(P)/FAD-dependent oxidoreductase	Aminobutyraldehyde dehydrogenase (EC 1.2.1.19)	bi	BB4044		96.21	BP3253	bi
CJ015_04725		-0.710607	82.4211	0.268748	-2.64414	0.00818988	0.115663	-0.0223599	103.693	0.201964	-0.110712	0.911845	0.945505	0.870226	71.0412	0.30602	2.84369	0.0044594	0.0149633	CDS		flavin reductase family protein	Nitrilotriacetate monooxygenase component B (EC 1.14.13.-)	bi	BB4043		100	BP3252	bi
CJ015_04730	pdxH	-0.395539	436.23	0.16097	-2.45722	0.0140015	0.151977	-0.375244	458.036	0.109614	-3.42333	0.000618587	0.00299462	0.0801109	335.722	0.15447	0.518618	0.604027	0.739083	CDS		pyridoxamine 5'-phosphate oxidase	Pyridoxamine 5'-phosphate oxidase (EC 1.4.3.5)	bi	BB4042	pdxH	100	BP3251	bi
CJ015_04735		-0.8368	52.4668	0.264752	-3.16069	0.00157395	0.0498286	0.921075	101.468	0.159082	5.78993	7.04178e-09	1.0725e-07	1.22546	51.5955	0.306855	3.99361	6.50758e-05	0.000348827	CDS		gamma-glutamylcyclotransferase	Cation transport protein chaC	bi	BB4041		100	BP3250	bi
CJ015_04740		-0.00191536	232.941	0.242865	-0.00788655	0.993708	0.997207	0.241096	269.92	0.227685	1.0589	0.289644	0.434513	-0.307124	188.709	0.204979	-1.49832	0.13405	0.25247	CDS		MFS transporter	putative inner membrane efflux protein	bi	BB4040		100	BP3249	bi
CJ015_04745		-0.507041	207.099	0.215534	-2.35249	0.0186482	0.172571	-0.43996	220.71	0.167649	-2.6243	0.00868269	0.0275579	-0.133816	134.498	0.179502	-0.745486	0.455978	0.612794	CDS		tRNA threonylcarbamoyladenosine dehydratase	FIG00432002: hypothetical protein	bi	BB4039		99.66	BP3248	bi
CJ015_04750		-0.305294	7.25542	0.331817	-0.920067	0.357538	NA	0.330168	9.78597	0.31004	1.06492	0.286912	0.432072	0.507726	7.2298	0.474485	1.07006	0.284593	0.441834	CDS		GntR family transcriptional regulator	Transcriptional regulator, GntR family	bi	BB4038		99.59	BP3247	bi
CJ015_04755		0.0498016	165.596	0.312963	0.15913	0.873567	0.950995	0.528013	214.469	0.311719	1.69387	0.0902893	0.18031	-0.216876	140.664	0.262903	-0.82493	0.409412	0.572004	CDS		AMP-binding protein	Long-chain-fatty-acid--CoA ligase (EC 6.2.1.3)	bi	BB4037		100	BP3246	bi
CJ015_04760		-0.0452464	90.8011	0.335167	-0.134996	0.892615	0.960488	0.980194	149.692	0.338077	2.89932	0.00373968	0.0136308	0.00717776	81.5618	0.203581	0.0352575	0.971874	0.982558	CDS		tripartite tricarboxylate transporter substrate binding protein	putative conserved membrane protein	bi	BB4036		100	BP3245	bi
CJ015_04765		-0.0743622	60.0437	0.325076	-0.228753	0.819061	0.923327	0.460692	80.2025	0.283316	1.62607	0.103935	0.201138	-0.223524	48.3937	0.228799	-0.976946	0.328596	0.492423	CDS		SDR family oxidoreductase	3-oxoacyl-[acyl-carrier protein] reductase (EC 1.1.1.100)	bi	BB4035		99.15	BP3244	bi
CJ015_04770		-0.369287	180.747	0.196578	-1.87857	0.0603027	0.318693	-0.568796	179.38	0.119428	-4.76269	1.91034e-06	1.86307e-05	0.105162	142.131	0.183768	0.572255	0.567149	0.708627	CDS		aminotransferase class IV family protein	Aminodeoxychorismate lyase (EC 4.1.3.38)	bi	BB4034		99.04	BP3242	bi
CJ015_04775	pabB	-0.616037	50.5701	0.25025	-2.46169	0.0138286	0.150962	-0.0847762	60.9992	0.212123	-0.399656	0.68941	0.792264	0.703866	42.2348	0.232908	3.02207	0.00251049	0.00905564	CDS		aminodeoxychorismate synthase component I	Para-aminobenzoate synthase, aminase component (EC 2.6.1.85)	bi	BB4033		99.73	BP3241	bi
CJ015_04780	uvrA_1	-0.102605	908.996	0.199308	-0.514806	0.606689	0.827877	0.175522	1055.27	0.168751	1.04012	0.298283	0.44477	0.309613	864.014	0.107572	2.87818	0.00399972	0.0135759	CDS		excinuclease ABC subunit UvrA	Excinuclease ABC subunit A, dimeric form	bi	BB4032	uvrA2	99.9	BP3240	bi
CJ015_04785		0.21798	4191.67	0.223187	0.976671	0.328732	0.664991	-0.210183	3883.06	0.194229	-1.08214	0.279191	0.423435	-0.644898	3454.15	0.272386	-2.36759	0.0179042	0.0495979	CDS			hypothetical protein	bi	BB4031		100	BP3239A	bi
CJ015_04790		-0.0372827	345.584	0.156859	-0.237683	0.812127	0.920701	-0.230659	345.522	0.128269	-1.79824	0.0721382	0.152777	0.333139	348.395	0.200406	1.66232	0.0964482	0.196024	CDS		LysR family transcriptional regulator	putative LysR-family transcriptional regulator	bi	BB4030		99.68	BP3239	bi
CJ015_04795		-0.0168887	1034.94	0.150695	-0.112072	0.910766	0.966382	0.779908	1510.54	0.108881	7.16292	7.89756e-13	1.78973e-11	0.543737	1142.69	0.125416	4.33545	1.45461e-05	8.88065e-05	CDS		glycosyltransferase family 2 protein	Dolichol-phosphate mannosyltransferase (EC 2.4.1.83) in lipid-linked oligosaccharide synthesis cluster	bi	BB4029		100	BP3238	bi
CJ015_04800		0.325379	470.729	0.326235	0.997375	0.318583	0.657864	-0.384215	384.832	0.309103	-1.243	0.213869	0.348233	-0.885496	383.708	0.295703	-2.99454	0.00274855	0.00976736	CDS		ABC transporter substrate-binding protein	putative binding-protein-dependent transport protein (periplasmic)	bi	BB4028		100	BP3237	bi
CJ015_04805		-0.0913798	27.1794	0.368524	-0.247962	0.804164	0.918077	-1.16778	21.6105	0.466211	-2.50483	0.012251	0.0367217	-0.786063	17.3489	0.350414	-2.24324	0.0248815	0.0654914	CDS		ABC transporter permease	Dipeptide transport system permease protein DppB (TC 3.A.1.5.2)	bi	BB4027		100	BP3803	uni
CJ015_04810		0.0578677	33.1776	0.330845	0.174909	0.861151	0.943343	-0.663126	28.5075	0.418383	-1.58498	0.112972	0.214208	-0.374744	26.0034	0.285297	-1.31352	0.189007	0.327505	CDS		ABC transporter permease	Dipeptide transport system permease protein DppC (TC 3.A.1.5.2)	bi	BB4026		100	BP3804	uni
CJ015_04815		0.277674	37.2024	0.331158	0.838492	0.401754	0.720046	-0.35934	32.3326	0.333409	-1.07778	0.281134	0.425419	-0.620326	30.9043	0.31667	-1.9589	0.0501242	0.115884	CDS		ABC transporter ATP-binding protein	Oligopeptide transport ATP-binding protein OppD (TC 3.A.1.5.1)	bi	BB4025		100	BP3859	uni
CJ015_04825		0.239791	22.9734	0.276572	0.867011	0.385936	0.708295	0.433764	28.7794	0.253049	1.71415	0.0865013	0.175052	0.135669	23.4623	0.333706	0.406552	0.684337	0.800863	CDS		VOC family protein	3-demethylubiquinone-9 3-methyltransferase	bi	BB4023		99.39		-
CJ015_04830		-0.332834	100.862	0.200983	-1.65603	0.0977155	0.402235	1.302	200.928	0.13817	9.42317	4.3766e-21	2.20759e-19	1.24291	130.215	0.198528	6.2606	3.83489e-10	4.57559e-09	CDS		indoleacetamide hydrolase	Indoleacetamide hydrolase (EC 3.5.1.-)	bi	BB4022		99.59	BP1874	uni
CJ015_04835		0.0930307	459.454	0.23578	0.394565	0.693164	0.867801	0.170615	502.913	0.211461	0.806841	0.419758	0.567133	0.399321	498.231	0.257569	1.55035	0.121058	0.233234	CDS		hypothetical protein	ortholog of Bordetella pertussis (BX470248) BP3235	bi	BB4021		94.35	BP3235	bi
CJ015_04840		-0.169213	58.3225	0.229074	-0.738681	0.460101	0.757394	-0.904242	50.3646	0.217206	-4.16306	3.14011e-05	0.000230521	-0.587493	39.8548	0.355967	-1.65041	0.0988582	0.19961	CDS		DMT family transporter	Permease of the drug/metabolite transporter (DMT) superfamily	bi	BB4020		100	BP3234	bi
CJ015_04845	ettA	0.171123	1430.79	0.215605	0.793689	0.427377	0.73642	-0.505442	1228.19	0.170609	-2.96258	0.00305076	0.011588	-0.420811	1203.13	0.219347	-1.91847	0.0550514	0.124962	CDS		energy-dependent translational throttle protein EttA	putative ABC transport ATP-binding subunit	bi	BB4019		100	BP3034	uni
CJ015_04850		-0.0650339	85.2021	0.201684	-0.322455	0.747108	0.891415	-0.432745	81.1529	0.164318	-2.63358	0.00844904	0.0270087	-0.0751195	72.917	0.196261	-0.382752	0.701903	0.812215	CDS		isochorismatase family protein	Isochorismatase (EC 3.3.2.1)	bi	BB4018		100		-
CJ015_04855		0.578249	498.184	0.271199	2.13219	0.0329908	0.238638	0.737728	576.213	0.243592	3.02854	0.00245739	0.00970337	0.471294	692.083	0.152115	3.09827	0.00194657	0.00726256	CDS		glycine zipper 2TM domain-containing protein	Osmotically inducible lipoprotein B precursor	bi	BB4017	osmB	98.63	BP3231	bi
CJ015_04860	minE	0.223566	214.812	0.242581	0.921612	0.356731	0.684322	0.293231	236.37	0.188179	1.55826	0.119172	0.222281	0.446158	256.011	0.224069	1.99116	0.0464629	0.109595	CDS		cell division topological specificity factor MinE	Cell division topological specificity factor MinE	bi	BB4016	minE	100	BP3229	bi
CJ015_04865	minD	0.145472	899.275	0.150781	0.96479	0.33465	0.669952	0.236836	996.982	0.104432	2.26785	0.0233383	0.0616558	0.286021	965.956	0.178942	1.5984	0.109955	0.215823	CDS		septum site-determining protein MinD	Septum site-determining protein MinD	bi	BB4015	minD	100	BP3228	bi
CJ015_04870	minC	-0.688285	367.677	0.276245	-2.49157	0.012718	0.14337	-0.25506	430.547	0.252421	-1.01045	0.312278	0.460224	0.798197	302.619	0.156814	5.0901	3.57879e-07	2.88781e-06	CDS		septum site-determining protein MinC	Septum site-determining protein MinC	bi	BB4014	minC	99.66	BP3227	bi
CJ015_04875	glnS	0.451587	1713.75	0.107873	4.18629	2.83555e-05	0.00414317	-0.102473	1531.55	0.0767466	-1.33521	0.181806	0.307667	-0.104443	1782.15	0.113943	-0.916629	0.359337	0.523472	CDS		glutamine--tRNA ligase/YqeY domain fusion protein	Glutaminyl-tRNA synthetase (EC 6.1.1.18)	bi	BB4013	glnS	99.83	BP3226	bi
CJ015_04880		-0.440477	277.674	0.166815	-2.64051	0.00827811	0.116476	0.00824188	330.428	0.115636	0.0712742	0.94318	0.964354	0.554448	249.169	0.176837	3.13537	0.00171639	0.00651538	CDS		cytochrome ubiquinol oxidase subunit I	Cytochrome d ubiquinol oxidase subunit I (EC 1.10.3.-)	bi	BB4012		100	BP3225	bi
CJ015_04885		-0.216661	128.825	0.163535	-1.32486	0.185217	0.527466	0.247397	161.256	0.135027	1.8322	0.0669222	0.143742	0.198519	110.002	0.171485	1.15765	0.247008	0.39972	CDS		cytochrome d ubiquinol oxidase subunit II	Cytochrome d ubiquinol oxidase subunit II (EC 1.10.3.-)	bi	BB4011		100	BP3224	bi
CJ015_04890	risK	-0.201101	69.0168	0.226688	-0.887127	0.375011	0.698046	0.859454	108.158	0.158458	5.42387	5.83214e-08	7.64206e-07	0.750943	73.6743	0.2297	3.26923	0.00107842	0.00433304	CDS		ATP-binding protein	putative two-component sensor	bi	BB4010		99.79	BP3223	bi
CJ015_04895	ompR	-0.384264	96.5526	0.276685	-1.38881	0.164889	0.500186	0.00799439	113.379	0.24856	0.0321629	0.974342	0.982088	0.487572	83.5395	0.217161	2.24521	0.0247549	0.0653413	CDS		response regulator	Two-component system response regulator OmpR	bi	BB4009	ompR, ompB, kmt	100	BP3222	bi
CJ015_04905	recQ	-0.419133	490.279	0.16106	-2.60234	0.00925903	0.123421	0.0763072	595.447	0.128791	0.592489	0.553524	0.685997	0.329282	410.674	0.139257	2.36456	0.0180514	0.0499762	CDS		DNA helicase RecQ	ATP-dependent DNA helicase RecQ	bi	BB4007		100	BP3422	bi
CJ015_04910	ruvB	-0.245206	757.777	0.0980263	-2.50143	0.0123694	0.141968	-0.357403	764.446	0.0796031	-4.48982	7.12832e-06	6.12435e-05	0.117903	639.164	0.124019	0.950689	0.341762	0.506183	CDS		Holliday junction branch migration DNA helicase RuvB	Holliday junction DNA helicase RuvB	bi	BB4006	ruvB	100	BP3421	bi
CJ015_04915		-0.24398	156.208	0.235333	-1.03674	0.299856	0.642862	-0.52742	149.931	0.209981	-2.51175	0.0120133	0.0361477	-0.179974	114.945	0.180803	-0.995416	0.319534	0.481915	CDS		threo-3-hydroxy-L-aspartate ammonia-lyase	Threonine dehydratase, catabolic (EC 4.3.1.19)	bi	BB4005		99.69	BP3420	bi
CJ015_04920		0.190326	344.577	0.194683	0.977618	0.328263	0.664991	0.880065	496.421	0.186274	4.72457	2.30605e-06	2.20769e-05	0.278334	369.816	0.175376	1.58707	0.112498	0.220018	CDS		complex I NDUFA9 subunit family protein	NAD-dependent epimerase/dehydratase	bi	BB4004		100	BP3419	bi
CJ015_04925	ruvA	-0.137751	227.745	0.177756	-0.774945	0.438372	0.743471	-0.483486	214.752	0.130173	-3.71418	0.00020386	0.00118209	-0.126032	183.209	0.198943	-0.633508	0.526402	0.673915	CDS		Holliday junction branch migration protein RuvA	Holliday junction DNA helicase RuvA	bi	BB4003	ruvA	100	BP3418	bi
CJ015_04930	ruvC	-0.366943	123.348	0.260357	-1.40938	0.158722	0.489278	-0.882641	111.882	0.226191	-3.9022	9.53214e-05	0.000612538	-0.180449	85.0096	0.231546	-0.779322	0.43579	0.595365	CDS		crossover junction endodeoxyribonuclease RuvC	Crossover junction endodeoxyribonuclease RuvC (EC 3.1.22.4)	bi	BB4002	ruvC	100	BP3417	bi
CJ015_04935	purH	-0.214053	527.485	0.154995	-1.38103	0.167269	0.501938	-0.158144	559.021	0.139196	-1.13612	0.255906	0.396844	0.148504	450.443	0.133407	1.11316	0.265638	0.420318	CDS		bifunctional phosphoribosylaminoimidazolecarboxamide formyltransferase/IMP cyclohydrolase	IMP cyclohydrolase (EC 3.5.4.10) / Phosphoribosylaminoimidazolecarboxamide formyltransferase (EC 2.1.2.3)	bi	BB4001	purH	100	BP3416	bi
CJ015_04940	fis	0.0918925	224.92	0.177305	0.518273	0.604268	0.826262	-0.0628073	228.294	0.121686	-0.516142	0.605755	0.72955	-0.180285	199.532	0.167518	-1.07621	0.281832	0.438997	CDS		helix-turn-helix domain-containing protein	DNA-binding protein Fis	bi	BB4000	fis	100	BP3415	bi
CJ015_04945	dusB	0.13228	2510.13	0.115729	1.14302	0.253032	0.601168	-0.256673	2358.89	0.0907682	-2.82779	0.00468713	0.0164084	-0.469435	2049.48	0.164262	-2.85785	0.00426528	0.0143735	CDS		tRNA dihydrouridine synthase DusB	tRNA dihydrouridine synthase B (EC 1.-.-.-)	bi	BB3999		100	BP3414	bi
CJ015_04950		-0.291338	298.145	0.199757	-1.45846	0.144713	0.47069	-0.54077	290.727	0.187613	-2.88237	0.00394697	0.0142535	-0.179632	216.575	0.250856	-0.716078	0.473943	0.628648	CDS		UbiH/UbiF/VisC/COQ6 family ubiquinone biosynthesis hydroxylase	2-octaprenyl-6-methoxyphenol hydroxylase (EC 1.14.13.-)	bi	BB3998		99.75	BP3413	bi
CJ015_04955		-0.113396	132.844	0.222207	-0.51032	0.609827	0.830738	-0.0361574	146.567	0.150453	-0.240324	0.810079	0.880795	-0.0210398	113.788	0.250631	-0.0839473	0.933098	0.958168	CDS		membrane protein	putative inner membrane protein	bi	BB3997		100	BP3412	bi
CJ015_04960		-0.391312	210.89	0.204059	-1.91764	0.0551564	0.30368	0.26891	273.156	0.187842	1.43158	0.152265	0.271073	0.771845	217.114	0.222328	3.47165	0.000517273	0.00226205	CDS		aminopeptidase P N-terminal domain-containing protein	Xaa-Pro aminopeptidase (EC 3.4.11.9)	bi	BB3996		99.78	BP3411	bi
CJ015_04965		-0.949543	218.488	0.356807	-2.66122	0.00778569	0.111195	-0.801853	238.628	0.451506	-1.77595	0.0757409	0.158417	1.13326	146.307	0.204189	5.55007	2.85554e-08	2.67408e-07	CDS		sodium:calcium antiporter	Ca2+/Na+ antiporter	bi	BB3995		100	BP3410	bi
CJ015_04970		-0.137125	69.6938	0.32832	-0.417656	0.676199	0.857997	0.787561	106.387	0.331794	2.37365	0.0176134	0.0491228	1.0541	91.3282	0.230327	4.57655	4.7271e-06	3.1476e-05	CDS		hypothetical protein	ortholog of Bordetella pertussis (BX470248) BP3409	bi	BB3994		100	BP3409	bi
CJ015_04975	ompQ	-0.0691293	34.9768	0.264605	-0.261255	0.793896	0.913942	5.94048	1133	0.200372	29.6473	3.67271e-193	8.61433e-190	5.86647	994.318	0.208492	28.1376	3.40152e-174	7.99528e-171	CDS		porin	outer membrane porin protein OmpQ	bi	BB3993	ompQ	100	BP3405	bi
CJ015_04980		0.265519	353.844	0.184915	1.4359	0.151032	0.481754	0.525326	425.893	0.177669	2.95677	0.00310878	0.0117702	0.335977	404.155	0.15394	2.18251	0.0290716	0.0741539	CDS		cytochrome c oxidase assembly protein	putative inner membrane protein	bi	BB3992		100	BP3404	bi
CJ015_04985	galU	0.512349	710.468	0.196042	2.61347	0.00896283	0.121174	0.590389	797.904	0.154863	3.81234	0.000137658	0.000838639	0.252058	864.663	0.144369	1.74593	0.0808238	0.170306	CDS		UTP--glucose-1-phosphate uridylyltransferase GalU	UTP--glucose-1-phosphate uridylyltransferase (EC 2.7.7.9)	bi	BB3991		100	BP3403	bi
CJ015_04990		-0.123593	584.271	0.197521	-0.625721	0.531498	0.791893	1.12504	1029.56	0.137541	8.17967	2.84632e-16	9.14526e-15	0.618797	631.248	0.143499	4.31219	1.61643e-05	9.75463e-05	CDS		M48 family metalloprotease	Exported zinc metalloprotease YfgC precursor	bi	BB3990		100	BP3402	bi
CJ015_04995		0.118076	246.019	0.156457	0.754689	0.450436	0.753661	0.0146112	251.595	0.108507	0.134657	0.892883	0.937657	-0.319477	208.505	0.164885	-1.93758	0.0526751	0.120558	CDS		alpha/beta fold hydrolase	Hydrolase, alpha/beta fold family functionally coupled to Phosphoribulokinase	bi	BB3989		99.45	BP3401	bi
CJ015_05000		0.20042	170.481	0.15175	1.32072	0.186594	0.529478	0.127334	177.655	0.110914	1.14804	0.25095	0.391355	-0.175085	158.442	0.181556	-0.964358	0.334867	0.498482	CDS		nuclear transport factor 2 family protein	Alternative dihydrofolate reductase 3	bi	BB3988		100	BP3400	bi
CJ015_05005		-0.555548	41.7896	0.32014	-1.73533	0.0826828	0.366525	-0.302056	45.8447	0.353619	-0.854185	0.393003	0.541591	1.07218	42.7835	0.394989	2.71445	0.00663867	0.021101	CDS		zinc-finger domain-containing protein	FIG00431865: hypothetical protein	bi	BB3987		100	BP3399	bi
CJ015_05010		-0.243044	1944.92	0.220891	-1.10029	0.271204	0.618083	-0.202771	2069.46	0.206336	-0.982722	0.325744	0.473379	0.246568	1692.71	0.225655	1.09267	0.274537	0.431393	CDS		branched-chain amino acid transaminase	Branched-chain amino acid aminotransferase (EC 2.6.1.42)	bi	BB3986	ilvE	100	BP3398	bi
CJ015_05015		-0.346845	135.109	0.176399	-1.96626	0.0492688	0.287116	0.178119	168.107	0.12547	1.41961	0.155722	0.27549	0.513833	126.41	0.228931	2.24448	0.0248013	0.0654195	CDS		AzlC family ABC transporter permease	Branched-chain amino acid transport protein AzlC	bi	BB3985		100	BP3397	bi
CJ015_05020		-0.147346	52.8693	0.21025	-0.700815	0.483418	0.769858	0.455731	70.7178	0.193824	2.35126	0.0187098	0.0515675	0.320738	49.5425	0.320148	1.00184	0.316419	0.477984	CDS		AzlD domain-containing protein	putative conserved inner membrane protein	bi	BB3984		100	BP3396	bi
CJ015_05025		0.171803	2238.06	0.141995	1.20992	0.226309	0.572022	-0.251423	2078.16	0.102351	-2.45647	0.014031	0.0412403	-0.315111	1947.72	0.143298	-2.199	0.0278779	0.0717711	CDS		DEAD/DEAH box helicase	ATP-dependent RNA helicase Bcep18194_A5658	bi	BB3983		99.29	BP3395	bi
CJ015_05030		0.592458	267.249	0.193412	3.06319	0.00218991	0.0580173	0.234436	256.029	0.139941	1.67525	0.0938851	0.185986	-0.34615	275.122	0.16639	-2.08035	0.0374932	0.0918475	CDS		thioredoxin family protein	Thiol-disulfide isomerase and thioredoxins	bi	BB3982		100	BP3394	bi
CJ015_05035		-0.0926391	151.264	0.135923	-0.681556	0.49552	0.77071	0.614928	210.579	0.106476	5.77526	7.68339e-09	1.15893e-07	0.271975	145.14	0.29645	0.91744	0.358912	0.523177	CDS		EI24 domain-containing protein	putative inner membrane protein	bi	BB3981		100	BP3393	bi
CJ015_05040		-0.206287	177.146	0.169866	-1.21441	0.22459	0.569571	0.857524	276.45	0.141455	6.06217	1.34296e-09	2.22609e-08	1.13499	239.282	0.276489	4.10501	4.0429e-05	0.000226258	CDS		molybdopterin-binding protein	Molybdopterin-binding protein	bi	BB3980		100	BP3437	bi
CJ015_05045		-0.409766	506.963	0.274869	-1.49077	0.136023	0.459729	0.83596	839.441	0.257825	3.24236	0.00118544	0.0051971	1.62776	731.411	0.147672	11.0228	2.96524e-28	1.25582e-26	CDS		IclR family transcriptional regulator	Transcriptional regulator, IclR family	bi	BB3979		100	BP3438	bi
CJ015_05055		0.083677	1033.13	0.262591	0.318659	0.749985	0.892885	-1.50227	722.088	0.222338	-6.75668	1.41192e-11	2.79466e-10	-1.29304	674.211	0.253244	-5.1059	3.29231e-07	2.66388e-06	CDS		tripartite tricarboxylate transporter substrate binding protein BugD	Tricarboxylate transport protein TctC	bi	BB3977		99.69	BP3440	bi
CJ015_05060		-0.542549	2181.42	0.371838	-1.4591	0.144538	0.470522	0.768263	3835.08	0.489854	1.56835	0.116799	0.219601	2.48906	3574.18	0.160368	15.5209	2.50504e-54	2.45337e-52	CDS		TIGR01841 family phasin	granule-associated protein	bi	BB3976		100	BP3441	bi
CJ015_05065	pyrD	-0.403443	250.578	0.136605	-2.95335	0.00314342	0.0728161	0.271484	327.754	0.0925489	2.93341	0.00335255	0.0125313	0.623258	238.619	0.15525	4.01454	5.95615e-05	0.000321468	CDS		quinone-dependent dihydroorotate dehydrogenase	Dihydroorotate dehydrogenase (EC 1.3.3.1)	bi	BB3975	pyrD	100	BP3442	bi
CJ015_05070		-0.347313	3439.11	0.16346	-2.12476	0.0336066	0.238638	-0.650112	3289.94	0.128123	-5.07411	3.89317e-07	4.35867e-06	-0.441197	2281.16	0.167173	-2.63917	0.008311	0.0256702	CDS		arginyltransferase	Arginine-tRNA-protein transferase (EC 2.3.2.8)	bi	BB3974		99.59	BP3443	bi
CJ015_05075	aat	-0.249569	69.1773	0.242722	-1.02821	0.303851	0.643798	0.389916	93.7937	0.142802	2.73047	0.00632434	0.021267	0.743041	72.0443	0.261033	2.84654	0.00441976	0.0148637	CDS		leucyl/phenylalanyl-tRNA--protein transferase	Leucyl/phenylalanyl-tRNA--protein transferase (EC 2.3.2.6)	bi	BB3973	aat	100		-
CJ015_05080		-0.513603	155.892	0.251034	-2.04595	0.0407615	0.261576	0.485293	229.623	0.211432	2.29527	0.0217177	0.057951	1.11546	175.756	0.200652	5.55921	2.71003e-08	2.55308e-07	CDS		NUDIX hydrolase	MutT/nudix family protein	bi	BB3972		100	BP3445	bi
CJ015_05085		0.553206	25.9907	0.248355	2.22749	0.0259148	0.205963	0.25338	25.4049	0.214201	1.18291	0.236845	0.374718	-0.339123	26.3134	0.293279	-1.15632	0.247552	0.40026	CDS		LysR family transcriptional regulator	Transcriptional regulator, LysR family	bi	BB3971		99.66	BP3446	bi
CJ015_05090		-0.00544021	5.54415	0.343428	-0.0158409	0.987361	NA	0.287397	6.6801	0.421695	0.681529	0.495537	0.638441	-0.223276	4.70939	0.514066	-0.434333	0.664047	0.783752	CDS		DoxX family protein	putative membrane protein	bi	BB3970		97.74	BP3447	bi
CJ015_05095		-0.446221	332.888	0.228312	-1.95443	0.0506502	0.28979	-0.996665	299.948	0.18558	-5.37056	7.84945e-08	9.925e-07	0.0222161	240.754	0.158108	0.140512	0.888256	0.933324	CDS		DUF2946 family protein	ABC-type multidrug transport system, ATPase and permease components	bi	BB3969		99.5	BP3448	bi
CJ015_05100		-0.0658586	260.274	0.205524	-0.320443	0.748633	0.892113	-0.708408	226.702	0.203173	-3.48673	0.000488968	0.00246177	1.73818	499.829	0.196603	8.84104	9.48287e-19	2.27444e-17	CDS		hypothetical protein	hypothetical protein	bi	BB3968		99.21	BP3449	bi
CJ015_05105		-0.35982	331.931	0.294533	-1.22166	0.221835	0.566376	-0.925159	297.929	0.297692	-3.10778	0.00188501	0.00772955	-0.578452	209.005	0.159675	-3.62268	0.000291566	0.00133462	tRNA		tRNA-Cys	tRNA-Cys	0	0		0		0
CJ015_05110		-0.108309	810.469	0.243214	-0.445325	0.656085	0.848644	0.115924	934.294	0.23443	0.494494	0.620957	0.741576	0.0174319	725.679	0.350918	0.049675	0.960381	0.973926	tRNA		tRNA-Gly	tRNA-Gly	0	0		0		0
CJ015_05115		-0.19812	93.1121	0.181928	-1.08901	0.276151	0.621464	-0.335917	94.4222	0.128732	-2.60942	0.0090696	0.0284015	0.115792	79.6074	0.239717	0.483038	0.629068	0.758659	CDS		LysE family transporter	Homoserine/homoserine lactone efflux protein	bi	BB3967		99.08	BP0568	uni
CJ015_05120	modA_1	-0.15713	249.856	0.196271	-0.800577	0.423376	0.733602	0.102987	286.668	0.167162	0.616089	0.537836	0.673336	0.402157	243.461	0.170913	2.353	0.0186228	0.0511965	CDS		molybdate ABC transporter substrate-binding protein	Molybdenum ABC transporter, periplasmic molybdenum-binding protein ModA (TC 3.A.1.8.1)	bi	BB3966		100	BP3105	bi
CJ015_05125		0.171242	24.2187	0.243996	0.701825	0.482788	0.769858	-0.542815	20.928	0.278492	-1.94912	0.0512808	0.116043	-0.460347	19.9225	0.311137	-1.47956	0.13899	0.260005	CDS		tripartite tricarboxylate transporter substrate binding protein	Tricarboxylate transport protein TctC	bi	BB3965		100	BP3106	bi
CJ015_05130		-0.189134	20.9955	0.258421	-0.731885	0.464239	0.759626	-0.036173	24.0631	0.220156	-0.164306	0.86949	0.92051	0.184371	18.7936	0.31978	0.576556	0.564239	0.706253	CDS		gamma-glutamyltransferase family protein	Gamma-glutamyltranspeptidase (EC 2.3.2.2)	bi	BB3964		100	BP3107	bi
CJ015_05135		0.381117	42.2034	0.287162	1.32719	0.184447	0.526283	0.228936	42.9738	0.25941	0.882528	0.377492	0.525889	-0.521837	39.0976	0.29987	-1.74021	0.0818218	0.171946	CDS		cupin domain-containing protein	Nucleoside-diphosphate-sugar epimerases	bi	BB3963		99.12	BP3108	bi
CJ015_05140		0.330132	21.192	0.263079	1.25488	0.209524	0.554304	-0.0994296	19.6533	0.29626	-0.335616	0.73716	0.828466	0.333518	25.9133	0.394192	0.846078	0.397509	0.560327	CDS		FAD-dependent oxidoreductase	O-acetylhomoserine sulfhydrylase (EC 2.5.1.49)	bi	BB3962		99.58	BP3109	bi
CJ015_05145		0.0764616	311.223	0.149787	0.51047	0.609722	0.830738	-0.48759	277.059	0.123081	-3.96154	7.44692e-05	0.000494809	-0.359415	256.812	0.178459	-2.01399	0.0440108	0.10481	CDS		MerR family transcriptional regulator	probable MerR-family transcriptional regulator	bi	BB3961		100	BP3110	bi
CJ015_05150		-0.328328	44.0781	0.21817	-1.50492	0.132345	0.455275	-0.342415	47.4396	0.241139	-1.41999	0.155609	0.275458	0.0688202	32.8241	0.266912	0.257838	0.796532	0.873861	CDS		sulfite exporter TauE/SafE family protein	conserved inner membrane protein	bi	BB3960		100		-
CJ015_05155		-0.610571	9.22249	0.359212	-1.69975	0.0891777	NA	0.708811	15.4565	0.405829	1.74658	0.0807107	0.166059	1.50626	11.435	0.433253	3.47663	0.000507765	0.00222461	CDS		NAD-dependent epimerase/dehydratase	UDP-glucose 4-epimerase (EC 5.1.3.2)	bi	BB3959		98.67	BP0665	uni
CJ015_05160		-0.548731	8.25297	0.374321	-1.46594	0.142665	NA	1.08294	15.9627	0.463687	2.33551	0.019517	0.0532938	2.67727	19.8884	0.439858	6.08667	1.15283e-09	1.28119e-08	CDS		aldolase/citrate lyase family protein	Putative 2,4-dihydroxyhept-2-ene-1,7-dioic acid aldolase	bi	BB3958		100	BP2774	uni
CJ015_05170		-0.152202	91.1653	0.291148	-0.522766	0.601137	0.825067	0.954097	148.142	0.270707	3.52447	0.000424335	0.00219708	1.65825	159.99	0.227208	7.29835	2.91328e-13	4.59575e-12	CDS		TRAP transporter large permease	TRAP-type C4-dicarboxylate transport system, large permease component	bi	BB3956		99.06		-
CJ015_05175		-0.377984	3.3142	0.33953	-1.11326	0.265598	NA	3.01225	26.2625	0.565677	5.32504	1.00929e-07	1.24268e-06	3.73971	19.3323	0.497677	7.51433	5.7203e-14	9.60398e-13	CDS		TRAP transporter small permease subunit	TRAP-type C4-dicarboxylate transport system, small permease component	bi	BB3955		100		-
CJ015_05180		-0.779318	132.493	0.373205	-2.08818	NA	NA	2.45701	816.931	0.645665	3.8054	NA	NA	5.14926	580.321	0.263511	19.541	4.92346e-85	2.31452e-82	CDS		TRAP transporter substrate-binding protein	TRAP-type C4-dicarboxylate transport system, periplasmic component	bi	BB3954		100	BP1864	uni
CJ015_05185		-0.251691	39.6421	0.253395	-0.993275	0.320576	0.659537	-0.051889	47.0232	0.187492	-0.276754	0.781969	0.863516	0.125466	32.1424	0.292454	0.429013	0.667914	0.786736	CDS		aldo/keto reductase	Aldo/keto reductases, related to diketogulonate reductase	bi	BB3953		99.04	BP1314	uni
CJ015_05190		0.210822	38.8774	0.258352	0.816027	0.414485	0.726304	0.31888	45.3216	0.244909	1.30204	0.192904	0.322667	-0.157955	36.7701	0.25132	-0.6285	0.529677	0.677185	CDS		MFS transporter	putative inner membrane protein	bi	BB3952		99.78		-
CJ015_05195		0.27712	42.6473	0.255022	1.08665	0.277191	0.621464	0.31635	44.5492	0.195854	1.61523	0.10626	0.205215	-0.0948772	41.4796	0.33007	-0.287446	0.773771	0.859116	CDS		LysR family transcriptional regulator	FIG00432650: hypothetical protein	bi	BB3951		99.69	BP0028	bi
CJ015_05200		-0.316878	14.2291	0.286723	-1.10517	0.269086	0.616148	-0.276742	15.2741	0.275199	-1.00561	0.314604	0.462491	0.203327	11.8179	0.421246	0.482679	0.629324	0.758739	CDS		tripartite tricarboxylate transporter substrate binding protein	conserved putative exported protein	bi	BB3950		99.7		-
CJ015_05205		0.639747	15.6308	0.285547	2.24043	0.025063	0.203016	0.125914	13.693	0.316847	0.397396	0.691075	0.793551	-0.789344	15.0683	0.433056	-1.82273	0.0683442	0.148881	CDS		enoyl-CoA hydratase	Enoyl-CoA hydratase (EC 4.2.1.17)	bi	BB3949		99.63		-
CJ015_05210	citE_1	-0.301082	5.8426	0.363892	-0.827394	0.408014	NA	0.343266	8.48566	0.384122	0.893639	0.371515	0.519457	-0.274287	3.48823	0.631188	-0.434556	0.663884	0.783752	CDS		CoA ester lyase	Hydroxymethylglutaryl-CoA lyase (EC 4.1.3.4)	bi	BB3948	citE	100	BP1348	uni
CJ015_05215		-0.388328	13.7328	0.311306	-1.24742	0.212245	0.556104	-0.0975539	15.6954	0.303333	-0.321606	0.747751	0.83696	0.384102	12.0125	0.381771	1.00611	0.314364	0.475644	CDS		MaoC family dehydratase	Acyl dehydratase	bi	BB3947		100	BP0436	uni
CJ015_05220		0.0631857	2.31716	0.364167	0.173507	0.862253	NA	-0.660128	1.57641	0.637319	-1.03579	0.3003	0.446642	-0.0871469	2.43128	0.716802	-0.121577	0.903234	0.943578	CDS		CoA transferase	CAIB/BAIF family protein	bi	BB3946		100	BP3849	uni
CJ015_05225		0.261381	28.423	0.277306	0.942573	0.345899	0.676557	-1.77682	18.1359	0.345514	-5.14254	2.71051e-07	3.11642e-06	-1.16625	20.7821	0.404812	-2.88095	0.00396475	0.0134767	CDS		tripartite tricarboxylate transporter substrate binding protein	Tricarboxylate transport protein TctC	uni	BB4785		35.88	BP2523	bi
CJ015_05230	folD_1	0.762266	23.3514	0.292118	2.60945	0.00906878	0.122171	-1.31899	12.2114	0.34684	-3.80287	0.000143031	0.00086799	-1.88431	19.068	0.399189	-4.72035	2.35444e-06	1.66206e-05	CDS		bifunctional methylenetetrahydrofolate dehydrogenase/methenyltetrahydrofolate cyclohydrolase FolD	Methylenetetrahydrofolate dehydrogenase (NADP+) (EC 1.5.1.5) / Methenyltetrahydrofolate cyclohydrolase (EC 3.5.4.9)	uni	BB2533	folD, ads	76.95	BP2522	bi
CJ015_05235		0.476163	114.127	0.167651	2.84021	0.00450841	0.0833481	-0.121312	102.089	0.135144	-0.897651	0.369371	0.516922	-0.822775	96.6705	0.215689	-3.81464	0.000136382	0.0006763	CDS		Ldh family oxidoreductase	Ureidoglycolate dehydrogenase (EC 1.1.1.154)	uni	BB2374		56.29	BP2521	bi
CJ015_05240		0.177115	160.702	0.177351	0.998672	0.317954	0.657864	-1.17744	117.146	0.161244	-7.30223	2.83043e-13	6.809e-12	-1.35707	108.997	0.214059	-6.3397	2.30216e-10	2.83311e-09	CDS		LysR family transcriptional regulator	putative LysR-family regulatory protein	uni	BB0088		36.33	BP2520	bi
CJ015_05245		0.960364	400.231	0.22316	4.30348	1.68134e-05	0.00385402	-2.37375	176.913	0.195087	-12.1676	4.6239e-34	4.61505e-32	-2.49349	307.413	0.19006	-13.1195	2.54606e-39	1.6396e-37	CDS		dipeptidase	putative dipeptidase	uni	BB0772		29.53	BP2519	bi
CJ015_05250	soxB	-0.15916	15.0811	0.3192	-0.498622	0.618046	0.832271	-1.70914	10.7671	0.453385	-3.76972	0.000163429	0.000979113	-0.571524	10.7419	0.484483	-1.17966	0.238136	0.388842	CDS		sarcosine oxidase subunit beta family protein	Sarcosine oxidase beta subunit (EC 1.5.3.1)	uni	BB0771		26.67	BP2518	bi
CJ015_05255	soxD	-0.110394	0.929286	0.312764	-0.352961	0.724118	NA	-0.999323	0.863845	0.838892	-1.19124	0.233559	0.370769	0.26658	0.841943	0.760565	0.350502	0.725962	NA	CDS		sarcosine oxidase subunit delta	Sarcosine oxidase delta subunit (EC 1.5.3.1)	0	0		0	BP2517	bi
CJ015_05260	soxA	0.476078	32.3782	0.232917	2.04398	0.0409551	0.262375	-0.536163	25.0406	0.291545	-1.83904	0.0659098	0.142088	-0.836479	26.6771	0.341674	-2.44818	0.014358	0.040957	CDS		sarcosine oxidase subunit alpha family protein	Sarcosine oxidase alpha subunit (EC 1.5.3.1)	uni	BB0854	gcvT	27.01	BP2516	bi
CJ015_05265	soxG	-0.181564	0.852571	0.353902	-0.513034	0.607927	NA	0.313935	1.4625	0.602416	0.521127	0.602278	0.726252	0.0657865	0.671441	0.763276	0.0861896	0.931316	NA	CDS		sarcosine oxidase subunit gamma	Sarcosine oxidase gamma subunit (EC 1.5.3.1)	0	0		0	BP2515	bi
CJ015_05270	purU_2	-0.00516239	6.77078	0.344806	-0.0149719	0.988055	NA	-0.615985	6.39234	0.386916	-1.59204	0.111376	0.211953	0.187783	6.5664	0.547594	0.342923	0.731656	0.830446	CDS		formyltetrahydrofolate deformylase	Formyltetrahydrofolate deformylase (EC 3.5.1.10)	uni	BB4045		59.35	BP2514	bi
CJ015_05275		0.804442	19.0221	0.263488	3.05305	0.00226526	0.0589434	-0.29594	13.5403	0.267239	-1.1074	0.268123	0.411303	-1.0077	17.6033	0.382288	-2.63598	0.00838945	0.0258672	CDS		tripartite tricarboxylate transporter substrate binding protein	Tricarboxylate transport protein TctC	uni	BB1727		45.8	BP2513	bi
CJ015_05280		0.401774	46.5308	0.240992	1.66717	0.0954809	0.398776	-0.270462	39.6949	0.203304	-1.33033	0.183408	0.309931	-0.81893	38.6758	0.305108	-2.68406	0.00727335	0.0229169	CDS		MmgE/PrpD family protein	Immune-responsive protein 1	uni	BB4339		34.11	BP2512	bi
CJ015_05285		0.226321	20.1041	0.260364	0.869249	0.384711	0.70732	-0.0290394	21.0016	0.251374	-0.115523	0.908031	0.944238	-0.0825829	19.3513	0.323137	-0.255566	0.798286	0.874969	CDS		alpha/beta hydrolase	N-formylglutamate deformylase (EC 3.5.1.68)	uni	BB2487		36.73	BP2511	bi
CJ015_05290		-0.702211	5283.39	0.38005	-1.84768	NA	NA	-1.69504	4860.49	0.581125	-2.91682	NA	NA	0.339685	2207.46	0.570111	0.595823	0.551294	0.69574	tRNA		tRNA-Gly	tRNA-Gly	0	0		0		0
CJ015_05295	murB	-0.313396	273.565	0.197665	-1.58549	0.112854	0.424045	-0.155991	296.488	0.10647	-1.46511	0.14289	0.257312	0.258921	230.926	0.18709	1.38394	0.166378	0.297054	CDS		UDP-N-acetylmuramate dehydrogenase	UDP-N-acetylenolpyruvoylglucosamine reductase (EC 1.1.1.158)	bi	BB3945	murB	99.43	BP2510	bi
CJ015_05300	dapB	-0.350245	348.048	0.20313	-1.72424	0.084664	0.371836	-0.0637897	397.048	0.148509	-0.429534	0.667535	0.775292	0.120776	274.127	0.185184	0.652191	0.514278	0.665278	CDS		4-hydroxy-tetrahydrodipicolinate reductase	4-hydroxy-tetrahydrodipicolinate reductase (EC 1.17.1.8)	bi	BB3944	dapB	100	BP2509	bi
CJ015_05305	bamE	0.0111341	461.86	0.246845	0.0451055	0.964023	0.988215	-0.268499	446.289	0.219712	-1.22205	0.221688	0.357737	0.030854	414.892	0.20925	0.147451	0.882776	0.929774	CDS		outer membrane protein assembly factor BamE	Outer membrane lipoprotein SmpA, a component of the essential YaeT outer-membrane protein assembly complex	bi	BB3943	omlA	99.45	BP2508	bi
CJ015_05310	fur_1	0.187328	21232.7	0.220236	0.850575	0.395005	0.716974	-0.795522	16774.7	0.185849	-4.28048	1.86494e-05	0.000146051	-1.23691	14658.4	0.186812	-6.62115	3.5642e-11	4.68025e-10	CDS		ferric iron uptake transcriptional regulator	Ferric uptake regulation protein FUR	bi	BB3942	fur	100	BP2507	bi
CJ015_05315	recN	-0.37814	451.315	0.181983	-2.07788	0.0377202	0.249607	-0.0612218	523.833	0.0956934	-0.63977	0.522322	0.661197	0.587178	423.259	0.133025	4.41406	1.01451e-05	6.4362e-05	CDS		DNA repair protein RecN	DNA repair protein RecN	bi	BB3941		99.82	BP2506	bi
CJ015_05320		-0.118304	240.744	0.159507	-0.741685	0.458278	0.757394	0.105097	277.873	0.095735	1.09779	0.272295	0.415935	0.281647	227.12	0.180185	1.5631	0.118029	0.228712	CDS		NAD kinase	NAD kinase (EC 2.7.1.23)	bi	BB3940	ppnK	100	BP2505	bi
CJ015_05325		0.348037	2075.16	0.209049	1.66486	0.0959415	0.398776	0.295	2201.7	0.168794	1.7477	0.0805168	0.165805	-0.454838	1869.65	0.158716	-2.86574	0.0041604	0.0140604	CDS		heat-inducible transcriptional repressor HrcA	Heat-inducible transcription repressor HrcA	bi	BB3939		100	BP2504	bi
CJ015_05330	hemH	-0.225795	264.763	0.162903	-1.38608	0.165724	0.500465	0.404091	344.422	0.137599	2.93674	0.00331685	0.0124475	0.540846	267.061	0.177066	3.05448	0.0022545	0.00824137	CDS		ferrochelatase	Ferrochelatase, protoheme ferro-lyase (EC 4.99.1.1)	bi	BB3938	hemH	100	BP2503	bi
CJ015_05335		0.698014	2262.88	0.196362	3.55474	0.000378357	0.021155	-0.341472	1690.16	0.1523	-2.2421	0.0249547	0.0650919	-1.1044	1969.13	0.121645	-9.07892	1.09656e-19	2.77146e-18	CDS		hypothetical protein	ortholog of Bordetella pertussis (BX470248) BP2502	bi	BB3937		100	BP2502	bi
CJ015_05340	grpE	-0.294476	316.186	0.365233	-0.806269	0.420088	0.731734	0.874975	538.302	0.440084	1.9882	0.0467895	0.108017	1.34106	400.514	0.160602	8.35021	6.8142e-17	1.46943e-15	CDS		nucleotide exchange factor GrpE	Heat shock protein GrpE	bi	BB3936		100	BP2501	bi
CJ015_05345		-0.30776	166.165	0.374307	-0.822211	0.410957	0.724061	0.96628	301.781	0.489736	1.97306	NA	NA	1.59671	227.472	0.171751	9.29664	1.44955e-20	3.82827e-19	CDS		thioredoxin family protein	Thiol-disulfide isomerase and thioredoxins	bi	BB3935		100	BP2500	bi
CJ015_05350	dnaK	-0.228922	5379.94	0.380096	-0.602274	NA	NA	0.947701	9624.23	0.561498	1.68781	NA	NA	1.74846	7764.62	0.16601	10.5322	6.1352e-26	2.30732e-24	CDS		molecular chaperone DnaK	Chaperone protein DnaK	bi	BB3934	dnaK	99.84	BP2499	bi
CJ015_05355	dnaJ	0.116108	742.639	0.322816	0.359672	0.719093	0.879882	0.531521	926.514	0.319393	1.66416	0.0960805	0.189332	0.995878	1055.36	0.228526	4.35784	1.31354e-05	8.07182e-05	CDS		molecular chaperone DnaJ	Chaperone protein DnaJ	bi	BB3933	dnaJ	100	BP2498	bi
CJ015_05360		-0.00588884	606.518	0.181118	-0.0325139	0.974062	0.990556	2.47481	2118.34	0.146602	16.8812	6.192e-64	1.45233e-61	0.900289	778.614	0.150475	5.98298	2.19089e-09	2.34076e-08	CDS		pitrilysin family protein	putative zinc protease	bi	BB3932		99.45	BP2497	bi
CJ015_05365		-0.00441038	554.392	0.206689	-0.0213383	0.982976	0.99213	0.09677	609.911	0.153836	0.629045	0.52932	0.666409	0.145813	527.705	0.192005	0.759422	0.4476	0.604693	CDS		hypothetical protein	ortholog of Bordetella pertussis (BX470248) BP2496	bi	BB3931		100	BP2496	bi
CJ015_05370		-0.102808	186.949	0.163843	-0.627476	0.530347	0.791666	-0.0532927	201.434	0.108431	-0.49149	0.62308	0.742598	-0.0604496	160.27	0.259038	-0.233362	0.81548	0.886689	CDS		GNAT family N-acetyltransferase	Phosphinothricin N-acetyltransferase (EC 2.3.1.-)	bi	BB3930		100	BP2495	bi
CJ015_05375		0.271854	369.109	0.146207	1.85937	0.0629746	0.325055	0.382151	414.312	0.115409	3.31127	0.000928751	0.00422577	-0.00422077	371.042	0.147457	-0.0286238	0.977165	0.985339	CDS		VWA domain-containing protein	Thioredoxin reductase (EC 1.8.1.9)	bi	BB3929		99.23	BP2494	bi
CJ015_05380		0.450035	295.465	0.258824	1.73877	0.0820756	0.365969	0.417213	314.906	0.213665	1.95265	0.0508607	0.115148	0.0203605	328.572	0.138229	0.147295	0.882899	0.929774	CDS		MoxR family ATPase	ATPase associated with various cellular activities, AAA_5	bi	BB3928		100	BP2493	bi
CJ015_05385		-0.108656	1924.29	0.173883	-0.624881	0.532049	0.791942	-0.508183	1802.98	0.149074	-3.40894	0.00065215	0.00312805	-0.0101816	1643.71	0.218711	-0.0465529	0.96287	0.975738	CDS		cytochrome c	Putative periplasmic cytochrome type-C oxidoreductase signal peptide protein (EC 1.-.-.-)	bi	BB3927		100	BP2491	bi
CJ015_05390		0.245875	717.271	0.299269	0.821584	0.411314	0.724061	-0.538709	590.197	0.297748	-1.80928	0.0704077	0.149776	-0.967148	533.671	0.300544	-3.21799	0.00129093	0.00506566	CDS		cytochrome c	Putative periplasmic cytochrome type-C oxidoreductase signal peptide protein (EC 1.-.-.-)	bi	BB3926		100	BP2490	bi
CJ015_05395		0.221652	693.491	0.231999	0.955399	0.339376	0.672137	-0.18815	642.398	0.203806	-0.92318	0.355913	0.503495	-0.17229	642.87	0.162817	-1.05819	0.289971	0.447375	CDS		DUF1841 family protein	FIG00433688: hypothetical protein	bi	BB3925		100	BP2489	bi
CJ015_05400	icd	0.425392	3251.77	0.125582	3.38735	0.000705713	0.0301236	0.116368	3158.29	0.0989145	1.17645	0.239414	0.377824	0.0117769	3498.92	0.167824	0.070174	0.944055	0.965413	CDS		NADP-dependent isocitrate dehydrogenase	Isocitrate dehydrogenase [NADP] (EC 1.1.1.42)	bi	BB3924	icd, icdA, icdE	100	BP2488	bi
CJ015_05405		0.0874282	325.83	0.25357	0.344789	0.730253	0.884358	-1.791	218.031	0.233657	-7.66509	1.78703e-14	4.90231e-13	-0.649674	246.253	0.143173	-4.53768	5.68772e-06	3.72915e-05	CDS		glycosyltransferase family 9 protein	ortholog of Bordetella pertussis (BX470248) BP2487	bi	BB3923		100	BP2487	bi
CJ015_05410		-0.00656455	96.1449	0.285034	-0.0230307	0.981626	0.99213	0.220924	110.465	0.248601	0.888668	0.374182	0.522562	0.0731266	87.5769	0.209105	0.349713	0.726554	0.827258	CDS		O-antigen ligase family protein	Lipid A core - O-antigen ligase and related enzymes	bi	BB3922		99.76	BP2486	bi
CJ015_05415	kdpE	0.0309358	26.4792	0.256528	0.120594	0.904013	0.96308	-0.00633587	27.4641	0.208348	-0.03041	0.97574	0.982514	0.190057	25.692	0.316948	0.599647	0.548741	0.693077	CDS		two-component system response regulator KdpE	sensor histidine kinase	bi	BB3921	kdpE	98.7	BP2484	bi
CJ015_05420	kdpD	-0.530541	123.785	0.248986	-2.13081	0.033105	0.238638	-0.107641	149.517	0.153873	-0.699545	0.484211	0.628333	0.371712	96.0533	0.227461	1.63418	0.102221	0.204311	CDS		sensor histidine kinase KdpD	Osmosensitive K+ channel histidine kinase KdpD (EC 2.7.3.-)	bi	BB3920	kdpD	99.79	BP2483	bi
CJ015_05425	kdpC	-0.147018	0.351	0.309843	-0.474492	0.635149	NA	0.470149	0.802446	0.767639	0.612461	0.540233	0.674886	0.0505099	0.27135	0.685923	0.0736379	0.941299	NA	CDS		potassium-transporting ATPase subunit KdpC	Potassium-transporting ATPase C chain (EC 3.6.3.12) (TC 3.A.3.7.1)	bi	BB3919	kdpC	100	BP2482	bi
CJ015_05430	kdpB	-0.289034	2.92585	0.363638	-0.79484	0.426707	NA	0.183944	3.95076	0.443683	0.414584	0.678447	0.782903	0.117718	2.44152	0.649911	0.18113	0.856266	0.913804	CDS		potassium-transporting ATPase subunit KdpB	Potassium-transporting ATPase B chain (EC 3.6.3.12) (TC 3.A.3.7.1)	bi	BB3918	kdpB	100	BP2481	bi
CJ015_05435	kdpA	-0.75089	3.01183	0.367988	-2.04053	0.0412975	NA	0.696716	6.1566	0.397343	1.75344	0.0795267	0.164634	2.05515	4.08	0.653184	3.14636	0.00165314	0.00630796	CDS		potassium-transporting ATPase subunit KdpA	Potassium-transporting ATPase A chain (EC 3.6.3.12) (TC 3.A.3.7.1)	bi	BB3917	kdpA	99.49	BP2480	bi
CJ015_05440	kdpF	0.00878388	0.0408948	0.17081	0.0514249	0.958987	NA	0.958258	0.450113	0.84998	1.12739	0.259578	0.400817	0.102814	0.320598	0.561587	0.183077	0.854738	NA	CDS		K(+)-transporting ATPase subunit F	hypothetical protein	0	0		0		-
CJ015_05445		-0.50695	413.812	0.372688	-1.36025	0.173749	0.511806	-1.70856	346.05	0.451174	-3.78693	0.000152522	0.000918461	-0.271627	215.891	0.230123	-1.18036	0.237858	0.388524	CDS		DUF4212 domain-containing protein	FIG152265: Sodium:solute symporter associated protein	bi	BB3916		100	BP2479	bi
CJ015_05450		-0.215603	104.216	0.286547	-0.752416	0.451801	0.753727	0.10903	123.392	0.274402	0.397337	0.691119	0.793551	0.0449288	82.8716	0.205579	0.218548	0.827002	0.894555	CDS		cation acetate symporter	Acetate permease ActP (cation/acetate symporter)	bi	BB3915		99.85	BP2478	bi
CJ015_05455		0.106999	81.9382	0.239245	0.447235	0.654705	0.847725	-0.132653	81.3694	0.213257	-0.622033	0.53392	0.669506	-0.482406	66.9694	0.237005	-2.03543	0.0418078	0.100403	CDS		SMR family transporter	Ethidium bromide-methyl viologen resistance protein EmrE	bi	BB3914		100	BP2476	bi
CJ015_05460	smrA	-0.416866	40.8006	0.25269	-1.64971	0.0990018	0.402235	-0.109319	45.8074	0.208216	-0.525027	0.599564	0.72358	0.231227	31.9662	0.286508	0.807052	0.419637	0.580893	CDS		Smr/MutS family protein	Uncharacterized protein conserved in bacteria	bi	BB3913		99.05	BP2475	bi
CJ015_05465	trxB_2	0.381364	853.03	0.231983	1.64393	0.10019	0.402628	0.221512	864.651	0.191675	1.15566	0.247819	0.387377	-0.405426	796.63	0.129201	-3.13795	0.00170133	0.00646561	CDS		thioredoxin-disulfide reductase	Thioredoxin reductase (EC 1.8.1.9)	bi	BB3912	trxB	100	BP2474	bi
CJ015_05470	ftsK	0.185111	1189.34	0.193432	0.956982	0.338576	0.672079	0.385607	1380.33	0.150456	2.56292	0.0103797	0.0317412	-0.00938718	1158.62	0.14325	-0.0655302	0.947752	0.967053	CDS		DNA translocase FtsK	Cell division protein FtsK	bi	BB3911	ftsK	100	BP2473	bi
CJ015_05475	lolA	0.191927	194.746	0.190163	1.00927	0.312843	0.653933	0.382747	227.051	0.175401	2.18212	0.0291007	0.0731446	-0.433449	164.53	0.252744	-1.71497	0.086351	0.1793	CDS		outer membrane lipoprotein chaperone LolA	Outer membrane lipoprotein carrier protein LolA	bi	BB3910		100	BP2472	bi
CJ015_05480	rarA	-0.00237013	531.101	0.126387	-0.018753	0.985038	0.992298	-0.0515037	551.402	0.0955381	-0.53909	0.589824	0.71665	0.0169067	478.814	0.134665	0.125546	0.900091	0.94197	CDS		replication-associated recombination protein A	FIG065221: Holliday junction DNA helicase	bi	BB3909		100	BP2471	bi
CJ015_05485	serS	0.166806	637.22	0.101692	1.64031	0.100941	0.403954	0.058154	659.471	0.0588273	0.988555	0.322881	0.470822	-0.112186	590.2	0.165449	-0.678069	0.497728	0.64995	CDS		serine--tRNA ligase	Seryl-tRNA synthetase (EC 6.1.1.11)	bi	BB3908		100	BP2470	bi
CJ015_05490		-0.261359	620.255	0.376386	-0.694391	0.487437	0.770101	-0.903027	560.716	0.466649	-1.93513	0.0529743	0.118844	-0.512398	363.306	0.291392	-1.75845	0.0786718	0.166743	CDS			ortholog of Bordetella pertussis (BX470248) BP2469	bi	BB3907		100	BP2469	bi
CJ015_05495	vrg-6	0.278076	514.506	0.257438	1.08017	0.280068	0.6244	0.62918	641.666	0.237905	2.64466	0.00817723	0.0262916	0.974244	783.388	0.148877	6.54397	5.99082e-11	7.6738e-10	CDS		virulence factor	Virulence protein	bi	BB3906	vrg-6	100	BP2468	bi
CJ015_05500		0.0335628	223.153	0.266573	0.125905	0.899807	0.96203	0.974296	352.941	0.215145	4.52856	5.93864e-06	5.2365e-05	0.511497	246.688	0.168599	3.0338	0.00241491	0.00873267	CDS		hypothetical protein	ortholog of Bordetella pertussis (BX470248) BP2467	bi	BB3905		100	BP2467	bi
CJ015_05505		0.671837	6625.26	0.281688	2.38504	0.0170771	0.167206	0.163145	5772.9	0.264095	0.61775	0.53674	0.672143	-0.805758	6265.51	0.151826	-5.30711	1.11375e-07	9.60683e-07	CDS		hypothetical protein	FIG00431522: hypothetical protein	bi	BB3904		100	BP2466	bi
CJ015_05510	bdcB	-0.2836	102.975	0.184137	-1.54016	0.123521	0.441031	1.16961	190.436	0.136737	8.55372	1.19188e-17	4.65924e-16	0.565807	99.6508	0.194146	2.91434	0.00356447	0.0122849	CDS	GGDEF	GGDEF domain-containing protein	ortholog of Bordetella pertussis (BX470248) BP2465	bi	BB3903		100	BP2465	bi
CJ015_05515		-0.202844	76.9376	0.21976	-0.923024	0.355995	0.683437	0.0505664	85.8025	0.167507	0.301875	0.762747	0.84828	0.389167	72.6595	0.225085	1.72898	0.0838135	0.175341	CDS			hypothetical protein	0	0		0		-
CJ015_05520		0.0463097	103.234	0.166598	0.277973	0.781033	0.909103	0.532824	135.789	0.154303	3.45309	0.000554195	0.00273081	0.435535	111.017	0.198855	2.19021	0.0285088	0.0730751	CDS		MarC family protein	Membrane efflux protein associated with [Alcaligin] siderophore cluster	bi	BB3901	mar	100	BP2464	bi
CJ015_05525	fauA	0.297777	250.344	0.200149	1.48778	0.136809	0.459729	0.607577	306.261	0.161403	3.76436	0.000166979	0.000996561	-0.0100137	255.132	0.198054	-0.0505606	0.959676	0.973926	CDS		TonB-dependent alcaligin siderophore receptor FauA	Iron-siderophore [Alcaligin] receptor @ TonB-dependent siderophore receptor	bi	BB3900	fauA	99.73	BP2463	bi
CJ015_05530	bcr	-0.334683	26.3477	0.254948	-1.31275	0.189267	0.529662	-0.543305	25.4153	0.220219	-2.46711	0.0136209	0.0402112	0.156689	21.0179	0.375937	0.416795	0.676828	0.795175	CDS		alcaligin export MFS transporter Bcr	Siderophore [Alcaligin] translocase AlcS	bi	BB3899	bcr	99.26	BP2462	bi
CJ015_05535	alcR	0.178096	98.3524	0.20769	0.857507	0.391165	0.712622	0.115892	104.289	0.165662	0.699565	0.484199	0.628333	-0.390595	84.0933	0.232587	-1.67935	0.0930836	0.190836	CDS		alcaligin siderophore biosynthesis transcriptional regulator AlcR	Transcriptional regulator AlcR in siderophore [Alcaligin] cluster	bi	BB3898	alcR	99.38	BP2461	bi
CJ015_05540	alcE	0.251582	106.161	0.20521	1.22597	0.220209	0.56373	0.0604694	105.466	0.154936	0.390287	0.696325	0.797475	-0.143771	102.302	0.181616	-0.791624	0.42858	0.588636	CDS		alcaligin biosynthesis hydroxylase AlcE	Iron-sulfur protein in siderophore [Alcaligin] cluster	bi	BB3897	alcE	100	BP2460	bi
CJ015_05545	alcD	0.03673	10.3739	0.334907	0.109672	0.912669	NA	-0.195949	10.3833	0.324361	-0.604108	0.545772	0.678707	0.120202	10.2152	0.469044	0.256271	0.797742	0.87478	CDS		alcaligin biosynthesis protein AlcD	Putative iron reductase in siderophore [Alcaligin] cluster	bi	BB3896	alcD	100	BP2459	bi
CJ015_05550	alcC	-0.137254	39.3684	0.270935	-0.506595	0.612439	0.830738	-0.220143	40.1122	0.279765	-0.786886	0.431348	0.578461	-0.0712386	31.9145	0.36459	-0.195394	0.845085	0.906398	CDS		alcaligin biosynthesis protein AlcC	Siderophore [Alcaligin] biosynthesis complex, long chain @ Siderophore synthetase component, ligase	bi	BB3895	alcC	100	BP2458	bi
CJ015_05555	alcB	0.308119	8.29931	0.329029	0.93645	0.349042	NA	0.192452	8.32899	0.33979	0.566384	0.571133	0.70044	-0.309337	7.84442	0.458346	-0.674897	0.499741	0.652217	CDS		alcaligin biosynthesis acetyltransferase AlcB	Alcaligin biosynthesis complex, short chain / Alcaligin biosynthesis complex, large chain @ Siderophore synthetase component, ligase / Siderophore synthetase small component, acetyltransferase	bi	BB3894	alcB	100	BP2457	bi
CJ015_05560	alcA	0.0764683	82.5284	0.328651	0.232673	0.816015	0.921841	-0.590369	70.2561	0.304357	-1.93973	0.0524128	0.117923	-0.427662	65.1035	0.353891	-1.20846	0.226871	0.375407	CDS		alcaligin biosynthesis hydroxylase AlcA	Siderophore [Alcaligin] biosynthetic enzyme (EC 1.14.13.59) @ Siderophore biosynthesis protein, monooxygenase	bi	BB3893	alcA	99.78	BP2456	bi
CJ015_05565		-0.0848895	3343.67	0.342931	-0.247541	0.80449	0.918077	-0.0470267	3741.33	0.357228	-0.131644	0.895266	0.939109	-0.529109	2405.64	0.289243	-1.82929	0.0673569	0.147345	tRNA		tRNA-Ser	tRNA-Ser	0	0		0		0
CJ015_05570		-0.0813282	164.655	0.208969	-0.389187	0.697138	0.868906	0.204675	195.38	0.161595	1.26659	0.205303	0.338397	0.0931789	145.381	0.267554	0.348262	0.727643	0.827566	CDS		cation:proton antiporter	putative membrane efflux protein	bi	BB3892		100	BP2455	bi
CJ015_05575		0.0780718	139.697	0.180256	0.433117	0.66493	0.853381	0.0758922	145.763	0.120738	0.62857	0.529631	0.666621	-0.180631	120.875	0.186148	-0.970366	0.331864	0.496055	CDS		3-hydroxybutyrate dehydrogenase	D-beta-hydroxybutyrate dehydrogenase (EC 1.1.1.30)	bi	BB3891		100	BP2454	bi
CJ015_05580		0.371252	125.219	0.154299	2.40606	0.0161257	0.161913	-0.0431889	118.08	0.11608	-0.37206	0.709848	0.807443	-0.496807	114.237	0.180882	-2.74658	0.00602196	0.0193867	CDS		peroxide stress protein YaaA	UPF0246 protein YaaA	bi	BB3890		100	BP2452	bi
CJ015_05590		0.0449919	674.324	0.17687	0.254378	0.799204	0.917189	0.159795	753.616	0.129666	1.23236	0.217816	0.352702	-0.200066	575.937	0.122616	-1.63165	0.102752	0.205112	CDS		FUSC family protein	putative membrane protein	bi	BB3888		99.87		-
CJ015_05595	ilvB_2	-0.140817	1367.28	0.335247	-0.420039	0.674457	0.857518	-0.752968	1216.68	0.365861	-2.05807	NA	NA	0.382425	1259.91	0.164977	2.31805	0.0204469	0.055401	CDS		acetolactate synthase 3 catalytic subunit	Acetolactate synthase large subunit (EC 2.2.1.6)	bi	BB3887	ilvI	99.82	BP0789	bi
CJ015_05600	ilvH	0.127463	139.034	0.35218	0.361925	0.717408	0.879723	-0.867222	108.182	0.385749	-2.24815	0.0245665	0.0642371	0.123694	137.59	0.408737	0.302625	0.762175	0.85046	CDS		acetolactate synthase small subunit	Acetolactate synthase small subunit (EC 2.2.1.6)	bi	BB3886	ilvH, brnP	100	BP0790	bi
CJ015_05605	ilvC	0.240112	609.722	0.152731	1.57213	0.115921	0.430347	-0.469458	519.738	0.120538	-3.89469	9.83227e-05	0.000629238	-0.675299	491.49	0.135756	-4.97437	6.54606e-07	5.08645e-06	CDS		ketol-acid reductoisomerase	Ketol-acid reductoisomerase (EC 1.1.1.86)	bi	BB3885	ilvC	100	BP0791	bi
CJ015_05610	pssA	0.592378	1435.85	0.218014	2.71715	0.00658466	0.101688	0.0374958	1264.44	0.187736	0.199726	0.841695	0.904143	-0.754227	1310.12	0.196656	-3.83527	0.000125427	0.000628604	CDS		CDP-diacylglycerol--serine O-phosphatidyltransferase	CDP-diacylglycerol--serine O-phosphatidyltransferase (EC 2.7.8.8)	bi	BB3884	pssA	100	BP0792	bi
CJ015_05615		-0.140356	255.726	0.143777	-0.976201	0.328965	0.665108	-0.093893	275.935	0.0863746	-1.08704	0.277018	0.421491	0.0775354	220.52	0.163285	0.474847	0.634896	0.762827	CDS		lipoprotein	Probable transmembrane protein	bi	BB3883		100	BP0793	bi
CJ015_05620		0.0812621	1674.35	0.275109	0.295381	0.767703	0.902104	-0.444765	1504.74	0.247286	-1.79858	0.0720844	0.152732	-0.228187	1433.38	0.196572	-1.16083	0.245711	0.398168	CDS			hypothetical protein	0	0		0		-
CJ015_05625	rpsO	0.319442	3435.59	0.246834	1.29416	0.195611	0.539279	-0.503123	2799.38	0.230581	-2.18198	0.0291113	0.0731446	-0.188962	3327.61	0.173421	-1.08961	0.275885	0.432744	CDS		30S ribosomal protein S15	SSU ribosomal protein S15p (S13e)	bi	BB3882	rpsO, secC	100	BP0794	bi
CJ015_05630	pnp	-0.0374127	1851.73	0.307548	-0.121648	0.903178	0.96273	-0.568167	1670.07	0.308508	-1.84166	0.0655247	0.141518	-0.109976	1532.17	0.129578	-0.848728	0.396033	0.559084	CDS		polyribonucleotide nucleotidyltransferase	Polyribonucleotide nucleotidyltransferase (EC 2.7.7.8)	bi	BB3881	pnp	99.86	BP0795	bi
CJ015_05635		-0.441508	190.011	0.23358	-1.89018	0.0587345	0.314714	0.117944	233.913	0.167512	0.704093	0.481375	0.626041	0.488328	165.873	0.294823	1.65634	0.0976526	0.197617	CDS		lipoprotein	putative lipoprotein	bi	BB3880		100	BP0796	bi
CJ015_05640		-0.134876	113.394	0.154011	-0.875756	0.381163	0.703614	0.401774	147.924	0.10654	3.7711	0.000162529	0.000974967	0.485691	116.023	0.197176	2.46324	0.0137688	0.0395641	CDS		threonine ammonia-lyase	Threonine dehydratase, catabolic (EC 4.3.1.19)	bi	BB3879	tdcB	99.75	BP0798	bi
CJ015_05645		-0.446247	29.4599	0.319235	-1.39786	0.162154	0.495197	-0.37338	31.9419	0.263914	-1.41478	0.157132	0.277108	0.499611	25.069	0.375041	1.33215	0.18281	0.318974	CDS		PIN domain-containing protein	FIG00432251: hypothetical protein	bi	BB3878		100	BP0799	bi
CJ015_05650		-0.352446	62.7184	0.2885	-1.22165	0.221839	0.566376	0.152849	83.4083	0.35521	0.430304	0.666974	0.77493	-0.303962	41.8491	0.299878	-1.01362	0.310764	0.472478	tRNA		tRNA-Leu	tRNA-Leu	0	0		0		0
CJ015_05655		-0.0125379	1050.24	0.133799	-0.0937067	0.925342	0.97271	-0.264489	1030.07	0.0992973	-2.66361	0.00773079	0.025097	-0.228897	865.096	0.133422	-1.71558	0.0862392	0.179147	CDS		NAD(P)H-quinone oxidoreductase	Quinone oxidoreductase (EC 1.6.5.5)	bi	BB3877		100	BP0800	bi
CJ015_05660	tpiA	-0.55447	561.687	0.251731	-2.20263	0.0276212	0.216373	-0.612101	574.606	0.223324	-2.74086	0.00612779	0.0207249	0.252993	415.008	0.166895	1.51588	0.12955	0.245768	CDS		triose-phosphate isomerase	Triosephosphate isomerase (EC 5.3.1.1)	bi	BB3876	tpiA, tpi	100	BP0801	bi
CJ015_05665	secG	-0.0559013	390.175	0.208416	-0.26822	0.78853	0.912293	-0.681059	342.398	0.175956	-3.87062	0.000108561	0.000688187	-0.419361	296.001	0.157221	-2.66733	0.00764572	0.0239167	CDS		preprotein translocase subunit SecG	Preprotein translocase subunit SecG (TC 3.A.5.1.1)	bi	BB3875	secG	100	BP0802	bi
CJ015_05670		-0.234873	1562.65	0.362892	-0.647226	0.517485	0.781812	-0.103076	1778.66	0.362495	-0.284351	0.776142	0.859306	0.0272014	1194.18	0.239058	0.113786	0.909408	0.947291	tRNA		tRNA-Leu	tRNA-Leu	0	0		0		0
CJ015_05675	betT	0.273365	497.489	0.229703	1.19008	0.234015	0.580682	0.577534	608.134	0.198047	2.91614	0.00354392	0.0131005	-0.155433	479.722	0.223758	-0.694647	0.487277	0.6404	CDS		choline BCCT transporter BetT	High-affinity choline uptake protein BetT	bi	BB3874	betT	100	BP0804	bi
CJ015_05680		-0.241618	59.2265	0.364007	-0.663775	0.506834	0.777282	1.38169	126.581	0.401591	3.44054	0.000580545	0.00283977	1.22438	73.5942	0.231757	5.28305	1.27048e-07	1.08002e-06	CDS		IclR family transcriptional regulator	Transcriptional regulator, IclR family	bi	BB3873		100	BP0805	bi
CJ015_05685		-0.744086	17.41	0.378651	-1.9651	NA	NA	1.69638	54.6003	0.481919	3.52006	NA	NA	2.35643	23.3007	0.348595	6.75978	1.38203e-11	1.89414e-10	CDS		methylaspartate ammonia-lyase	methylaspartate ammonia-lyase	bi	BB3872		100	BP0806	bi
CJ015_05690		-0.142302	9.21061	0.336265	-0.423182	0.672162	NA	1.05044	15.1086	0.303486	3.46125	0.000537678	0.00265779	0.678932	10.1834	0.469142	1.44718	0.147847	0.272346	CDS		tripartite tricarboxylate transporter substrate binding protein	putative exported protein	bi	BB3871		100	BP0807	bi
CJ015_05695		-0.214689	10.5034	0.341658	-0.628374	0.529759	NA	0.200505	13.4615	0.343324	0.584011	0.559213	0.69179	-0.157848	7.88781	0.430179	-0.366936	0.713667	0.81868	CDS		MmgE/PrpD family protein	MmgE/PrpD family protein	bi	BB3870		99.78	BP0808	bi
CJ015_05700	argH_1	0.451987	5.11558	0.360805	1.25272	0.210308	NA	0.591096	5.90687	0.444204	1.33069	0.183292	0.309847	-0.138737	5.32013	0.540356	-0.256752	0.79737	0.874577	CDS		argininosuccinate lyase	putative argininosuccinate lyase	bi	BB3869	argH	100	BP2702	uni
CJ015_05705		-0.396252	49.97	0.28772	-1.37722	0.168446	0.503482	-0.583726	49.4717	0.199793	-2.92166	0.00348174	0.012891	-0.326042	32.3604	0.324223	-1.00561	0.314603	0.475852	CDS		tripartite tricarboxylate transporter substrate binding protein	Tricarboxylate transport protein TctC	bi	BB3868		100	BP0810	bi
CJ015_05710		0.278467	86.8334	0.24604	1.1318	0.25772	0.604697	-0.285717	76.4876	0.1907	-1.49825	0.134067	0.243669	-0.585333	74.4476	0.219519	-2.66644	0.007666	0.0239613	CDS		SDR family oxidoreductase	3-oxoacyl-[acyl-carrier protein] reductase (EC 1.1.1.100)	bi	BB3867		100	BP0813	bi
CJ015_05715		0.780131	714.211	0.157897	4.94076	7.78199e-07	0.000328487	-0.279515	532.304	0.135833	-2.05778	0.0396115	0.0941801	-0.876152	668.364	0.179058	-4.89311	9.92531e-07	7.52563e-06	CDS		LysR substrate-binding domain-containing protein	LysR family transcriptional regulator lrhA	bi	BB3866		100	BP0814	bi
CJ015_05720	metC_2	-0.46397	46.1522	0.248274	-1.86878	0.0616536	0.321734	-1.08182	41.78	0.237745	-4.55035	5.35564e-06	4.77629e-05	-0.329083	29.548	0.290161	-1.13414	0.256737	0.409821	CDS		cystathionine beta-lyase	Cystathionine beta-lyase (EC 4.4.1.8)	bi	BB3865	metC	100	BP0815	bi
CJ015_05725		0.316493	29.4636	0.250712	1.26238	0.206813	0.55252	-0.871687	22.0895	0.273641	-3.18551	0.00144497	0.00616216	-1.04773	22.245	0.308005	-3.40165	0.000669798	0.00284694	CDS		M14 family metallopeptidase	succinate dehydrogenase subunit	bi	BB3864		99.7	BP0816	bi
CJ015_05730		-0.0934618	64.0102	0.199019	-0.469611	0.638633	0.839861	-0.978781	53.026	0.181009	-5.40736	6.3961e-08	8.28842e-07	-0.751695	43.3661	0.237499	-3.16505	0.00155056	0.00596983	CDS		tripartite tricarboxylate transporter substrate binding protein	Tricarboxylate transport protein TctC	bi	BB3863		100	BP0817	bi
CJ015_05735		-0.0697108	60.4075	0.248748	-0.280247	0.779288	0.908441	-0.626417	55.4225	0.161713	-3.87362	0.000107229	0.000682509	-0.503056	43.8595	0.251537	-1.99993	0.0455081	0.107775	CDS		rhodanese-like domain-containing protein	Rhodanese-related sulfurtransferase	bi	BB3862		99.86	BP0818	bi
CJ015_05740		0.164194	29.7806	0.249459	0.658199	0.51041	0.777904	-0.416422	26.3411	0.212289	-1.96158	0.0498118	0.113321	-0.95375	21.9051	0.311956	-3.05732	0.00223322	0.00818268	CDS		tripartite tricarboxylate transporter substrate binding protein	putative exported protein	bi	BB3861		100	BP0819	bi
CJ015_05745		-0.0534349	34.3335	0.235549	-0.226852	0.820539	0.92417	-0.297673	33.1368	0.211234	-1.40921	0.158772	0.279056	-0.150643	28.6471	0.299822	-0.50244	0.615358	0.748782	CDS		FAD-dependent oxidoreductase	Glycine/D-amino acid oxidases (deaminating)	bi	BB3860		99.55	BP0820	bi
CJ015_05750	hyuB_1	-0.0976684	31.7411	0.314296	-0.310753	0.755988	0.896379	0.0250034	35.4647	0.300128	0.0833091	0.933606	0.957696	0.0162827	27.7805	0.28922	0.0562986	0.955104	0.971571	CDS		hydantoinase B/oxoprolinase family protein	N-methylhydantoinase B (EC 3.5.2.14)	bi	BB3859	hyuB	99.85	BP0821	bi
CJ015_05755	hyuA_1	-0.102684	71.7814	0.347467	-0.295523	0.767594	0.902104	0.266466	86.6697	0.35848	0.743323	0.457286	0.603581	0.296468	66.4637	0.226983	1.30612	0.191511	0.330626	CDS		hydantoinase/oxoprolinase family protein	N-methylhydantoinase A (EC 3.5.2.14)	bi	BB3858	hyuA	99.85	BP0822	bi
CJ015_05760		-0.307497	285.697	0.377198	-0.815214	NA	NA	0.790958	476.399	0.509964	1.55101	NA	NA	1.05723	289.783	0.194149	5.44549	5.16638e-08	4.70681e-07	CDS		helix-turn-helix domain-containing protein	Transcriptional regulator, IclR family	bi	BB3857		100	BP0823	bi
CJ015_05765	azu	0.702723	10453.7	0.243221	2.88924	0.00386173	0.0791214	0.364	9821.71	0.215213	1.69135	0.0907706	0.181117	0.117121	13141	0.13494	0.867948	0.385423	0.548822	CDS		azurin	Azurin	bi	BB3856		100	BP0824	bi
CJ015_05770		-0.179613	109.108	0.199957	-0.898258	0.369048	0.695115	-0.240926	111.813	0.142146	-1.69492	0.0900905	0.180143	0.079441	91.2786	0.211945	0.374818	0.707796	0.815729	CDS		transcriptional regulator	Transcriptional regulator, DeoR family	bi	BB3855		100	BP0825	bi
CJ015_05775		0.111294	94.1923	0.210652	0.528333	0.597268	0.825067	-0.362188	85.0345	0.161709	-2.23975	0.0251071	0.0653594	-0.1774	84.9662	0.395261	-0.448817	0.653563	0.775859	CDS		efflux transporter outer membrane subunit	RND efflux system, outer membrane lipoprotein CmeC	bi	BB3854		100	BP0826	bi
CJ015_05780		0.491735	38.119	0.230897	2.12967	0.0331989	0.238638	-0.988102	26.0693	0.25751	-3.83714	0.000124475	0.000774686	-1.14123	29.6171	0.31182	-3.65991	0.000252308	0.00117436	CDS		MexW/MexI family multidrug efflux RND transporter permease subunit	RND multidrug efflux transporter; Acriflavin resistance protein	bi	BB3853		99.9	BP0827	bi
CJ015_05785		0.568077	69.0022	0.22761	2.49584	0.012566	0.142827	-0.625971	49.1983	0.255995	-2.44525	0.0144751	0.0422018	-1.17374	57.1508	0.265342	-4.42352	9.71067e-06	6.17724e-05	CDS		efflux RND transporter periplasmic adaptor subunit	Probable Co/Zn/Cd efflux system membrane fusion protein	bi	BB3852		100	BP0828	bi
CJ015_05790		-0.260371	192.414	0.262805	-0.990739	0.321813	0.660847	0.428675	256.125	0.227053	1.88799	0.0590272	0.129985	0.663918	193.424	0.151339	4.38697	1.14942e-05	7.16406e-05	CDS		winged helix-turn-helix transcriptional regulator	Transcriptional regulator, HxlR family	bi	BB3851		100	BP0829	bi
CJ015_05795		0.174805	476.496	0.186837	0.9356	0.349479	0.678769	0.85112	678.66	0.160023	5.31874	1.04487e-07	1.27976e-06	0.033521	470.496	0.1547	0.216684	0.828454	0.895508	CDS		choline BCCT transporter BetT	High-affinity choline uptake protein BetT	bi	BB3850	betT	100	BP0831	bi
CJ015_05800		-0.466791	48.3058	0.237621	-1.96443	0.0494799	0.287718	-0.132262	55.949	0.216984	-0.609548	0.542161	0.676044	0.0201609	33.3584	0.356209	0.0565984	0.954865	0.971571	CDS		LysR family transcriptional regulator	LysR family transcriptional regulator y2377 (Yersinia pestis KIM)	bi	BB3849		100	BP0832	bi
CJ015_05805		-0.255429	294.878	0.271397	-0.941165	0.34662	0.676557	0.446949	407.327	0.283895	1.57435	0.115408	0.217595	-0.0871416	219.344	0.244349	-0.356628	0.721371	0.824098	CDS		diacylglycerol kinase family protein	Transcription regulator [contains diacylglycerol kinase catalytic domain]	bi	BB3848		99.69		-
CJ015_05810		0.00781238	96.056	0.312803	0.0249754	0.980075	0.99213	0.943714	153.348	0.306968	3.07431	0.00210993	0.00853247	0.300825	93.7505	0.219921	1.36787	0.171352	0.303399	CDS		metallophosphoesterase family protein	probable DNA repair exonuclease	bi	BB3847		99.26	BP0834	bi
CJ015_05815		-0.415901	103.708	0.249604	-1.66625	0.0956644	0.398776	0.651723	160.237	0.175335	3.71703	0.000201582	0.00117032	0.721658	100.865	0.289182	2.49551	0.0125775	0.0366337	CDS		phosphatase PAP2 family protein	Phosphatidylglycerophosphatase B (EC 3.1.3.27)	bi	BB3846		100	BP0835	bi
CJ015_05820		-0.0350585	4.85418	0.352009	-0.0995953	0.920666	NA	0.420043	6.30066	0.370572	1.1335	0.257005	0.397892	0.283096	4.97906	0.508696	0.556514	0.57786	0.717243	CDS		NAD(P)-binding domain-containing protein	hypothetical protein	bi	BB3845		99.31	BP0836	bi
CJ015_05825		-0.321409	6.30458	0.360981	-0.890375	0.373264	NA	0.339567	8.83642	0.362893	0.93572	0.349417	0.497154	0.149396	4.39776	0.518484	0.28814	0.77324	0.858932	CDS		PaaI family thioesterase	FIG00431876: hypothetical protein	bi	BB3844		100	BP0837	bi
CJ015_05830		0.166975	16.6804	0.339859	0.491307	0.623209	0.832859	0.586379	21.794	0.277694	2.1116	0.0347208	0.0850439	0.255593	19.0224	0.356622	0.716707	0.473555	0.628648	CDS		TetR/AcrR family transcriptional regulator	Transcriptional regulator, TetR family	bi	BB3843		100		-
CJ015_05835		0.436885	18982	0.261528	1.67051	0.0948179	0.398776	0.256895	19000.3	0.242714	1.05843	0.289861	0.43456	-0.295884	18873.4	0.197939	-1.49483	0.134959	0.253437	CDS		porin	outer membrane porin	bi	BB3842		100	BP0840	bi
CJ015_05840	nuoA	-0.17292	1090.8	0.281263	-0.614799	0.538687	0.796401	-0.399311	1076.46	0.260638	-1.53205	0.125509	0.231797	-0.0657458	867.442	0.163051	-0.403222	0.686785	0.802601	CDS		NADH-quinone oxidoreductase subunit A	NADH ubiquinone oxidoreductase chain A (EC 1.6.5.3)	bi	BB3841	nuoA	100	BP0841	bi
CJ015_05845	nuoB	0.502727	353.117	0.214603	2.34259	0.0191503	0.175306	0.264696	348.061	0.175786	1.50579	0.132122	0.241067	0.22617	425.223	0.148984	1.51808	0.128995	0.245112	CDS		NADH-quinone oxidoreductase subunit B	NADH-ubiquinone oxidoreductase chain B (EC 1.6.5.3)	bi	BB3840	nuoB	100	BP0842	bi
CJ015_05850	nuoC	0.285552	384.942	0.284303	1.00439	0.31519	0.655755	-0.170024	348.88	0.261344	-0.650576	0.515321	0.65618	0.183119	416.818	0.162537	1.12663	0.259898	0.413462	CDS		NADH-quinone oxidoreductase subunit C	NADH-ubiquinone oxidoreductase chain C (EC 1.6.5.3)	bi	BB3839	nuoC	100	BP0843	bi
CJ015_05855	nuoD	0.260497	788.537	0.282941	0.920674	0.35722	0.684703	-0.182165	720.464	0.255053	-0.714223	0.475089	0.619929	0.105223	818.127	0.139393	0.754866	0.45033	0.607112	CDS		NADH-quinone oxidoreductase subunit D	NADH-ubiquinone oxidoreductase chain D (EC 1.6.5.3)	bi	BB3838	nuoD	100	BP0844	bi
CJ015_05860	nuoE	-0.180204	319.086	0.263942	-0.682742	0.49477	0.77071	0.0364632	362.156	0.233128	0.156408	0.875711	0.925216	-0.0568506	262.105	0.179185	-0.317274	0.751036	0.843314	CDS		NADH-quinone oxidoreductase subunit NuoE	NADH-ubiquinone oxidoreductase chain E (EC 1.6.5.3)	bi	BB3837	nuoE	100	BP0845	bi
CJ015_05865	nuoF	-0.568781	650.818	0.265782	-2.14003	0.0323524	0.237518	-0.0801738	786.597	0.251469	-0.318822	0.749862	0.837923	0.29239	475.841	0.136426	2.1432	0.0320967	0.0808176	CDS		NADH-quinone oxidoreductase subunit NuoF	NADH-ubiquinone oxidoreductase chain F (EC 1.6.5.3)	bi	BB3836	nuoF	100	BP0846	bi
CJ015_05870	nuoG	-0.930718	687.879	0.335616	-2.77316	0.00555149	0.0917264	-0.526265	797.565	0.37309	-1.41056	NA	NA	0.376256	366.238	0.135332	2.78024	0.0054319	0.0177699	CDS		NADH-quinone oxidoreductase subunit NuoG	NADH-ubiquinone oxidoreductase chain G (EC 1.6.5.3)	bi	BB3835	nuoG	100	BP0847	bi
CJ015_05875	nuoH	-0.475359	313.061	0.288579	-1.64724	0.099509	0.402235	-0.158815	361.105	0.266771	-0.595322	0.551628	0.684212	-0.337216	192.006	0.206258	-1.63492	0.102065	0.204222	CDS		NADH-quinone oxidoreductase subunit NuoH	NADH-ubiquinone oxidoreductase chain H (EC 1.6.5.3)	bi	BB3834	nuoH	100	BP0848	bi
CJ015_05880	nuoI	-0.441908	100.42	0.336739	-1.31231	0.189414	0.529662	-0.0754512	118.191	0.331584	-0.227548	0.819998	0.888362	-0.0159102	64.1322	0.226617	-0.0702072	0.944029	0.965413	CDS		NADH-quinone oxidoreductase subunit NuoI	NADH-ubiquinone oxidoreductase chain I (EC 1.6.5.3)	bi	BB3833	nuoI	100	BP0849	bi
CJ015_05885	nuoJ	-0.923226	70.3622	0.345909	-2.66899	0.00760807	0.109481	-0.217047	88.8946	0.34836	-0.623054	0.533249	0.668842	0.0136954	33.246	0.311233	0.0440038	0.964901	0.977376	CDS		NADH-quinone oxidoreductase subunit J	NADH-ubiquinone oxidoreductase chain J (EC 1.6.5.3)	bi	BB3832	nuoJ	100	BP0850	bi
CJ015_05890	nuoK	-0.626736	69.8024	0.315876	-1.98412	0.0472422	0.283977	-0.427921	76.4989	0.328839	-1.30131	0.193153	0.322908	-0.238387	39.1454	0.292317	-0.815509	0.414781	0.576741	CDS		NADH-quinone oxidoreductase subunit NuoK	NADH-ubiquinone oxidoreductase chain K (EC 1.6.5.3)	bi	BB3831	nuoK	100	BP0851	bi
CJ015_05895	nuoL	-0.676838	664.627	0.251062	-2.6959	0.00701992	0.105828	-0.0617397	827.518	0.226138	-0.273018	0.78484	0.865364	0.169604	444.757	0.196709	0.862207	0.388574	0.551315	CDS		NADH-quinone oxidoreductase subunit L	NADH-ubiquinone oxidoreductase chain L (EC 1.6.5.3)	bi	BB3830	nuoL	100	BP0852	bi
CJ015_05900	nuoM	-0.588622	468.704	0.306391	-1.92114	0.0547136	0.302558	-0.230163	546.141	0.295649	-0.778501	0.436274	0.583232	0.0766439	301.173	0.146611	0.522772	0.601133	0.736878	CDS		NADH-quinone oxidoreductase subunit M	NADH-ubiquinone oxidoreductase chain M (EC 1.6.5.3)	bi	BB3829	nuoM	100	BP0853	bi
CJ015_05905	nuoN	-0.449893	477.333	0.23004	-1.95571	0.0504992	0.289645	0.159962	608.827	0.19817	0.807198	0.419552	0.567018	0.0221441	345.26	0.192092	0.115278	0.908225	0.946898	CDS		NADH-quinone oxidoreductase subunit NuoN	NADH-ubiquinone oxidoreductase chain N (EC 1.6.5.3)	bi	BB3828	nuoN	100	BP0854	bi
CJ015_05910		-0.397184	356.964	0.254373	-1.56142	0.118424	0.431759	0.345791	487.929	0.249677	1.38496	0.166066	0.287458	-0.165104	247.184	0.28254	-0.584356	0.558981	0.702049	CDS		DUF2818 family protein	FIG003089: Probable transmembrane protein	bi	BB3827		100	BP0855	bi
CJ015_05915	bfrD	-0.529944	34.7313	0.269446	-1.96679	0.0492076	0.287116	4.68312	570.531	0.249709	18.7543	1.78464e-78	5.23235e-76	3.22364	131.246	0.253277	12.7277	4.14704e-37	2.29356e-35	CDS		TonB-dependent siderophore receptor	Ferrichrome-iron receptor	bi	BB3826	bfrD	99.73	BP0856	bi
CJ015_05920	bfrE	0.148803	71.8669	0.299823	0.496304	0.61968	0.832271	0.310971	81.2357	0.269958	1.15193	0.249351	0.389512	0.0965773	71.0853	0.26055	0.370667	0.710886	0.817284	CDS		TonB-dependent siderophore receptor	Ferrichrome-iron receptor	bi	BB3825	bfrE	100	BP0857	bi
CJ015_05925		0.155887	228.896	0.169721	0.918493	0.358361	0.685608	-0.272478	213.561	0.131328	-2.07478	0.0380065	0.0911496	-0.543493	186.69	0.167944	-3.23615	0.00121153	0.00478604	CDS		GNAT family protein	probable GnaT-family acetyltransferase	bi	BB3824		100	BP0858	bi
CJ015_05930		0.184211	5.92086	0.335952	0.548326	0.583468	NA	0.0311057	6.627	0.341422	0.0911063	0.927408	0.954888	0.288255	6.99101	0.449649	0.641067	0.521479	0.670167	CDS		SDR family oxidoreductase	short-chain dehydrogenase	bi	BB3823		100	BP0859	bi
CJ015_05935		-0.163915	12.576	0.302238	-0.542337	0.587587	NA	0.166045	14.914	0.271489	0.611607	0.540798	0.675062	0.24507	11.4178	0.394347	0.621457	0.534299	0.680641	CDS		acetolactate synthase catalytic subunit	putative acetolactate synthase large subunit	bi	BB3822		99.83	BP0860	bi
CJ015_05940		0.184071	20.6284	0.352126	0.522742	0.601154	0.825067	1.18053	33.4074	0.333569	3.53909	0.000401515	0.00210447	0.609674	27.8991	0.286179	2.13039	0.0331392	0.0828217	CDS		tripartite tricarboxylate transporter substrate binding protein	Tricarboxylate transport protein TctC	bi	BB3821		99.69	BP0861	bi
CJ015_05945		-0.185179	224.314	0.33142	-0.558745	0.576336	0.812732	0.850756	360.096	0.339897	2.50298	0.0123151	0.0368432	1.24358	307.67	0.144561	8.60243	7.80424e-18	1.75539e-16	CDS		LysR family transcriptional regulator	probable LysR-family transcriptional regulator	bi	BB3820		99.67	BP0862	bi
CJ015_05950	serB	-0.247944	207.954	0.194745	-1.27317	0.202957	0.549099	-0.220443	220.303	0.162332	-1.35798	0.174471	0.29881	-0.317501	148.183	0.172521	-1.84036	0.0657148	0.144223	CDS		phosphoserine phosphatase SerB	Phosphoserine phosphatase (EC 3.1.3.3)	bi	BB3819	serB	100	BP0863	bi
CJ015_05955	mfd	-0.0657375	535.99	0.139202	-0.472246	0.636751	0.838481	0.058159	589.965	0.110207	0.527727	0.597689	0.722246	0.0264111	471.695	0.114884	0.229893	0.818175	0.888193	CDS		transcription-repair coupling factor	Transcription-repair coupling factor	bi	BB3818	mfd	99.91	BP0864	bi
CJ015_05960	ispD	-0.439832	460.81	0.281018	-1.56514	0.11755	0.431472	-1.18341	402.992	0.267374	-4.42606	9.59703e-06	8.03923e-05	-0.87986	241.978	0.282728	-3.11204	0.001858	0.00698198	CDS		2-C-methyl-D-erythritol 4-phosphate cytidylyltransferase	2-C-methyl-D-erythritol 4-phosphate cytidylyltransferase (EC 2.7.7.60)	bi	BB3817	ispD	100	BP0865	bi
CJ015_05965	ispF	0.132558	212.27	0.140768	0.941674	0.34636	0.676557	-0.284716	198.441	0.12223	-2.32935	0.0198405	0.0540111	-0.377878	178.243	0.155101	-2.43633	0.0148371	0.0422211	CDS		2-C-methyl-D-erythritol 2,4-cyclodiphosphate synthase	2-C-methyl-D-erythritol 2,4-cyclodiphosphate synthase (EC 4.6.1.12)	bi	BB3816	ispF, mecS	99.38	BP0866	bi
CJ015_05970		0.294091	91.8393	0.208063	1.41347	0.157519	0.488566	0.920444	131.699	0.206126	4.46544	7.99026e-06	6.81497e-05	0.157526	97.4652	0.222883	0.706766	0.479712	0.633064	CDS		MFS transporter	putative transport protein	bi	BB3815		100		-
CJ015_05975		-0.329128	59.4611	0.300878	-1.09389	0.274002	0.621454	0.713257	93.7884	0.235446	3.02939	0.0024505	0.00968431	0.828939	62.6681	0.225789	3.6713	0.000241318	0.00112655	CDS		helix-turn-helix transcriptional regulator	Transcriptional regulator, AraC family	bi	BB3814		100	BP3550	bi
CJ015_05980		0.143825	142.736	0.219342	0.655711	0.51201	0.778425	0.138142	152.689	0.129777	1.06446	0.287122	0.432233	-0.297738	124.711	0.231475	-1.28626	0.198352	0.340311	CDS		carboxymuconolactone decarboxylase family protein	Alkylhydroperoxidase protein D	bi	BB3813	ahpD	99.42	BP3551	bi
CJ015_05985		0.623527	9055.45	0.174358	3.57614	0.000348708	0.0206116	0.432766	9192.89	0.128169	3.37653	0.00073407	0.0034678	-0.355019	9293.1	0.142074	-2.49883	0.0124604	0.0363151	CDS		peroxiredoxin	Alkyl hydroperoxide reductase protein C (EC 1.6.4.-)	bi	BB3812	ahpC	100	BP3552	bi
CJ015_05990	risS	-0.332733	705.242	0.266246	-1.24972	0.211402	0.556104	0.609211	1040.64	0.228014	2.67181	0.00754431	0.0245425	1.31323	914.95	0.205411	6.39319	1.62461e-10	2.02045e-09	CDS		ATP-binding protein	Osmolarity sensory histidine kinase EnvZ	bi	BB3811	risS	99.79	BP3223	uni
CJ015_05995	risA	-0.051377	2358.46	0.260918	-0.196909	0.843899	0.934929	0.250421	2782.47	0.233202	1.07384	0.282895	0.427394	0.644025	2634.46	0.169305	3.80394	0.000142411	0.000702491	CDS		two-component system response regulator OmpR	Two-component system response regulator OmpR	bi	BB3810	risA	100	BP3554	bi
CJ015_06000		-0.329619	274.887	0.150303	-2.19303	0.0283051	0.218659	0.166486	340.388	0.0943895	1.76382	0.0777618	0.161837	0.244498	232.931	0.174831	1.39848	0.161969	0.291284	CDS		tRNA (adenosine(37)-N6)-threonylcarbamoyltransferase complex dimerization subunit type 1 TsaB	Ribosomal-protein-S18p-alanine acetyltransferase (EC 2.3.1.-)	bi	BB3809		99.76	BP3555	bi
CJ015_06005		0.0206405	114.023	0.163634	0.126138	0.899622	0.96203	0.245146	132.775	0.142136	1.72473	0.0845758	0.172273	0.178489	110.162	0.183294	0.973781	0.330165	0.493962	CDS		uracil-DNA glycosylase	Uracil-DNA glycosylase, family 4	bi	BB3808		99.17	BP3556	bi
CJ015_06010	lplT	-0.107471	439.939	0.198151	-0.542367	0.587566	0.820629	-0.075341	470.473	0.15815	-0.476388	0.633798	0.749469	0.15834	399.261	0.138514	1.14313	0.252983	0.405618	CDS		lysophospholipid transporter LplT	Probable transmembrane protein	bi	BB3807		99.77	BP3557	bi
CJ015_06015	smc	-0.0497167	2711.99	0.155701	-0.319308	0.749493	0.892578	-0.194927	2741.48	0.117619	-1.65728	0.0974632	0.191028	-0.0665808	2325.86	0.0978835	-0.680205	0.496375	0.64864	CDS		chromosome segregation protein SMC	Chromosome partition protein smc	bi	BB3806		100	BP3558	bi
CJ015_06020		-0.00310742	352.839	0.170351	-0.0182413	0.985446	0.992298	-0.473863	326.692	0.130724	-3.62492	0.000289053	0.00160467	-0.562983	260.232	0.155011	-3.6319	0.000281346	0.00129287	CDS		cell division protein ZipA C-terminal FtsZ-binding domain-containing protein	Cell division protein	bi	BB3805		100	BP3559	bi
CJ015_06025	ligA	0.11509	752.018	0.139545	0.824752	0.409512	0.724061	-0.0186491	769.791	0.109641	-0.170093	0.864937	0.918756	-0.388516	622.111	0.12824	-3.02961	0.00244869	0.00884802	CDS		NAD-dependent DNA ligase LigA	DNA ligase (EC 6.5.1.2)	bi	BB3804	ligA, lig, dnaL, pdeC, lop	100	BP3560	bi
CJ015_06030		0.324561	2708.47	0.280974	1.15513	0.248038	0.59684	1.20111	4263.86	0.27163	4.42187	9.7851e-06	8.13864e-05	0.917721	4012.67	0.200281	4.58218	4.6016e-06	3.0815e-05	CDS		peptidylprolyl isomerase	Peptidyl-prolyl cis-trans isomerase (EC 5.2.1.8)	bi	BB3803		100	BP3561	bi
CJ015_06035		0.0839508	557.726	0.333146	0.251994	0.801046	0.917896	0.623859	733.756	0.334174	1.86687	0.0619196	0.135289	0.638765	675.199	0.377137	1.69372	0.0903182	0.186222	CDS		BolA family transcriptional regulator	Cell division protein BolA	bi	BB3802		100	BP3562	bi
CJ015_06040		0.480045	428.275	0.286448	1.67585	0.0937669	0.397124	0.771168	520.503	0.265333	2.90641	0.003656	0.0133987	0.0136297	489.155	0.213826	0.063742	0.949176	0.96759	CDS		septation protein A	Intracellular septation protein IspA	bi	BB3801		100	BP3563	bi
CJ015_06045	msrB	0.337147	751.525	0.251081	1.34278	0.179342	0.521285	0.0426204	720.989	0.225809	0.188745	0.850292	0.909214	-0.404018	685.717	0.16373	-2.46759	0.0136024	0.0392301	CDS		peptide-methionine (R)-S-oxide reductase MsrB	Peptide methionine sulfoxide reductase MsrB (EC 1.8.4.12)	bi	BB3800	msrB	100	BP3564	bi
CJ015_06050	bioM	-0.427668	172.151	0.210917	-2.02766	0.0425947	0.269247	-0.042102	200.468	0.168927	-0.249232	0.803181	0.876826	0.240091	135.104	0.177563	1.35214	0.176329	0.310109	CDS		ABC transporter ATP-binding protein	ATPase component BioM of energizing module of biotin ECF transporter	bi	BB3799		100	BP3565	bi
CJ015_06055	bioN	-0.583275	41.8843	0.21423	-2.72265	0.00647598	0.100829	0.700489	66.8606	0.168513	4.15687	3.22637e-05	0.000235746	0.991067	43.1699	0.255894	3.87296	0.000107519	0.000544665	CDS		CbiQ family ECF transporter T component	Transmembrane component BioN of energizing module of biotin ECF transporter	bi	BB3798		99.49	BP3566	bi
CJ015_06060	bioY	-0.413457	35.3482	0.277516	-1.48985	0.136264	0.459729	0.46941	52.1725	0.20147	2.32993	0.0198098	0.0539651	0.73768	33.1436	0.280564	2.62928	0.00855666	0.026308	CDS		biotin transporter BioY	Substrate-specific component BioY of biotin ECF transporter	bi	BB3797		100	BP3567	bi
CJ015_06065		-0.417753	156.834	0.177198	-2.35754	0.0183964	0.172438	-0.258728	170.972	0.138747	-1.86475	0.0622171	0.135749	-0.515465	99.2837	0.223055	-2.31093	0.0208368	0.0562953	CDS		ABC transporter substrate-binding protein	Leucine-, isoleucine-, valine-, threonine-, and alanine-binding protein	bi	BB3796		100	BP3568	bi
CJ015_06070		-0.434263	24.1217	0.295431	-1.46993	0.14158	0.466087	-0.401416	25.4547	0.294257	-1.36417	0.172514	0.296217	-0.219658	15.537	0.35978	-0.610534	0.541508	0.686338	CDS		branched-chain amino acid ABC transporter permease	High-affinity branched-chain amino acid transport system permease protein LivH (TC 3.A.1.4.1)	bi	BB3795		100	BP3569	bi
CJ015_06075		-0.362991	69.9109	0.29792	-1.21842	0.223066	0.568743	-0.867339	63.6303	0.265611	-3.26545	0.0010929	0.00483659	-0.775472	40.038	0.32204	-2.408	0.0160403	0.0450721	CDS		branched-chain amino acid ABC transporter ATP-binding protein/permease	ABC-type branched-chain amino acid transport systems, ATPase component	bi	BB3794		100	BP3570	bi
CJ015_06080		-0.0987242	68.5982	0.217585	-0.453727	0.650025	0.845377	-0.827222	58.6079	0.197795	-4.18222	2.8868e-05	0.000214272	-0.93442	44.9708	0.286558	-3.26084	0.00111081	0.00442913	CDS		ABC transporter ATP-binding protein	Branched-chain amino acid transport ATP-binding protein LivF (TC 3.A.1.4.1)	bi	BB3793		100	BP3570	uni
CJ015_06085		0.321671	274.442	0.134699	2.38807	0.0169371	0.166263	-0.262717	244.788	0.108771	-2.41532	0.0157215	0.0451896	-0.543249	235.166	0.14627	-3.71402	0.000203991	0.000967668	CDS		branched-chain amino acid aminotransferase	Branched-chain amino acid aminotransferase (EC 2.6.1.42)	bi	BB3792		100	BP3571	bi
CJ015_06090		0.0571768	232.866	0.149869	0.381511	0.702824	0.87128	-0.279568	221.852	0.107422	-2.60251	0.00925444	0.0288264	-0.420283	187.736	0.164839	-2.54965	0.010783	0.0320019	CDS		ABC transporter substrate-binding protein	putative solute-binding periplasmic protein	bi	BB3791		99.4	BP3572	bi
CJ015_06095		0.0062643	39.2754	0.289153	0.0216643	0.982716	0.99213	-0.542822	35.3109	0.296874	-1.82846	0.0674808	0.144614	-1.24821	24.9701	0.317769	-3.92804	8.56411e-05	0.00044783	CDS		branched-chain amino acid ABC transporter permease	Branched-chain amino acid transport system permease protein LivM (TC 3.A.1.4.1)	bi	BB3790		99.69	BP3573	bi
CJ015_06100		0.109452	37.2176	0.297183	0.368297	0.712652	0.876448	-0.302603	34.7096	0.286555	-1.05601	0.290966	0.436077	-1.15994	24.7674	0.305236	-3.80015	0.00014461	0.000711101	CDS		branched-chain amino acid ABC transporter permease	High-affinity branched-chain amino acid transport system permease protein LivH (TC 3.A.1.4.1)	bi	BB3789		100	BP3574	bi
CJ015_06105		0.0384834	293.679	0.247381	0.155563	0.876378	0.951789	-0.582184	257.111	0.220624	-2.6388	0.0083199	0.0266593	-1.90346	169.398	0.319005	-5.96688	2.41839e-09	2.56056e-08	CDS		ABC transporter substrate-binding protein	Leucine-, isoleucine-, valine-, threonine-, and alanine-binding protein	bi	BB3788		100	BP3575	bi
CJ015_06110		0.00961734	50.9082	0.240105	0.0400548	0.968049	0.989672	-0.557087	45.1368	0.239002	-2.33089	0.0197592	0.0538898	-0.912359	34.5854	0.309749	-2.94548	0.00322456	0.011262	CDS		ABC transporter ATP-binding protein	Branched-chain amino acid transport ATP-binding protein LivF (TC 3.A.1.4.1)	bi	BB3787		100	BP3576	bi
CJ015_06115		-0.619411	235.71	0.380107	-1.62957	NA	NA	-1.58193	214.082	0.55063	-2.87294	0.00406669	0.0146071	-0.383474	88.3509	0.336313	-1.14023	0.254191	0.407277	CDS		ABC transporter ATP-binding protein	Branched-chain amino acid transport ATP-binding protein LivG (TC 3.A.1.4.1)	bi	BB3786		99.22	BP3577	bi
CJ015_06120	nth	-0.274803	36.2572	0.251977	-1.09059	0.275454	0.621464	0.192359	42.7307	0.263353	0.730423	0.465132	0.611185	0.272583	30.8822	0.257738	1.0576	0.290239	0.447403	CDS		endonuclease III	Endonuclease III (EC 4.2.99.18)	bi	BB3785	nth	100	BP3578	bi
CJ015_06125		-0.348586	80.8317	0.259868	-1.3414	0.179791	0.521793	-0.634751	78.9995	0.214723	-2.95614	0.00311512	0.0117847	-0.155691	55.976	0.251372	-0.619365	0.535676	0.681519	CDS		electron transport complex subunit RsxB	Ferredoxin	bi	BB3784		100	BP3579	bi
CJ015_06130		0.476878	968.626	0.259019	1.84109	0.0656085	0.333227	0.372138	997.462	0.228003	1.63217	0.102644	0.199033	0.100045	1117.23	0.139982	0.714696	0.474797	0.62927	CDS		polyhydroxyalkanoate depolymerase	Intracellular PHB depolymerase (EC 3.1.1.-)	bi	BB3783		99.75	BP3580	bi
CJ015_06135		0.204022	197.551	0.197203	1.03458	0.300864	0.643798	0.322773	219.754	0.139209	2.31862	0.0204155	0.0550397	-0.0616756	189.739	0.169476	-0.36392	0.715918	0.820392	CDS		ferredoxin--NADP reductase	Ferredoxin--NADP(+) reductase (EC 1.18.1.2)	bi	BB3782		99.62	BP3581	bi
CJ015_06140		0.452716	1520.4	0.185229	2.44409	0.0145217	0.154532	-0.018762	1385.2	0.162924	-0.115158	0.90832	0.944238	-0.51692	1396.25	0.189994	-2.72071	0.00651415	0.0207697	CDS		ferredoxin family protein	4Fe-4S ferredoxin, iron-sulfur binding	bi	BB3781		98.89	BP3582	bi
CJ015_06145	pncB	-0.0666096	1443	0.177806	-0.374618	0.707944	0.873529	-0.297087	1417.24	0.14377	-2.06641	0.0387901	0.092839	-0.224498	1165.45	0.162477	-1.38172	0.167057	0.297956	CDS		nicotinate phosphoribosyltransferase	Nicotinate phosphoribosyltransferase (EC 2.4.2.11)	bi	BB3780	pncB	100	BP3583	bi
CJ015_06150		0.25307	2323.09	0.126976	1.99306	0.0462548	0.281107	-0.308784	2065.07	0.0930925	-3.31695	0.000910047	0.00416491	-0.754843	1856.71	0.127102	-5.9389	2.86948e-09	3.00433e-08	CDS		RidA family protein	RidA/YER057c/UK114 superfamily, group 2, YoaB-like protein	bi	BB3779		100	BP3584	bi
CJ015_06155		0.117874	37.6384	0.347655	0.339054	0.734569	0.886406	-0.677573	31.7008	0.412816	-1.64134	0.100726	0.196061	-0.65783	29.1704	0.313125	-2.10085	0.035654	0.0880302	CDS		NAD(P)H-dependent oxidoreductase	Multimeric flavodoxin WrbA	bi	BB3778		100	BP3585	bi
CJ015_06160		-0.0752258	138.9	0.21274	-0.353605	0.723635	0.882249	-0.524515	129.492	0.187868	-2.79193	0.00523949	0.0180591	-0.306849	108.323	0.197341	-1.55492	0.119965	0.231509	CDS		zinc-dependent peptidase	Inner membrane protein	bi	BB3777		100	BP3586	bi
CJ015_06165	relA	-0.136181	622.893	0.19658	-0.692754	0.488464	0.770101	-0.198776	646.415	0.155149	-1.28119	0.200127	0.331847	-0.0773275	507.002	0.15495	-0.499049	0.617745	0.750781	CDS		bifunctional (p)ppGpp synthetase/guanosine-3',5'-bis(diphosphate) 3'-pyrophosphohydrolase	GTP pyrophosphokinase (EC 2.7.6.5), (p)ppGpp synthetase I	bi	BB3776	relA	99.86	BP3587	bi
CJ015_06170	argE_2	-0.0182542	937.969	0.125226	-0.14577	0.884103	0.95445	-0.304625	907.667	0.0918235	-3.31751	0.000908234	0.00416067	-0.247286	771.638	0.124852	-1.98063	0.0476329	0.111349	CDS		acetylornithine deacetylase	Acetylornithine deacetylase (EC 3.5.1.16)	bi	BB3775		100	BP3588	bi
CJ015_06175	trpB	-0.00472324	1249.91	0.169145	-0.0279241	0.977723	0.992037	-0.319007	1203.62	0.122051	-2.61372	0.00895611	0.0281778	-0.245448	1031.03	0.206009	-1.19144	0.233481	0.383347	CDS		tryptophan synthase subunit beta	Tryptophan synthase beta chain (EC 4.2.1.20)	bi	BB3774	trpB	100	BP3589	bi
CJ015_06180	trpA	-0.179665	294.671	0.189057	-0.950322	0.341949	0.674838	-0.591443	273.484	0.145032	-4.07802	4.5421e-05	0.00031799	-0.199579	225.464	0.161891	-1.2328	0.217652	0.364901	CDS		tryptophan synthase subunit alpha	Tryptophan synthase alpha chain (EC 4.2.1.20)	bi	BB3773	trpA	100	BP3590	bi
CJ015_06185	accD	0.382692	506.436	0.156269	2.44893	0.0143282	0.153345	-0.42858	416.29	0.126742	-3.3815	0.000720902	0.00341246	-0.479459	457.498	0.140809	-3.40502	0.000661591	0.00282227	CDS		acetyl-CoA carboxylase, carboxyltransferase subunit beta	Acetyl-coenzyme A carboxyl transferase beta chain (EC 6.4.1.2)	bi	BB3772	accD, dedB, usg	100	BP3591	bi
CJ015_06190	pagL	0.0759358	2339.25	0.218214	0.347988	0.727849	0.884257	0.330385	2749.38	0.179126	1.84442	0.0651218	0.140712	0.294535	2422.89	0.219814	1.33993	0.180268	0.315151	CDS		acyloxyacyl hydrolase	putative lipoprotein	bi	BB3771		100		-
CJ015_06195		0.136012	227.983	0.156073	0.871466	0.3835	0.706555	-0.123466	225.965	0.13222	-0.933789	0.350413	0.498117	-0.305687	197.925	0.150993	-2.02451	0.0429179	0.102571	CDS		linear amide C-N hydrolase	Choloylglycine hydrolase (EC 3.5.1.24)	bi	BB3770		99.68	BP0474	bi
CJ015_06200		0.00520493	2123.61	0.240025	0.0216849	0.982699	0.99213	-0.312179	2034.61	0.224211	-1.39235	0.163817	0.284997	0.164025	2012.06	0.140528	1.16721	0.243125	0.395068	CDS		Rne/Rng family ribonuclease	Ribonuclease E (EC 3.1.26.12)	bi	BB3769	rne, ams, hmp1	99.24	BP0475	bi
CJ015_06205	rluC	-0.0921835	485.573	0.274744	-0.335525	0.737229	0.88715	-0.386289	467.728	0.2434	-1.58706	0.112499	0.213485	0.111662	424.261	0.207901	0.537091	0.591205	0.728507	CDS		RluA family pseudouridine synthase	Ribosomal large subunit pseudouridine synthase C (EC 4.2.1.70)	bi	BB3768	rluC	100	BP0477	bi
CJ015_06210		-0.183097	144.485	0.301348	-0.607595	0.543456	0.799919	-0.439856	140.526	0.267636	-1.64349	0.100282	0.19544	-0.0543221	112.58	0.222859	-0.243751	0.807424	0.881491	CDS		HAD family hydrolase	Similar to phosphoglycolate phosphatase, clustered with ribosomal large subunit pseudouridine synthase C	bi	BB3767		100	BP0478	bi
CJ015_06215	msrP	0.0395794	350.955	0.338436	0.116948	0.906901	0.965199	1.75104	830.045	0.354207	4.94355	7.67113e-07	8.06844e-06	1.05408	496.076	0.178887	5.89244	3.80538e-09	3.94033e-08	CDS		protein-methionine-sulfoxide reductase catalytic subunit MsrP	Putative sulfite oxidase subunit YedY	bi	BB3766		100	BP0479	bi
CJ015_06220	msrQ	-0.181615	62.9797	0.303614	-0.598177	0.549722	0.802513	1.86804	171.297	0.236225	7.9079	2.61766e-15	7.8213e-14	1.56958	107.956	0.228507	6.86885	6.47205e-12	9.21973e-11	CDS		protein-methionine-sulfoxide reductase heme-binding subunit MsrQ	FIG001196: Membrane protein YedZ	bi	BB3765		100	BP0480	bi
CJ015_06225	amiD	-0.216236	40.7443	0.229432	-0.942485	0.345944	0.676557	0.255305	52.5189	0.162242	1.57361	0.115578	0.217742	0.699777	43.4719	0.279728	2.50163	0.0123622	0.0361146	CDS		N-acetylmuramoyl-L-alanine amidase	N-acetylmuramoyl-L-alanine amidase (EC 3.5.1.28)	bi	BB3764		100	BP2449	bi
CJ015_06230		-0.625875	49.0557	0.21981	-2.84735	0.00440848	0.0833481	0.145701	63.4175	0.157315	0.926173	0.354356	0.502044	0.93152	44.9016	0.266409	3.49658	0.000471261	0.00207434	CDS		SAM-dependent methyltransferase	Tetrapyrrole methylase family protein	bi	BB3763		99.58	BP2448	bi
CJ015_06235	maf	-0.233252	116.761	0.234869	-0.993115	0.320654	0.659537	-0.00587431	132.517	0.17643	-0.0332954	0.973439	0.981563	0.548819	114.613	0.227815	2.40905	0.0159939	0.0449955	CDS		Maf family nucleotide pyrophosphatase	FIG146278: Maf/YceF/YhdE family protein	bi	BB3762		100	BP2447	bi
CJ015_06240		0.451876	2303.69	0.225315	2.00553	0.0449064	0.27516	-0.296502	1905.11	0.173265	-1.71127	0.087032	0.175674	-0.301679	2283.58	0.187564	-1.6084	0.107747	0.213002	CDS		DUF177 domain-containing protein	COG1399 protein, clustered with ribosomal protein L32p	bi	BB3761		100	BP2446	bi
CJ015_06245	rpmF	0.525712	2710.32	0.228463	2.30108	0.0213872	0.187212	-0.310491	2176.38	0.218274	-1.42248	0.154887	0.27449	0.135199	3222.09	0.333956	0.404841	0.685595	0.801736	CDS		50S ribosomal protein L32	LSU ribosomal protein L32p	bi	BB3760	rpmF	100	BP2445	bi
CJ015_06250		0.13121	1076.56	0.272699	0.481154	0.630407	0.834175	-0.21953	1018.48	0.260538	-0.842604	0.39945	0.547581	0.0656341	1051.08	0.193076	0.339938	0.733903	0.832347	CDS		phosphate acyltransferase PlsX	Phosphate:acyl-ACP acyltransferase PlsX	bi	BB3759		100	BP2444	bi
CJ015_06255	fabH	-0.513241	401.459	0.31273	-1.64116	0.100764	0.403799	-0.41293	434.941	0.318914	-1.2948	0.195389	0.326066	0.404279	306.002	0.157897	2.56041	0.010455	0.0311463	CDS		ketoacyl-ACP synthase III	3-oxoacyl-[acyl-carrier-protein] synthase, KASIII (EC 2.3.1.180)	bi	BB3758	fabH	100	BP2443	bi
CJ015_06260	fabD	-0.58213	465.359	0.363008	-1.60363	0.108795	0.415512	-0.631259	497.446	0.466844	-1.35218	0.176316	0.301092	0.797543	359.554	0.405322	1.96768	0.0491049	0.114165	CDS		ACP S-malonyltransferase	Malonyl CoA-acyl carrier protein transacylase (EC 2.3.1.39)	bi	BB3757	fabD	99.68	BP2442	bi
CJ015_06265	fabG_3	-0.335924	352.528	0.209238	-1.60547	0.108391	0.415512	-0.015619	406.913	0.154963	-0.100792	0.919716	0.949678	0.047702	271.787	0.180514	0.264257	0.791582	0.870462	CDS		3-oxoacyl-ACP reductase FabG	3-oxoacyl-[acyl-carrier protein] reductase (EC 1.1.1.100)	bi	BB3756	fabG	99.6	BP2441	bi
CJ015_06270	acpP	-0.118359	7949.96	0.200979	-0.588914	0.555919	0.80567	-0.485581	7504.08	0.160139	-3.03226	0.00242734	0.00961614	-0.462128	5908.88	0.175759	-2.62933	0.00855528	0.026308	CDS		acyl carrier protein	Acyl carrier protein	bi	BB3755	acpP	100	BP2440	bi
CJ015_06275	fabF	-0.0299836	1849.56	0.274457	-0.109247	0.913007	0.966382	-0.218894	1847.28	0.268303	-0.815849	0.414586	0.562251	0.157709	1693.92	0.242523	0.650284	0.515509	0.666137	CDS		beta-ketoacyl-ACP synthase II	3-oxoacyl-[acyl-carrier-protein] synthase, KASII (EC 2.3.1.179)	bi	BB3754	fabF, fabJ	100	BP2439	bi
CJ015_06280		0.0627862	190.636	0.266703	0.235416	0.813885	0.921676	-0.0983981	188.372	0.270327	-0.363996	0.715861	0.811332	-0.551717	150.295	0.280261	-1.96859	0.0490007	0.113979	CDS		hypothetical protein	FIG00761799: membrane protein	bi	BB3753		98.8	BP2438	bi
CJ015_06285	rpoE	0.242821	2225.51	0.321812	0.754542	0.450524	0.753661	0.464554	2566.87	0.309887	1.49911	0.133846	0.243456	-0.112614	2160.08	0.230849	-0.487826	0.625673	0.756699	CDS		RNA polymerase sigma factor RpoE	RNA polymerase sigma factor RpoE	bi	BB3752	sigE, rpoE, algT, algU	100	BP2437	bi
CJ015_06290		0.0751966	331.906	0.299942	0.250704	0.802043	0.917896	0.636178	441.57	0.274359	2.31878	0.0204069	0.0550397	0.445544	367.683	0.171329	2.60053	0.00930812	0.0283037	CDS		sigma-E factor negative regulatory protein	putative membrane protein	bi	BB3751		100	BP2436	bi
CJ015_06295	mucB	-0.0623631	669.024	0.273996	-0.227606	0.819952	0.923784	0.770271	980.318	0.263016	2.92861	0.0034048	0.0126761	1.09955	907.296	0.128671	8.54549	1.2799e-17	2.83812e-16	CDS		MucB/RseB C-terminal domain-containing protein	Sigma factor RpoE negative regulatory protein RseB precursor	bi	BB3750	mucB, rseB	100	BP2435	bi
CJ015_06300	mucD	-0.173824	1118.74	0.244248	-0.711669	0.47667	0.766585	0.364189	1428.41	0.217821	1.67196	0.0945315	0.187001	1.01821	1369.17	0.108991	9.34217	9.43836e-21	2.52101e-19	CDS		DegQ family serine endoprotease	HtrA protease/chaperone protein	bi	BB3749	mucD	100	BP2434	bi
CJ015_06305	lepA	0.17503	2148.28	0.122166	1.43271	0.15194	0.48219	-0.0355962	2143.85	0.0905549	-0.39309	0.694253	0.796044	0.000662219	2081.88	0.114579	0.0057796	0.995389	0.996878	CDS		translation elongation factor 4	Translation elongation factor LepA	bi	BB3748	lepA	100	BP2433	bi
CJ015_06310	lepB	0.231144	496.197	0.196302	1.17749	0.239	0.586012	-0.0971804	472.832	0.155857	-0.623521	0.532942	0.668842	0.0247773	497.538	0.187509	0.132139	0.894874	0.937972	CDS		signal peptidase I	Signal peptidase I (EC 3.4.21.89)	bi	BB3747	lep	100	BP2432	bi
CJ015_06315	rnc	0.415112	341.795	0.168106	2.46934	0.0135361	0.149054	0.585162	402.337	0.118254	4.94836	7.48418e-07	7.92512e-06	0.0549011	374.597	0.243362	0.225594	0.821517	0.891288	CDS		ribonuclease III	Ribonuclease III (EC 3.1.26.3)	bi	BB3746	rnc	100	BP2431	bi
CJ015_06320	era	-0.0564221	451.826	0.287961	-0.195936	0.84466	0.934929	0.940531	712.97	0.261559	3.59587	0.000323312	0.00176151	1.2162	639.011	0.230065	5.28632	1.24802e-07	1.06478e-06	CDS		GTPase Era	GTP-binding protein Era	bi	BB3745		100	BP2430	bi
CJ015_06325	recO	-0.235987	53.733	0.326409	-0.722981	0.469692	0.763091	0.33891	67.87	0.281197	1.20524	0.228111	0.364589	0.616605	51.6621	0.310978	1.98279	0.0473905	0.111058	CDS		DNA repair protein RecO	DNA recombination and repair protein RecO	bi	BB3744		100	BP2429	bi
CJ015_06330		-0.399351	55.9042	0.315122	-1.26729	0.205052	0.550993	0.431378	79.9412	0.255613	1.68762	0.0914835	0.182229	0.750327	54.3707	0.31677	2.36868	0.0178517	0.0494815	CDS		LysR substrate-binding domain-containing protein	LysR-family transcriptional regulator	bi	BB3743		100	BP2428	bi
CJ015_06335		0.210735	10.4561	0.30609	0.688475	0.491154	NA	0.581022	14.0585	0.259209	2.24151	0.0249928	0.0651293	0.408478	12.4719	0.377503	1.08205	0.279229	0.436359	CDS		PLP-dependent lyase/thiolase	Threonine synthase (EC 4.2.3.1)	bi	BB3742		99.73		-
CJ015_06340		-0.205723	7.00737	0.362464	-0.567567	0.570329	NA	0.518196	10.3277	0.348813	1.4856	0.137385	0.248543	0.682784	7.42227	0.486211	1.4043	0.160231	0.289042	CDS		succinylglutamate desuccinylase/aspartoacylase family protein	succinate dehydrogenase subunit	bi	BB3741		100	BP2426	bi
CJ015_06345		0.0623075	29.7629	0.241922	0.257552	0.796753	0.915844	0.807865	43.1215	0.211363	3.82216	0.000132289	0.000812259	0.626444	37.0921	0.263443	2.37791	0.0174109	0.048374	CDS		tripartite tricarboxylate transporter substrate binding protein	Tricarboxylate transport protein TctC	bi	BB3740		100	BP2425	bi
CJ015_06350		0.209561	2095.36	0.347789	0.602554	0.546805	0.801782	0.379623	2353.91	0.379086	1.00141	0.316627	0.464881	0.132623	2215.45	0.157974	0.839526	0.401174	0.56367	CDS		Bax inhibitor-1/YccA family protein	Integral membrane protein, interacts with FtsH	bi	BB3739		100	BP2424	bi
CJ015_06355		-0.20237	29.9183	0.254018	-0.796676	0.425639	0.734668	-0.048405	33.4946	0.217578	-0.222472	0.823947	0.890994	0.319426	27.7032	0.296435	1.07756	0.281232	0.438353	CDS		hypothetical protein	ortholog of Bordetella pertussis (BX470248) BP2423	bi	BB3738		99.07	BP2423	bi
CJ015_06360	holC	-0.0859098	92.3643	0.250705	-0.342672	0.731845	0.885439	-0.278517	93.4358	0.225487	-1.23518	0.216764	0.35124	0.149637	81.5434	0.225849	0.662552	0.507617	0.659734	CDS		DNA polymerase III subunit chi	DNA polymerase III chi subunit (EC 2.7.7.7)	bi	BB3737		100	BP2422	bi
CJ015_06365	pepA	0.372368	1126.33	0.111125	3.35088	0.000805552	0.0329064	0.219912	1158.42	0.0791963	2.7768	0.00548965	0.0188383	-0.0974361	1139	0.128567	-0.757862	0.448534	0.605275	CDS		leucyl aminopeptidase	Cytosol aminopeptidase PepA (EC 3.4.11.1)	bi	BB3736	pepA	100	BP2421	bi
CJ015_06370	lptF	-0.262709	966.545	0.155785	-1.68636	0.0917269	0.3911	-0.234367	1024.28	0.131482	-1.78251	0.0746668	0.156939	0.0225595	778.329	0.17752	0.127081	0.898876	0.941117	CDS		LPS export ABC transporter permease LptF	FIG000988: Predicted permease	bi	BB3735		100	BP2420	bi
CJ015_06375		-0.185002	39.75	0.261266	-0.708096	0.478885	0.767307	0.140457	46.7912	0.190722	0.736447	0.461459	0.607228	0.320251	36.2453	0.274499	1.16667	0.243342	0.395284	CDS		LysR family transcriptional regulator	Transcriptional regulator, LysR family	bi	BB3734		100	BP2419	bi
CJ015_06380		-0.894297	585.205	0.30366	-2.94506	0.00322892	0.0743435	-1.28618	555.885	0.253996	-5.06379	4.11002e-07	4.55795e-06	-0.954271	230.483	0.201044	-4.74657	2.06897e-06	1.47815e-05	CDS		ABC transporter substrate-binding protein	Leucine-, isoleucine-, valine-, threonine-, and alanine-binding protein	bi	BB3733		100	BP2418	bi
CJ015_06385	mmsA_1	-0.641045	791.816	0.305291	-2.09978	0.0357482	0.243407	-2.2023	616.454	0.278867	-7.89732	2.84972e-15	8.40757e-14	-2.62346	282.69	0.269934	-9.71888	2.5051e-22	7.69704e-21	CDS		CoA-acylating methylmalonate-semialdehyde dehydrogenase	Methylmalonate-semialdehyde dehydrogenase (EC 1.2.1.27)	bi	BB3732		99.8	BP2417	bi
CJ015_06390		-0.672323	1254.81	0.339454	-1.9806	0.0476358	0.284659	0.524024	1997.1	0.288033	1.81932	0.0688623	0.147168	0.939116	1036.74	0.240256	3.90881	9.27507e-05	0.000479671	CDS		CysB family HTH-type transcriptional regulator	Alkanesulfonate utilization operon LysR-family regulator CbI	bi	BB3731		100	BP2416	bi
CJ015_06395		-0.226937	83.602	0.332422	-0.68268	0.494809	0.77071	-0.252803	87.1402	0.285172	-0.886494	0.375351	0.523884	-0.0719392	64.3128	0.365936	-0.19659	0.844149	0.906014	CDS		DUF2325 domain-containing protein	FIG00431690: hypothetical protein	bi	BB3730		100	BP2414	bi
CJ015_06400		-0.258835	2320.99	0.297135	-0.871104	0.383697	0.706576	-1.47458	1817.22	0.28623	-5.15172	2.58111e-07	2.98962e-06	-0.948996	1369.7	0.12324	-7.70038	1.35661e-14	2.39753e-13	CDS		C40 family peptidase	NLP/P60 family protein	bi	BB3729		100	BP2413	bi
CJ015_06405	prpE	-0.170477	388.955	0.243455	-0.700244	0.483775	0.769946	-0.00720316	432.941	0.194853	-0.0369672	0.970511	0.980122	0.142459	335.172	0.173612	0.82056	0.411897	0.573237	CDS		propionate--CoA ligase	Propionate--CoA ligase (EC 6.2.1.17)	bi	BB3728	prpE	100	BP2409	uni
CJ015_06410		0.192497	264.282	0.157444	1.22264	0.221465	0.566182	-0.0251576	263.05	0.118369	-0.212535	0.831689	0.896268	-0.216132	238.682	0.176324	-1.22577	0.220287	0.368006	CDS		heme-binding protein	Protein GlcG	bi	BB3727		100	BP2411	bi
CJ015_06415		0.0395757	131.643	0.223993	0.176683	0.859758	0.942632	-0.33216	125.07	0.195545	-1.69864	0.089387	0.179194	-0.302677	106.393	0.211872	-1.42859	0.153123	0.279004	CDS		MFS transporter	FIG00761799: membrane protein	bi	BB3726		100		-
CJ015_06420	acs	0.255026	1938.16	0.113923	2.23858	0.0251836	0.203053	0.00792789	1918.86	0.0908001	0.0873114	0.930424	0.956314	-0.201079	1808.69	0.104352	-1.92693	0.0539879	0.122845	CDS		acetate--CoA ligase	Acetyl-coenzyme A synthetase (EC 6.2.1.1)	bi	BB3725		100	BP2409	bi
CJ015_06425		-0.0678962	85.9213	0.253441	-0.267897	0.788778	0.912293	-0.260777	87.0553	0.202515	-1.28769	0.197854	0.329125	-0.159538	69.9427	0.260194	-0.613149	0.539778	0.685171	CDS		EamA family transporter	Permease of the drug/metabolite transporter (DMT) superfamily	bi	BB3724		100	BP2408	bi
CJ015_06430	ltaE	-0.474844	73.89	0.232837	-2.03938	0.0414117	0.264092	-0.163298	84.1924	0.159834	-1.02167	0.306935	0.453062	0.498038	61.4644	0.254743	1.95506	0.0505755	0.116661	CDS		low-specificity L-threonine aldolase	Low-specificity L-threonine aldolase (EC 4.1.2.5)	bi	BB3723	ltaE	100	BP2407	bi
CJ015_06435		0.156114	31.5513	0.24441	0.638737	0.522994	0.786873	-0.924624	24.078	0.247414	-3.73716	0.000186111	0.00109466	-1.39749	21.2878	0.325414	-4.29448	1.75101e-05	0.000104726	CDS		antibiotic biosynthesis monooxygenase	Antibiotic biosynthesis monooxygenase	bi	BB3722		100	BP2406	bi
CJ015_06440		0.143745	81.8838	0.282853	0.508197	0.611315	0.830738	-0.432538	72.3069	0.280806	-1.54034	0.123476	0.229034	-0.878974	59.9503	0.273911	-3.20897	0.00133211	0.0052012	CDS		cytochrome P450	putative cytochrome p450 oxidoreductase	bi	BB3721		99.74	BP2405	bi
CJ015_06445		-0.499813	25.7662	0.299013	-1.67154	0.0946152	0.398776	-1.10779	24.0603	0.331626	-3.3405	0.000836279	0.00388799	-0.606296	13.9225	0.348143	-1.74152	0.0815933	0.171697	CDS		NAD-dependent epimerase/dehydratase family protein	Nucleoside-diphosphate-sugar epimerases	bi	BB3720		98.64	BP2404	bi
CJ015_06450		0.320632	1285.09	0.0884479	3.6251	0.000288851	0.0202448	-0.499147	1059.38	0.0693964	-7.1927	6.35235e-13	1.4536e-11	-0.713241	1056.98	0.119683	-5.9594	2.53167e-09	2.66847e-08	CDS		electron transfer flavoprotein-ubiquinone oxidoreductase	Electron transfer flavoprotein-ubiquinone oxidoreductase (EC 1.5.5.1)	bi	BB3719		99.63	BP2403	bi
CJ015_06455		0.0383463	141.366	0.154914	0.247533	0.804496	0.918077	0.042408	153.23	0.115389	0.367521	0.71323	0.810099	-0.159456	122.496	0.17293	-0.922083	0.356485	0.521124	CDS		acyl-CoA thioesterase	4HBT, 4-hydroxybenzoyl-CoA thioesterase	bi	BB3718		100	BP2402	bi
CJ015_06460		0.316682	400.96	0.135722	2.33331	0.0196319	0.177575	-0.0294249	382.179	0.0997662	-0.294939	0.76804	0.852954	-0.361404	368.27	0.143746	-2.51419	0.0119305	0.0350095	CDS		CoA transferase subunit A	Succinyl-CoA:3-ketoacid-coenzyme A transferase subunit A (EC 2.8.3.5)	bi	BB3717		100	BP0221	uni
CJ015_06465		0.445711	1578.07	0.200076	2.22772	0.0258995	0.205963	-0.472007	1249.29	0.188559	-2.50323	0.0123067	0.0368414	-0.975923	1287.52	0.122574	-7.9619	1.69414e-15	3.3184e-14	CDS		CoA transferase subunit B	Succinyl-CoA:3-ketoacid-coenzyme A transferase subunit B (EC 2.8.3.5)	bi	BB3716		100	BP2400	bi
CJ015_06470		-0.277769	160.467	0.296563	-0.936627	0.34895	0.678769	0.666265	237.778	0.253032	2.63313	0.00846029	0.0270087	1.11128	193.581	0.183992	6.03982	1.54284e-09	1.68672e-08	CDS		MurR/RpiR family transcriptional regulator	Transcriptional regulator RpiR in protein degradation cluster	bi	BB3715		99.66	BP2399	bi
CJ015_06475		-0.593774	229.827	0.308343	-1.92569	0.0541426	0.300274	0.106606	300.501	0.319394	0.333776	0.738549	0.829034	1.01705	215.288	0.23045	4.41329	1.0181e-05	6.45026e-05	CDS		isoaspartyl peptidase/L-asparaginase	Isoaspartyl aminopeptidase (EC 3.4.19.5) @ Asp-X dipeptidase	bi	BB3714		99.69	BP2398	bi
CJ015_06480		-0.389134	466.924	0.217192	-1.79166	0.0731881	0.352949	-0.069736	536.471	0.158653	-0.439551	0.660262	0.771032	0.284542	381.844	0.134426	2.11672	0.0342835	0.0852284	CDS		dipeptide ABC transporter ATP-binding protein	Dipeptide transport ATP-binding protein DppD in protein degradation cluster	bi	BB3713		99.84	BP2397	bi
CJ015_06485		-0.0559454	285.761	0.321954	-0.173768	0.862048	0.943448	-0.113259	296.374	0.308352	-0.367305	0.713392	0.810099	0.171716	252.357	0.189759	0.904918	0.365509	0.528103	CDS		glutathione ABC transporter substrate-binding protein GsiB	Dipeptide transport system, periplasmic component in protein degradation cluster	bi	BB3712		99.81	BP2396	bi
CJ015_06490		-0.229776	55.9035	0.350628	-0.655328	0.512256	0.778425	0.229098	68.1908	0.347106	0.660023	0.509239	0.650872	0.590057	50.0581	0.223124	2.64453	0.00818052	0.0253171	CDS		glutathione ABC transporter permease GsiC	Dipeptide transport system permease protein DppB (TC 3.A.1.5.2)	bi	BB3711		100	BP2395	bi
CJ015_06495		-0.159087	265.35	0.283546	-0.56106	0.574757	0.81171	-0.699221	238.83	0.272283	-2.568	0.0102288	0.0313206	-0.386766	191.614	0.193628	-1.99747	0.0457738	0.108186	CDS		glutathione ABC transporter permease GsiD	Dipeptide transport system permease protein DppC (TC 3.A.1.5.2)	bi	BB3710		100	BP2394	bi
CJ015_06500		-0.4169	97.3234	0.259818	-1.60458	0.108586	0.415512	-0.734379	92.9085	0.242713	-3.02571	0.00248051	0.00977822	-0.376623	61.8279	0.239306	-1.57381	0.115531	0.22489	CDS		P1 family peptidase	D-aminopeptidase (EC 3.4.11.19)	bi	BB3709		100	BP2393	bi
CJ015_06505		-0.0853158	38.7391	0.32264	-0.26443	0.791448	0.913339	-0.443653	36.3703	0.333376	-1.33079	0.183258	0.309847	-0.406192	27.967	0.269082	-1.50955	0.131159	0.248319	CDS		M55 family metallopeptidase	D-aminopeptidase dipeptide-binding protein DppA (EC 3.4.11.-)	bi	BB3708		99.63		-
CJ015_06510		-0.0480173	123.239	0.245366	-0.195696	0.844848	0.934929	-0.498012	112.503	0.214681	-2.31978	0.0203526	0.0549648	-0.393829	93.686	0.180723	-2.17919	0.0293178	0.0747007	CDS		aminopeptidase P family protein	Xaa-Pro aminopeptidase (EC 3.4.11.9)	bi	BB3707		100	BP2391	bi
CJ015_06515	pyrG	0.32176	4195.22	0.152578	2.10882	0.0349603	0.24152	0.275971	4468.19	0.110823	2.49021	0.0127669	0.0380735	0.131419	4521.97	0.124067	1.05925	0.289484	0.446771	CDS		CTP synthase	CTP synthase (EC 6.3.4.2)	bi	BB3706	pyrG	100	BP2389	bi
CJ015_06520	kdsA	0.583083	1214.08	0.167464	3.48185	0.000497963	0.0248916	0.533012	1310.55	0.135252	3.94087	8.11875e-05	0.000535129	-0.0718045	1346.77	0.163221	-0.439921	0.659994	0.780535	CDS		3-deoxy-8-phosphooctulonate synthase	2-Keto-3-deoxy-D-manno-octulosonate-8-phosphate synthase (EC 2.5.1.55)	bi	BB3705	kdsA	100	BP2388	bi
CJ015_06525		0.63146	365.245	0.211138	2.99074	0.00278299	0.0673413	0.39715	363.863	0.189598	2.0947	0.0361977	0.087663	-0.280003	393.872	0.185841	-1.50668	0.131893	0.249509	CDS		DUF1330 domain-containing protein	FIG00974677: hypothetical protein	bi	BB3704		100	BP2387	bi
CJ015_06530	eno	0.365345	1895.19	0.175519	2.08151	0.0373869	0.249607	0.249522	1970.07	0.130936	1.90569	0.0566909	0.125798	-0.107547	1908.93	0.129352	-0.831435	0.405728	0.568842	CDS		phosphopyruvate hydratase	Enolase (EC 4.2.1.11)	bi	BB3703	eno	100	BP2386	bi
CJ015_06535	ftsB	0.265237	264.239	0.217951	1.21696	0.223621	0.568814	0.392036	302.057	0.216365	1.81192	0.0699986	0.149256	-0.0434329	260.782	0.181058	-0.239883	0.810421	0.883327	CDS		cell division protein FtsB	Cell division protein DivIC (FtsB), stabilizes FtsL against RasP cleavage	bi	BB3702		99.15	BP2385	bi
CJ015_06540		-0.0821224	142.218	0.175912	-0.466838	0.640616	0.840192	-0.454262	134.419	0.142379	-3.19051	0.00142023	0.00606768	0.1333	128.229	0.165543	0.805229	0.420688	0.581834	CDS		winged helix-turn-helix domain-containing protein	Adenylate cyclase (EC 4.6.1.1)	bi	BB3701		99.23	BP2384	bi
CJ015_06545		0.240574	2.19555	0.365316	0.658538	0.510192	NA	1.17957	4.06778	0.493171	2.39181	0.0167656	0.0474352	0.496399	3.23131	0.579696	0.85631	0.391826	0.554645	CDS		SDR family oxidoreductase	putative secreted protein	bi	BB3700		100	BP2383	bi
CJ015_06550		0.777619	2.06142	0.36233	2.14616	0.0318601	NA	0.362517	1.27995	0.676702	0.535712	0.592157	0.718582	-0.428438	2.78584	0.640484	-0.668928	0.503542	0.655821	CDS		carboxymuconolactone decarboxylase family protein	4-carboxymuconolactone decarboxylase domain/alkylhydroperoxidase AhpD family core domain protein	bi	BB3699		100	BP2382	bi
CJ015_06555		0.0156596	3.81796	0.370467	0.04227	0.966283	NA	0.802834	5.69405	0.462896	1.73437	0.0828524	0.169647	0.498216	4.51256	0.532716	0.935238	0.349666	0.514324	CDS		cupin domain-containing protein	FIG00432658: hypothetical protein	uni	BB1210		35	BP2381	bi
CJ015_06560		-1.01267	20.5645	0.32912	-3.0769	0.00209163	0.0575804	-0.21464	25.3633	0.279079	-0.7691	0.441834	0.587984	1.44687	17.6716	0.379648	3.81108	0.000138362	0.000683236	CDS		hypothetical protein	putative periplasmic protein	bi	BB3698		100	BP2380	bi
CJ015_06565		0.470414	443.518	0.153086	3.07288	0.00212001	0.057942	-0.0226413	404.149	0.106194	-0.213208	0.831165	0.896115	-0.213513	450.372	0.139648	-1.52893	0.126281	0.241516	CDS		Hsp33 family molecular chaperone HslO	33 kDa chaperonin (Heat shock protein 33) (HSP33)	bi	BB3697		99.02	BP2379	bi
CJ015_06570		0.364039	323.906	0.205502	1.77146	0.0764838	0.356956	1.1636	499.104	0.150701	7.72127	1.1518e-14	3.25488e-13	0.850958	482.318	0.131423	6.47497	9.48332e-11	1.1952e-09	CDS		gamma carbonic anhydrase family protein	carbonic anhydrase, family 3	bi	BB3696		100	BP2378	bi
CJ015_06575		0.572673	1241.56	0.250308	2.28787	0.0221448	0.190265	0.861279	1525.18	0.220235	3.91073	9.2016e-05	0.000597022	0.0125699	1434.42	0.126179	0.0996195	0.920646	0.951142	CDS		AMP-binding protein	Acetyl-coenzyme A synthetase (EC 6.2.1.1)	bi	BB3695		100	BP2377	bi
CJ015_06580		-0.281785	29.9052	0.345623	-0.815295	0.414904	0.726368	0.0393723	34.308	0.342232	0.115046	0.908409	0.944238	0.629379	27.1416	0.284992	2.20841	0.0272157	0.0703607	CDS		UDP-2,3-diacylglucosamine diphosphatase	Ser/Thr protein phosphatase family protein, UDP-2,3-diacylglucosamine hydrolase (EC 3.6.1.-) homolog	bi	BB3694		100	BP2376	bi
CJ015_06585		-0.164519	89.8001	0.2303	-0.714368	0.475	0.765602	0.289981	109.417	0.199465	1.4538	0.146003	0.262313	0.676605	98.038	0.195782	3.45591	0.000548442	0.0023939	CDS		RDD family protein	Probable transmembrane protein	bi	BB3693		100		-
CJ015_06590		-0.0992223	17756	0.350626	-0.282986	0.777188	0.908264	-0.28169	17970	0.342093	-0.82343	0.410263	0.558163	-0.243429	13505.3	0.231834	-1.05002	0.293711	0.451368	CDS		hypothetical protein	ortholog of Bordetella pertussis (BX470248) BP2374	bi	BB3692		100	BP2374	bi
CJ015_06595	rlmL	-0.0678832	312.788	0.137515	-0.493643	0.621558	0.832616	-0.365458	299.531	0.0905791	-4.03468	5.46771e-05	0.000374986	-0.0790847	263.274	0.150928	-0.52399	0.600286	0.736415	CDS		THUMP domain-containing protein	Methyltransferase (EC 2.1.1.-)	bi	BB3691		100	BP2373	bi
CJ015_06600		-0.290426	272.301	0.136617	-2.12584	0.0335162	0.238638	-0.494092	268.561	0.120411	-4.1034	4.07129e-05	0.000290691	-0.242851	198.826	0.158834	-1.52896	0.126275	0.241516	CDS		CopD family protein	Protoporphyrinogen IX oxidase, novel form, HemJ (EC 1.3.-.-)	bi	BB3690		100	BP2372	bi
CJ015_06605	prpD	0.419763	284.415	0.159415	2.63314	0.00845989	0.11687	-0.0243413	264.654	0.128008	-0.190154	0.849188	0.908498	-0.528956	258.542	0.185899	-2.8454	0.0044356	0.0149047	CDS		bifunctional 2-methylcitrate dehydratase/aconitate hydratase	2-methylcitrate dehydratase (EC 4.2.1.79)	bi	BB3689	prpD	100	BP2371	bi
CJ015_06610	prpF	0.462435	310.249	0.162609	2.84385	0.00445714	0.0833481	0.0348363	289.374	0.145047	0.240173	0.810196	0.880795	-1.11117	246.388	0.184197	-6.03255	1.61397e-09	1.76039e-08	CDS		2-methylaconitate cis-trans isomerase PrpF	2-methylaconitate isomerase	bi	BB3688		100	BP2370	bi
CJ015_06615	acnD	0.283515	282.646	0.119642	2.3697	0.0178026	0.170788	-0.899113	210.832	0.111175	-8.08741	6.09493e-16	1.91888e-14	-1.42151	196.757	0.179215	-7.93187	2.15866e-15	4.17608e-14	CDS		Fe/S-dependent 2-methylisocitrate dehydratase AcnD	2-methylcitrate dehydratase FeS dependent (EC 4.2.1.79)	bi	BB3687	acnA, acnM, acn	100	BP2369	bi
CJ015_06620	prpC	0.00638005	331.45	0.19075	0.0334472	0.973318	0.990556	-0.409181	308.196	0.147167	-2.78038	0.00542958	0.0186458	-0.557692	252.413	0.170165	-3.27736	0.00104781	0.00422812	CDS		2-methylcitrate synthase	2-methylcitrate synthase (EC 2.3.3.5)	bi	BB3686	prpC	100	BP2368	bi
CJ015_06625	prpB	-0.188552	217.959	0.268819	-0.701411	0.483046	0.769858	0.229681	265.709	0.232772	0.986722	0.323779	0.471646	0.193881	190.753	0.143923	1.34712	0.177943	0.312246	CDS		methylisocitrate lyase	Methylisocitrate lyase (EC 4.1.3.30)	bi	BB3685	prpB	100	BP0718	uni
CJ015_06630	mdh	-0.309802	697.178	0.328457	-0.943203	0.345577	0.676557	0.0309481	822.757	0.329545	0.0939116	0.925179	0.953012	0.00946394	503.779	0.189341	0.0499835	0.960136	0.973926	CDS		malate dehydrogenase	Malate dehydrogenase (EC 1.1.1.37)	bi	BB3684	mdH	100	BP2365	bi
CJ015_06635		-0.180094	1398.75	0.262013	-0.687348	0.491863	0.770234	-0.164297	1483.31	0.234885	-0.699477	0.484254	0.628333	-0.359088	1023.27	0.191389	-1.87622	0.0606253	0.134943	CDS		GntR family transcriptional regulator	Putative alkanesulfonate metabolism utilization regulator	bi	BB3683		100	BP2364	bi
CJ015_06640	sdhC	-0.0348655	696.261	0.212664	-0.163946	0.869774	0.948685	-0.395254	659.917	0.186653	-2.11759	0.0342101	0.0839329	-0.270276	566.319	0.219876	-1.22922	0.218991	0.366622	CDS		succinate dehydrogenase, cytochrome b556 subunit	Succinate dehydrogenase cytochrome b-556 subunit	bi	BB3682	sdhC, cybA	100	BP2363	bi
CJ015_06645	sdhD	0.731575	160.567	0.231721	3.15714	0.00159327	0.0499959	0.20893	141.767	0.202407	1.03223	0.301964	0.448406	-0.391379	173.389	0.286516	-1.36599	0.171941	0.304328	CDS		succinate dehydrogenase, hydrophobic membrane anchor protein	Succinate dehydrogenase hydrophobic membrane anchor protein	bi	BB3681	sdhD	100	BP2362	bi
CJ015_06650	sdhA	0.183414	870.389	0.161853	1.13321	0.257124	0.604697	-0.133566	835.089	0.136562	-0.978058	0.328045	0.475608	-0.202565	785.808	0.141179	-1.43482	0.15134	0.277043	CDS		succinate dehydrogenase flavoprotein subunit	Succinate dehydrogenase flavoprotein subunit (EC 1.3.99.1)	bi	BB3680	sdhA	100	BP2361	bi
CJ015_06655	sdhB	0.427265	266.122	0.237822	1.79658	0.0724028	0.351567	-0.182183	228.905	0.178213	-1.02227	0.306652	0.452835	-0.590033	235.411	0.228099	-2.58675	0.00968871	0.0292956	CDS		succinate dehydrogenase iron-sulfur subunit	Succinate dehydrogenase iron-sulfur protein (EC 1.3.99.1)	bi	BB3679	sdhB	100	BP2360	bi
CJ015_06660	sdhE	0.354109	523.636	0.317217	1.1163	0.264294	0.611109	0.365893	554.093	0.300964	1.21574	0.224085	0.360241	-0.265523	509.935	0.247586	-1.07245	0.283519	0.440603	CDS		succinate dehydrogenase assembly factor 2	YgfY COG2938	bi	BB3678		100	BP2359	bi
CJ015_06665	gltA	0.168966	1241.07	0.221028	0.764456	0.444595	0.748346	0.362189	1419.23	0.199554	1.81499	0.0695251	0.148381	0.350857	1351.71	0.172739	2.03114	0.0422412	0.101366	CDS		citrate synthase	Citrate synthase (si) (EC 2.3.3.1)	bi	BB3677	gltA, gluT, icdB	100	BP2358	bi
CJ015_06670		-0.128909	79.5393	0.19386	-0.66496	0.506076	0.777282	0.437827	100.831	0.139697	3.13412	0.00172368	0.00714292	0.142284	70.919	0.233602	0.609087	0.542467	0.686998	CDS		hypothetical protein	putative membrane protein	bi	BB3676		99.22	BP0298	uni
CJ015_06675		0.155759	56.6095	0.216214	0.720391	0.471284	0.763424	0.303351	63.7264	0.151823	1.99806	0.0457105	0.105943	0.250663	60.9445	0.262156	0.956159	0.338992	0.50303	CDS		DUF2214 family protein	putative inner membrane protein	bi	BB3675		100		-
CJ015_06680	fim2	-0.494662	33.9488	0.356571	-1.38727	0.165358	0.500186	3.67226	315.298	0.412213	8.90864	5.1663e-19	2.30811e-17	3.62913	150.467	0.352815	10.2862	8.13046e-25	2.78988e-23	CDS		fimbrial protein	serotype 2 fimbrial subunit precursor	bi	BB3674	fim2	100	BP1119	uni
CJ015_06685	maeB_1	0.238165	1898	0.097957	2.43132	0.0150439	0.157443	-0.204378	1755.45	0.0849574	-2.40566	0.0161433	0.046204	-0.135044	1799.41	0.1047	-1.28983	0.197111	0.338552	CDS		NADP-dependent malic enzyme	NADP-dependent malic enzyme (EC 1.1.1.40)	bi	BB3673	maeB	100	BP1120	bi
CJ015_06690	aceE_1	0.674424	332.793	0.262179	2.57238	0.0101003	0.126377	0.316296	311.347	0.22858	1.38375	0.166436	0.287781	-0.123995	383.717	0.146093	-0.848735	0.396029	0.559084	CDS		alpha-ketoglutarate dehydrogenase	Pyruvate dehydrogenase E1 component (EC 1.2.4.1)	bi	BB3672	aceE	100	BP1121	bi
CJ015_06695		0.10221	15.5053	0.338587	0.301873	0.762749	0.900128	1.11071	27.7352	0.252416	4.40033	1.08087e-05	8.8954e-05	0.408828	18.3352	0.336501	1.21494	0.22439	0.372873	CDS		Lrp/AsnC family transcriptional regulator	Transcriptional regulator, AsnC family	bi	BB3671		100	BP1122	bi
CJ015_06705	odhA	0.335991	6517.18	0.148617	2.26078	0.023773	0.196334	0.0568942	6371.51	0.115162	0.494036	0.621281	0.741614	-0.29493	6107.51	0.108866	-2.70912	0.00674612	0.0213847	CDS		2-oxoglutarate dehydrogenase E1 component	2-oxoglutarate dehydrogenase E1 component (EC 1.2.4.2)	bi	BB3669	odhA, sucA	100	BP1124	bi
CJ015_06710	odhB	0.477484	4079.13	0.273558	1.74546	0.0809052	0.364384	0.11764	3795.17	0.245635	0.47892	0.631995	0.748093	-0.59972	3774.96	0.11258	-5.32704	9.98272e-08	8.72282e-07	CDS		2-oxoglutarate dehydrogenase complex dihydrolipoyllysine-residue succinyltransferase	Dihydrolipoamide succinyltransferase component (E2) of 2-oxoglutarate dehydrogenase complex (EC 2.3.1.61)	bi	BB3668	odhB, sucB	98.53	BP1125	bi
CJ015_06715	odhL	0.23111	1549.36	0.196394	1.17677	0.239289	0.586012	0.163209	1621.6	0.157316	1.03746	0.299522	0.446212	-0.190359	1447.28	0.118634	-1.60458	0.108586	0.213941	CDS		dihydrolipoyl dehydrogenase	Dihydrolipoamide dehydrogenase of 2-oxoglutarate dehydrogenase (EC 1.8.1.4)	bi	BB3667	odhL	100	BP1126	bi
CJ015_06720	zapE	0.110769	300.029	0.176919	0.626101	0.531248	0.791893	-0.51052	262.401	0.140245	-3.6402	0.000272421	0.00152134	-0.393229	250.898	0.141486	-2.77927	0.00544811	0.0177858	CDS		cell division protein ZapE	ATPase component BioM of energizing module of biotin ECF transporter	bi	BB3666		100	BP1127	bi
CJ015_06725		-0.217929	36.5955	0.2604	-0.836901	0.402648	0.720361	0.483164	53.2128	0.206151	2.34375	0.0190912	0.0523724	0.0740815	29.4431	0.286171	0.258871	0.795735	0.873395	CDS		SDR family NAD(P)-dependent oxidoreductase	3-oxoacyl-[acyl-carrier protein] reductase (EC 1.1.1.100)	bi	BB3665	fabG	99.21	BP1128	bi
CJ015_06730		-0.349499	224.189	0.23139	-1.51043	0.130933	0.453847	-0.18048	247.242	0.185141	-0.974825	0.329647	0.476982	0.22098	183.063	0.234661	0.941697	0.346348	0.510722	CDS		LysR substrate-binding domain-containing protein	LysR-family transcriptional regulator	bi	BB3664		100	BP1129	bi
CJ015_06735		0.278245	41.9258	0.304469	0.91387	0.360785	0.687719	0.311387	45.1635	0.272641	1.14211	0.253407	0.394141	-0.770255	34.1637	0.343238	-2.24409	0.0248267	0.0654195	CDS		tripartite tricarboxylate transporter substrate binding protein	putattive exported protein	bi	BB3663		100	BP1131	bi
CJ015_06740		-0.36232	13.6258	0.326436	-1.10993	0.26703	0.614759	0.613575	21.369	0.296326	2.07061	0.0383956	0.0919886	0.362579	11.9685	0.365378	0.992338	0.321033	0.4834	CDS		SDR family oxidoreductase	3-oxoacyl-[acyl-carrier protein] reductase (EC 1.1.1.100)	bi	BB3662		100	BP1132	bi
CJ015_06745	tauD	0.244957	97.4092	0.347463	0.704988	0.480818	0.768532	0.38762	108.069	0.37166	1.04294	0.296976	0.443268	-0.444783	86.8543	0.194893	-2.2822	0.0224778	0.0602785	CDS		TauD/TfdA family dioxygenase	Probable dioxygenase	bi	BB3661	tauD, ssiD	100	BP3856	uni
CJ015_06750	fecI	-0.0148024	11.099	0.348003	-0.0425352	0.966072	NA	-0.695657	9.82085	0.409495	-1.69882	0.0893537	0.179194	-0.207421	8.53255	0.436697	-0.474977	0.634804	0.762827	CDS		sigma-70 family RNA polymerase sigma factor	ECF-family sigma factor	bi	BB3660	fecI	100	BP1136	bi
CJ015_06755	fecR	-0.369352	2.49285	0.368187	-1.00316	0.315782	NA	-0.37865	3.3787	0.480739	-0.787641	0.430906	0.578195	0.634282	2.06737	0.666626	0.95148	0.341361	0.505907	CDS		FecR domain-containing protein	putative signal transduction protein	bi	BB3659	fecR	100	BP1137	bi
CJ015_06760	bfrH	-0.0634405	8.563	0.318701	-0.199059	0.842216	NA	0.0152667	10.5801	0.371154	0.0411331	0.96719	0.978242	0.706719	10.2052	0.472985	1.49417	0.135132	0.253544	CDS		TonB-dependent siderophore receptor	Ferrichrome-iron receptor	bi	BB3658	bfrH	99.51	BP1138	bi
CJ015_06765		-0.0400884	2.47693	0.365546	-0.109667	0.912673	NA	0.338255	2.87159	0.530361	0.637783	0.523615	0.66207	-0.665894	1.79698	0.723992	-0.919754	0.357702	0.522339	CDS		DUF3649 domain-containing protein	FIG024006: iron uptake protein	bi	BB3605		100	BP1139	bi
CJ015_06770		-0.501664	33.4096	0.241155	-2.08025	0.0375022	0.249607	-0.730511	33.794	0.250605	-2.91499	0.00355699	0.0131178	-0.00486394	22.6247	0.285799	-0.0170187	0.986422	0.991693	CDS		PepSY-associated TM helix domain-containing protein	FIG138928: iron-regulated membrane protein	bi	BB3604		99.82	BP0903	uni
CJ015_06775		0.216653	1.48049	0.324724	0.66719	0.504651	NA	0.15952	0.737807	0.779519	0.20464	0.837854	0.901255	-0.0877131	1.85717	0.763209	-0.114927	0.908503	0.946979	CDS		DUF3325 domain-containing protein	FIG016502: iron uptake protein	bi	BB3603		100	BP1141	bi
CJ015_06780	trpS	0.128285	1260.03	0.100467	1.27688	0.201644	0.547957	-0.488663	1109.96	0.0547074	-8.93229	4.17262e-19	1.88209e-17	-0.463076	1029.29	0.118468	-3.90886	9.27333e-05	0.000479671	CDS		tryptophan--tRNA ligase	Tryptophanyl-tRNA synthetase (EC 6.1.1.2)	bi	BB3602	trpS	99.56	BP1143	bi
CJ015_06785		-0.082571	762.581	0.184584	-0.447336	0.654633	0.847725	0.527917	1015.34	0.147573	3.57734	0.000347108	0.00186516	0.197579	706.895	0.148857	1.32731	0.184406	0.321072	CDS		RNA-binding transcriptional accessory protein Tex	Transcription accessory protein (S1 RNA-binding domain)	bi	BB3601	tex	99.87	BP1144	bi
CJ015_06790		-0.530847	399.073	0.204296	-2.59842	0.00936525	0.123967	0.221648	525.97	0.160547	1.38058	0.167408	0.289249	0.704284	360.228	0.139823	5.03697	4.72967e-07	3.76851e-06	CDS		ATP-dependent DNA helicase	DinG family ATP-dependent helicase YoaA	bi	BB3600		99.86	BP1145	bi
CJ015_06795	bamD	0.347528	1470.07	0.140077	2.48098	0.013102	0.146396	0.0589386	1432.24	0.0882243	0.668054	0.504099	0.646278	-0.131184	1457.21	0.144491	-0.907906	0.363928	0.527381	CDS		outer membrane protein assembly factor BamD	Probable component of the lipoprotein assembly complex (forms a complex with YaeT, YfgL, and NlpB)	bi	BB3599	comL	100	BP1146	bi
CJ015_06800	rluD	-0.211838	441.379	0.128698	-1.64601	0.0997614	0.402235	0.545835	610.048	0.0805209	6.7788	1.21178e-11	2.40867e-10	0.482523	435.092	0.178257	2.7069	0.00679157	0.0215143	CDS		RluA family pseudouridine synthase	Ribosomal large subunit pseudouridine synthase D (EC 4.2.1.70)	bi	BB3598	rluD, sfhB	100	BP1147	bi
CJ015_06805		-1.03081	81.3499	0.29	-3.55453	0.000378662	0.021155	0.510564	135.41	0.232672	2.19435	0.0282101	0.0715704	1.29038	68.5328	0.223847	5.76458	8.18622e-09	8.10178e-08	CDS		peptidoglycan editing factor PgeF	COG1496: Uncharacterized conserved protein	bi	BB3597		100	BP1148	bi
CJ015_06810		0.107204	400.448	0.185726	0.577214	0.563795	0.80629	0.47237	489.875	0.143585	3.28984	0.00100246	0.00451732	-0.0240693	371.697	0.139957	-0.171976	0.863456	0.919182	CDS		class I poly(R)-hydroxyalkanoic acid synthase	Polyhydroxyalkanoic acid synthase	bi	BB3596	phbC	100	BP1149	bi
CJ015_06815		0.147531	146.333	0.230357	0.640444	0.521884	0.786137	1.14997	234.415	0.151889	7.57115	3.69942e-14	9.86021e-13	0.0339837	142.678	0.196589	0.172866	0.862756	0.919124	CDS		acetoacetyl-CoA reductase	Acetoacetyl-CoA reductase (EC 1.1.1.36)	bi	BB3595	phbB	99.59	BP1150	bi
CJ015_06820	phaR	0.875068	1612.71	0.136872	6.39333	1.62314e-10	2.05543e-07	-0.0164895	1264.68	0.102177	-0.161382	0.871793	0.922153	-0.898119	1550.07	0.115754	-7.75885	8.5705e-15	1.54367e-13	CDS		polyhydroxyalkanoate synthesis repressor PhaR	PhbF	bi	BB3594		100	BP1151	bi
CJ015_06825		0.354729	115.708	0.294702	1.20369	0.228711	0.573512	0.300744	120.397	0.277412	1.08411	0.278317	0.42293	-0.441104	106.93	0.230912	-1.91027	0.056098	0.126787	CDS		iron transporter	Periplasmic protein p19 involved in high-affinity Fe2+ transport	bi	BB3593		100	BP1152	bi
CJ015_06830		-0.193179	28.8547	0.352843	-0.547494	0.584039	0.817919	-0.0815881	31.0328	0.394646	-0.206737	0.836215	0.900111	0.194969	23.5002	0.295188	0.66049	0.508939	0.660918	CDS		cupredoxin domain-containing protein	putative exported protein	bi	BB3592		100	BP1153	bi
CJ015_06835		0.241286	27.9548	0.261869	0.9214	0.356842	0.684322	0.493438	32.7691	0.224238	2.2005	0.0277711	0.0708012	-0.0838955	26.2391	0.307205	-0.273093	0.784781	0.867448	CDS		FTR1 family protein	High-affinity iron permease	bi	BB3591		100	BP1154	bi
CJ015_06840		-0.12713	76.0967	0.261132	-0.486841	0.626371	0.833134	0.416804	97.5865	0.215757	1.93182	0.0533812	0.119514	0.243377	68.4418	0.320124	0.760259	0.4471	0.604318	CDS		4Fe-4S binding protein	Ferredoxin	bi	BB3590		100	BP1155	bi
CJ015_06845		-0.488051	59.7898	0.3279	-1.48841	0.136642	0.459729	-0.055716	72.226	0.31386	-0.177519	0.859101	0.914671	0.487865	47.4269	0.348828	1.39858	0.161939	0.291284	CDS		PhzF family phenazine biosynthesis protein	Phenazine biosynthesis protein PhzF	bi	BB3589		99.66	BP1156	bi
CJ015_06850		0.671986	380.688	0.260099	2.58358	0.00977821	0.125498	0.195467	340.972	0.228519	0.855363	0.39235	0.541487	0.169388	489.037	0.167588	1.01074	0.31214	0.473804	CDS		BON domain-containing protein	Osmotically inducible protein OsmY	bi	BB3588		100	BP1736	bi
CJ015_06855		0.927124	74.3096	0.256673	3.61208	0.000303751	0.0202448	-0.00708441	54.8543	0.22268	-0.0318143	0.97462	0.982132	-0.120847	96.7735	0.23635	-0.511306	0.609136	0.743421	CDS		DUF1328 domain-containing protein	putative membrane protein	bi	BB3587		100	BP1737	bi
CJ015_06860		0.724317	649.951	0.276132	2.62308	0.00871381	0.118942	-0.416406	451.885	0.217946	-1.91059	0.0560568	0.124627	0.0564357	817.936	0.332665	0.169647	0.865288	0.9208	CDS		CsbD family protein	Protein yjbJ	bi	BB3586		100	BP1738	bi
CJ015_06865	cphA_1	-0.287311	62.5006	0.243918	-1.1779	0.238837	0.586012	0.178333	75.0998	0.212996	0.83726	0.402446	0.550676	0.542255	59.7898	0.210892	2.57125	0.0101332	0.030419	CDS		cyanophycin synthetase	Cyanophycin synthase (EC 6.3.2.29)(EC 6.3.2.30)	bi	BB3585	cphA	99.88	BP1739	bi
CJ015_06870	cphA_2	-0.516002	150.429	0.336489	-1.53349	0.125155	0.444359	0.536261	227.389	0.335993	1.59605	0.110478	0.211015	1.62999	185.711	0.197624	8.24794	1.61147e-16	3.38193e-15	CDS		cyanophycin synthetase	Cyanophycin synthase (EC 6.3.2.29)(EC 6.3.2.30)	bi	BB3584	cphA	99.89	BP1740	bi
CJ015_06875		-0.213452	833.353	0.214502	-0.995103	0.319686	0.658651	0.180684	1006.84	0.180574	1.00061	0.317017	0.465304	0.327286	765.824	0.140478	2.32981	0.0198162	0.0539723	CDS		ABC transporter ATP-binding protein	Lipid A export ATP-binding/permease protein MsbA	bi	BB3583		99.87	BP0872	uni
CJ015_06880		0.162226	99.2634	0.208073	0.779657	0.435593	0.741737	0.272136	111.173	0.139311	1.95344	0.050767	0.114992	-0.100599	91.2516	0.222107	-0.45293	0.650599	0.774492	CDS		DUF1854 domain-containing protein	DUF1854 domain-containing protein	bi	BB3582		100	BP1743	bi
CJ015_06885		-0.416666	272.908	0.214538	-1.94216	0.0521178	0.292759	-0.698321	261.714	0.193683	-3.60549	0.000311563	0.00170941	-0.0172731	198.527	0.153193	-0.112754	0.910226	0.947932	CDS		GNAT family N-acetyltransferase	COGs COG3146	bi	BB3581		99.48	BP1744	bi
CJ015_06890		-0.265374	210.549	0.213854	-1.24091	0.214638	0.557426	-0.40228	214.684	0.13987	-2.8761	0.00402628	0.0144971	-0.138165	154.966	0.216056	-0.639489	0.522505	0.671158	CDS		ferritin-like domain-containing protein	COG2833: uncharacterized protein	bi	BB3580		100	BP1745	bi
CJ015_06900		-0.368095	106.594	0.200024	-1.84026	0.0657307	0.333227	0.46109	152.139	0.174478	2.64268	0.00822529	0.0263918	0.560173	99.9239	0.257325	2.17691	0.0294872	0.0750918	CDS		YidB family protein	FIG00431489: hypothetical protein	bi	BB3578		100	BP1747	bi
CJ015_06905		0.329112	502.116	0.305248	1.07818	0.280954	0.625013	0.917026	690.902	0.284415	3.22425	0.00126302	0.00548087	0.109048	550.565	0.228255	0.477744	0.632832	0.761689	CDS		universal stress protein	Universal stress protein UspA and related nucleotide-binding proteins	bi	BB3577		100		-
CJ015_06910	bdcA	-0.135455	332.214	0.109585	-1.23608	0.21643	0.558194	0.153547	387.222	0.0758772	2.02362	0.0430088	0.100815	0.149123	296.103	0.138288	1.07835	0.280877	0.437944	CDS	GGDEF	sensor domain-containing diguanylate cyclase	putative conserved membrane protein	bi	BB3576	bdcA	100	BP1441	uni
CJ015_06915		0.00362591	448.137	0.150508	0.0240912	0.98078	0.99213	-0.297316	433.519	0.11455	-2.59552	0.00944491	0.0292642	-0.394836	355.657	0.242874	-1.62568	0.104017	0.207166	CDS		MFS transporter	putative efflux protein	bi	BB3575		100	BP1164	bi
CJ015_06920		0.166385	23.5095	0.285184	0.583431	0.559603	0.80567	-0.628074	20.1512	0.323397	-1.94211	0.0521234	0.117497	-0.615528	17.7502	0.333215	-1.84724	0.0647126	0.142422	CDS		nitroreductase family protein	FIG002003: Protein YdjA	bi	BB3574		99.3		-
CJ015_06925		0.143939	141.071	0.187022	0.769639	0.441514	0.745623	-0.881825	110.877	0.164133	-5.37261	7.76066e-08	9.8615e-07	-1.09961	98.7008	0.186489	-5.89636	3.71616e-09	3.86497e-08	CDS		tripartite tricarboxylate transporter substrate binding protein	putative exported protein	bi	BB3573		99.69		-
CJ015_06930		0.102734	16.4644	0.315889	0.325223	0.745012	0.891153	-1.14394	11.6946	0.334894	-3.41583	0.000635887	0.00306887	-0.494593	12.6769	0.407814	-1.21279	0.225211	0.37384	CDS		hydantoinase B/oxoprolinase family protein	N-methylhydantoinase B (EC 3.5.2.14)	bi	BB3572		99.82	BP0754	uni
CJ015_06940		-0.108446	5.75251	0.353312	-0.306942	0.758887	NA	-0.416782	5.81053	0.40606	-1.0264	0.304701	0.4509	0.215304	5.49728	0.504495	0.426772	0.669546	0.788263	CDS		pyridoxal phosphate-dependent aminotransferase	Aspartate aminotransferase (EC 2.6.1.1)	bi	BB3570		99.75	BP1185	uni
CJ015_06945		0.233376	3.46976	0.366879	0.636112	0.524704	NA	-0.144974	3.03638	0.542214	-0.267374	0.789181	0.867397	-0.386151	3.02072	0.658386	-0.586512	0.557531	0.700603	CDS		thiamine pyrophosphate-dependent enzyme	Sulfopyruvate decarboxylase - beta subunit (EC 4.1.1.79)	bi	BB3569		100		-
CJ015_06950		0.409311	5.07216	0.361152	1.13335	0.257068	NA	0.507871	5.15598	0.442817	1.14691	0.251419	0.391829	-0.490088	4.8528	0.594282	-0.824672	0.409558	0.572004	CDS		thiamine pyrophosphate-binding protein	Sulfopyruvate decarboxylase - alpha subunit (EC 4.1.1.79)	bi	BB3568		100	BP0911	bi
CJ015_06955		0.267928	70.1722	0.194154	1.37998	0.167594	0.502518	0.578727	85.6696	0.154508	3.74562	0.000179947	0.00106582	-0.138995	69.4329	0.214567	-0.647791	0.51712	0.667669	CDS		LysR family transcriptional regulator	LysR-family transcriptional regulator	bi	BB3567		100	BP1206	uni
CJ015_06960		0.261595	19.1971	0.330435	0.791668	0.428554	0.737502	0.721016	22.5983	0.21971	3.28167	0.00103194	0.00462794	0.2821	22.366	0.373401	0.755488	0.449956	0.606783	CDS		NrtA/SsuA/CpmA family ABC transporter substrate-binding protein	Alkanesulfonates-binding protein	bi	BB3566		100	BP0913	bi
CJ015_06965		0.509528	8.79457	0.338001	1.50748	0.131688	NA	0.334423	8.35192	0.373048	0.896462	0.370006	0.517501	-0.306293	9.70277	0.419589	-0.729982	0.465401	0.621775	CDS		ABC transporter permease	probable inner membrane component of binding-protein-dependent transport system	bi	BB3565		100	BP0914	bi
CJ015_06970		0.131839	7.4631	0.370802	0.355552	0.722176	NA	0.166709	7.96176	0.394826	0.422236	0.672853	0.779403	0.313135	8.82341	0.503806	0.621538	0.534246	0.680641	CDS		ABC transporter permease	probable inner membrane component of binding-protein-dependent transport system	bi	BB3564		100	BP0915	bi
CJ015_06975		0.546005	13.1917	0.296953	1.83869	0.0659612	0.333227	0.261812	13.1042	0.271516	0.964258	0.334916	0.48193	-0.251138	13.9196	0.368171	-0.682124	0.495161	0.647677	CDS		ABC transporter ATP-binding protein	putative ATP-binding protein of a transporter	bi	BB3563		100	BP3705	uni
CJ015_06980		0.0980104	17.4021	0.275532	0.355713	0.722055	0.880939	0.642008	24.7131	0.223494	2.8726	0.00407108	0.0146081	0.181315	18.0032	0.316892	0.572167	0.567209	0.708627	CDS		MmgE/PrpD family protein	Immune-responsive protein 1	bi	BB3562		100	BP0918	bi
CJ015_06985	gabD_1	-0.00101907	133.298	0.149258	-0.00682757	0.994552	0.997441	-0.249141	129.786	0.123236	-2.02165	0.0432124	0.101203	-0.429814	104.443	0.185565	-2.31624	0.020545	0.0556051	CDS		aldehyde dehydrogenase family protein	aldehyde dehydrogenase family protein	bi	BB3561	gabD	100	BP0919	bi
[truncated: 3,438 more rows]
