# Supplementary material for: The contribution of BvgR, RisA, and RisS to global gene regulation, intracellular cyclic-di-GMP levels, motility, and biofilm formation in Bordetella bronchiseptica
Source: Front Microbiol. 2024 Mar 7;15:1305097. doi: 10.3389/fmicb.2024.1305097 (PMC10955343; doi:10.3389/fmicb.2024.1305097)
Supplement: Supplementary file 3 [file Table_3.XLSX]

## Sheet: RNA-Seq Data
QPCR	KM22 locus_tag	KM22 Name	risAD60N vs. WT_Non-Mod_log2_FC	Base mean_risAD60N vs. WT_Non-Mod	StdErr_risAD60N vs. WT_Non-Mod	Wald-Stats_risAD60N vs. WT_Non-Mod	P-value_risAD60N vs. WT_Non-Mod	P-adj_risAD60N vs. WT_Non-Mod	DrisA vs. WT_Non-Mod_log2_FC	Base mean_DrisA vs. WT_Non-Mod	StdErr_DrisA vs. WT_Non-Mod	Wald-Stats_DrisA vs. WT_Non-Mod	P-value_DrisA vs. WT_Non-Mod	P-adj_DrisA vs. WT_Non-Mod	DrisAS vs. WT_Non-Mod_log2_FC	Base mean_DrisAS vs. WT_Non-Mod	StdErr_DrisAS vs. WT_Non-Mod	Wald-Stats_DrisAS vs. WT_Non-Mod	P-value_DrisAS vs. WT_Non-Mod	P-adj_DrisAS vs. WT_Non-Mod	KM22_WT_Non-Mod vs. Mod_log2_FC	Base mean_KM22_WT_Non-Mod vs. Mod	StdErr_KM22_WT_Non-Mod vs. Mod	Wald-Stats_KM22_WT_Non-Mod vs. Mod	P-value_KM22_WT_Non-Mod vs. Mod	P-adj_KM22_WT_Non-Mod vs. Mod	risAD60N_Non-Mod vs. Mod_log2_FC	Base mean_risAD60N_Non-Mod vs. Mod	StdErr_risAD60N_Non-Mod vs. Mod	Wald-Stats_risAD60N_Non-Mod vs. Mod	P-value_risAD60N_Non-Mod vs. Mod	P-adj_risAD60N_Non-Mod vs. Mod	DrisA_Non-Mod vs. Mod_log2_FC	Base mean_DrisA_Non-Mod vs. Mod	StdErr_DrisA_Non-Mod vs. Mod	Wald-Stats_DrisA_Non-Mod vs. Mod	P-value_DrisA_Non-Mod vs. Mod	P-adj_DrisA_Non-Mod vs. Mod	DrisAS_Non-Mod vs. Mod_log2_FC	Base mean_DrisAS_Non-Mod vs. Mod	StdErr_DrisAS_Non-Mod vs. Mod	Wald-Stats_DrisAS_Non-Mod vs. Mod	P-value_DrisAS_Non-Mod vs. Mod	P-adj_DrisAS_Non-Mod vs. Mod	Type	domain	Cluster	Genbank_description	Product from RAST
	CJ015_00005	dnaA	-0.196436	2696.97	0.108346	-1.81304	0.0698251	0.125528	0.252918	3490.49	0.0858824	2.94494	0.0032302	0.00867721	0.230833	3522.55	0.0625145	3.69247	0.000222083	0.000881528	0.40351	2724.75	0.236755	1.70434	0.0883183	0.177659	0.270868	2912.82	0.162371	1.66821	0.095274	0.269621	0.336184	4260.74	0.145181	2.31562	0.0205793	0.0699635	0.457824	5146.62	0.145738	3.14142	0.00168131	0.00938356	CDS				Chromosomal replication initiator protein DnaA
	CJ015_00010	dnaN	-0.512787	1722.42	0.110815	-4.6274	3.70284e-06	1.61129e-05	0.0701339	2280.66	0.108256	0.647853	0.51708	0.63787	-0.118298	2199.88	0.0887996	-1.33219	0.182796	0.304026	0.794921	1684.7	0.213697	3.71984	0.000199347	0.00116022	0.224776	1636.43	0.17782	1.26406	0.206207	0.442733	0.451437	2493.75	0.240547	1.87671	0.0605584	0.156292	0.467339	2783.5	0.126881	3.68328	0.000230251	0.00167687	CDS				DNA polymerase III beta subunit (EC 2.7.7.7)
	CJ015_00015	gyrB	0.608947	1566.51	0.0930264	6.54596	5.91159e-11	4.06348e-10	0.374626	1650.08	0.0779803	4.80411	1.55441e-06	7.37232e-06	0.311486	1645.3	0.0931558	3.34371	0.000826649	0.0029543	-0.0148086	1426.84	0.106524	-0.139016	0.889437	0.935262	0.194397	2377.98	0.156305	1.2437	0.213609	0.452379	0.219912	2189.48	0.119224	1.84453	0.0651056	0.163938	-0.0606765	2928.71	0.1398	-0.434023	0.664272	0.80354	CDS				DNA gyrase subunit B (EC 5.99.1.3)
	CJ015_00020		-1.59068	187.85	0.17114	-9.2946	1.47766e-20	1.972e-19	-0.859308	240.388	0.160655	-5.34877	8.85547e-08	4.77101e-07	-1.02657	236.203	0.161825	-6.3437	2.24318e-10	1.89367e-09	0.809398	220.567	0.321097	2.52073	0.0117113	0.0353524	-0.899295	156.18	0.217448	-4.13568	3.53908e-05	0.000482697	-0.972883	306.682	0.296822	-3.27766	0.00104671	0.00647694	-1.40341	407.316	0.155452	-9.02789	1.75006e-19	6.20597e-18	CDS			IclR family transcriptional regulator CDS	Transcriptional regulator, IclR family
	CJ015_00025		-0.35158	62.5107	0.20206	-1.73997	0.0818634	0.143108	-0.0372114	78.6635	0.173019	-0.215071	0.829712	0.883733	-0.573165	68.1686	0.16643	-3.44388	0.000573432	0.00212818	0.760232	59.6575	0.249576	3.04609	0.00231838	0.00924003	-0.951167	105.765	0.244203	-3.89498	9.82061e-05	0.00119454	-0.258785	108.247	0.310101	-0.834519	0.403989	0.582835	-1.4305	148.338	0.212214	-6.7408	1.57512e-11	3.55946e-10	CDS			amidase CDS	probable amidase
	CJ015_00035	acyP	-0.286964	125.925	0.14524	-1.97579	0.0481786	0.092035	-0.443314	139.176	0.138973	-3.18992	0.0014231	0.00417101	-0.573935	136.771	0.143161	-4.00901	6.09746e-05	0.000267007	-0.13439	155.839	0.161804	-0.830574	0.406214	0.554584	-0.211572	153.111	0.161095	-1.31333	0.189071	0.419248	-0.216792	152.82	0.163714	-1.32421	0.185432	0.348772	-0.282707	179.47	0.165728	-1.70585	0.0880357	0.210407	CDS			acyP CDS	Acylphosphate phosphohydrolase (EC 3.6.1.7), putative
	CJ015_00040	lldD	-0.0386644	458.587	0.113824	-0.339687	0.734092	0.811311	0.102459	542.849	0.0911186	1.12445	0.260821	0.378522	-0.0137643	533.884	0.104003	-0.132346	0.894711	0.932842	0.260778	464.996	0.122538	2.12814	0.0333258	0.0823229	0.393481	511.651	0.138557	2.83986	0.00451337	0.0294712	0.612155	574.815	0.127854	4.78792	1.68515e-06	2.12837e-05	0.455425	701.743	0.154009	2.95713	0.00310518	0.0154931	CDS			lldD CDS	L-lactate dehydrogenase (EC 1.1.2.3)
	CJ015_00045		-0.11631	59.0039	0.188386	-0.617401	0.53697	0.646225	0.119927	73.0042	0.15488	0.774321	0.438741	0.56551	-0.0578064	70.2622	0.156319	-0.369797	0.711534	0.809251	0.455063	58.7724	0.14365	3.16787	0.00153561	0.00647802	0.376727	61.2432	0.242242	1.55517	0.119906	0.312473	0.60369	76.2531	0.226076	2.67029	0.00757854	0.0320524	0.534156	87.7845	0.202979	2.63159	0.00849872	0.0350439	CDS			AraC family transcriptional regulator CDS	Transcriptional regulator, AraC family
	CJ015_00055		0.384136	5.47438	0.466245	0.823892	0.410001	0.530434	-0.086594	5.64819	0.443443	-0.195277	0.845176	0.89453	-0.050489	6.56128	0.462446	-0.109178	0.913061	0.946009	-0.0882055	5.46161	0.390154	-0.226079	0.82114	0.889189	0.113091	8.08647	0.401057	0.281982	0.777957	0.893902	0.211323	6.19266	0.459839	0.459559	0.645833	0.783535	0.121058	9.97374	0.444411	0.272402	0.785313	0.878499	CDS			acetyltransferase CDS	PhnO protein
	CJ015_00060		0.226034	135.872	0.183034	1.23493	0.216858	0.32043	0.150943	153.046	0.14442	1.04517	0.295946	0.418478	0.326262	164.885	0.163818	1.99161	0.0464142	0.098826	-0.285541	156.728	0.210052	-1.35938	0.174026	0.298376	0.0375926	187.537	0.220993	0.170108	0.864925	0.939516	-0.0973877	205.462	0.17078	-0.570253	0.568506	0.723982	0.0787651	283.218	0.1758	0.448039	0.654125	0.795062	CDS			hypothetical protein CDS	possible integral-membrane protein
	CJ015_00070		-0.440638	101.796	0.16741	-2.63209	0.0084862	0.0201474	-0.184428	125.271	0.130315	-1.41524	0.156997	0.251735	0.296481	146.642	0.205819	1.44049	0.149727	0.260188	0.718363	101.624	0.180853	3.97209	7.12456e-05	0.00047541	0.189052	98.4693	0.217669	0.868529	0.385105	0.633821	0.0878317	136.832	0.257864	0.340612	0.733396	0.847537	0.683798	202.496	0.325535	2.10054	0.0356816	0.107091	CDS			NAD(P)-dependent oxidoreductase CDS	Rrf2-linked NADH-flavin reductase
	CJ015_00075		0.27603	707.927	0.11952	2.30949	0.0209166	0.0446774	0.151495	775.894	0.0902283	1.67902	0.0931481	0.163606	0.152687	790.828	0.131264	1.1632	0.244748	0.380287	0.215352	662.191	0.151127	1.42497	0.154166	0.273522	0.395174	895.678	0.166643	2.37138	0.0177216	0.0842501	-0.00933199	1030.6	0.205755	-0.0453548	0.963825	0.979352	0.279696	1188.22	0.187231	1.49386	0.135213	0.287913	CDS			polyketide cyclase CDS	possible membrane protein
	CJ015_00080		0.226878	208.996	0.126773	1.78964	0.0735126	0.131075	0.153005	233.738	0.125085	1.22321	0.221249	0.331529	0.408821	256.101	0.186533	2.19168	0.0284024	0.0658557	0.255149	194.929	0.158687	1.60788	0.107862	0.207115	0.0716029	285.269	0.200765	0.356651	0.721353	0.86455	0.41958	266.8	0.168446	2.49088	0.0127427	0.0483093	0.508442	389.308	0.220295	2.30801	0.0209986	0.0719727	CDS			nucleoside 2-deoxyribosyltransferase CDS	Nucleoside 2-deoxyribosyltransferase
	CJ015_00085	ribB_1	1.08437	85.9391	0.167596	6.47014	9.79105e-11	6.64432e-10	0.39824	76.8264	0.176695	2.25383	0.0242071	0.0511559	0.27611	74.4327	0.168695	1.63675	0.101683	0.192033	-1.21247	116.809	0.383381	-3.16257	0.00156383	0.0065793	0.104503	154.923	0.171664	0.608763	0.542682	0.757192	-0.370191	126.992	0.231686	-1.59782	0.110084	0.241545	-0.603366	161.667	0.178899	-3.37266	0.000744469	0.00461291	CDS			ribB_1 CDS	3,4-dihydroxy-2-butanone 4-phosphate synthase (EC 4.1.99.12)
	CJ015_00090		0.247327	339.077	0.107224	2.30663	0.0210756	0.0449368	0.256441	386.665	0.102172	2.5099	0.0120764	0.0279741	-0.328833	336.232	0.158546	-2.07405	0.0380748	0.0841235	0.108371	335.834	0.127882	0.847431	0.396755	0.544841	0.392445	424.631	0.178529	2.19822	0.0279336	0.116855	0.882647	405.451	0.165702	5.3267	1.00012e-07	1.58984e-06	0.285214	411.628	0.250135	1.14024	0.254185	0.444872	CDS			SET domain-containing protein-lysine N-methyltransferase CDS	Proteins containing SET domain
	CJ015_00100		-1.442	462.508	0.131492	-10.9665	5.53967e-28	1.07018e-26	-0.92164	572.9	0.122393	-7.53019	5.06682e-14	4.36968e-13	-1.38836	540.36	0.187942	-7.38718	1.49972e-13	1.63808e-12	1.31896	469.665	0.419541	3.14381	0.00166765	0.00695424	0.299233	266.5	0.155994	1.91823	0.0550818	0.186849	0.697214	373.311	0.213585	3.26434	0.00109718	0.00673502	0.391821	370.465	0.205385	1.90774	0.0564245	0.151143	CDS			Lrp/AsnC family transcriptional regulator CDS	Transcriptional regulator, AsnC family
	CJ015_00105	ilvB_1	-2.19528	1144.33	0.119954	-18.3009	8.13348e-75	4.58441e-73	-2.25563	1300.27	0.11131	-20.2644	2.65074e-91	1.27103e-89	-2.1401	1334.27	0.132515	-16.1499	1.13749e-58	4.62224e-57	0.258288	1742.83	0.395517	0.653039	0.513731	0.654868	0.0338381	457.185	0.147486	0.229433	0.818533	0.916772	-0.551406	600.725	0.154339	-3.57269	0.000353335	0.00261457	-0.267095	734.703	0.205602	-1.29909	0.193914	0.369093	CDS			ilvB_1 CDS	Acetolactate synthase large subunit (EC 2.2.1.6)
	CJ015_00110	fabG_1	0.400337	91.7264	0.162917	2.45731	0.0139983	0.0313391	0.497341	108.212	0.153103	3.2484	0.00116055	0.00346072	0.489648	109.272	0.15466	3.16596	0.0015457	0.00516129	-0.864279	124.016	0.133329	-6.48229	9.03385e-11	1.70192e-09	-0.493085	165.934	0.194419	-2.5362	0.0112063	0.0595862	-0.587435	202.511	0.182878	-3.21217	0.00131736	0.00789729	-0.561274	253.963	0.180964	-3.10157	0.00192496	0.0104771	CDS			fabG_1 CDS	toluenesulfonate zinc-independent alcohol dehydrogenase
	CJ015_00115		-0.206779	134.06	0.158452	-1.305	0.191893	0.290475	0.0559812	164.168	0.142252	0.393535	0.693925	0.784017	0.27178	179.958	0.148225	1.83357	0.0667184	0.135042	-0.0343752	156.819	0.136023	-0.252716	0.800488	0.875729	-0.310666	174.791	0.17947	-1.73102	0.083448	0.248191	-0.258419	226.494	0.189147	-1.36624	0.171865	0.331271	-0.143537	327.347	0.153972	-0.932232	0.351217	0.546442	CDS			aldehyde dehydrogenase CDS	probable aldehyde dehydrogenase
	CJ015_00120		0.0158541	371.281	0.129849	0.122096	0.902823	0.933813	-0.0988849	412.276	0.104747	-0.944037	0.345151	0.47151	0.251261	463.582	0.120697	2.08175	0.0373653	0.0827176	-0.474295	488.15	0.0921615	-5.14635	2.65607e-07	3.06887e-06	-0.179615	510.171	0.220599	-0.814216	0.415521	0.660081	-0.457216	577.355	0.195452	-2.33927	0.0193212	0.0669202	-0.173013	837.727	0.193535	-0.893966	0.37134	0.566847	CDS			gluconate 5-dehydrogenase CDS	oxidoreductase, short-chain dehydrogenase/reductase family
	CJ015_00125		0.272032	75.1644	0.15288	1.77938	0.0751779	0.133597	0.136855	83.7545	0.143202	0.955677	0.339236	0.465403	0.373082	90.9005	0.140965	2.64663	0.00812974	0.0223778	-0.629375	101.162	0.199729	-3.15115	0.00162627	0.00681756	-0.460699	127.64	0.184024	-2.50347	0.0122981	0.0646455	-0.490893	132.889	0.186404	-2.6335	0.00845109	0.03491	-0.472366	193.102	0.179392	-2.63314	0.00845985	0.0349149	CDS			ABC transporter permease CDS	ABC transporter, permease component
	CJ015_00130		0.0572997	60.1072	0.199694	0.286937	0.77416	0.844299	-0.0904418	66.3239	0.178665	-0.50621	0.612709	0.719202	0.107217	71.2693	0.181095	0.592047	0.553819	0.684071	-0.223579	71.5998	0.166959	-1.33913	0.180529	0.306169	-0.316845	88.8946	0.202808	-1.56229	0.11822	0.309481	-0.340135	89.8374	0.215308	-1.57976	0.114162	0.247547	-0.305189	129.03	0.186348	-1.63774	0.101477	0.233787	CDS			ABC transporter ATP-binding protein CDS	ABC-transporter, ATP-binding component
	CJ015_00135		-0.0708357	253.322	0.111424	-0.635732	0.524951	0.636236	0.0907243	302.061	0.105019	0.863884	0.387652	0.514046	0.0550649	303.12	0.104159	0.528663	0.597039	0.719478	-0.154212	299.253	0.1011	-1.52533	0.127177	0.234231	-0.24365	345.42	0.139029	-1.75252	0.0796852	0.241056	-0.110115	399.779	0.164809	-0.668137	0.504046	0.672161	-0.242899	519.889	0.174652	-1.39076	0.164299	0.32916	CDS			ABC transporter substrate-binding protein CDS	Hydroxymethylpyrimidine ABC transporter, substrate-binding component
	CJ015_00140	topB	-0.196394	1109.41	0.0714421	-2.749	0.00597771	0.0147777	0.0600706	1356.68	0.0619936	0.96898	0.332555	0.458219	-0.221241	1281.17	0.0684205	-3.23355	0.00122261	0.0041755	0.324781	1146.02	0.0690186	4.7057	2.52997e-06	2.39276e-05	0.089251	1272.78	0.112603	0.79262	0.428	0.670659	0.417248	1498.07	0.0865139	4.82291	1.4148e-06	1.79182e-05	0.292454	1625.92	0.128258	2.28021	0.0225954	0.0761995	CDS			topB CDS	DNA topoisomerase III, Burkholderia type (EC 5.99.1.2)
	CJ015_00145		-0.23664	633.735	0.106912	-2.2134	0.02687	0.0556569	-0.644104	659.203	0.10126	-6.36086	2.00626e-10	1.37037e-09	-0.315733	719.527	0.128503	-2.45701	0.0140097	0.0358849	0.697458	595.199	0.169072	4.12521	3.70403e-05	0.000268142	0.349514	653.607	0.181855	1.92194	0.0546133	0.185943	0.121495	581.881	0.141666	0.857614	0.391106	0.571836	0.370795	848.617	0.16973	2.18462	0.0289169	0.0913687	CDS			hypothetical protein CDS	putative membrane protein
	CJ015_00150		0.349069	395.511	0.164395	2.12336	0.0337235	0.0677876	-0.380401	368.715	0.138291	-2.75073	0.0059463	0.0149202	0.0403861	420.93	0.162679	0.248256	0.803937	0.875313	0.909159	305.77	0.368398	2.46787	0.013592	0.0401512	0.689566	468.24	0.204007	3.38011	0.000724568	0.00646085	0.59596	316.731	0.250325	2.38074	0.0172779	0.0615047	0.383499	581.583	0.155578	2.465	0.0137014	0.0516465	CDS			tRNA glutamyl-Q(34) synthetase GluQRS CDS	glutamyl-Q-tRNA synthetase
	CJ015_00155		-0.36172	2953.29	0.0815223	-4.43707	9.11916e-06	3.77181e-05	-0.0750934	3624.01	0.0636489	-1.17981	0.238078	0.352105	-0.300101	3479.77	0.134938	-2.224	0.0261487	0.0614322	0.233903	3290.62	0.149343	1.56621	0.117299	0.220364	-0.129872	3405.38	0.146219	-0.888202	0.374432	0.627	-0.0427838	4410.71	0.15985	-0.267651	0.788968	0.887108	0.120911	4514.1	0.193552	0.624696	0.532171	0.711071	CDS			hypothetical protein CDS	Protein of unknown function Smg
	CJ015_00160		-0.254786	97.7222	0.141847	-1.7962	0.0724623	0.129443	-0.0802657	115.303	0.127404	-0.63001	0.528688	0.649349	-0.243621	114.52	0.164372	-1.48213	0.138306	0.244265	1.02586	84.6402	0.182753	5.61337	1.98427e-08	2.81402e-07	1.02346	83.1797	0.192491	5.31692	1.05537e-07	2.2629e-06	1.16839	97.8654	0.198607	5.88291	4.03114e-09	7.77555e-08	1.19344	114.74	0.239698	4.97893	6.39361e-07	8.32614e-06	CDS		d	TonB-dependent receptor CDS	Putative Ton-B dependent hemine receptor
	CJ015_00165		1.13024	228.013	0.134487	8.40403	4.31395e-17	4.56251e-16	0.865579	235.942	0.107424	8.05756	7.78342e-16	7.57028e-15	0.701438	226.553	0.143146	4.90016	9.57605e-07	5.61335e-06	0.0951313	165.253	0.115765	0.821764	0.411211	0.558642	0.104434	420.549	0.155348	0.672258	0.501419	0.728274	0.808107	313.814	0.145426	5.55684	2.74703e-08	4.6903e-07	0.344417	409.281	0.239058	1.44073	0.149661	0.308146	CDS			C4-dicarboxylate ABC transporter permease CDS	TRAP-type uncharacterized transport system, fused permease component
	CJ015_00170		0.920987	446.531	0.0972081	9.47438	2.68342e-21	3.70498e-20	1.39387	621.846	0.10214	13.6466	2.11465e-42	4.92221e-41	0.716632	484.857	0.162436	4.41179	1.02518e-05	5.10463e-05	0.119206	352.393	0.194769	0.612038	0.540513	0.674886	0.217425	746.553	0.129965	1.67295	0.0943375	0.268623	1.09175	885.554	0.285198	3.82803	0.000129171	0.00111513	0.227717	914.045	0.265834	0.856614	0.391658	0.589469	CDS			immunogenic protein CDS	TRAP transporter solute receptor, TAXI family precursor
	CJ015_00175		-0.57424	155.863	0.126142	-4.55233	5.30561e-06	2.26552e-05	-0.0091944	205.845	0.106697	-0.0861734	0.931329	0.953734	0.206651	221.18	0.150076	1.37698	0.16852	0.28486	0.452948	170.155	0.139553	3.24571	0.00117156	0.00514589	-0.0598625	155.54	0.173372	-0.345284	0.729881	0.869312	0.170936	237.387	0.143006	1.19531	0.231966	0.404602	0.411401	320.755	0.240089	1.71354	0.0866134	0.208071	CDS			alanine racemase CDS	low-specificity D-threonine aldolase
	CJ015_00180		0.625552	168.028	0.121638	5.14272	2.70786e-07	1.34718e-06	0.16955	165.437	0.131233	1.29197	0.196366	0.301787	0.390988	180.317	0.135248	2.8909	0.00384142	0.0115847	-0.662234	195.586	0.122448	-5.40831	6.36221e-08	8.26735e-07	-0.376999	315.814	0.170987	-2.20484	0.0274655	0.115315	-0.574485	270.819	0.180597	-3.18103	0.00146752	0.0086402	-0.577847	402.91	0.16153	-3.57733	0.000347125	0.00237073	CDS			tripartite tricarboxylate transporter substrate binding protein CDS	Tricarboxylate transport protein TctC
	CJ015_00185		-0.120275	540.764	0.0840423	-1.43112	0.152396	0.241684	-0.206184	603.479	0.072943	-2.82665	0.00470382	0.0121132	-0.296576	602.015	0.0882943	-3.35895	0.000782378	0.00282068	0.149148	580.398	0.102065	1.46131	0.143931	0.258888	-0.118749	692.091	0.132609	-0.89548	0.370531	0.623739	0.0189434	677.469	0.142476	0.132959	0.894226	0.941696	-0.169157	868.595	0.143083	-1.18223	0.237115	0.425806	CDS			aspartate aminotransferase family protein CDS	Acetylornithine aminotransferase (EC 2.6.1.11)
	CJ015_00190		0.221845	117.182	0.180836	1.22677	0.219908	0.32378	0.00633118	125.618	0.147538	0.042912	0.965772	0.977803	0.0163552	130.703	0.17389	0.0940547	0.925066	0.954117	-0.0323758	124.266	0.167107	-0.193743	0.846377	0.906473	-0.025977	165.763	0.205634	-0.126326	0.899474	0.957612	0.0624187	150.559	0.150934	0.413549	0.679204	0.809626	0.0478515	200.953	0.168746	0.283571	0.776739	0.874424	CDS			DUF1653 domain-containing protein CDS	FIG00432200: hypothetical protein
	CJ015_00195	accA1_1	0.962284	271.569	0.117948	8.15857	3.3902e-16	3.41228e-15	0.921746	306.223	0.106599	8.64685	5.29421e-18	5.74338e-17	0.976811	318.076	0.120995	8.07317	6.84976e-16	8.44334e-15	-0.993091	327.925	0.172941	-5.74237	9.33606e-09	1.3729e-07	-0.379139	571.02	0.146109	-2.5949	0.00946188	0.0525533	-0.0279076	533.675	0.232885	-0.119834	0.904615	0.94779	0.129988	662.843	0.15026	0.865084	0.386993	0.583591	CDS			accA1_1 CDS	Methylcrotonyl-CoA carboxylase biotin-containing subunit (EC 6.4.1.4)
	CJ015_00200		0.814272	272.453	0.110641	7.35956	1.84516e-13	1.55091e-12	0.745384	302.938	0.10057	7.41157	1.24816e-13	1.05369e-12	0.732304	309.557	0.118384	6.18582	6.17822e-10	4.97056e-09	-0.437626	270.634	0.107331	-4.07734	4.5553e-05	0.00031799	-0.267186	522.942	0.134451	-1.98724	0.0468963	0.166762	0.214314	458.188	0.138115	1.55171	0.120732	0.257197	0.231121	582.464	0.169271	1.36539	0.172131	0.339986	CDS			methylcrotonoyl-CoA carboxylase CDS	Methylcrotonyl-CoA carboxylase carboxyl transferase subunit (EC 6.4.1.4)
	CJ015_00205		0.0672164	377.922	0.116027	0.579319	0.562374	0.66778	0.185076	447.346	0.0963466	1.92093	0.05474	0.104034	0.0547632	439.066	0.107996	0.507084	0.612096	0.73192	0.107194	393.834	0.16476	0.650611	0.515298	0.65618	0.0597293	487.148	0.123503	0.483626	0.628651	0.812367	0.389022	521.33	0.130467	2.98176	0.00286601	0.0149292	0.144942	656.534	0.129005	1.12354	0.261207	0.452693	CDS			acetyl-CoA C-acyltransferase CDS	3-ketoacyl-CoA thiolase (EC 2.3.1.16)
	CJ015_00210	aceK	-0.31764	446.963	0.104877	-3.0287	0.00245607	0.00663462	-0.404637	499.43	0.0912364	-4.43504	9.20551e-06	3.9659e-05	-0.25882	524.971	0.0933297	-2.77318	0.00555119	0.0160543	0.312804	482.732	0.151669	2.06242	0.0391682	0.0935053	-0.137157	527.822	0.146235	-0.937922	0.348285	0.60112	0.0260526	513.679	0.139999	0.186091	0.852374	0.921881	0.0977968	699.901	0.146899	0.665742	0.505576	0.687321	CDS			aceK CDS	Isocitrate dehydrogenase phosphatase (EC 2.7.11.5)/kinase (EC 3.1.3.-)
	CJ015_00215	ivd	0.294899	1353.37	0.115061	2.56297	0.0103781	0.0240316	-0.168187	1352.67	0.0948832	-1.77257	0.0762997	0.137799	0.0254814	1448.56	0.0832959	0.305914	0.75967	0.84398	0.433961	1183.26	0.148338	2.92548	0.00343922	0.0127739	-0.00891617	1966.83	0.15857	-0.0562284	0.95516	0.980251	0.125954	1491.21	0.148324	0.849184	0.395779	0.575202	0.392985	1976.19	0.122518	3.20757	0.00133863	0.00773316	CDS			ivd CDS	Isovaleryl-CoA dehydrogenase (EC 1.3.8.4); Acyl-CoA dehydrogenase, short-chain specific (EC 1.3.8.1)
	CJ015_00220		-0.589064	402.34	0.128304	-4.59115	4.40808e-06	1.89579e-05	-0.727681	444.513	0.10894	-6.67962	2.39569e-11	1.75379e-10	-0.762014	447.886	0.138707	-5.4937	3.93607e-08	2.6847e-07	0.58092	421.209	0.268031	2.16736	0.0302077	0.0755756	-0.0913638	412.513	0.144852	-0.630738	0.528212	0.747305	-1.09216	626.598	0.178275	-6.12629	8.99522e-10	1.88491e-08	-0.650001	669.319	0.267703	-2.42807	0.0151796	0.0561621	CDS			MerR family transcriptional regulator CDS	Predicted transcriptional regulator LiuR of leucine degradation pathway, MerR family
	CJ015_00225		-0.158927	934.978	0.117906	-1.34792	0.177685	0.273024	-0.154884	1066.57	0.108642	-1.42563	0.153974	0.24792	-0.0578633	1113.35	0.0814584	-0.710342	0.477492	0.617427	0.300165	963.686	0.251013	1.19582	0.231767	0.368548	-0.899215	1640.34	0.184563	-4.87213	1.10399e-06	2.03575e-05	-0.91538	1800.7	0.226278	-4.04539	5.22369e-05	0.000486489	-0.316502	1954.11	0.221324	-1.43003	0.152707	0.312643	CDS			Zn-dependent hydrolase CDS	SoxH protein, homolog
	CJ015_00230		-0.269185	181.216	0.142788	-1.88521	0.0594016	0.109966	-0.468928	197.627	0.148554	-3.15661	0.00159613	0.00463283	0.0139026	225.232	0.193468	0.0718597	0.942714	0.965437	0.153588	202.243	0.271561	0.565574	0.571683	0.700932	-0.116323	215.397	0.183912	-0.632492	0.527065	0.746244	-0.235526	215.701	0.182437	-1.291	0.196704	0.362867	0.12617	330.744	0.234481	0.538084	0.590519	0.751049	CDS			LysE family translocator CDS	putative membrane protein
	CJ015_00235	metC_1	-0.492572	225.374	0.126902	-3.8815	0.000103812	0.000360932	0.0741308	297.597	0.12429	0.596433	0.550886	0.668234	0.140461	307.096	0.136871	1.02623	0.304785	0.447608	0.172925	264.025	0.215956	0.800742	0.423281	0.570742	-0.447777	274.386	0.157676	-2.83986	0.00451335	0.0294712	0.405176	329.526	0.192467	2.10517	0.0352761	0.10485	0.524299	420.975	0.177469	2.95431	0.00313365	0.0155838	CDS			metC_1 CDS	Cystathionine beta-lyase (EC 4.4.1.8)
	CJ015_00240	dsbA	-0.578875	712.802	0.0996774	-5.80749	6.34161e-09	3.71426e-08	0.369084	1048.71	0.127064	2.90472	0.00367585	0.00975411	-0.30073	882.859	0.182226	-1.65032	0.0988782	0.187622	0.548961	769.012	0.289665	1.89515	0.058072	0.128377	0.19436	663.317	0.163472	1.18896	0.234457	0.476775	0.268422	1364.18	0.279728	0.959582	0.337265	0.519866	-0.352605	1365.37	0.245719	-1.43499	0.151289	0.310249	CDS			dsbA CDS	Periplasmic thiol:disulfide interchange protein DsbA
	CJ015_00245		0.439434	111.972	0.140674	3.12379	0.0017854	0.00497317	0.0276459	113.932	0.124644	0.2218	0.82447	0.881653	0.161253	118.73	0.144661	1.11469	0.264982	0.403361	-0.326019	125.019	0.167528	-1.94605	0.0516483	0.11665	-0.270581	188.4	0.164546	-1.64441	0.100092	0.277695	-0.344029	162.01	0.190079	-1.80992	0.0703081	0.173605	-0.692465	253.27	0.167829	-4.12601	3.69107e-05	0.000334957	CDS			cell division protein CDS	Probable cell division ftsn transmembrane protein
	CJ015_00250	argS	-0.0569122	1082.58	0.0841217	-0.676546	0.498694	0.611911	-0.151405	1206.27	0.0644261	-2.35005	0.0187707	0.0411925	-0.162182	1221.27	0.0704756	-2.30125	0.0213776	0.0519016	0.144572	1156.22	0.0873318	1.65544	0.0978355	0.191523	0.0801911	1321.47	0.125231	0.640346	0.521948	0.743627	-0.195423	1496.23	0.113965	-1.71476	0.0863886	0.201851	-0.302276	1952.66	0.117983	-2.56203	0.0104062	0.0410724	CDS			argS CDS	Arginyl-tRNA synthetase (EC 6.1.1.19)
	CJ015_00255		-0.323388	1051.46	0.100984	-3.20237	0.001363	0.00392434	0.272935	1413.31	0.0727065	3.75392	0.000174088	0.000609753	0.159551	1393.98	0.114348	1.39531	0.162924	0.277915	1.04448	921.525	0.288948	3.61475	0.000300636	0.00165721	0.472251	1009.05	0.154779	3.05114	0.00227977	0.0165769	0.692585	1570.18	0.163465	4.23691	2.26619e-05	0.000228603	1.09905	1681.89	0.161384	6.81015	9.74951e-12	2.25855e-10	CDS			DUF1840 domain-containing protein CDS	FIG00433120: hypothetical protein
	CJ015_00260		-0.427295	274.744	0.127747	-3.34486	0.000823254	0.00246052	-0.230018	329.691	0.108273	-2.12442	0.0336347	0.0680787	-0.357708	322.699	0.135834	-2.63341	0.00845317	0.0231352	0.986166	250.089	0.229172	4.30317	1.68369e-05	0.0001333	0.281823	263.866	0.202289	1.39317	0.163569	0.382187	0.318301	332.572	0.231256	1.3764	0.168698	0.327197	0.373986	372.929	0.191908	1.94877	0.0513223	0.140785	CDS			hypothetical protein CDS	FIG00431466: hypothetical protein
	CJ015_00265		-0.0774057	94.1147	0.193685	-0.399647	0.689416	0.774078	0.799525	143.825	0.171203	4.67003	3.01156e-06	1.38127e-05	0.906558	152.9	0.155217	5.84059	5.20153e-09	3.91543e-08	0.134253	100.28	0.298238	0.450154	0.652599	0.764571	-0.113279	121.662	0.224397	-0.504815	0.613689	0.803211	0.760234	190.536	0.182198	4.17257	3.01178e-05	0.000299488	1.24705	233.042	0.166197	7.50343	6.21674e-14	1.6566e-12	CDS			carbohydrate ABC transporter permease CDS	Glycerol-3-phosphate ABC transporter, permease protein UgpE (TC 3.A.1.1.3)
	CJ015_00270		-0.160263	109.69	0.177185	-0.904494	0.365734	0.487543	0.646995	160.413	0.160837	4.02268	5.75396e-05	0.00021897	0.612017	160.536	0.15846	3.86227	0.000112338	0.000472924	0.409225	108.973	0.331363	1.23498	0.21684	0.351241	-0.120747	136.161	0.239672	-0.5038	0.614402	0.803516	0.773545	200.19	0.153718	5.03222	4.84839e-07	6.77306e-06	0.964956	234.914	0.18504	5.21484	1.83978e-07	2.61771e-06	CDS			sugar ABC transporter permease CDS	Multiple sugar ABC transporter, membrane-spanning permease protein MsmF
	CJ015_00275		-0.497205	278.396	0.120978	-4.10987	3.95877e-05	0.00014737	0.800109	466.546	0.114686	6.9765	3.0263e-12	2.35953e-11	0.454752	420.528	0.142806	3.18441	0.00145052	0.0048672	0.496833	291.365	0.162465	3.05809	0.00222753	0.00891583	-0.0177284	288.949	0.190898	-0.0928686	0.926008	0.96478	0.868555	597.528	0.16155	5.37637	7.60019e-08	1.2208e-06	1.15839	559.041	0.209217	5.53679	3.08062e-08	4.94831e-07	CDS			ABC transporter substrate-binding protein CDS	Glycerol-3-phosphate ABC transporter, periplasmic glycerol-3-phosphate-binding protein (TC 3.A.1.1.3)
	CJ015_00280		-0.266611	169.999	0.130335	-2.04558	0.0407977	0.0795855	0.79572	272.002	0.0967626	8.22342	1.97781e-16	1.98401e-15	0.5458	250.577	0.109791	4.97127	6.6515e-07	3.98675e-06	-0.0734675	206.048	0.292406	-0.251252	0.801619	0.876549	-0.110613	200.532	0.191597	-0.577323	0.563721	0.771144	0.774445	354.55	0.185425	4.17659	2.95911e-05	0.000295271	0.733977	377.342	0.17909	4.09837	4.16074e-05	0.000371006	CDS			ABC transporter ATP-binding protein CDS	Glycerol-3-phosphate ABC transporter, ATP-binding protein UgpC (TC 3.A.1.1.3)
	CJ015_00285		-0.288259	30.4568	0.255992	-1.12605	0.260145	0.372269	0.327709	41.2822	0.208161	1.57431	0.115416	0.195971	0.220304	41.9304	0.267628	0.823172	0.41041	0.557326	0.243405	32.3918	0.276214	0.881217	0.378201	0.526295	-0.288707	38.2636	0.262463	-1.09999	0.271335	0.523369	-0.027495	59.377	0.209371	-0.131322	0.895521	0.941901	0.180943	66.8212	0.27805	0.650759	0.515202	0.696278	CDS			phosphodiesterase CDS	3',5'-cyclic-nucleotide phosphodiesterase (EC 3.1.4.17)
	CJ015_00290		0.0206745	18.2536	0.312968	0.0660595	0.94733	0.964236	0.52442	23.928	0.244249	2.14707	0.0317874	0.0649427	0.89392	26.1683	0.233771	3.82391	0.00013135	0.000547672	-0.102633	18.5605	0.237406	-0.432309	0.665517	0.774228	-0.309722	26.732	0.370363	-0.836265	0.403006	0.648295	0.109718	35.5313	0.259923	0.422116	0.67294	0.804347	0.97186	41.2402	0.27613	3.51957	0.000432249	0.00287958	CDS			ABC transporter ATP-binding protein CDS	Putrescine transport ATP-binding protein PotA (TC 3.A.1.11.1)
	CJ015_00295		0.1429	14.5656	0.311754	0.458374	0.646684	0.739795	0.278621	17.8517	0.270732	1.02914	0.303414	0.426149	1.05747	25.5806	0.2521	4.19464	2.7331e-05	0.000127981	-0.11116	16.1298	0.244553	-0.454546	0.649436	0.762007	-0.332201	21.9956	0.278976	-1.19079	0.233737	0.475796	-0.0382635	24.5975	0.313398	-0.122092	0.902826	0.947227	0.628556	47.5252	0.243734	2.57886	0.0099127	0.0394968	CDS			ABC transporter permease CDS	ABC transporter permease protein
	CJ015_00300		-0.0711098	13.804	0.337201	-0.210882	0.832979	0.886057	-0.0510004	15.9785	0.306364	-0.16647	0.867787	0.908325	0.497769	19.5174	0.276338	1.80131	0.0716543	0.143219	0.0961104	15.1928	0.278293	0.345356	0.729826	0.823578	-0.313896	18.8044	0.338997	-0.925955	0.35447	0.608605	-0.541397	24.1805	0.288634	-1.87572	0.060694	0.156487	0.272153	33.2125	0.266921	1.0196	0.307919	0.504265	CDS			ABC transporter permease CDS	probable Binding-protein-dependent transport system, permease protein
	CJ015_00305		0.202505	55.9384	0.190714	1.06182	0.288316	0.404849	0.651258	73.564	0.169568	3.84069	0.00012269	0.000442331	0.45536	70.3309	0.170516	2.67048	0.00757422	0.0210569	-0.0496519	58.4967	0.172438	-0.28794	0.773392	0.857557	-0.21934	84.1758	0.217153	-1.01007	0.312462	0.567554	0.572459	97.9384	0.239695	2.38828	0.0169273	0.0606802	0.368562	114.279	0.196936	1.87148	0.0612788	0.160984	CDS			ABC transporter substrate-binding protein CDS	ABC-type Fe3+ transport system, periplasmic component
	CJ015_00310		0.647414	32.7657	0.248124	2.60924	0.00907433	0.0213009	0.768164	39.4472	0.204831	3.75024	0.000176668	0.000616988	0.670335	38.8641	0.237647	2.82072	0.00479163	0.0140956	-0.201212	31.2269	0.246402	-0.816602	0.414156	0.561829	-0.0464839	54.4982	0.290066	-0.160253	0.872682	0.943631	0.33469	58.4872	0.202894	1.64958	0.099029	0.222803	0.239135	70.5027	0.289124	0.827103	0.408178	0.60369	CDS			LacI family transcriptional regulator CDS	Transcriptional regulator, LacI family
	CJ015_00315		0.838166	195.163	0.135582	6.18198	6.3302e-10	4.01164e-09	1.8462	347.793	0.0952073	19.3914	9.12008e-84	3.93971e-82	1.69126	326.724	0.142533	11.8657	1.78307e-32	4.2964e-31	0.0835563	157.498	0.159078	0.525253	0.599407	0.72358	-0.00917756	340.902	0.189113	-0.0485294	0.961294	0.983263	1.19018	539.429	0.287681	4.13715	3.51651e-05	0.000340569	0.648792	699.061	0.169597	3.8255	0.000130509	0.00100442	CDS			amidase CDS	Amidase (EC 3.5.1.4)
	CJ015_00320	leuA_1	-0.149981	930.734	0.0878132	-1.70796	0.087644	0.151918	-0.292641	1027.19	0.0770051	-3.80028	0.000144536	0.000514894	-0.315104	1038.38	0.1067	-2.95318	0.0031452	0.00972355	-0.536642	1328.38	0.224586	-2.38948	0.0168724	0.0476511	-0.274501	1245.15	0.133793	-2.05169	0.0401998	0.150545	-0.859809	1581.03	0.147047	-5.84718	4.99965e-09	9.44606e-08	-0.613128	1771.78	0.149598	-4.09852	4.15805e-05	0.000371006	CDS			leuA_1 CDS	2-isopropylmalate synthase (EC 2.3.3.13)
	CJ015_00325		-0.214586	891.67	0.0909458	-2.35949	0.0182998	0.0398159	0.284787	1171.85	0.101528	2.80501	0.00503144	0.0128877	0.311695	1198.57	0.100457	3.10277	0.00191719	0.00625795	0.0433472	1028.47	0.285057	0.152065	0.879136	0.928042	-0.375539	1203.12	0.169427	-2.21653	0.0266555	0.112736	0.228937	1499.53	0.147841	1.54854	0.121493	0.258342	0.349437	1851.03	0.153313	2.27924	0.0226525	0.076204	CDS			hypothetical protein CDS	hypothetical protein
	CJ015_00330	rpoN_1	-0.337606	285.24	0.11042	-3.05748	0.00223206	0.00609682	-0.035557	351.393	0.0885466	-0.401563	0.688006	0.779101	0.138665	376.058	0.155205	0.893435	0.371624	0.516678	0.348461	302.74	0.173061	2.01352	0.0440599	0.102777	0.0712659	306.65	0.178247	0.399816	0.689292	0.847043	0.294887	383.612	0.175212	1.68303	0.0923702	0.212382	0.400249	533.063	0.208075	1.92358	0.0544076	0.147022	CDS			rpoN_1 CDS	RNA polymerase sigma-54 factor RpoN
	CJ015_00335		-0.81974	199.2	0.203386	-4.03045	5.5669e-05	0.0002019	1.13368	416.658	0.187364	6.05068	1.44236e-09	9.05252e-09	1.54522	517.407	0.238396	6.48173	9.0679e-11	8.05196e-10	-0.946438	429.154	0.432146	-2.19009	0.0285177	0.0721557	-0.550415	216.036	0.28692	-1.91836	0.0550653	0.186849	0.155749	721.285	0.306642	0.507918	0.611511	0.757406	0.543988	1126.33	0.41116	1.32306	0.185817	0.358867	CDS			bacterioferritin-associated ferredoxin CDS	putative bacterioferritin-associated ferredoxin
	CJ015_00340		-1.34179	150.919	0.179299	-7.48354	7.23456e-14	6.18942e-13	-0.929857	185.01	0.152966	-6.07886	1.21038e-09	7.67695e-09	-1.08739	181.993	0.174898	-6.21728	5.05856e-10	4.09726e-09	1.46799	147.773	0.332882	4.40994	1.03398e-05	8.56958e-05	0.284591	90.6313	0.201611	1.41158	0.158073	0.374312	0.318628	130.412	0.17566	1.81389	0.0696952	0.172646	0.433325	141.626	0.266319	1.62709	0.103718	0.237407	CDS			LysR family transcriptional regulator CDS	Transcriptional regulator, LysR family
	CJ015_00345		-0.829313	11.7255	0.433789	-1.91179	0.055903	0.104133	-0.0739106	16.9336	0.29133	-0.2537	0.799727	0.862892	0.110107	17.7198	0.331314	0.332333	0.739638	0.829994	0.0881197	15.5407	0.290288	0.30356	0.761463	0.847254	-0.367857	11.1017	0.428832	-0.857812	0.390996	0.637599	-0.106173	21.6629	0.311464	-0.340883	0.733191	0.847537	0.398171	24.5854	0.366877	1.0853	0.27779	0.470467	CDS			EamA/RhaT family transporter CDS	Permease of the drug/metabolite transporter (DMT) superfamily
	CJ015_00350	bfr	-0.178075	21944.3	0.137788	-1.29238	0.196226	0.296007	-1.29466	19977.9	0.132559	-9.76664	1.56557e-22	2.02889e-21	-1.53693	19579.8	0.147023	-10.4537	1.40992e-25	2.59026e-24	0.183852	23713.6	0.217406	0.845662	0.397741	0.545717	0.194254	24468.4	0.257829	0.753423	0.451196	0.689202	-0.187452	14438.8	0.343133	-0.546297	0.584862	0.736072	-0.225521	15273.4	0.225017	-1.00224	0.316228	0.512574	CDS			bfr CDS	Bacterioferritin
	CJ015_00355		0.0887293	717.145	0.0782424	1.13403	0.256782	0.368226	-0.428177	717.194	0.0859438	-4.98206	6.29106e-07	3.09391e-06	-0.337094	742.72	0.102831	-3.27812	0.001045	0.00363361	-0.217409	835.047	0.0855557	-2.54113	0.0110494	0.0335487	0.0142749	949.666	0.150115	0.0950932	0.924241	0.964153	-0.43358	864.949	0.224867	-1.92816	0.0538348	0.143653	-0.340586	1111.79	0.161483	-2.10911	0.0349348	0.105288	CDS			hypothetical protein CDS	putative exported protein
	CJ015_00360	prfC	0.16993	885.843	0.0782473	2.1717	0.0298782	0.0610173	-0.675759	820.034	0.0878336	-7.69363	1.43017e-14	1.28421e-13	-0.452253	873.026	0.0894956	-5.05335	4.34119e-07	2.6551e-06	0.314549	840.506	0.096219	3.26909	0.00107895	0.00477935	0.358927	1087.02	0.124735	2.87753	0.00400801	0.0266238	-0.0813047	774.815	0.258685	-0.314301	0.753293	0.861493	0.107652	1058.65	0.160973	0.668759	0.503649	0.686184	CDS			prfC CDS	Peptide chain release factor 3
	CJ015_00365	rhtB	1.48153	208.792	0.13136	11.2784	1.67815e-29	3.43591e-28	-0.427208	124.378	0.144036	-2.96598	0.00301716	0.00817361	0.0738798	143.923	0.143657	0.514278	0.607058	0.728771	-0.396981	161.742	0.28963	-1.37065	0.170485	0.293287	0.624884	360.852	0.135838	4.60021	4.22073e-06	7.12731e-05	0.0927633	123.742	0.236524	0.392193	0.694915	0.81996	-0.108708	241.205	0.242165	-0.4489	0.653504	0.795021	CDS			rhtB CDS	LysE family efflux protein
	CJ015_00375		0.32977	262.384	0.107185	3.07665	0.00209341	0.00575747	-0.442707	242.255	0.131174	-3.37496	0.00073827	0.00229275	-0.531963	241.39	0.110177	-4.82828	1.37719e-06	7.94662e-06	0.383506	234.293	0.149212	2.57021	0.0101638	0.0311419	0.559358	321.558	0.147404	3.79472	0.000147813	0.00168251	0.515108	211.138	0.279828	1.8408	0.0656508	0.165112	0.701587	235.533	0.246568	2.84541	0.00443544	0.0206123	CDS			LemA family protein CDS	LemA family protein
	CJ015_00380		0.777007	131.216	0.147752	5.25887	1.44945e-07	7.46699e-07	-0.406654	105.133	0.153818	-2.64374	0.00819949	0.0199172	0.036894	120.031	0.185815	0.198552	0.842613	0.901055	0.19653	106.393	0.195127	1.00719	0.313842	0.461995	0.598814	185.59	0.170835	3.50522	0.000456229	0.00440926	0.328145	95.663	0.306495	1.07064	0.284333	0.465805	0.571374	156.234	0.243497	2.34654	0.0189488	0.0662777	CDS			hypothetical protein CDS	Beta-propeller domains of methanol dehydrogenase type
	CJ015_00390		-0.131728	6.59168	0.428298	-0.307562	0.758416	0.832624	0.259877	8.75858	0.386799	0.671867	0.501669	0.623187	0.0132999	8.14751	0.378412	0.0351465	0.971963	0.982826	-1.08352	11.0629	0.307122	-3.52799	0.000418727	0.00217284	-1.35221	16.1615	0.337468	-4.00693	6.15122e-05	0.000785515	-0.624444	15.129	0.349305	-1.78768	0.0738284	0.180365	-0.902611	18.2598	0.346092	-2.60801	0.00910699	0.0370549	CDS			ABC transporter permease CDS	Dipeptide transport system permease protein DppC (TC 3.A.1.5.2)
	CJ015_00395		0.531895	13.41	0.345609	1.53901	0.123802	0.203267	0.0564147	13.4052	0.32874	0.171609	0.863745	0.906073	0.315823	13.9046	0.345077	0.915224	0.360074	0.505432	-0.917751	17.4023	0.343424	-2.67235	0.00753214	0.02452	-0.455287	24.7361	0.286266	-1.59043	0.111737	0.298096	-0.673187	21.7482	0.300879	-2.2374	0.0252603	0.0819494	-0.0769156	25.1121	0.325881	-0.236024	0.813414	0.894096	CDS			ABC transporter permease CDS	Dipeptide transport system permease protein DppB (TC 3.A.1.5.2)
	CJ015_00400		0.367886	92.8387	0.178714	2.05852	0.0395405	0.0775751	0.532071	110.75	0.138729	3.83532	0.000125402	0.000451428	0.162711	102.359	0.208113	0.78184	0.434308	0.5772	-0.804561	123.715	0.161927	-4.96866	6.74188e-07	7.15524e-06	-0.612383	178.184	0.211045	-2.90167	0.00371178	0.0251637	-0.305245	192.408	0.263888	-1.15672	0.247386	0.424591	-0.144578	179.395	0.248517	-0.581764	0.560726	0.731657	CDS			ABC transporter substrate-binding protein CDS	Putative gluthatione transporter,solute-binding component
	CJ015_00405		-0.331083	170.781	0.157197	-2.10616	0.0351904	0.0703367	-0.257471	198.695	0.124995	-2.05985	0.0394132	0.0780936	0.00416832	215.704	0.150187	0.0277541	0.977858	0.987051	0.0970076	197.84	0.124486	0.779266	0.435823	0.583127	-0.368024	217.362	0.21989	-1.67368	0.0941945	0.268544	0.0475667	212.585	0.200782	0.236907	0.812729	0.902814	0.0731944	320.665	0.175458	0.417161	0.67656	0.811361	CDS			DUF3482 domain-containing protein CDS	probable integral membrane protein NMA1898
	CJ015_00410		-0.538356	555.374	0.137194	-3.92404	8.70781e-05	0.000305858	-0.516106	638.348	0.113752	-4.5371	5.70334e-06	2.52283e-05	-0.176121	704.093	0.125629	-1.40192	0.16094	0.275266	0.207337	649.843	0.178751	1.15992	0.24608	0.385173	-0.184454	597.147	0.184109	-1.00187	0.316404	0.571114	-0.625321	798.901	0.178084	-3.51137	0.000445801	0.00320116	-0.329144	1140.68	0.177164	-1.85785	0.0631898	0.164244	CDS			DUF2868 domain-containing protein CDS	probable integral membrane protein NMA1899
	CJ015_00420		-0.664927	207.881	0.139518	-4.76588	1.8803e-06	8.44285e-06	-0.927761	225.213	0.144761	-6.4089	1.46569e-10	1.00977e-09	-0.849021	233.951	0.138913	-6.11191	9.84461e-10	7.82834e-09	0.367074	236.944	0.204653	1.79364	0.0728708	0.154189	0.211727	182.781	0.180656	1.17199	0.2412	0.485135	-0.388313	204.743	0.208088	-1.8661	0.0620279	0.158684	-0.477295	294.058	0.217058	-2.19893	0.027883	0.0892709	CDS			AraC family transcriptional regulator CDS	Transcriptional regulator, AraC family
	CJ015_00425		0.90996	31.177	0.230739	3.94367	8.02435e-05	0.000284354	-0.289786	23.341	0.254783	-1.13738	0.255378	0.372313	0.230501	27.4382	0.230923	0.998173	0.318196	0.462488	-0.690999	33.4463	0.317776	-2.17448	0.0296688	0.074386	0.171723	52.8906	0.231286	0.742469	0.457803	0.694006	-0.0601815	24.9461	0.311524	-0.193184	0.846815	0.91941	0.0740928	44.6906	0.288058	0.257215	0.797013	0.885003	CDS			EamA/RhaT family transporter CDS	Permease of the drug/metabolite transporter (DMT) superfamily
	CJ015_00430		0.744521	53.921	0.302664	2.45989	0.0138979	0.0312233	-1.84704	33.5967	0.264774	-6.97592	3.03869e-12	2.36534e-11	-0.553044	43.5656	0.525001	-1.05341	0.292151	0.435186	-1.27985	100.097	0.529813	-2.41567	0.0157063	0.0451896	0.558462	76.4063	0.395711	1.41129	0.15816	0.374312	-0.355557	19.2302	0.523149	-0.679648	0.496727	0.667224	0.0283267	52.8434	0.600559	0.0471672	0.96238	0.982866	tRNA			tRNA-Asn	tRNA-Asn
	CJ015_00435	ptlH	0.108167	27.964	0.230509	0.469251	0.63889	0.733331	0.263092	33.4431	0.206415	1.27458	0.202459	0.309564	0.620732	38.7107	0.213232	2.91107	0.00360191	0.0109867	-0.0569878	30.7431	0.23319	-0.244384	0.806934	0.879178	-0.163579	39.7923	0.245195	-0.667139	0.504683	0.730263	0.354355	39.7748	0.241531	1.46712	0.142343	0.289842	0.61841	61.8133	0.2314	2.67247	0.00752941	0.0315255	CDS			ptlH CDS	ATPase required for both assembly of type IV secretion complex and secretion of T-DNA complex, VirB11
	CJ015_00440	ptlG	-0.463348	3.44535	0.553715	-0.836798	0.402706	0.523005	1.26262	7.91157	0.409581	3.08272	0.00205118	0.00581977	0.620642	5.87721	0.428788	1.44743	0.147776	0.257293	1.62218	3.27563	0.557927	2.90752	0.00364306	0.0133721	0.594542	2.50895	0.486767	1.22141	0.221931	NA	1.65323	10.3267	0.427924	3.86336	0.000111837	0.000985788	0.959054	8.37887	0.412264	2.32631	0.0200019	0.0693083	CDS			ptlG CDS	Inner membrane protein of type IV secretion of T-DNA complex, TonB-like, VirB10
	CJ015_00445	ptlF	0.549487	16.8291	0.296616	1.85252	0.0639508	0.116764	1.02407	22.0584	0.26363	3.88452	0.000102534	0.00037331	0.920676	23.0555	0.334069	2.75595	0.00585221	0.0167931	0.137222	14.6704	0.279898	0.490258	0.623952	0.742908	0.45902	22.6298	0.293617	1.56333	0.117975	0.309015	1.51607	26.0006	0.302403	5.0134	5.34779e-07	7.4034e-06	1.57368	33.4273	0.305142	5.15722	2.50641e-07	3.52273e-06	CDS			ptlF CDs	Outer membrane and periplasm component of type IV secretion of T-DNA complex, has secretin-like domain, VirB9
	CJ015_00450	ptlE	0.376713	18.7777	0.28359	1.32837	0.184056	0.281011	0.957401	26.4985	0.241246	3.96857	7.2304e-05	0.000269384	0.336058	21.8387	0.305624	1.09958	0.271515	0.411057	-0.352668	20.8738	0.246426	-1.43113	0.152393	0.271197	0.248183	24.8996	0.284716	0.871684	0.383381	0.632536	0.549816	40.1586	0.291089	1.88882	0.0589157	0.15285	0.230688	36.0289	0.291302	0.791921	0.428407	0.623014	CDS			ptlE CDS	Inner membrane protein forms channel for type IV secretion of T-DNA complex, VirB8
	CJ015_00455	ptlI	0.0202814	0.154651	0.667085	0.030403	0.975746	0.981894	0.900463	0.474907	0.835702	1.07749	0.28126	0.401382	0.32336	0.26393	0.777639	0.415823	0.67754	0.785967	0.0679167	0.141746	0.71891	0.0944718	0.924734	0.952763	-0.162483	0.565919	0.433255	-0.375028	0.707639	NA	0.501839	0.519579	0.524649	0.956525	0.338807	NA	0.0866431	0.594979	0.600505	0.144284	0.885276	NA	CDS			ptlI CDS	Lipoprotein of type IV secretion complex that spans outer membrane and periplasm, VirB7
	CJ015_00460	ptlD	0.433052	7.01725	0.449797	0.962771	0.335662	0.455873	1.15947	11.002	0.349459	3.31791	0.000906949	0.00276863	1.51742	12.935	0.35373	4.28978	1.78852e-05	8.61039e-05	0.0716588	6.99679	0.388944	0.184239	0.853826	0.911538	0.284288	8.87498	0.433515	0.655775	0.511969	0.736175	0.816265	15.2838	0.342782	2.38129	0.017252	0.0615047	1.39142	22.199	0.341777	4.07114	4.67833e-05	0.000409231	CDS			ptlD CDS	hypothetical protein
	CJ015_00465	ptlC	0.548947	31.3562	0.234534	2.34059	0.0192535	0.0416262	1.71188	56.1712	0.190355	8.99305	2.40469e-19	2.77175e-18	1.23986	47.3712	0.196658	6.30466	2.88819e-10	2.41269e-09	-0.15758	29.1568	0.230698	-0.68306	0.494569	0.637719	0.367366	44.7685	0.249443	1.47275	0.140819	0.348271	1.68847	78.5138	0.237557	7.10763	1.18053e-12	3.27845e-11	1.17305	80.8271	0.247486	4.73985	2.13875e-06	2.53461e-05	CDS			ptlC CDS	ATPase required for both assembly of type IV secretion complex and secretion of T-DNA complex, VirB4
	CJ015_00470	ptlB	-0.791081	2.86286	0.620267	-1.27539	0.202172	0.302974	0.606424	5.19581	0.484671	1.25121	0.210858	0.32012	0.282366	4.91899	0.482515	0.585197	0.558416	0.688106	0.309533	3.99068	0.496771	0.62309	0.533225	0.668842	-0.227303	2.36776	0.492944	-0.461113	0.644717	NA	1.30031	5.19671	0.526997	2.4674	0.0136098	0.0509264	0.999181	6.24786	0.476416	2.09729	0.0359681	0.107601	CDS			ptlB CDS	Inner membrane protein forms channel for type IV secretion of T-DNA complex, VirB3
	CJ015_00475	ptlA	0.194647	7.17148	0.433223	0.449299	0.653216	0.745488	0.682372	8.77362	0.372228	1.83321	0.0667711	0.122999	0.535915	8.29455	0.378065	1.41752	0.15633	0.268772	0.521225	5.55977	0.45612	1.14274	0.253148	0.393977	0.474302	9.08735	0.39458	1.20204	0.229347	0.471186	0.942571	10.2169	0.403245	2.33746	0.0194152	0.0670348	0.85459	11.6358	0.373554	2.28773	0.0221532	0.0749825	CDS			ptlA CDS	Major pilus subunit of type IV secretion complex, VirB2
	CJ015_00480	ptxC	-0.0309505	12.7948	0.335086	-0.0923658	0.926407	0.948785	1.66789	27.7854	0.245166	6.80312	1.02375e-11	7.65819e-11	1.22272	24.5218	0.32374	3.77687	0.000158811	0.000650299	0.040993	13.7054	0.278428	0.14723	0.882951	0.931187	-0.151908	17.5862	0.3348	-0.453727	0.650025	0.825038	1.26924	42.3798	0.255942	4.95911	7.0818e-07	9.63041e-06	0.832075	44.8104	0.317973	2.61681	0.00887557	0.0362092	CDS			ptxC CDS	Pertussis toxin subunit 3 precursor (PTX S3)
	CJ015_00485	ptxE	1.04954	1.36908	0.75527	1.38962	0.164643	0.257359	2.43974	3.12143	0.658982	3.70229	0.000213661	0.000734413	2.02057	2.51773	0.665588	3.03576	0.00239932	0.00765451	-0.707495	0.832282	0.756658	-0.935026	0.349775	0.497512	0.124066	2.4784	0.500275	0.247995	0.804138	NA	1.44494	5.20072	0.52212	2.76745	0.00564962	0.0256985	1.15476	5.41722	0.497038	2.32328	0.0201639	0.06961	CDS			ptxE CDS	Pertussis toxin subunit 5 precursor (PTX S5)
	CJ015_00490	ptxD	0.674872	2.84818	0.592449	1.13912	0.254652	0.365719	1.73333	5.53268	0.492571	3.51896	0.000433249	0.00140462	0.0331766	2.72447	0.571306	0.0580715	0.953692	0.970903	-0.271856	2.60187	0.517578	-0.525246	0.599412	0.72358	0.337169	4.48675	0.468502	0.719675	0.471725	0.704496	1.25979	8.04512	0.430354	2.92732	0.00341892	0.0172442	-0.266709	4.88597	0.479281	-0.556478	0.577884	0.743849	CDS			ptxD CDS	Pertussis toxin subunit 4 precursor (PTX S4)
	CJ015_00495	ptxB	-0.460555	8.29903	0.435317	-1.05798	0.290066	0.406703	0.753444	13.3426	0.363637	2.07197	0.0382687	0.076172	0.0881292	11.1827	0.365372	0.241204	0.809397	0.878549	-0.127864	11.5535	0.397092	-0.322001	0.747452	0.836825	-0.0274432	8.89837	0.408319	-0.0672102	0.946414	0.976274	1.00415	15.4623	0.394787	2.54353	0.0109738	0.0426298	-0.0995307	18.3606	0.350451	-0.284007	0.776405	0.874371	CDS			ptxB CDS	Pertussis toxin subunit 2 precursor (PTX S2)
	CJ015_00500	ptxA	0.772535	7.97595	0.441427	1.75009	0.0801035	0.140577	0.649426	8.71067	0.390758	1.66196	0.0965199	0.168051	0.606491	8.93621	0.393295	1.54208	0.123055	0.223081	-0.866497	10.222	0.378771	-2.28765	0.0221579	0.0589244	-0.378118	16.2315	0.332476	-1.13728	0.255423	0.502264	0.23659	12.7607	0.369382	0.640502	0.521846	0.68617	-0.0831819	18.2054	0.368161	-0.225939	0.821249	0.898893	CDS			ptxA CDS	Pertussis toxin subunit 1 precursor (NAD-dependent ADP-ribosyltransferase) (EC 2.4.2.-)
	CJ015_00505		1.33771	11.6683	0.334174	4.00304	6.25346e-05	0.000224928	1.84978	16.7289	0.297836	6.21075	5.27314e-10	3.45419e-09	1.71221	17.2524	0.319515	5.35878	8.37845e-08	5.5185e-07	-0.615384	9.21088	0.308411	-1.99534	0.046006	0.10647	-0.188832	25.0834	0.268394	-0.703562	0.481706	0.711751	0.591315	30.3505	0.302395	1.95544	0.0505317	0.137185	0.905485	35.269	0.280747	3.22528	0.00125851	0.0073162	CDS			tripartite tricarboxylate transporter substrate binding protein CDS	Tricarboxylate transport protein TctC
	CJ015_00510		0.393447	7.81372	0.408609	0.962893	0.335601	0.455873	0.817044	10.5921	0.348432	2.34491	0.0190315	0.0416695	0.43673	8.91703	0.378915	1.15258	0.249083	0.38515	-0.0525285	7.62465	0.362756	-0.144804	0.884866	0.931741	0.285242	11.568	0.404961	0.704369	0.481203	0.711236	0.690573	14.1849	0.335251	2.05987	0.0394111	0.113341	0.206264	15.1356	0.344125	0.599385	0.548916	0.723828	CDS			reductase CDS	putative reductase
	CJ015_00515		0.0361101	2.12674	0.672615	0.0536861	0.957185	0.969529	0.367417	2.29749	0.6203	0.592321	0.553635	0.669932	0.346045	2.1835	0.632246	0.547327	0.584154	0.709837	-0.602397	2.87898	0.553363	-1.08861	0.276326	0.420996	-0.0283942	2.9274	0.489499	-0.0580066	0.953743	0.979805	0.154164	3.13669	0.527995	0.29198	0.770302	NA	0.424481	3.21554	0.533052	0.796322	0.425845	NA	CDS			glutaredoxin family protein CDS	putative glutaredoxin
	CJ015_00520		0.868957	19.012	0.288853	3.00831	0.00262709	0.0070433	0.37839	17.5046	0.283576	1.33435	0.182088	0.284216	0.428923	19.5482	0.303107	1.41509	0.157043	0.269804	-0.571416	21.7352	0.490602	-1.16472	0.244131	0.383145	0.188889	31.4764	0.286096	0.660228	0.509108	0.733731	0.9117	19.2279	0.325236	2.8032	0.00505984	0.0234431	0.683336	30.204	0.366805	1.86294	0.0624706	0.163322	CDS			CoA transferase CDS	Mesaconyl-CoA C1-C4 CoA transferase
	CJ015_00525		-0.10615	7.71552	0.413085	-0.256968	0.797203	0.861973	0.101503	9.32747	0.361862	0.280503	0.779092	0.851161	0.511582	11.0721	0.333615	1.53345	0.125165	0.226392	0.0177352	8.02066	0.347498	0.051037	0.959296	0.974811	-0.238533	9.96307	0.384478	-0.620406	0.534991	0.752611	-0.0948175	11.9515	0.364447	-0.260168	0.794734	0.89055	-0.0204474	20.7783	0.322332	-0.0634359	0.949419	0.977188	CDS			tripartite tricarboxylate transporter substrate binding protein CDS	putative exported protein
	CJ015_00530		-0.264291	5.56899	0.446247	-0.592254	0.553681	0.660694	-0.26239	6.25953	0.426332	-0.615459	0.538252	0.656388	0.27503	7.56856	0.376103	0.731263	0.464619	0.605064	0.845622	5.10336	0.401256	2.10744	0.0350798	0.0856634	-0.180425	6.49708	0.406326	-0.444039	0.657014	0.827551	0.460396	5.09983	0.5195	0.88623	0.375494	0.5566	0.749013	10.195	0.392882	1.90646	0.0565906	0.151412	CDS			CoA transferase CDS	Mesaconyl-CoA C1-C4 CoA transferase
	CJ015_00535		-1.55639	4.24043	0.577095	-2.69695	0.00699786	0.0170248	-0.481143	6.16149	0.48431	-0.993461	0.320486	0.444991	-0.43596	6.05541	0.451135	-0.966363	0.333863	0.4783	1.00331	4.68615	0.472	2.12565	0.0335323	0.0827459	-0.774291	4.00716	0.486266	-1.59232	0.111313	0.297134	0.106925	5.36663	0.501785	0.21309	0.831257	0.911403	0.569246	5.66523	0.460577	1.23594	0.216481	0.3986	CDS			hypothetical protein CDS	no significant database hits
	CJ015_00540		0.112976	17.1439	0.276804	0.408145	0.683167	0.769225	-0.0475219	18.2251	0.267563	-0.17761	0.859029	0.90318	0.00624265	18.9462	0.297578	0.0209782	0.983263	0.990077	0.62198	14.2815	0.267063	2.32896	0.0198612	0.0540111	0.315884	20.3919	0.287833	1.09746	0.272442	0.524846	0.329751	18.5382	0.446592	0.738371	0.460289	0.634739	0.305216	25.287	0.338927	0.900536	0.367835	0.562988	CDS			rhodanese-like domain-containing protein CDS	Rhodanese-related sulfurtransferase
	CJ015_00545		0.796848	98.2781	0.156869	5.07971	3.78003e-07	1.84609e-06	0.818117	112.409	0.155717	5.25388	1.48926e-07	7.81291e-07	0.601193	107.667	0.189438	3.17356	0.00150581	0.00504566	-0.450641	103.875	0.321419	-1.40203	0.160905	0.281854	0.450754	148.026	0.258802	1.74169	0.081562	0.244507	0.627927	156.11	0.227794	2.75656	0.00584135	0.0262207	0.616364	173.562	0.24179	2.54917	0.0107979	0.0424366	CDS			IclR family transcriptional regulator CDS	Transcriptional regulator, IclR family
	CJ015_00550	trxB_1	0.851058	13.0932	0.325523	2.61443	0.00893755	0.0210107	0.36415	12.2083	0.349854	1.04086	0.29794	0.420552	0.300115	12.6067	0.321267	0.934161	0.350221	0.495371	-0.238847	12.0346	0.342941	-0.696468	0.486136	0.629962	0.166417	22.0094	0.274914	0.605343	0.544951	0.758093	0.919231	12.6716	0.37778	2.43325	0.0149641	0.0547495	0.627214	18.276	0.347158	1.80671	0.0708073	0.178275	CDS			trxB_1 CDS	Thioredoxin reductase (EC 1.8.1.9)
	CJ015_00555		-0.0987125	154.055	0.162962	-0.60574	0.544688	0.653098	-0.122312	175.364	0.152222	-0.803512	0.421679	0.548846	0.353763	203.953	0.222399	1.59067	0.111685	0.207409	0.107905	168.846	0.261417	0.412768	0.679777	0.783882	-0.27414	210.236	0.210209	-1.30413	0.192188	0.423917	0.22296	187.953	0.277897	0.802313	0.422372	0.600967	0.464947	307.868	0.253827	1.83175	0.0669887	0.171185	CDS			LysR family transcriptional regulator CDS	putative LysR-family transcriptional regulator
	CJ015_00560		0.360127	19.4856	0.2816	1.27886	0.200946	0.301513	0.247988	21.649	0.268413	0.923905	0.355536	0.482534	0.347454	23.784	0.244993	1.41822	0.156128	0.268519	0.0256168	18.8108	0.247047	0.103692	0.917414	0.948126	0.610552	22.1123	0.332583	1.83579	0.0663887	0.212102	0.538177	23.8921	0.334923	1.60687	0.108083	0.238219	0.626707	35.0593	0.276347	2.26783	0.0233398	0.0779686	CDS			hydrolase CDS	N-formylglutamate deformylase (EC 3.5.1.68)
	CJ015_00565		0.344179	26.946	0.260875	1.31932	0.187061	0.284783	0.0200518	26.9436	0.232254	0.0863356	0.9312	0.953734	-0.242507	24.6084	0.258083	-0.939645	0.3474	0.492252	0.778125	20.5524	0.311213	2.5003	0.0124088	0.0370998	0.754468	32.9341	0.364753	2.06844	0.0385989	0.146853	1.10888	24.5377	0.310182	3.57495	0.000350301	0.00260046	0.57108	27.1361	0.309483	1.84527	0.0649978	0.167303	CDS			alpha/beta hydrolase CDS	Hydrolases of the alpha/beta superfamily
	CJ015_00575		-0.139496	360.509	0.134299	-1.03869	0.298947	0.416354	-0.179735	407.802	0.134239	-1.33892	0.180597	0.282533	-0.246461	409.428	0.127932	-1.9265	0.0540418	0.112323	0.314134	369.192	0.104959	2.99291	0.00276329	0.0106338	0.145763	417.807	0.211056	0.690638	0.489793	0.718405	0.198531	435.201	0.193432	1.02636	0.304724	0.487431	0.252999	523.263	0.145794	1.73532	0.082685	0.200556	CDS			DUF2007 domain-containing protein CDS	FIG00433714: hypothetical protein
	CJ015_00580		-1.90798	1918.77	0.513403	-3.71635	0.000202125	0.000669233	-1.66899	2289.23	0.395912	-4.21555	2.49166e-05	0.000101768	-2.35486	2215.28	0.266052	-8.8511	8.66598e-19	1.24785e-17	1.92603	1856.09	0.392489	4.90722	9.23763e-07	9.60836e-06	0.60568	577.135	0.466295	1.29892	0.193971	0.426016	1.05949	793.957	0.39921	2.65397	0.00795511	0.0333999	1.12478	637.107	0.527535	2.13215	0.0329943	0.100399	tRNA			tRNA-Thr	tRNA-Thr
	CJ015_00585	sspB	0.792474	240.435	0.117828	6.72568	1.7477e-11	1.26103e-10	0.812346	277.349	0.119217	6.81402	9.49089e-12	7.13304e-11	0.311818	238.601	0.135233	2.30578	0.0211229	0.0513611	-0.927377	299.412	0.177626	-5.22094	1.78014e-07	2.11409e-06	-0.176475	444.215	0.14821	-1.1907	0.233769	0.475796	0.206367	432.203	0.216364	0.953794	0.340188	0.521539	-0.285516	464.17	0.169929	-1.68021	0.0929172	0.218545	CDS			sspB CDS	ClpXP protease specificity-enhancing factor / Stringent starvation protein B
	CJ015_00590	sspA	0.902911	259.076	0.14238	6.34158	2.27428e-10	1.49877e-09	1.03412	308.346	0.132539	7.80238	6.07497e-15	5.55906e-14	0.394425	250.892	0.177556	2.22141	0.026323	0.0618114	-0.471925	252.077	0.150891	-3.12759	0.00176246	0.00728466	-0.00657231	466.894	0.206034	-0.0318991	0.974552	0.989797	0.166898	520.057	0.239068	0.698121	0.485102	0.65562	-0.429091	537.018	0.252725	-1.69786	0.0895345	0.212582	CDS			sspA CDS	Stringent starvation protein A
	CJ015_00595	petC	0.765868	715.088	0.113349	6.75671	1.41164e-11	1.02628e-10	0.806725	826.893	0.101111	7.97862	1.47982e-15	1.40509e-14	0.585484	779.763	0.123542	4.73916	2.14611e-06	1.19242e-05	-0.848189	855.907	0.151579	-5.59568	2.19758e-08	3.08648e-07	-0.215859	1323.05	0.138279	-1.56104	0.118513	0.310072	-0.253424	1508.15	0.157654	-1.60747	0.107951	0.238219	-0.362531	1718.54	0.164311	-2.20637	0.0273582	0.0882301	CDS			petC CDS	ubiquinol cytochrome C oxidoreductase, cytochrome C1 subunit
	CJ015_00600	petB	0.380943	949.687	0.100786	3.77972	0.000157007	0.000529731	0.547788	1145.57	0.105107	5.21173	1.87089e-07	9.7088e-07	0.322139	1083.95	0.12154	2.65047	0.00803808	0.0221764	-0.433371	1089.52	0.0805442	-5.38054	7.42618e-08	9.51969e-07	-0.355908	1626.54	0.146655	-2.42683	0.0152313	0.0752757	-0.172161	1859	0.174025	-0.989289	0.322522	0.505379	-0.267405	2091.82	0.161128	-1.65959	0.0969978	0.225156	CDS			petB CDS	Ubiquinol--cytochrome c reductase, cytochrome B subunit (EC 1.10.2.2)
	CJ015_00605	petA	0.472338	2713.53	0.102813	4.59416	4.34486e-06	1.87028e-05	0.300843	2912.76	0.0863235	3.48507	0.00049201	0.00157489	0.0908569	2783.37	0.132796	0.684186	0.493858	0.631033	-0.615392	3247.6	0.114612	-5.36935	7.90202e-08	9.96301e-07	0.0224885	4167.12	0.188831	0.119093	0.905202	0.95971	-0.22691	4426.83	0.181168	-1.25249	0.210393	0.379761	-0.224356	4819.99	0.159123	-1.40995	0.158553	0.321305	CDS			petA CDS	Ubiquinol-cytochrome C reductase iron-sulfur subunit (EC 1.10.2.2)
	CJ015_00610	mscL	-0.270548	875.338	0.119562	-2.26283	0.0236459	0.0496876	0.101378	1102.53	0.114206	0.887677	0.374715	0.501188	-0.15282	1051.6	0.121996	-1.25266	0.210329	0.339228	0.0484433	1007.67	0.184254	0.262915	0.792616	0.870153	-0.0576427	1029.09	0.190044	-0.303312	0.761652	0.884663	0.0160034	1410.89	0.226219	0.0707426	0.943603	0.969542	0.214028	1432.08	0.162635	1.316	0.188174	0.361904	CDS			mscL CDS	Large-conductance mechanosensitive channel
	CJ015_00615		-0.464698	127.631	0.173301	-2.68145	0.00733034	0.0176925	-0.243341	154.842	0.120503	-2.01937	0.0434487	0.08507	0.0410227	169.238	0.208944	0.196333	0.844349	0.901906	-0.186514	169.619	0.154533	-1.20695	0.22745	0.363755	-0.493893	160.514	0.249275	-1.98131	0.047556	0.168253	-0.494937	206.884	0.285249	-1.7351	0.0827225	0.195364	-0.163481	277.963	0.278084	-0.587883	0.556611	0.729423	CDS			Nif3-like dinuclear metal center hexameric protein CDS	FIG137478: Hypothetical protein YbgI
	CJ015_00620	degQ	0.320093	95.1028	0.150152	2.1318	0.0330237	0.0665995	0.278709	106.636	0.13763	2.02506	0.0428613	0.0840916	0.545738	117.562	0.163371	3.34049	0.000836301	0.0029859	-0.0699457	96.4777	0.169162	-0.413483	0.679253	0.783471	-0.17169	145.995	0.205275	-0.836391	0.402935	0.648295	0.104145	139.09	0.194872	0.534427	0.593046	0.742314	0.27804	200.732	0.182933	1.5199	0.128536	0.277801	CDS			degQ CDS	Outer membrane stress sensor protease DegS
	CJ015_00625		0.615676	67.583	0.181354	3.39488	0.000686593	0.00207931	0.356454	70.752	0.168653	2.11353	0.0345553	0.0696355	0.277535	70.508	0.194645	1.42585	0.153912	0.265197	-0.0625473	65.5886	0.244424	-0.255896	0.798031	0.87446	0.49791	92.641	0.194031	2.56614	0.0102837	0.0559054	0.899679	75.1418	0.206893	4.34852	1.37061e-05	0.000146601	0.360641	108.818	0.255114	1.41365	0.157464	0.320349	CDS			XRE family transcriptional regulator CDS	Mobile element protein
	CJ015_00630	tatC	0.442947	326.81	0.100324	4.41515	1.0094e-05	4.13691e-05	0.161612	340.997	0.0872765	1.85172	0.064066	0.118746	0.281276	360.174	0.109365	2.57189	0.0101144	0.0268689	-0.172788	334.561	0.106947	-1.61564	0.106172	0.205129	-0.109289	520.696	0.116211	-0.940439	0.346993	0.600014	0.0736303	437.501	0.109434	0.672825	0.501058	0.669831	0.0646579	606.395	0.167654	0.385663	0.699746	0.825232	CDS			tatC CDS	Twin-arginine translocation protein TatC
	CJ015_00635	tatB	0.646788	183.668	0.131598	4.91486	8.88439e-07	4.13655e-06	0.291493	186.508	0.125379	2.32491	0.0200769	0.0436001	0.0792981	177.727	0.120444	0.65838	0.510294	0.646121	-0.373622	188.138	0.190201	-1.96435	0.0494897	0.112697	0.0252606	301.112	0.182906	0.138107	0.890156	0.953406	-0.267826	288.493	0.18022	-1.4861	0.137252	0.282218	-0.541616	350.799	0.146747	-3.69082	0.000223531	0.00163309	CDS			tatB CDS	Twin-arginine translocation protein TatB
	CJ015_00640	tatA	0.271647	1252.55	0.127798	2.12559	0.0335374	0.0675116	0.312062	1445.93	0.0925706	3.37108	0.000748751	0.00232079	0.20075	1423.26	0.150817	1.33108	0.183163	0.304426	-0.485706	1520.33	0.102832	-4.72331	2.32035e-06	2.21685e-05	-0.294733	2014.51	0.212187	-1.38903	0.164825	0.383953	-0.615285	2611.36	0.218025	-2.82209	0.00477117	0.02233	-0.442915	2831.88	0.218038	-2.03136	0.0422184	0.121145	CDS			tatA CDS	Twin-arginine translocation protein TatA
	CJ015_00645		0.0116065	347.824	0.122836	0.094488	0.924721	0.947666	-0.0917725	385.33	0.120944	-0.758801	0.447972	0.574953	-0.0933803	392.022	0.11642	-0.802098	0.422496	0.566722	-0.00521541	380.253	0.238595	-0.0218588	0.982561	0.986031	-0.247698	495.837	0.171267	-1.44627	0.148101	0.361433	-0.176612	486.539	0.157952	-1.11814	0.263508	0.441414	-0.13778	609.797	0.131588	-1.04706	0.295072	0.489486	CDS			histidine triad nucleotide-binding protein CDS	FIG146285: Diadenosine tetraphosphate (Ap4A) hydrolase and other HIT family hydrolases
	CJ015_00650	hisE	0.304693	141.693	0.160714	1.89587	0.0579779	0.107664	0.411537	166.48	0.136626	3.01213	0.0025942	0.00713371	0.194489	159.368	0.176222	1.10366	0.26974	0.409824	0.43134	125.165	0.183672	2.34843	0.0188528	0.0518396	0.295663	189.103	0.222409	1.32937	0.183726	0.413361	0.408527	213.766	0.268636	1.52074	0.128325	0.267924	0.181029	251.549	0.244612	0.740068	0.459259	0.651842	CDS			hisE CDS	Phosphoribosyl-ATP pyrophosphatase (EC 3.6.1.31)
	CJ015_00655	hisI	0.198211	156.326	0.12824	1.54562	0.122197	0.201253	0.0809184	172.23	0.114553	0.706383	0.47995	0.604032	0.0544063	172.239	0.157743	0.344905	0.730166	0.823024	0.609446	136.052	0.144584	4.21517	2.49593e-05	0.000190071	0.241723	198.971	0.164331	1.47095	0.141304	0.349283	0.472329	187.404	0.178061	2.65262	0.00798693	0.0334739	0.380694	235.822	0.203335	1.87224	0.0611727	0.160984	CDS			hisI CDS	Phosphoribosyl-AMP cyclohydrolase (EC 3.5.4.19)
	CJ015_00660	hisF	0.474831	339.41	0.107861	4.40226	1.07127e-05	4.36804e-05	0.253371	361.616	0.0954405	2.65475	0.00793666	0.0193164	0.311376	374.267	0.10968	2.83895	0.00452627	0.0134688	0.166359	309.995	0.140913	1.18058	0.237769	0.375847	0.0321503	516.852	0.187498	0.17147	0.863854	0.939134	0.23124	452.574	0.160613	1.43973	0.149944	0.301332	-0.00132402	652.174	0.156149	-0.00847921	0.993235	0.996397	CDS			hisF CDS	Imidazole glycerol phosphate synthase cyclase subunit (EC 4.1.3.-)
	CJ015_00665	hisA	0.0127194	709.838	0.0852056	0.149279	0.881333	0.916732	0.189599	850.762	0.0776156	2.44279	0.0145743	0.0329951	-0.0614246	805.791	0.0903855	-0.679585	0.496767	0.633679	0.481366	669.893	0.138432	3.47728	0.000506526	0.00253047	0.28006	840.79	0.13958	2.00644	0.0448094	0.161763	0.418337	990.121	0.167081	2.50379	0.0122869	0.0470065	0.156165	1147.17	0.157681	0.990382	0.321988	0.51931	CDS			hisA CDS	Phosphoribosylformimino-5-aminoimidazole carboxamide ribotide isomerase (EC 5.3.1.16)
	CJ015_00670	hisH	-0.111968	349.775	0.123733	-0.904919	0.365508	0.487378	0.00140236	413.052	0.114046	0.0122965	0.990189	0.991844	-0.177796	398.943	0.16939	-1.04962	0.293891	0.437235	0.345971	356.691	0.196978	1.75639	0.0790215	0.163877	0.0234981	426.864	0.191809	0.122507	0.902497	0.958283	0.0999579	493.459	0.146904	0.680428	0.496234	0.667187	-0.175835	607.826	0.213002	-0.825511	0.409081	0.60425	CDS			hisH CDS	Imidazole glycerol phosphate synthase amidotransferase subunit (EC 2.4.2.-)
	CJ015_00675	hisB	-0.151048	1052.24	0.113445	-1.33147	0.183035	0.27972	-0.414851	1126.74	0.107188	-3.87031	0.000108696	0.000393953	-0.47344	1129.58	0.15539	-3.04678	0.00231306	0.00742875	0.288222	1097.86	0.201938	1.42728	0.153499	0.272545	0.00280975	1271.89	0.220463	0.0127448	0.989831	0.994144	-0.339844	1329.74	0.241055	-1.40982	0.158593	0.313446	0.0781539	1369.45	0.206954	0.377639	0.705699	0.829916	CDS			hisB CDS	Imidazoleglycerol-phosphate dehydratase (EC 4.2.1.19)
	CJ015_00680	hisC_1	0.23019	394.382	0.120189	1.91523	0.0554626	0.103514	-0.225404	398.025	0.10553	-2.13594	0.0326847	0.0665209	-0.0650707	421.727	0.11409	-0.570347	0.568443	0.696614	0.0839723	395.406	0.101143	0.830238	0.406404	0.554682	-0.177721	593.943	0.158037	-1.12455	0.26078	0.509317	0.0259153	438.416	0.153464	0.168869	0.8659	0.929502	-0.316686	712.292	0.145234	-2.18052	0.0292186	0.0922111	CDS			hisC_1 CDS	Histidinol-phosphate aminotransferase (EC 2.6.1.9)
	CJ015_00685	hisD	0.0415874	464.614	0.107201	0.387941	0.69806	0.780309	-0.224406	493.485	0.0897515	-2.50031	0.0124086	0.0286743	0.105842	548.394	0.0963377	1.09865	0.271919	0.411257	0.143997	482.486	0.0911698	1.57944	0.114235	0.21602	-0.111495	632.601	0.159179	-0.700437	0.483655	0.714132	-0.240253	600.188	0.160875	-1.49341	0.135329	0.27926	-0.168872	931.574	0.137555	-1.22767	0.219572	0.402156	CDS			hisD CDS	Histidinol dehydrogenase (EC 1.1.1.23)
	CJ015_00690	hisG	0.0296257	449.035	0.111326	0.266115	0.79015	0.857443	0.274609	553.49	0.107028	2.56577	0.0102946	0.0243885	0.259945	560.048	0.0998147	2.60427	0.00920694	0.0248577	0.138262	472.606	0.0858054	1.61134	0.107105	0.206178	0.0763642	565.251	0.17425	0.438244	0.661209	0.830963	0.169009	717.61	0.174458	0.968764	0.332663	0.516008	0.105927	918.829	0.156794	0.675582	0.499306	0.68235	CDS			hisG CDS	ATP phosphoribosyltransferase (EC 2.4.2.17)
	CJ015_00695	murA_1	0.0376639	635.627	0.133293	0.282566	0.77751	0.84718	-0.144885	691.132	0.0872049	-1.66144	0.0966261	0.168114	0.121887	758.723	0.157739	0.772714	0.439691	0.582094	0.435015	600.597	0.116317	3.73989	0.000184097	0.00108766	-0.0297053	837.859	0.200825	-0.147916	0.882409	0.94952	0.131065	763.879	0.228925	0.572525	0.566966	0.723137	-0.0641328	1248.2	0.173283	-0.370104	0.711305	0.832686	CDS			murA_1 CDS	UDP-N-acetylglucosamine 1-carboxyvinyltransferase (EC 2.5.1.7)
	CJ015_00700		-0.0887827	83.4782	0.166315	-0.533824	0.593463	0.694839	0.0585151	98.5899	0.138287	0.423141	0.672193	0.766872	-0.105587	95.5774	0.185427	-0.569425	0.569068	0.696803	0.643908	75.8926	0.154666	4.16321	3.13801e-05	0.000230521	0.0955015	101.758	0.239019	0.399556	0.689483	0.847043	0.435416	108.048	0.193712	2.24775	0.0245919	0.080176	0.192468	131.687	0.216877	0.887453	0.374835	0.569918	CDS			BolA family transcriptional regulator CDS	YrbA protein
	CJ015_00705		-0.178298	390.618	0.126043	-1.41458	0.157191	0.247781	0.0382763	473.494	0.14547	0.263121	0.792458	0.859574	-0.288382	441.584	0.183178	-1.57433	0.115412	0.21301	0.100898	429.352	0.201528	0.500663	0.616608	0.738827	-0.218845	509.955	0.192186	-1.13871	0.254822	0.501593	-0.0923823	615.859	0.236531	-0.390571	0.696114	0.820948	-0.164125	637.88	0.227099	-0.722704	0.469862	0.65938	CDS			metal-dependent hydrolase CDS	ABC-type multidrug transport system, permease component
	CJ015_00710		0.39689	1380.34	0.0955362	4.15434	3.26221e-05	0.000123065	0.251998	1505.68	0.0918128	2.7447	0.00605668	0.0151575	0.397134	1606.21	0.110486	3.59443	0.000325103	0.00126456	-0.222611	1460.7	0.161774	-1.37606	0.168803	0.290802	0.00327038	2073.55	0.124885	0.026187	0.979108	0.991584	-0.323211	2320.72	0.197767	-1.6343	0.102196	0.228256	-0.0548907	2948.92	0.172256	-0.318658	0.749986	0.856094	CDS			ABC transporter ATP-binding protein CDS	ABC-type multidrug transport system, ATPase component
	CJ015_00715		-0.104442	878.922	0.114263	-0.914048	0.360691	0.482163	0.211268	1099.75	0.114275	1.84876	0.0644925	0.119398	-0.0262395	1045.61	0.204895	-0.128063	0.898099	0.934545	0.784648	782.29	0.157525	4.9811	6.3225e-07	6.77142e-06	0.51529	917.482	0.187933	2.74189	0.00610876	0.0375485	0.442034	1277.09	0.216087	2.04563	0.0407928	0.116443	0.270922	1447.69	0.231685	1.16935	0.242261	0.430541	CDS			ABC transporter CDS	Uncharacterized ABC transporter, auxiliary component YrbC
	CJ015_00720		-0.119841	371.204	0.110766	-1.08192	0.279288	0.393897	-0.01915	435.196	0.101907	-0.187917	0.850942	0.898172	-0.0760853	438.695	0.134498	-0.5657	0.571598	0.699008	0.456354	366.72	0.183293	2.48975	0.0127832	0.0380979	0.307287	408.67	0.133078	2.30908	0.020939	0.0958576	0.116749	508.997	0.15564	0.750121	0.453182	0.628321	-0.0161222	658.902	0.156034	-0.103325	0.917705	0.961172	CDS			hypothetical protein CDS	Nucleoside ABC transporter, periplasmic nucleoside-binding protein
	CJ015_00725	mlaD	-0.0195343	545.488	0.107161	-0.18229	0.855355	0.902007	0.283564	681.921	0.0964992	2.93851	0.00329792	0.00882943	0.0302312	646.877	0.183926	0.164366	0.869443	0.914322	0.631756	497.899	0.142768	4.42506	9.64156e-06	8.06213e-05	0.338058	623.365	0.154437	2.18897	0.0285992	0.118777	0.811572	738.836	0.130878	6.201	5.61059e-10	1.21431e-08	0.53161	848.911	0.220882	2.40675	0.016095	0.0585158	CDS			mlaD CDS	Uncharacterized ABC transporter, periplasmic component YrbD
	CJ015_00730		0.265491	397.555	0.0935656	2.83748	0.00454706	0.0115631	0.152487	438.304	0.0827131	1.84356	0.0652471	0.120587	0.227606	454.413	0.10916	2.08507	0.0370628	0.0821619	0.210972	375.764	0.137027	1.53963	0.12365	0.229265	-0.0201521	572.211	0.132704	-0.151857	0.879299	0.947982	0.23231	531.666	0.132156	1.75784	0.0787739	0.188358	0.0939352	738.046	0.149696	0.627508	0.530327	0.70905	CDS			ABC transporter permease CDS	Uncharacterized ABC transporter, permease component YrbE
	CJ015_00735		0.121061	747.572	0.0986086	1.22769	0.219562	0.32337	-0.075544	806.809	0.0708805	-1.06579	0.286517	0.407187	0.0311258	842.457	0.0944487	0.329552	0.741738	0.831572	0.267036	719.882	0.0823918	3.24105	0.00119091	0.0052162	0.330796	904.54	0.149761	2.20882	0.0271872	0.114517	0.20733	896.503	0.104584	1.98242	0.0474325	0.131093	0.137372	1245.86	0.137094	1.00203	0.316328	0.512574	CDS			ABC transporter ATP-binding protein CDS	putative ABC transporter, ATP-binding protein
	CJ015_00740		-0.219536	591.577	0.109728	-2.00073	0.0454216	0.0872904	0.149883	744.376	0.0854162	1.75474	0.0793035	0.141835	0.286318	795.402	0.116709	2.45327	0.0141564	0.0362026	-0.0387769	699.667	0.124591	-0.311234	0.755623	0.841954	-0.018166	701.934	0.165616	-0.109687	0.912658	0.960659	0.229861	906.21	0.142003	1.61871	0.10551	0.234181	0.631487	1132.52	0.141288	4.46952	7.83966e-06	8.50372e-05	CDS			tripartite tricarboxylate transporter substrate binding protein CDS	Tricarboxylate transport protein TctC
	CJ015_00745		0.236674	1597.66	0.11659	2.02996	0.0423603	0.08217	0.642737	2084.92	0.0980778	6.55334	5.62636e-11	4.01464e-10	0.691563	2168.92	0.14003	4.93868	7.86515e-07	4.67328e-06	-0.0128578	1640.57	0.121753	-0.105606	0.915895	0.947819	0.310531	2039.15	0.123353	2.51741	0.011822	0.0622852	0.655602	2671.92	0.182396	3.59439	0.000325152	0.00246133	0.822859	3371.44	0.189201	4.34912	1.36684e-05	0.000139098	CDS			outer membrane protein CDS	Outer membrane protein W precursor
	CJ015_00750	gltD	0.0456864	596.734	0.0907749	0.503294	0.614758	0.712459	-0.0429558	664.469	0.0699824	-0.613808	0.539342	0.65755	-0.187387	651.204	0.0964834	-1.94216	0.0521171	0.109127	-0.236527	704.511	0.17615	-1.34276	0.179349	0.30516	-0.0542234	799.27	0.144405	-0.375496	0.707292	0.858156	-0.207383	870.949	0.137462	-1.50866	0.131386	0.273078	-0.131171	968.051	0.152552	-0.859843	0.389876	0.58717	CDS			gltD CDS	Glutamate synthase [NADPH] small chain (EC 1.4.1.13)
	CJ015_00755	gltB	-0.448836	1099.6	0.0872437	-5.14462	2.68061e-07	1.33501e-06	-0.607907	1213.51	0.0772522	-7.86912	3.57154e-15	3.30609e-14	-0.747514	1203.66	0.0946657	-7.89635	2.87179e-15	3.40848e-14	0.189953	1272.14	0.209961	0.904706	0.365621	0.513819	-0.191459	1239.84	0.149068	-1.28437	0.199011	0.433368	-0.378464	1306.96	0.131257	-2.88338	0.00393431	0.0192335	-0.438698	1558.33	0.164847	-2.66124	0.00778545	0.0325099	CDS			gltB CDS	Glutamate synthase [NADPH] large chain (EC 1.4.1.13)
	CJ015_00760		-0.422273	1462.69	0.104908	-4.02519	5.69301e-05	0.000206006	-0.197545	1764.4	0.109354	-1.80648	0.0708429	0.129062	-0.278692	1760.71	0.100881	-2.76258	0.00573462	0.016515	0.663957	1452.3	0.206786	3.21084	0.00132349	0.00571685	0.00250653	1554.09	0.176334	0.0142147	0.988659	0.994144	0.177021	1887.86	0.177551	0.997019	0.318755	0.501668	0.260616	2203.51	0.153818	1.69431	0.0902056	0.214024	CDS			hypothetical protein CDS	Transposase and inactivated derivatives
	CJ015_00765		-0.194215	362.527	0.136859	-1.41909	0.155873	0.24622	-0.00633949	432.521	0.109024	-0.0581474	0.953631	0.970223	-0.222997	418.479	0.129797	-1.71804	0.0857889	0.166071	-0.0226872	419.691	0.162869	-0.139298	0.889215	0.935262	-0.105116	450.906	0.210138	-0.500224	0.616917	0.804485	-0.160557	565.784	0.200583	-0.800451	0.42345	0.601509	-0.286206	652.861	0.158618	-1.80438	0.0711723	0.178803	CDS			S-(hydroxymethyl)glutathione dehydrogenase/classIII alcohol dehydrogenase CDS	S-(hydroxymethyl)glutathione dehydrogenase (EC 1.1.1.284)
	CJ015_00770	fghA	-0.194804	249.045	0.104675	-1.86105	0.0627375	0.114987	-0.115852	288.924	0.096906	-1.19551	0.231888	0.344777	0.153844	319.459	0.109428	1.40589	0.159757	0.273682	-0.0341357	293.368	0.13744	-0.248369	0.803849	0.877147	-0.286717	327.567	0.139602	-2.05382	0.0399928	0.150058	-0.487417	408.651	0.175899	-2.77101	0.00558822	0.0255066	-0.304954	590.45	0.151476	-2.01322	0.0440918	0.125239	CDS			fghA CDS	S-formylglutathione hydrolase (EC 3.1.2.12)
	CJ015_00775		-0.420717	68.2528	0.177783	-2.36647	0.0179588	0.0391627	-0.944084	69.6148	0.15644	-6.03478	1.5918e-09	9.95136e-09	-0.749136	72.4031	0.229988	-3.25728	0.00112485	0.00387199	-0.155906	86.3774	0.181048	-0.861131	0.389166	0.538359	-0.444574	86.295	0.237787	-1.86963	0.0615347	0.201904	-0.687221	70.453	0.217974	-3.15277	0.00161732	0.00930815	-0.652122	99.2421	0.263003	-2.47952	0.0131559	0.0500588	CDS			hypothetical protein CDS	hypothetical protein
	CJ015_00780	rpoH	-0.602033	7621.74	0.137025	-4.39359	1.11494e-05	4.5384e-05	0.0368914	10199.5	0.132119	0.279228	0.78007	0.851841	-0.0139577	10197	0.167575	-0.0832923	0.933619	0.960204	0.413483	8546.92	0.473652	0.872968	0.38268	0.531111	0.349985	6637.75	0.156726	2.23311	0.025542	0.109533	0.067048	12475.5	0.189869	0.353128	0.723992	0.841979	0.373074	13802.2	0.187703	1.98757	0.046859	0.131671	CDS			rpoH CDS	RNA polymerase sigma factor RpoH
	CJ015_00785		-1.3866	140.683	0.166866	-8.30967	9.59678e-17	9.90909e-16	-1.09498	169.427	0.119506	-9.16255	5.06868e-20	5.97158e-19	-1.01958	172.87	0.148273	-6.87635	6.14048e-12	5.96024e-11	0.44274	179.077	0.149397	2.96351	0.0030415	0.0115621	-0.120222	91.9172	0.246524	-0.487669	0.625784	0.811077	-0.480585	150.422	0.253363	-1.89682	0.0578514	0.151016	0.210741	149.323	0.255617	0.824438	0.409691	0.604649	CDS			phosphodiesterase CDS	3',5'-cyclic-nucleotide phosphodiesterase (EC 3.1.4.17)
	CJ015_00790		-1.04915	549.512	0.125487	-8.36061	6.2397e-17	6.51295e-16	-1.31813	600.781	0.115193	-11.4428	2.55438e-30	4.08276e-29	-1.285	612.173	0.126433	-10.1635	2.88545e-24	5.12435e-23	0.698326	610.657	0.120786	5.78152	7.4028e-09	1.12021e-07	-0.0307145	435.802	0.14793	-0.207628	0.835519	0.925546	-0.00952942	390.255	0.153297	-0.062163	0.950433	0.97345	0.0823207	486.329	0.146222	0.562985	0.573445	0.740915	CDS			sodium:proton exchanger CDS	putative sodium/hydrogen exchanger family
	CJ015_00795		-0.623593	201.141	0.12541	-4.97242	6.61232e-07	3.1304e-06	-0.018741	269.044	0.0905457	-0.206978	0.836027	0.888267	-0.0434959	274.242	0.147596	-0.294695	0.768227	0.850727	-0.15861	273.243	0.148082	-1.07109	0.284128	0.428843	-0.394747	223.828	0.16233	-2.43176	0.0150256	0.0744016	-0.432954	388.099	0.116697	-3.71006	0.000207211	0.00167001	-0.129052	438.237	0.189719	-0.680227	0.49636	0.680784	CDS			NUDIX domain-containing protein CDS	NTP pyrophosphohydrolases including oxidative damage repair enzymes
	CJ015_00800	coxB	0.341702	1359.34	0.12097	2.82469	0.00473267	0.0119779	0.214125	1485.92	0.11629	1.8413	0.065578	0.121081	-0.00873238	1417.36	0.157014	-0.0556151	0.955648	0.971832	-0.746797	1820.02	0.244753	-3.05122	0.00227911	0.00909125	0.157939	1902.19	0.22419	0.704486	0.48113	0.711236	-0.470158	2410.14	0.23843	-1.97189	0.0486217	0.132867	-0.345385	2462.43	0.177165	-1.94951	0.051234	0.140785	CDS			coxB CDS	Cytochrome c oxidase polypeptide II (EC 1.9.3.1)
	CJ015_00805	ctaD_1	0.0228945	560.737	0.0919848	0.248895	0.803442	0.866011	0.314285	696.966	0.0832377	3.77575	0.000159525	0.000562857	0.140795	673.384	0.125285	1.1238	0.261096	0.398712	-1.17333	993.117	0.132701	-8.84192	9.40864e-19	4.04917e-17	-0.842868	1029.22	0.156168	-5.3972	6.76874e-08	1.50743e-06	-1.20019	1615.01	0.114619	-10.4711	1.17212e-25	5.68786e-24	-1.08032	1730.1	0.173476	-6.2275	4.73935e-10	9.4993e-09	CDS			ctaD_1 CDS	Cytochrome c oxidase polypeptide I (EC 1.9.3.1)
	CJ015_00810		0.259803	187.428	0.283202	0.917376	0.358946	0.480366	-0.117342	190.465	0.360491	-0.325504	0.744799	0.825165	-0.26948	188.777	0.274974	-0.98002	0.327076	0.471111	0.0192578	189.638	0.302352	0.0636934	0.949214	0.968112	0.124632	257.371	0.362877	0.343457	0.731255	0.869861	-0.379996	263.461	0.395216	-0.961488	0.336307	0.519295	-0.315592	290.64	0.2519	-1.25285	0.210261	0.391164	CDS			hypothetical protein CDS	hypothetical protein
	CJ015_00815		0.171634	93.7748	0.223581	0.767658	0.442691	0.561393	0.183719	108.002	0.251892	0.729355	0.465784	0.592098	0.203297	111.445	0.319776	0.635746	0.524942	0.65772	-0.481519	118.481	0.271335	-1.77463	0.0759592	0.158649	-0.213794	142.412	0.264972	-0.806853	0.419751	0.663826	-0.671713	190.639	0.336239	-1.99773	0.0457464	0.127735	-0.452933	226.089	0.335635	-1.34948	0.177183	0.347433	CDS			DUF2970 domain-containing protein CDS	Probable transmembrane protein
	CJ015_00820	ctaE	-0.0279407	458.487	0.105801	-0.264088	0.791712	0.858232	-0.0369114	521.286	0.123675	-0.298456	0.765355	0.841392	-0.222962	505.404	0.0873427	-2.55273	0.0106882	0.0281748	-0.757089	676.918	0.12742	-5.94166	2.82145e-09	4.56394e-08	-0.653187	757.417	0.150227	-4.34799	1.37392e-05	0.000205642	-0.924911	925.011	0.172598	-5.35874	8.38021e-08	1.34141e-06	-0.870402	1005.69	0.142207	-6.12067	9.31849e-10	1.82386e-08	CDS			ctaE CDS	Cytochrome c oxidase polypeptide III (EC 1.9.3.1)
	CJ015_00825		0.346273	229.713	0.110579	3.13146	0.00173939	0.00485631	0.00601243	237.097	0.113063	0.0531775	0.95759	0.972387	-0.271841	223.549	0.11351	-2.39487	0.0166264	0.0416529	-0.491436	275.229	0.111296	-4.41559	1.00735e-05	8.3637e-05	0.133166	323.36	0.191994	0.693595	0.487936	0.716822	0.161225	279.018	0.300768	0.536043	0.591929	0.741318	-0.038246	310.248	0.203498	-0.187943	0.850921	0.919106	CDS			DUF2909 domain-containing protein CDS	Probable transmembrane protein
	CJ015_00830		0.436603	76.8317	0.18998	2.29816	0.0215529	0.0458321	0.0152421	76.9529	0.181653	0.0839077	0.93313	0.954224	0.10459	79.4832	0.265014	0.394658	0.693096	0.797495	-0.59351	93.3718	0.21998	-2.69802	0.0069753	0.0231245	-0.239087	128.353	0.185447	-1.28925	0.197312	0.431298	-0.375953	108.624	0.208376	-1.8042	0.0711992	0.175242	-0.509606	155.137	0.245209	-2.07825	0.0376865	0.111496	CDS			SURF1 family protein CDS	Cytochrome oxidase biogenesis protein Surf1, facilitates heme A insertion
	CJ015_00835		0.3136	82.5586	0.15487	2.02493	0.0428746	0.0829278	0.539496	102.464	0.131404	4.10562	4.03232e-05	0.000157708	0.311057	95.8839	0.141524	2.19792	0.0279551	0.0648813	-0.189155	89.449	0.142252	-1.32971	0.183612	0.310089	-0.233609	131.138	0.164785	-1.41766	0.15629	0.372541	0.146959	148.277	0.162227	0.905882	0.364998	0.54578	-0.227399	180.638	0.164043	-1.38622	0.165681	0.330073	CDS			hypothetical protein CDS	hypothetical protein in Cytochrome oxidase biogenesis cluster
	CJ015_00840		0.749343	82.6204	0.194075	3.86111	0.000112874	0.000389611	0.252863	78.7548	0.181846	1.39054	0.164366	0.260972	0.448901	85.0001	0.220079	2.03973	0.0413777	0.0901846	-0.413702	81.7416	0.173896	-2.37902	0.0173587	0.0486146	0.0675179	136.696	0.190756	0.35395	0.723376	0.865498	0.0207434	107.127	0.172922	0.119958	0.904516	0.94779	-0.0204285	157.559	0.259061	-0.078856	0.937147	0.971061	CDS			heme A synthase CDS	Heme A synthase, cytochrome oxidase biogenesis protein Cox15-CtaA
	CJ015_00845		-0.0849537	434.707	0.0967589	-0.877994	0.379947	0.501191	-0.370032	460.477	0.0875758	-4.22527	2.3865e-05	9.77629e-05	-0.496083	456.058	0.133281	-3.72208	0.000197587	0.000792828	-0.365894	559.567	0.136402	-2.68248	0.00730794	0.0240067	-0.00742532	543.485	0.144421	-0.0514146	0.958995	0.98232	-0.5331	592.726	0.159402	-3.34438	0.000824679	0.00538495	-0.582207	707.78	0.173097	-3.36346	0.000769707	0.0047565	CDS			protoheme IX farnesyltransferase CDS	Heme O synthase, protoheme IX farnesyltransferase (EC 2.5.1.-) COX10-CtaB
	CJ015_00850		-0.337078	525.646	0.097672	-3.45112	0.00055826	0.00171781	-0.241983	614.809	0.103888	-2.32926	0.0198451	0.0431552	-0.38279	606.041	0.18135	-2.11078	0.0347909	0.0778089	0.0073065	633.418	0.215048	0.033976	0.972896	0.981263	0.00595297	582.754	0.177852	0.0334714	0.973299	0.989677	0.0122031	679.165	0.173365	0.0703893	0.943884	0.969542	-0.0725184	806.897	0.212455	-0.341335	0.732852	0.846941	CDS			SCO family protein CDS	Cytochrome oxidase biogenesis protein Sco1/SenC/PrrC, putative copper metallochaperone
	CJ015_00855		-0.651975	200.222	0.158468	-4.11423	3.88471e-05	0.000144838	-0.814237	221.74	0.161918	-5.02869	4.93843e-07	2.44879e-06	-1.26617	210.401	0.156319	-8.09992	5.49959e-16	6.83174e-15	0.636162	209.317	0.17672	3.59982	0.000318433	0.00174302	0.234091	175.652	0.173645	1.3481	0.177627	0.405176	0.0982001	180.4	0.213989	0.458903	0.646304	0.783656	0.0260364	174.907	0.237103	0.10981	0.91256	0.958074	CDS			DUF3717 domain-containing protein CDS	FIG00432453: hypothetical protein
	CJ015_00860		0.10077	238.166	0.11512	0.87535	0.381383	0.502671	-0.451381	236.387	0.107378	-4.20367	2.62621e-05	0.000106899	0.0827229	274.627	0.110459	0.748905	0.453914	0.595654	-0.0555273	256.755	0.139732	-0.397384	0.691084	0.793551	0.137139	303.975	0.144024	0.95219	0.341001	0.595654	-0.390795	275.284	0.187975	-2.07897	0.0376199	0.109487	0.0561068	427.534	0.15087	0.371888	0.709976	0.832398	CDS			hypothetical protein CDS	Outer membrane lipoprotein
	CJ015_00865		-0.374407	315.248	0.113435	-3.30065	0.000964621	0.00285278	-0.277476	366.993	0.0989032	-2.80553	0.00502333	0.0128738	-0.286352	371.601	0.117409	-2.43893	0.0147309	0.037452	0.302116	340.237	0.136007	2.22133	0.0263285	0.067675	0.0895875	336.741	0.143136	0.625891	0.531386	0.749829	0.307136	360.692	0.144883	2.11989	0.034015	0.102222	0.292024	454.279	0.15588	1.87339	0.061014	0.16082	CDS			transcriptional regulator CDS	FIG00432130: hypothetical protein
	CJ015_00870	glmU	-0.490279	536.61	0.119498	-4.10284	4.08118e-05	0.000151456	-0.108554	673.935	0.0964982	-1.12494	0.260615	0.378338	-0.0384616	696.114	0.126276	-0.304584	0.760683	0.844541	0.394653	584.777	0.11348	3.47774	0.000505655	0.00252881	0.10398	532.438	0.170692	0.609166	0.542414	0.757176	0.300926	715.457	0.157244	1.91375	0.0556521	0.146687	0.52665	887.032	0.167391	3.14622	0.00165396	0.00926456	CDS			glmU CDS	N-acetylglucosamine-1-phosphate uridyltransferase (EC 2.7.7.23) / Glucosamine-1-phosphate N-acetyltransferase (EC 2.3.1.157)
	CJ015_00875		0.234852	149.373	0.16656	1.41001	0.158536	0.249113	0.143955	165.335	0.123805	1.16276	0.244928	0.360038	0.548826	190.285	0.180365	3.04287	0.00234337	0.00750599	-0.124826	159.1	0.203053	-0.614747	0.538722	0.673725	-0.251645	232.282	0.215921	-1.16545	0.243838	0.487439	0.27722	194.651	0.261454	1.0603	0.289007	0.47062	0.382622	316.647	0.199239	1.92042	0.0548051	0.147663	CDS			MFS transporter CDS	Uncharacterized transporter YebQ
	CJ015_00880		0.0024287	563.016	0.0885736	0.0274201	0.978125	0.983875	-0.292556	596.326	0.0881046	-3.32056	0.000898372	0.00274725	-0.258351	613.953	0.0784002	-3.29528	0.000983238	0.00345141	-0.421274	731.005	0.109868	-3.83436	0.000125893	0.000780135	-0.235423	788.521	0.122842	-1.91647	0.0553049	0.18733	-0.546564	796.205	0.137615	-3.9717	7.13618e-05	0.000646322	-0.375304	972.838	0.1304	-2.87809	0.00400089	0.0191199	CDS			UDP-glucose/GDP-mannose dehydrogenase family protein CDS	UDP-glucose dehydrogenase (EC 1.1.1.22)
	CJ015_00885		-0.0417004	129.264	0.138301	-0.301518	0.763019	0.836145	0.0596128	151.866	0.135022	0.441505	0.658848	0.758181	0.0923383	156.38	0.117535	0.785621	0.432089	0.575839	-0.672148	189.894	0.117023	-5.74374	9.26075e-09	1.36611e-07	-0.477293	193.743	0.165862	-2.87765	0.00400643	0.0266238	-0.507985	229.594	0.196951	-2.57924	0.00990169	0.0394868	-0.525052	305.429	0.179365	-2.92728	0.00341945	0.016752	CDS			glycosyltransferase family 1 protein CDS	putative glycosyl transferases
	CJ015_00890		-0.3947	47.5253	0.235222	-1.67799	0.0933489	0.159955	-0.216625	57.8764	0.16974	-1.27621	0.20188	0.308846	0.155302	64.48	0.287306	0.540548	0.588819	0.713493	-1.05673	91.9293	0.20488	-5.15779	2.49876e-07	2.91584e-06	-0.562807	63.3408	0.348348	-1.61565	0.106171	0.289272	-0.693295	85.1678	0.327275	-2.11839	0.0341423	0.102405	-0.466392	125.682	0.335861	-1.38864	0.164941	0.329739	CDS		a	AraC family transcriptional regulator CDS	AraC-family transcriptional regulator
	CJ015_00895		-0.652337	18.3101	0.416896	-1.56475	0.117642	0.19489	-2.26421	17.2505	0.339766	-6.66403	2.66412e-11	1.93846e-10	-1.00615	20.2327	0.303553	-3.31456	0.000917877	0.00324813	-0.294514	28.3793	0.406699	-0.724157	0.468969	0.61485	-1.36339	34.7071	0.371544	-3.66953	0.000242995	0.0025891	-1.66429	13.5227	0.377786	-4.40538	1.05596e-05	0.000114005	-0.14194	20.5657	0.363688	-0.390279	0.696331	0.823521	CDS			EamA/RhaT family transporter CDS	Permease of the drug/metabolite transporter (DMT) superfamily
	CJ015_00900		-0.245421	112.805	0.141869	-1.72992	0.0836449	0.145657	-0.00356216	137.857	0.134426	-0.0264989	0.978859	0.98585	0.104625	143.489	0.133887	0.781442	0.434542	0.577244	-0.14351	137.86	0.209947	-0.683555	0.494256	0.637491	-0.528083	160.046	0.150634	-3.50573	0.000455363	0.00440926	-0.309742	192.823	0.195392	-1.58524	0.112912	0.246227	0.2258	212.043	0.175545	1.28628	0.198346	0.375052	CDS			Asp-tRNA(Asn)/Glu-tRNA(Gln) amidotransferase GatCAB subunit C CDS	Biotin sulfoxide reductase (EC 1.-.-.-) / Free methionine-(S)-sulfoxide reductase
	CJ015_00905		-0.174597	41.1621	0.209644	-0.832826	0.404943	0.525585	0.162613	52.0305	0.213179	0.762798	0.445584	0.572962	-0.00435746	49.3952	0.198991	-0.0218977	0.98253	0.989628	0.164187	43.1038	0.206102	0.796631	0.425665	0.572805	0.0277462	48.101	0.257621	0.107702	0.914232	0.960924	0.198122	64.3036	0.263054	0.753159	0.451354	0.626164	0.174655	70.979	0.230777	0.756816	0.44916	0.642653	CDS			IclR family transcriptional regulator CDS	Transcriptional regulator, IclR family
	CJ015_00910		0.0806573	3.95057	0.514656	0.156721	0.875465	0.912815	1.11141	6.64518	0.418036	2.65865	0.00784536	0.0191345	1.39621	7.11018	0.409632	3.40846	0.000653306	0.00239862	-0.972915	6.69051	0.40147	-2.42338	0.0153769	0.0443987	-0.534091	6.47594	0.422059	-1.26544	0.205714	0.442116	0.0792479	11.3352	0.355998	0.222608	0.823841	0.907721	0.541652	14.7528	0.387556	1.39761	0.16223	0.32687	CDS			citryl-CoA lyase CDS	Citrate synthase (si) (EC 2.3.3.1)
	CJ015_00915		0.8204	7.30214	0.398398	2.05925	0.0394706	0.0774698	1.72239	12.545	0.331147	5.20128	1.97916e-07	1.02485e-06	1.33857	10.1877	0.344364	3.88709	0.000101455	0.000430511	-0.648969	7.6685	0.364125	-1.78227	0.0747047	0.156939	-0.61592	16.173	0.319552	-1.92745	0.0539237	0.184276	0.237946	24.9248	0.271764	0.875563	0.381267	0.561727	0.0379725	24.8038	0.28668	0.132456	0.894624	0.946332	CDS			CoA-binding protein CDS	Protein acetyltransferase
	CJ015_00920		1.22503	3.86479	0.558878	2.19195	0.0283832	0.0583872	1.64314	4.78497	0.517159	3.17724	0.00148682	0.00433393	1.62288	5.05968	0.497204	3.26402	0.00109842	0.00379736	-0.885417	3.0768	0.521704	-1.69716	0.0896658	0.1796	-0.204086	8.05633	0.419758	-0.486198	0.626827	0.811933	0.0739733	10.0919	0.391492	0.188952	0.85013	0.920246	0.205415	12.704	0.37153	0.55289	0.580339	0.745226	CDS			tripartite tricarboxylate transporter substrate binding protein CDS	putative exported protein
	CJ015_00925		0.525051	15.1486	0.297456	1.76514	0.0775408	0.136781	1.09363	22.2539	0.257063	4.25434	2.09664e-05	8.6518e-05	1.0344	21.9906	0.251066	4.12002	3.78838e-05	0.000173203	-0.533513	17.0819	0.240994	-2.2138	0.0268425	0.0688003	-0.241004	27.3347	0.27557	-0.874565	0.38181	0.631556	0.517391	34.3547	0.268951	1.92374	0.0543875	0.144428	0.320321	43.5759	0.239501	1.33745	0.181076	0.352368	CDS			DNA alkylation response protein CDS	Acyl-CoA dehydrogenase (EC 1.3.8.7)
	CJ015_00930		0.0172449	24.6548	0.264905	0.0650985	0.948096	0.964602	0.480953	32.4474	0.220536	2.18084	0.0291952	0.0602889	0.627798	34.7931	0.239388	2.62252	0.00872823	0.0237525	-0.127099	27.8665	0.225212	-0.564354	0.572513	0.701583	-0.197435	35.1497	0.255365	-0.773148	0.439435	0.677533	0.386186	42.1956	0.236635	1.63199	0.102682	0.229009	0.48378	58.7606	0.265899	1.81941	0.0688485	0.174968	CDS			crotonase CDS	Enoyl-CoA hydratase (EC 4.2.1.17) / Delta(3)-cis-delta(2)-trans-enoyl-CoA isomerase (EC 5.3.3.8) / 3-hydroxyacyl-CoA dehydrogenase (EC 1.1.1.35) / 3-hydroxybutyryl-CoA epimerase (EC 5.1.2.3)
	CJ015_00935		0.0608874	7.06114	0.416152	0.146311	0.883676	0.918371	0.50572	9.47131	0.34991	1.44529	0.148377	0.240604	0.587405	9.85892	0.360212	1.63072	0.102949	0.193965	-0.131628	7.93073	0.349981	-0.376102	0.706841	0.805195	-0.729857	13.2021	0.340465	-2.14371	0.0320561	0.128912	-0.0625569	14.2653	0.330735	-0.189145	0.849979	0.920246	0.00660012	19.6381	0.356322	0.0185229	0.985222	0.992325	CDS			acetyl-CoA C-acyltransferase CDS	3-ketoacyl-CoA thiolase (EC 2.3.1.16) @ Acetyl-CoA acetyltransferase (EC 2.3.1.9)
	CJ015_00940		-1.04162	40.6919	0.251978	-4.13379	3.56824e-05	0.000133767	0.442438	67.7986	0.192521	2.29813	0.0215545	0.0463262	0.18278	64.1166	0.196534	0.930018	0.352362	0.497226	0.0453484	55.462	0.3782	0.119906	0.904558	0.943444	0.30946	27.6345	0.303178	1.02072	0.307387	0.562323	0.884818	75.6492	0.254728	3.47358	0.000513573	0.00361462	1.07112	78.4298	0.223373	4.79523	1.62489e-06	1.98168e-05	CDS			Lrp/AsnC family transcriptional regulator CDS	Transcriptional regulator, AsnC family
	CJ015_00945	glmS	-1.00487	410.162	0.11514	-8.72738	2.60631e-18	3.0208e-17	0.0772867	598.666	0.0876825	0.881438	0.378081	0.504985	-0.272241	558.848	0.108279	-2.51425	0.0119285	0.0310812	0.272924	513.152	0.241262	1.13123	0.257957	0.398925	0.755551	259.518	0.181622	4.16001	3.18236e-05	0.000441887	0.365124	680.296	0.28786	1.26841	0.204652	0.372315	0.61395	635.428	0.130254	4.71349	2.43509e-06	2.84196e-05	CDS			glmS CDS	Glucosamine--fructose-6-phosphate aminotransferase [isomerizing] (EC 2.6.1.16)
	CJ015_00950		0.754773	24.634	0.308236	2.44869	0.0143377	0.03192	1.73629	42.7258	0.2132	8.14396	3.8255e-16	3.76659e-15	1.57092	38.5819	0.234097	6.71054	1.93907e-11	1.82669e-10	1.69135	13.7452	0.291979	5.79269	6.9268e-09	1.05842e-07	1.19568	28.7474	0.386325	3.09501	0.00196805	0.0147524	1.7028	58.1612	0.302664	5.62603	1.84401e-08	3.20788e-07	1.71988	62.7834	0.249122	6.90377	5.06401e-12	1.20959e-10	CDS			NAD(P)-dependent oxidoreductase CDS	dTDP-glucose 4,6-dehydratase (EC 4.2.1.46)
	CJ015_00955		0.231965	56.7897	0.210396	1.10251	0.270239	0.382825	1.62375	109.88	0.173448	9.36156	7.85644e-21	9.63469e-20	0.890035	82.4449	0.232929	3.82106	0.000132879	0.000553565	0.960902	43.4079	0.291477	3.29667	0.00097839	0.00442587	1.09329	59.9102	0.278754	3.92205	8.77983e-05	0.00108222	1.5988	151.193	0.270944	5.90084	3.61651e-09	7.04549e-08	1.24096	124.794	0.280711	4.42078	9.83457e-06	0.000103985	CDS			tripartite tricarboxylate transporter substrate binding protein CDS	putative exported protein
	CJ015_00960		-0.611564	84.06	0.294249	-2.07839	0.0376735	0.0746004	1.16296	168.826	0.21183	5.49008	4.0176e-08	2.23485e-07	0.36539	128.119	0.241782	1.51124	0.130728	0.233635	1.22974	75.6114	0.322123	3.8176	0.000134756	0.000826329	-0.0380333	83.1123	0.291069	-0.130668	0.896038	0.955515	0.216306	292.197	0.397108	0.544702	0.585959	0.736881	-0.740214	305.239	0.165807	-4.46431	8.03255e-06	8.6925e-05	CDS			hypothetical protein CDS	ABC transporter substrate-binding protein
	CJ015_00965		0.169395	228.809	0.162152	1.04467	0.296177	0.413577	0.62622	303.957	0.150236	4.16823	3.06973e-05	0.000123327	0.392104	284.262	0.146839	2.67029	0.00757859	0.0210569	-0.130281	249.784	0.307482	-0.423705	0.671781	0.77926	0.512075	265.982	0.176557	2.90033	0.00372766	0.0252342	0.3892	418.056	0.145961	2.66646	0.00766546	0.0323014	0.927438	394.116	0.264895	3.50115	0.00046326	0.00303788	CDS			enoyl-CoA hydratase/isomerase family protein CDS	probable enoyl-CoA hydratase
	CJ015_00975		-0.208254	124.614	0.165113	-1.26128	0.207207	0.308684	0.489345	174.873	0.142142	3.44265	0.000576043	0.00182439	0.233646	162.621	0.150712	1.55028	0.121073	0.221245	0.22504	131.977	0.16997	1.324	0.185504	0.312908	0.119083	140.602	0.178166	0.668383	0.503889	0.729792	0.799857	206.586	0.155429	5.14611	2.65943e-07	3.84325e-06	0.876342	211.195	0.179505	4.88198	1.05025e-06	1.31926e-05	CDS			LysR family transcriptional regulator CDS	4-hydroxyphenylacetate 3-monooxygenase (EC 1.14.13.3)
	CJ015_00980		0.414002	205.899	0.276159	1.49914	0.133836	0.216479	1.09251	303.395	0.230615	4.73739	2.16488e-06	1.00979e-05	0.649451	260.343	0.24986	2.59926	0.00934244	0.0251527	-0.540263	246.06	0.387605	-1.39385	0.163364	0.284461	0.78228	243.766	0.2469	3.16841	0.00153273	0.0119558	1.20574	392.102	0.158352	7.61431	2.65103e-14	8.31377e-13	1.70229	337.098	0.253923	6.70395	2.02864e-11	4.53983e-10	CDS			oxidoreductase CDS	YhdH, a putative quinone oxidoreductase
	CJ015_00985		1.04311	113.502	0.269725	3.86732	0.000110038	0.000381157	1.23589	140.122	0.203596	6.07031	1.27666e-09	8.0388e-09	1.03512	130.856	0.21877	4.73156	2.22802e-06	1.23364e-05	-0.4704	103.245	0.346157	-1.35892	0.174171	0.298516	0.937464	158.111	0.277506	3.37818	0.000729675	0.00648131	0.940141	200.511	0.162471	5.78651	7.18622e-09	1.33393e-07	1.56117	194.464	0.289566	5.39143	6.98988e-08	1.07101e-06	CDS			FAD-dependent oxidoreductase CDS	monooxygenase, putative
	CJ015_00990		-0.08495	17.7426	0.663032	-0.128124	NA	NA	0.332618	23.494	0.646894	0.514176	NA	NA	-0.277037	19.3978	0.66256	-0.418132	NA	NA	-0.191307	21.2758	0.612819	-0.312175	0.754907	0.841357	0.322461	18.5323	0.334072	0.965243	0.334423	0.589106	0.600315	27.5298	0.400869	1.49753	0.134254	0.27748	0.786331	19.8531	0.326861	2.40571	0.0161412	0.0586375	CDS			RidA family protein CDS	Bona fide RidA/YjgF/TdcF/RutC subgroup
	CJ015_00995		0.0644587	5.80294	0.593807	0.108552	0.913558	0.939845	1.3904	12.066	0.463392	3.00047	0.00269563	0.0073818	0.785611	9.11172	0.519611	1.51192	0.130553	0.233635	-1.02802	10.3568	0.612264	-1.67905	0.0931422	0.18467	-0.287567	8.74681	0.374186	-0.768513	0.442182	0.681076	1.14665	17.4244	0.312768	3.66613	0.00024625	0.00193722	0.886256	14.9076	0.369009	2.40172	0.0163182	0.059048	CDS			DUF1028 domain-containing protein CDS	major pilin protein fimA
	CJ015_01000	argE_1	0.594385	23.5946	0.559613	1.06214	0.288174	0.404849	1.01364	32.3701	0.560683	1.80787	0.0706274	0.128865	0.755861	29.211	0.447449	1.68927	0.091168	0.175141	-0.391321	24.0727	0.499628	-0.783224	0.433496	0.580676	0.39632	33.9407	0.309982	1.27852	0.201064	0.436207	0.849288	45.4718	0.231354	3.67094	0.000241657	0.00190761	0.979717	45.4271	0.256507	3.81945	0.000133747	0.00102287	CDS			argE_1 CDS	Acetylornithine deacetylase (EC 3.5.1.16)
	CJ015_01005		0.618603	46.1203	0.245736	2.51735	0.0118241	0.0270256	1.39138	73.0269	0.188389	7.38566	1.51699e-13	1.27614e-12	0.807893	57.5115	0.247258	3.2674	0.00108539	0.00376377	-1.05016	64.5373	0.307784	-3.41202	0.000644832	0.00309929	-0.228555	81.4157	0.21789	-1.04895	0.294202	0.549851	0.287525	133.623	0.179391	1.60278	0.108983	0.239472	0.273013	110.754	0.285219	0.957206	0.338464	0.534538	CDS			tripartite tricarboxylate transporter substrate binding protein CDS	Tricarboxylate transport protein TctC
	CJ015_01010		0.131674	101.738	0.199917	0.658641	0.510126	0.622203	0.608521	135.152	0.18681	3.25744	0.00112424	0.00336499	0.806054	146.732	0.17678	4.55966	5.12377e-06	2.70578e-05	0.267364	96.2812	0.209286	1.2775	0.201424	0.333409	0.121969	132.698	0.216739	0.562745	0.573608	0.777746	0.611937	174.29	0.200978	3.0448	0.00232835	0.0125835	0.757312	241.806	0.167698	4.51592	6.30418e-06	6.95269e-05	CDS			pimeloyl-CoA dehydrogenase large subunit CDS	Acyl-CoA dehydrogenase, long-chain specific, mitochondrial precursor (EC 1.3.99.13)
	CJ015_01015		0.315365	38.2343	0.217129	1.45243	0.146382	0.233772	0.806398	52.2123	0.194898	4.13754	3.51049e-05	0.00013946	1.1744	61.7874	0.18876	6.22168	4.9185e-10	3.99056e-09	-0.539381	46.7101	0.24254	-2.22388	0.0261564	0.0672696	0.0363716	53.6538	0.250357	0.145279	0.884491	0.949737	0.0503565	85.3794	0.215275	0.233917	0.81505	0.904281	0.468733	124.578	0.217956	2.15059	0.0315088	0.097291	CDS			acyl-CoA dehydrogenase CDS	Acyl-CoA dehydrogenase family protein
	CJ015_01020	dld	-0.121906	59.7527	0.214165	-0.569213	0.569211	0.672858	-0.226998	65.2442	0.185876	-1.22123	0.221997	0.332441	-0.0562107	70.3251	0.193634	-0.290294	0.771591	0.85268	0.391161	58.1136	0.21179	1.84693	0.0647569	0.140182	0.212592	67.388	0.221773	0.958605	0.337758	0.592608	0.193736	67.5138	0.194686	0.995121	0.319678	0.50246	0.36568	93.2297	0.205828	1.77663	0.075629	0.187446	CDS			dld CDS	D-Lactate dehydrogenase (EC 1.1.2.5)
	CJ015_01025		-0.154791	79.689	0.161434	-0.958846	0.337636	0.4576	-0.114935	92.6413	0.153366	-0.749413	0.453608	0.580168	0.0166926	97.1837	0.149628	0.11156	0.911172	0.944868	0.446951	78.6455	0.191802	2.33028	0.0197913	0.0539461	0.1308	92.229	0.211339	0.618911	0.535975	0.753536	0.0963735	107.74	0.185319	0.520041	0.603035	0.75074	0.286983	137.669	0.170552	1.68267	0.0924382	0.217752	CDS			LysR family transcriptional regulator CDS	Transcriptional regulator, LysR family
	CJ015_01030		-0.19392	11.9415	0.328937	-0.589535	0.555502	0.661878	-0.0495644	14.6739	0.292268	-0.169586	0.865336	0.906948	-0.0970441	14.8576	0.293624	-0.330504	0.741019	0.831155	0.624312	11.1952	0.277972	2.24595	0.0247071	0.0645689	0.541504	11.6106	0.34948	1.54945	0.121273	0.314923	0.625696	14.2473	0.336383	1.86007	0.0628753	0.160229	0.553254	18.558	0.33873	1.63332	0.102402	0.235448	CDS			tripartite tricarboxylate transporter substrate binding protein CDS	Tricarboxylate transport protein TctC
	CJ015_01035		-0.427163	6.4927	0.469825	-0.909195	0.363247	0.485038	0.303916	9.65406	0.446012	0.681409	0.495613	0.618066	0.302788	10.7322	0.406394	0.74506	0.456236	0.598209	0.463316	6.68661	0.391283	1.1841	0.236375	0.374227	-0.0903176	7.58914	0.402773	-0.22424	0.822571	0.918395	0.80256	9.97925	0.418285	1.91869	0.0550234	0.145697	1.04821	14.5045	0.440887	2.3775	0.0174305	0.0622905	CDS			DUF521 domain-containing protein CDS	FIG00431931: hypothetical protein
	CJ015_01040		-0.727976	2.68336	0.626751	-1.16151	0.245435	0.354394	0.72164	5.17414	0.467067	1.54505	0.122335	0.205679	0.507932	5.19541	0.468692	1.08372	0.278488	0.419789	0.142708	3.39728	0.479157	0.297833	0.765831	0.851306	-0.472997	3.04811	0.480019	-0.985371	0.324442	0.577927	0.834269	6.1616	0.45843	1.81984	0.0687836	0.170847	0.610382	8.01157	0.43255	1.41113	0.158208	0.321152	CDS			DUF126 domain-containing protein CDS	Aconitate hydratase X, predicted
	CJ015_01045		0.313705	1004.33	0.110057	2.85038	0.00436673	0.0111519	0.921436	1421.53	0.0887429	10.3832	2.95652e-25	4.15733e-24	0.703396	1332.71	0.108746	6.46824	9.91509e-11	8.71578e-10	0.166925	947.485	0.0934842	1.7856	0.0741646	0.156157	0.468895	1257.14	0.159507	2.93964	0.00328589	0.0229514	0.807011	1914.63	0.165112	4.88766	1.0204e-06	1.35016e-05	0.884563	2055.33	0.153568	5.76007	8.40808e-09	1.4303e-07	CDS			LysR family transcriptional regulator CDS	transcriptional regulator
	CJ015_01050	nadX_1	0.562424	12.7619	0.357891	1.57149	0.116068	0.192683	0.861557	16.6013	0.306314	2.81266	0.00491329	0.012612	1.66544	23.6003	0.293198	5.68024	1.34505e-08	9.72774e-08	-1.08547	19.5368	0.436053	-2.48931	0.0127993	0.0381028	-0.979167	32.0354	0.366259	-2.67343	0.00750801	0.0439796	-1.33377	53.8401	0.374463	-3.56182	0.000368287	0.00271648	-0.406806	78.5204	0.381465	-1.06643	0.286228	0.480347	CDS			nadX_1 CDS	L-Aspartate dehydrogenase (EC 1.4.1.21)
	CJ015_01055		-0.160692	5.43494	0.463868	-0.346419	0.729028	0.806645	0.134463	6.9175	0.423643	0.317397	0.750942	0.829479	1.48301	13.3733	0.348906	4.25045	2.13337e-05	0.000101182	-1.03439	9.9902	0.430865	-2.40072	0.0163627	0.0466469	-1.28472	12.668	0.384321	-3.34283	0.000829277	0.0071324	-1.98212	27.3914	0.42334	-4.68209	2.83964e-06	3.4269e-05	-0.490602	46.1369	0.33862	-1.44883	0.147385	0.304958	CDS			3-oxoacyl-ACP reductase CDS	3-oxoacyl-[acyl-carrier protein] reductase (EC 1.1.1.100)
	CJ015_01060		0.536309	4.96977	0.582662	0.920447	0.357339	0.478617	0.466207	5.06877	0.536733	0.868602	0.385065	0.512326	1.89054	10.3047	0.485019	3.89786	9.70469e-05	0.000412948	-1.57782	8.6224	0.541172	-2.91556	0.00355053	0.0131146	-1.12662	12.6568	0.382301	-2.94695	0.00320925	0.0225528	-1.64321	17.929	0.441813	-3.71924	0.000199827	0.00162469	-0.494785	36.3595	0.340709	-1.45222	0.146439	0.303819	CDS			aldolase CDS	4-carboxy-4-hydroxy-2-oxoadipate aldolase (EC 4.1.3.17)
	CJ015_01065		0.51078	30.2166	0.249464	2.04751	0.040608	0.0793732	0.329378	32.483	0.232913	1.41417	0.157312	0.25211	0.873017	39.8033	0.214932	4.06183	4.86896e-05	0.000216976	-0.639503	35.8142	0.257456	-2.48393	0.0129942	0.0385797	-0.640755	60.6465	0.230773	-2.77656	0.0054938	0.0345518	-0.960849	71.0757	0.346263	-2.77491	0.00552166	0.0252779	-0.47111	105.083	0.230802	-2.04119	0.0412322	0.119024	CDS			gfo/Idh/MocA family oxidoreductase CDS	1-carboxy-3-chloro-3,4-dihydroxycyclo hexa-1,5-diene dehydrogenase (EC 1.-.-.-)
	CJ015_01070		0.738972	6.84766	0.440108	1.67907	0.0931386	0.159709	1.11948	8.87891	0.376207	2.97569	0.0029233	0.00794178	1.67257	11.5274	0.360498	4.6396	3.49078e-06	1.89133e-05	-1.09694	8.74464	0.393733	-2.78601	0.0053362	0.0183385	-1.31566	22.1235	0.305386	-4.30817	1.64609e-05	0.000242444	-1.05997	26.549	0.339641	-3.12086	0.00180321	0.01015	-0.622077	42.8803	0.291977	-2.13056	0.033125	0.10073	CDS			ABC transporter ATP-binding protein CDS	Ferric iron ABC transporter, ATP-binding protein
	CJ015_01075		0.762684	13.7396	0.333269	2.28849	0.022109	0.0468484	0.764477	15.4377	0.301124	2.53874	0.0111252	0.0260858	1.12362	19.0218	0.311348	3.60888	0.000307522	0.00120177	-1.25261	19.8285	0.328318	-3.81525	0.000136046	0.000832064	-1.03055	37.0134	0.268021	-3.84505	0.000120528	0.00142837	-1.10569	42.9592	0.346391	-3.19204	0.00141273	0.00840345	-0.482505	56.1056	0.261738	-1.84346	0.0652612	0.167794	CDS			iron ABC transporter permease CDS	Iron(III)-transport system permease protein SfuB
	CJ015_01080		0.752971	63.3672	0.200518	3.75514	0.000173247	0.000579629	0.406596	63.9668	0.17072	2.38166	0.017235	0.0382778	0.699483	72.3212	0.161908	4.32026	1.55845e-05	7.5712e-05	-0.764016	72.5369	0.204054	-3.74419	0.000180979	0.00107059	-0.597451	140.44	0.239272	-2.49695	0.0125265	0.065473	-0.779998	127.304	0.166025	-4.69808	2.6262e-06	3.19441e-05	-0.3359	169.623	0.185449	-1.81128	0.0700979	0.177221	CDS			iron ABC transporter substrate-binding protein CDS	hypothetical protein
	CJ015_01085		0.542954	20.1412	0.269165	2.01718	0.0436767	0.0841733	1.10716	29.6604	0.230129	4.81103	1.50154e-06	7.12861e-06	0.924186	26.8082	0.243326	3.79814	0.000145784	0.000602616	-0.640874	24.0768	0.238899	-2.68262	0.00730485	0.0240067	-1.01112	50.1407	0.226793	-4.45832	8.26038e-06	0.000132684	-0.533591	68.2839	0.314142	-1.69857	0.0894004	0.206999	-0.460317	71.2027	0.246832	-1.8649	0.062195	0.16281	CDS			3-chlorobenzoate-3,4-dioxygenase CDS	Putative phthalate 4,5-dioxygenase oxygenase subunit (OhpA2)
	CJ015_01090		0.869629	13.6691	0.307617	2.82699	0.0046988	0.0119048	1.33499	18.9589	0.26859	4.97038	6.68233e-07	3.27291e-06	1.58982	21.6024	0.298626	5.3238	1.01622e-07	6.64773e-07	-1.6459	23.7193	0.328853	-5.00496	5.58733e-07	6.02533e-06	-1.2716	43.3144	0.269731	-4.71434	2.42496e-06	4.29964e-05	-0.798064	51.5721	0.256856	-3.10704	0.0018897	0.0105211	-0.342864	65.5836	0.326544	-1.04998	0.293728	0.488312	CDS			oxidoreductase CDS	Flavodoxin reductases (ferredoxin-NADPH reductases) family 1; Vanillate O-demethylase oxidoreductase (EC 1.14.13.-)
	CJ015_01095		0.520466	11.2777	0.345944	1.50448	0.132458	0.214321	0.114826	11.5222	0.338421	0.3393	0.734383	0.817782	0.382042	11.9534	0.34503	1.10727	0.268175	0.407705	-0.529162	12.7807	0.348911	-1.51661	0.129365	0.237237	-0.408407	20.1794	0.350386	-1.16559	0.243779	0.487439	-0.969604	23.2644	0.355216	-2.72962	0.00634078	0.0280259	-0.855294	33.2175	0.39024	-2.19171	0.0284002	0.0902207	CDS			2-hydroxy-6-ketonona-2,4-dienedioic acid hydrolase CDS	2-hydroxy-6-oxo-6-phenylhexa-2,4-dienoate hydrolase (EC 3.7.1.-)
	CJ015_01100		0.625759	77.262	0.195981	3.19295	0.00140826	0.00402804	0.0399957	73.272	0.159891	0.250144	0.802476	0.864967	0.356403	81.5962	0.176671	2.01733	0.043661	0.0940919	-1.07767	110.006	0.255155	-4.22359	2.40437e-05	0.000183995	-0.315203	143.683	0.226865	-1.38939	0.164715	0.383891	-1.16856	154.07	0.195824	-5.96743	2.41017e-09	4.85191e-08	-0.702193	195.018	0.200901	-3.49522	0.000473675	0.00309298	CDS			dioxygenase CDS	putative dioxygenase
	CJ015_01105		-0.121445	157.088	0.121989	-0.995539	0.319474	0.438065	-0.161467	177.38	0.109305	-1.47721	0.139619	0.229254	-0.350746	171.789	0.156497	-2.24123	0.0250113	0.0593414	0.00831684	179.798	0.121714	0.068331	0.945522	0.966117	-0.167829	205.395	0.172876	-0.970805	0.331646	0.586336	0.301915	181.824	0.171449	1.76097	0.0782438	0.187867	0.149238	212.995	0.243974	0.611697	0.540738	0.717353	CDS			IclR family transcriptional regulator CDS	Transcriptional regulator, IclR family
	CJ015_01110		-0.617822	51.3588	0.226672	-2.72562	0.00641805	0.0157525	-0.723953	56.8086	0.184144	-3.93145	8.4436e-05	0.000310246	-0.763395	57.2374	0.185453	-4.11639	3.84856e-05	0.000175417	0.901694	50.5218	0.335957	2.68396	0.00727563	0.0239341	0.298452	43.0196	0.327658	0.910864	0.362367	0.616177	0.0449549	47.056	0.242163	0.185639	0.852728	0.921922	-0.109632	62.4927	0.222245	-0.493296	0.621804	0.773271	CDS			CoA transferase CDS	Alpha-methylacyl-CoA racemase (EC 5.1.99.4)
	CJ015_01115		-1.36496	52.4674	0.239199	-5.70639	1.154e-08	6.60552e-08	-2.9076	51.0277	0.231607	-12.554	3.7785e-36	7.24717e-35	-2.89787	51.2296	0.228697	-12.6712	8.53983e-37	2.32662e-35	1.56088	48.9876	0.67613	2.30855	NA	NA	0.958873	25.8988	0.368067	2.60516	0.00918318	0.0516904	0.719164	9.02796	0.401759	1.79004	0.0734475	0.179623	-0.420256	16.2834	0.357493	-1.17557	0.239769	0.428258	CDS		e	3-alpha,7-alpha, 12-alpha-trihydroxy-5-beta-cholest-24-enoyl-CoA hydratase CDS	MaoC-like dehydratase
	CJ015_01120		-2.27371	134.944	0.160014	-14.2094	8.00779e-46	2.88461e-44	-3.76484	141.851	0.178825	-21.0533	2.135e-98	1.13748e-96	-3.39425	145.468	0.165182	-20.5486	7.92642e-94	5.35313e-92	1.39484	147.408	0.661391	2.10895	NA	NA	0.884303	38.8319	0.265379	3.33223	0.000861526	0.00732774	0.40051	16.3498	0.354805	1.12881	0.258976	0.435563	-0.487594	37.0346	0.296772	-1.64299	0.100385	0.231618	CDS		e	thiolase CDS	putative thiolase
	CJ015_01125		-3.39668	308.591	0.181702	-18.6937	5.57442e-78	3.51409e-76	-4.30195	343.047	0.173095	-24.8531	2.39177e-136	1.94382e-134	-4.71763	344.856	0.162745	-28.988	9.33135e-185	2.23719e-182	1.45003	348.488	0.716461	2.02388	NA	NA	0.548277	49.0291	0.280815	1.95245	0.0508847	0.176436	0.769334	28.2309	0.313628	2.45301	0.0141666	0.0525828	-0.819721	43.3317	0.301093	-2.72249	0.00647919	0.0280724	CDS		e	CoA transferase CDS	CAIB/BAIF family protein
	CJ015_01130	fabG_2	-3.95466	465.357	0.177204	-22.317	2.52879e-110	2.37557e-108	-4.29147	527.514	0.132891	-32.2931	8.75371e-229	1.82496e-226	-5.02278	528.782	0.149354	-33.6299	6.12706e-248	3.26436e-245	1.25293	557.828	0.727535	1.72216	NA	NA	0.352474	54.6236	0.293462	1.20109	0.229717	0.471503	0.873155	41.831	0.249418	3.50077	0.000463918	0.00331062	-0.928555	57.7497	0.254168	-3.65332	0.000258874	0.001856	CDS		e	fabG_2 CDS	3-oxoacyl-[acyl-carrier protein] reductase (EC 1.1.1.100)
	CJ015_01135		-3.59382	759.223	0.2149	-16.7232	8.88194e-63	4.09167e-61	-4.73502	839.566	0.188949	-25.0597	1.36801e-138	1.15081e-136	-5.3063	846.69	0.253715	-20.9144	3.96005e-97	2.8341e-95	0.893049	923.987	0.820192	1.08883	NA	NA	0.906151	98.9193	0.276327	3.27927	0.00104077	0.00858237	0.584676	51.8425	0.305899	1.91134	0.0559612	0.147334	-0.957436	83.8047	0.396723	-2.41336	0.0158062	0.0576986	CDS			dehydratase CDS	MaoC-like dehydratase precursor
	CJ015_01145	bfrA	-0.471599	18.9899	0.27678	-1.70388	0.0884043	0.153015	0.886947	33.3624	0.206673	4.29155	1.77434e-05	7.40466e-05	0.640772	31.2336	0.221295	2.89555	0.00378493	0.0114575	-0.275961	25.7552	0.216102	-1.27699	0.201605	0.33359	-0.126051	20.1925	0.296032	-0.425802	0.670252	0.835098	-0.430167	69.5941	0.351858	-1.22256	0.221497	0.392135	-0.9051	97.0866	0.344037	-2.63082	0.00851786	0.0350914	CDS			bfrA CDS	TonB-dependent receptor; Outer membrane receptor for ferrienterochelin and colicins
	CJ015_01150	etfA_1	-0.266372	11.2975	0.357984	-0.74409	0.456822	0.574595	-0.368036	12.5884	0.324131	-1.13546	0.256184	0.373261	-0.00637387	14.1056	0.352363	-0.018089	0.985568	0.99105	-0.129476	13.6289	0.286456	-0.451992	0.651275	0.763592	-0.54757	15.3615	0.379031	-1.44466	0.148554	0.362019	-0.537851	15.6983	0.330752	-1.62615	0.103919	0.23132	-0.136097	22.5695	0.343812	-0.395848	0.692217	0.821289	CDS			etfA_1 CDS	Electron transfer flavoprotein, alpha subunit
	CJ015_01155	etfB_1	-0.245574	5.45754	0.487257	-0.503993	0.614266	0.712061	-0.12177	6.66183	0.45786	-0.265954	0.790275	0.858265	-0.824538	5.87688	0.51417	-1.60363	0.108796	0.203462	0.474143	5.94649	0.438125	1.08221	0.27916	0.423435	0.238692	6.08256	0.418701	0.570078	0.568625	0.773361	0.437239	6.85942	0.475809	0.918939	0.358128	0.540592	0.00437278	6.03685	0.505869	0.00864408	0.993103	0.996397	CDS			etfB_1 CDS	Electron transfer flavoprotein, beta subunit
	CJ015_01160		0.101085	92.61	0.153345	0.659201	0.509767	0.621923	0.0127336	101.982	0.148415	0.0857977	0.931627	0.953734	-0.435458	91.7959	0.158404	-2.74903	0.00597718	0.0170802	-0.0512568	99.4922	0.14045	-0.364948	0.71515	0.810723	0.00487117	123.479	0.174777	0.0278707	0.977765	0.991584	0.0309929	124.346	0.200458	0.15461	0.877129	0.934392	-0.461485	139.157	0.206218	-2.23785	0.025231	0.0830227	CDS			MarR family transcriptional regulator CDS	Transcriptional regulator, MarR family
	CJ015_01165		-0.0154918	193.871	0.121229	-0.12779	0.898315	0.930155	-0.17457	211.057	0.104905	-1.66408	0.0960974	0.16762	-0.103097	218.002	0.171676	-0.60053	0.548153	0.679874	0.393551	186.433	0.147816	2.66243	0.00775786	0.02515	0.0862648	239.611	0.18825	0.458245	0.646776	0.824112	0.2369	221.062	0.149754	1.58193	0.113666	0.24682	0.433216	275.538	0.224722	1.92779	0.0538815	0.1462	CDS			enoyl-CoA hydratase CDS	Enoyl-CoA hydratase (EC 4.2.1.17)
yes	CJ015_01170	fadH	-0.7741	70.0975	0.187284	-4.1333	3.5759e-05	0.00013395	-1.32342	73.0804	0.171043	-7.73734	1.01518e-14	9.21934e-14	-1.23473	74.8743	0.177177	-6.96887	3.19498e-12	3.15875e-11	1.76234	58.866	0.400795	4.39711	1.09701e-05	8.99665e-05	0.0172078	61.2546	0.218721	0.0786746	0.937291	0.971647	0.163315	43.3933	0.233911	0.698196	0.485055	0.65562	0.110922	59.9321	0.229257	0.483831	0.628506	0.777369	CDS			fadH CDS	2,4-dienoyl-CoA reductase [NADPH] (EC 1.3.1.34)
	CJ015_01175		-0.95181	100.817	0.202794	-4.69349	2.68586e-06	1.18381e-05	-1.80098	101.613	0.230129	-7.82598	5.03719e-15	4.62426e-14	-1.48864	109.301	0.205843	-7.23196	4.76078e-13	5.02818e-12	2.29423	82.0093	0.321434	7.1375	9.50418e-13	2.10302e-11	-0.246463	89.7272	0.196408	-1.25485	0.209533	0.446783	0.11363	45.6838	0.296519	0.383214	0.701561	0.824629	0.580355	67.9297	0.220871	2.62757	0.00859964	0.0353336	CDS			enoyl-CoA hydratase CDS	Cyclohex-1-ene-1-carboxyl-CoA hydratase (EC 4.2.1.17)
	CJ015_01180		-0.100316	3.86771	0.5292	-0.189561	0.849653	0.89904	0.454178	5.24438	0.470336	0.965647	0.334221	0.45959	0.631651	4.86425	0.455966	1.3853	0.16596	0.281791	-0.0489803	3.83335	0.434211	-0.112803	0.910187	0.94449	-0.173459	4.68631	0.452073	-0.383697	0.701203	0.854793	-1.3473	14.9378	0.399257	-3.37451	0.000739472	0.00491206	-1.23794	18.2497	0.345681	-3.58115	0.000342079	0.0023467	CDS			tripartite tricarboxylate transporter substrate binding protein CDS	Tricarboxylate transport protein TctC
	CJ015_01185		-1.0086	37.2147	0.315486	-3.19696	0.00138884	0.00398678	-1.24255	40.1982	0.272678	-4.55684	5.19282e-06	2.30979e-05	-1.73785	37.8116	0.301359	-5.76672	8.08313e-09	5.99978e-08	2.01237	31.0737	0.322759	6.23491	4.52051e-10	7.88316e-09	0.23548	27.6189	0.316331	0.744409	0.456629	0.692682	0.0145374	26.4213	0.280311	0.0518616	0.958639	0.978121	-0.366114	27.1481	0.301986	-1.21235	0.225377	0.410019	CDS		e	CoA transferase CDS	Alpha-methylacyl-CoA racemase (EC 5.1.99.4)
	CJ015_01190		-0.976546	14.8705	0.345979	-2.82256	0.00476424	0.0120515	-1.38601	15.992	0.313388	-4.42265	9.74957e-06	4.17776e-05	-1.29283	16.925	0.30739	-4.20581	2.60144e-05	0.000122293	1.34787	14.1512	0.371619	3.62701	0.00028672	0.00159549	0.513963	9.10023	0.402173	1.27797	0.201261	0.436207	-0.423446	12.5125	0.371588	-1.13956	0.254471	0.431985	0.0464418	13.911	0.363355	0.127814	0.898296	0.948499	CDS			acyl-CoA dehydrogenase CDS	Butyryl-CoA dehydrogenase (EC 1.3.8.1)
	CJ015_01195		-0.37693	10.5721	0.368783	-1.02209	0.306737	0.42518	-1.28207	10.1044	0.371839	-3.44792	0.000564927	0.00179155	-1.08039	10.1093	0.418242	-2.58318	0.0097893	0.0261503	1.25217	8.698	0.356824	3.50919	0.000449466	0.00230774	0.182653	11.0118	0.399203	0.457545	0.647279	0.824298	-0.650165	9.90915	0.494249	-1.31546	0.188355	0.352831	0.280463	7.79537	0.492211	0.569801	0.568812	0.737201	CDS			acyl dehydratase CDS	Acyl dehydratase
	CJ015_01200		0.133824	14.6162	0.349587	0.382806	0.701864	0.782917	0.247615	17.0305	0.319949	0.773918	0.438979	0.565531	-0.78584	12.7644	0.361905	-2.1714	0.0299011	0.0687654	0.723241	12.5778	0.437559	1.6529	0.0983513	0.192236	0.135093	18.8721	0.308658	0.43768	0.661619	0.831079	1.04654	16.6236	0.334369	3.1299	0.00174867	0.00991354	-0.391587	15.2887	0.354368	-1.10503	0.269147	0.461821	CDS			acetoacetyl-CoA reductase CDS	3-oxoacyl-[acyl-carrier protein] reductase (EC 1.1.1.100)
	CJ015_01205		0.869747	16.6591	0.304167	2.85944	0.00424386	0.0108787	0.282715	15.4877	0.306873	0.921279	0.356905	0.483764	0.309653	16.4201	0.289103	1.07108	0.284132	0.425355	0.0470405	13.731	0.276878	0.169896	0.865092	0.918756	0.167629	26.9244	0.306542	0.54684	0.584489	0.784652	0.0956432	20.0721	0.418955	0.22829	0.819421	0.904581	0.020827	28.8905	0.278909	0.074673	0.940475	0.972715	CDS			tripartite tricarboxylate transporter substrate binding protein CDS	putative exported protein
	CJ015_01210		0.421415	8.21368	0.425087	0.991362	0.321509	0.440477	0.338572	8.79394	0.399099	0.84834	0.396248	0.522843	0.344948	8.71534	0.439713	0.784486	0.432755	0.576246	-0.927424	11.5473	0.379826	-2.44171	0.0146179	0.0425125	-0.148827	12.894	0.333487	-0.446275	0.655399	0.826482	-0.579901	16.1262	0.329894	-1.75784	0.0787747	0.188358	-0.25592	17.2	0.369274	-0.693036	0.488287	0.673953	CDS			zinc-binding dehydrogenase CDS	Alcohol dehydrogenase (EC 1.1.1.1)
	CJ015_01215		-0.322116	324.573	0.118023	-2.72926	0.00634762	0.0156116	-0.388605	364.417	0.107809	-3.60456	0.000312684	0.0010441	-0.0811087	400.167	0.0899932	-0.901275	0.367442	0.513071	0.943584	289.954	0.22899	4.12063	3.77842e-05	0.000271849	0.704018	291.345	0.199339	3.53176	0.000412798	0.00408368	0.421627	331.392	0.156052	2.70184	0.00689573	0.0297653	0.904252	458.373	0.161049	5.61477	1.96821e-08	3.21754e-07	CDS			IclR family transcriptional regulator CDS	Transcriptional regulator, IclR family
	CJ015_01220		0.504604	3.19759	0.589545	0.855921	0.392041	0.512599	-0.142265	2.88405	0.608432	-0.233822	0.815123	0.873851	0.583812	3.80342	0.566512	1.03054	0.302757	0.445724	-0.404725	3.76895	0.498061	-0.812601	0.416447	0.563795	0.334642	4.02996	0.461743	0.724737	0.468613	0.702364	-0.89326	4.817	0.491764	-1.81644	0.0693029	0.171767	-0.512329	9.33937	0.441021	-1.16169	0.245362	0.43445	CDS			carnitine dehydratase CDS	Alpha-methylacyl-CoA racemase (EC 5.1.99.4)
	CJ015_01225		-1.0064	5.32527	0.519993	-1.93542	0.0529392	0.0995805	-0.731714	6.25228	0.479174	-1.52703	0.126753	0.211655	-1.059	6.0609	0.476033	-2.22464	0.0261055	0.0613608	0.581516	6.11633	0.428091	1.35839	0.174339	0.298694	0.0657311	3.60808	0.46447	0.141519	0.88746	0.95144	-0.843222	7.96282	0.538646	-1.56545	0.117478	0.25268	-1.35026	10.9746	0.395643	-3.41281	0.000642967	0.00407713	CDS			PaaI family thioesterase CDS	FIG00433392: hypothetical protein
	CJ015_01230	bfrZ	0.514589	14.3466	0.337152	1.52628	0.12694	0.207001	-0.297743	12.0762	0.321799	-0.925246	0.354838	0.481996	-0.23276	12.5092	0.327648	-0.710396	0.477459	0.617427	0.509814	11.4402	0.340975	1.49517	0.134871	0.244845	1.15989	16.7508	0.360816	3.21462	0.00130615	0.0103638	0.0893858	12.6321	0.345017	0.259077	0.795576	0.890621	0.137148	17.1053	0.351657	0.390004	0.696534	0.82355	CDS			bfrZ CDS	Ferrichrome-iron receptor
	CJ015_01235	bupR	0.251967	102.979	0.154568	1.63014	0.103073	0.17382	0.377333	121.611	0.137852	2.73723	0.00619589	0.0154334	0.160408	115.948	0.150118	1.06855	0.285274	0.426799	0.109163	101.419	0.137127	0.79607	0.425992	0.573034	0.5288	123.809	0.203018	2.6047	0.00919543	0.0516962	0.404934	152.406	0.176141	2.29891	0.0215098	0.0726562	0.443761	165.352	0.194473	2.28186	0.0224974	0.0759245	CDS			bupR CDS	Iron siderophore sensor protein
yes	CJ015_01240	bupI	-0.289248	7.18966	0.44011	-0.657218	0.511041	0.622537	1.26902	14.6561	0.317014	4.00304	6.25326e-05	0.000236657	1.23387	14.48	0.306645	4.02379	5.72701e-05	0.000252399	-1.59667	18.4196	0.344949	-4.6287	3.67966e-06	3.35171e-05	-0.821675	11.3301	0.376819	-2.18056	0.0292163	0.120687	-0.422076	32.8123	0.294686	-1.43229	0.152061	0.303595	-0.291195	42.0626	0.392796	-0.741339	0.458488	0.651136	CDS			bupI CDS	RNA polymerase sigma-54 factor RpoN
	CJ015_01245		0.0262797	4.3228	0.485645	0.0541129	0.956845	0.96939	0.506614	6.26339	0.420323	1.2053	0.228089	0.339654	0.486665	6.54891	0.405047	1.2015	0.229556	0.36196	-0.522634	6.03601	0.422229	-1.2378	0.215791	0.350026	-0.338018	6.37287	0.429796	-0.786461	0.431598	0.673321	-0.0389675	9.45942	0.388246	-0.100368	0.920052	0.956356	-0.210926	13.2145	0.372966	-0.565536	0.571709	0.7395	CDS			PepSY domain-containing protein CDS	FIG138928: iron-regulated membrane protein
	CJ015_01250		0.261309	0.560757	0.80814	0.323346	0.746433	0.822106	-0.0215009	0.570014	0.826364	-0.0260186	0.979242	0.986028	0.443923	0.744939	0.775991	0.572073	0.567273	0.695671	0.0659001	0.778739	0.808287	0.0815306	0.93502	0.958518	0.112804	0.531463	0.353239	0.319343	0.749467	NA	-0.0310271	0.900826	0.616776	-0.0503054	0.959879	NA	-0.060213	1.41146	0.598757	-0.100563	0.919897	NA	CDS			DUF3325 domain-containing protein CDS	putative iron uptake protein
	CJ015_01255	mnmH	-0.105472	125.369	0.137097	-0.769325	0.4417	0.560876	-0.23268	137.962	0.131305	-1.77206	0.076384	0.13788	-0.0218495	148.181	0.1307	-0.167173	0.867234	0.913329	-0.406849	163.799	0.116124	-3.50356	0.000459085	0.00234593	-0.172751	163.669	0.165019	-1.04685	0.295167	0.550007	-0.234129	166.211	0.236144	-0.991467	0.321458	0.504154	-0.120937	235.126	0.171416	-0.705517	0.480489	0.668194	CDS			mnmH CDS	Selenophosphate-dependent tRNA 2-selenouridine synthase
	CJ015_01260	selD	0.0805755	101.845	0.14377	0.560445	0.575176	0.677901	-0.0994138	110.28	0.135927	-0.731377	0.464549	0.591023	-0.0522783	115.525	0.135492	-0.38584	0.699615	0.801105	-0.566571	136.487	0.104271	-5.43362	5.52209e-08	7.27644e-07	-0.206728	146.812	0.16151	-1.27997	0.200555	0.435592	-0.470634	155.593	0.207948	-2.26323	0.0236215	0.0779474	-0.389947	202.394	0.208265	-1.87236	0.0611569	0.160984	CDS			selD CDS	Selenide,water dikinase (EC 2.7.9.3)
	CJ015_01265		-0.262561	6.04504	0.474988	-0.552773	0.580419	0.682234	0.555004	9.21882	0.36064	1.53894	0.123818	0.207518	0.757312	10.4108	0.371132	2.04054	0.0412962	0.0900478	-1.32608	13.1032	0.398804	-3.32514	0.000883754	0.00405762	-0.926486	11.0562	0.426966	-2.16993	0.0300122	0.122874	-0.618383	18.208	0.396557	-1.55938	0.118907	0.254248	-0.524845	27.327	0.338851	-1.5489	0.121407	0.267535	CDS		a	RidA family protein CDS	Bona fide RidA/YjgF/TdcF/RutC subgroup
	CJ015_01270		-0.255338	1.14806	0.772993	-0.330324	0.741155	0.817421	-0.281714	1.32633	0.76366	-0.368899	0.712203	0.800143	-0.20478	1.40598	0.724968	-0.282468	0.777585	0.855956	0.286725	1.31638	0.776798	0.369111	0.712045	0.809158	-0.0615506	1.38355	0.498515	-0.123468	0.901737	NA	-0.191158	1.32032	0.602855	-0.317088	0.751177	NA	-0.777506	2.98151	0.543443	-1.4307	0.152515	NA	CDS			pyridoxal phosphate-dependent aminotransferase CDS	Aspartate aminotransferase
	CJ015_01275	accC_1	0.138317	59.1299	0.177387	0.779747	0.43554	0.555343	0.242864	69.2146	0.157065	1.54627	0.12204	0.205327	-0.212582	62.1799	0.19088	-1.11369	0.265412	0.403888	-0.28557	69.0642	0.201682	-1.41594	0.156792	0.276716	-0.0304781	83.9384	0.248646	-0.122576	0.902443	0.958283	-0.0494932	95.2028	0.261186	-0.189494	0.849706	0.920246	-0.429363	103.241	0.237077	-1.81107	0.0701299	0.177221	CDS			accC_1 CDS	Biotin carboxylase of acetyl-CoA carboxylase (EC 6.3.4.14)
	CJ015_01280	accB_1	0.301602	0.232528	0.712482	0.423311	0.672068	0.760481	0.0834363	0.19204	0.795002	0.104951	0.916415	0.943368	0.602059	0.366396	0.802869	0.749885	0.453324	0.595531	0.0581584	0.124202	0.719019	0.0808858	0.935533	0.958834	0.137837	0.363357	0.380049	0.362683	0.716842	NA	-0.353393	0.399765	0.585133	-0.603953	0.545875	NA	-1.4279	2.83617	0.566083	-2.52241	0.0116552	NA	CDS			accB_1 CDS	Biotin carboxyl carrier protein
	CJ015_01285		1.06829	0.869986	0.792098	1.34868	0.177438	0.27282	0.838841	0.740625	0.81505	1.02919	0.303391	0.426149	0.708853	0.597735	0.792224	0.894763	0.370914	0.516264	-0.873827	0.987521	0.783098	-1.11586	0.264482	0.406516	-0.57975	3.09807	0.494164	-1.17319	0.240718	0.484569	-0.530803	1.68131	0.588448	-0.902039	0.367036	NA	-0.838967	2.43693	0.566947	-1.4798	0.138927	NA	CDS			hypothetical protein CDS	hypothetical protein
	CJ015_01290	hutG_1	-0.0708248	1.3272	0.745007	-0.0950659	0.924262	0.947601	0.145883	1.36068	0.730522	0.199697	0.841717	0.89203	0.685616	2.09358	0.634227	1.08103	0.279685	0.420725	-0.358979	1.55984	0.623561	-0.575692	0.564824	0.695065	-0.768854	2.81375	0.50062	-1.5358	0.124587	NA	-1.05041	3.53879	0.57174	-1.83721	0.0661786	0.165993	-1.94698	12.5775	0.449792	-4.32861	1.5005e-05	0.000150704	CDS			hutG_1 CDS	N-formylglutamate deformylase (EC 3.5.1.68)
	CJ015_01295		0.690106	2.15483	0.630423	1.09467	0.27366	0.3871	0.224283	1.99855	0.638886	0.351053	0.725548	0.810768	0.42649	2.16792	0.625888	0.681416	0.495608	0.632626	-0.622685	2.96367	0.574573	-1.08373	0.278483	0.423045	-1.02903	6.7254	0.416604	-2.47003	0.01351	0.0690858	-0.915649	4.04509	0.515468	-1.77635	0.0756759	0.184098	-1.49552	8.72787	0.420607	-3.55562	0.000377084	0.00254891	CDS			phosphoglycerate dehydrogenase CDS	D-3-phosphoglycerate dehydrogenase (EC 1.1.1.95)
	CJ015_01300		0.412726	3.03106	0.592679	0.696374	0.486194	0.60128	0.145557	2.90554	0.57298	0.254036	0.799468	0.862892	0.324707	3.44164	0.542706	0.598311	0.549633	0.681048	-0.147952	3.02433	0.522676	-0.283066	0.777126	0.859788	-0.488652	6.129	0.438207	-1.11512	0.264801	0.514208	-0.908513	5.85097	0.457282	-1.98677	0.046948	0.130223	-1.77292	14.1849	0.395494	-4.48281	7.36676e-06	8.04758e-05	CDS			Zn-dependent hydrolase CDS	Allantoate amidohydrolase (EC 3.5.3.9)
	CJ015_01305		0.289427	7.74803	0.406146	0.712618	0.476082	0.591829	-0.228809	7.08733	0.425982	-0.537133	0.591176	0.700732	0.180087	8.06999	0.378668	0.475579	0.634375	0.750142	-0.511736	9.82391	0.42887	-1.19322	0.232783	0.369914	-1.09662	18.0832	0.322863	-3.39656	0.000682386	0.00615616	-0.931313	12.3041	0.44727	-2.08222	0.0373226	0.108759	-1.86001	37.2113	0.38665	-4.81057	1.50499e-06	1.85014e-05	CDS			ABC transporter ATP-binding protein CDS	Oligopeptide transport system permease protein OppB (TC 3.A.1.5.1)
	CJ015_01310		0.154014	2.2397	0.63055	0.244253	0.807035	0.868381	-0.383124	2.47569	0.640677	-0.597999	0.549841	0.667296	-0.12667	2.42584	0.626453	-0.202202	0.839759	0.899526	0.776876	1.89073	0.61771	1.25767	0.208511	0.342241	-0.800244	5.5082	0.456781	-1.75192	0.0797873	0.241056	-1.3644	6.56732	0.543724	-2.50936	0.0120949	0.046426	-1.88754	10.5925	0.466213	-4.04867	5.15092e-05	0.000443017	CDS			ABC transporter permease CDS	Putative polyamine transporter; Oligopeptide transport system permease protein OppC (TC 3.A.1.5.1)
	CJ015_01315		-0.478217	9.50736	0.385704	-1.23985	0.215029	0.318062	-0.947441	9.84385	0.384327	-2.4652	0.0136938	0.0313122	-0.345957	12.4978	0.346198	-0.999305	0.317647	0.462074	0.0654064	11.9276	0.299548	0.21835	0.827156	0.89323	-1.05023	16.5301	0.338545	-3.10219	0.00192092	0.0144697	-1.28596	14.3538	0.430779	-2.98521	0.00283385	0.0147951	-1.1749	29.6929	0.397924	-2.95258	0.00315128	0.0156377	CDS			ABC transporter permease CDS	Putative polyamine transporter;
	CJ015_01320		-0.270042	11.5434	0.454263	-0.594461	0.552203	0.659588	0.12807	15.3857	0.303588	0.421854	0.673132	0.767578	-0.317312	14.3833	0.349394	-0.908177	0.363785	0.509447	-0.840338	20.8025	0.471175	-1.78349	0.0745061	0.15673	-2.05771	41.1554	0.329378	-6.24725	4.17731e-10	1.14666e-08	-2.19889	63.034	0.342345	-6.42303	1.33592e-10	3.14213e-09	-3.52456	152.659	0.351734	-10.0205	1.23843e-23	5.09748e-22	CDS			peptide ABC transporter substrate-binding protein CDS	Oligopeptide ABC transporter, periplasmic oligopeptide-binding protein OppA (TC 3.A.1.5.1)
	CJ015_01325		-0.761108	3.72191	0.564114	-1.34921	0.177269	0.272648	-0.672829	4.07323	0.520448	-1.29279	0.196084	0.30145	-0.522896	4.26	0.483741	-1.08094	0.279723	0.420725	-0.313559	5.46898	0.54135	-0.579217	0.562443	0.693761	-1.72463	10.7053	0.44564	-3.87	0.000108833	0.00130998	-2.25901	13.8835	0.466236	-4.8452	1.26484e-06	1.63331e-05	-3.40897	35.7276	0.372054	-9.16257	5.06735e-20	1.85401e-18	CDS			lactam utilization protein LamB CDS	Lactam utilization protein LamB
	CJ015_01330		-0.971	13.2154	0.357216	-2.71825	0.00656292	0.0160587	-1.52702	14.0742	0.343521	-4.44521	8.78043e-06	3.79299e-05	-1.27734	14.4135	0.330558	-3.8642	0.000111454	0.000470027	0.192575	17.5159	0.423559	0.454659	0.649355	0.762007	-1.19355	18.1644	0.341677	-3.49321	0.000477246	0.00459311	-1.89484	20.2949	0.327755	-5.78126	7.41414e-09	1.36172e-07	-2.59504	41.8358	0.289476	-8.96462	3.11362e-19	1.07118e-17	CDS			hypothetical protein CDS	Allophanate hydrolase 2 subunit 2 (EC 3.5.1.54)
	CJ015_01335		-1.81919	7.31152	0.520545	-3.49478	0.000474452	0.00147892	-1.30935	8.39877	0.443553	-2.95196	0.0031576	0.00850347	-1.90572	8.00378	0.46132	-4.13102	3.61159e-05	0.000165877	-0.153688	12.3014	0.637881	-0.240936	0.809605	0.880765	-1.94599	11.1336	0.429997	-4.52559	6.0227e-06	9.95149e-05	-1.72392	14.2805	0.491583	-3.50688	0.000453391	0.00324052	-3.33558	28.1315	0.361477	-9.22764	2.76665e-20	1.02034e-18	CDS			allophanate hydrolase subunit 1 CDS	Allophanate hydrolase 2 subunit 1 (EC 3.5.1.54)
	CJ015_01340	aatA	-2.17933	70.7565	0.269372	-8.09043	5.94541e-16	5.87308e-15	-0.488119	103.142	0.240538	-2.02928	0.0424295	0.083356	-0.699247	101.602	0.281739	-2.4819	0.0130685	0.0336973	0.193639	110.321	0.616975	0.313851	NA	NA	-2.36881	88.9645	0.211287	-11.2113	3.58723e-29	2.01672e-27	-1.04792	166.297	0.395185	-2.65171	0.00800842	0.0335321	-2.23834	361.975	0.301671	-7.4198	1.17295e-13	3.07234e-12	CDS			aatA CDS	Aspartate aminotransferase (EC 2.6.1.1)
	CJ015_01345		-0.200384	330.487	0.145714	-1.37519	0.169073	0.26274	-0.0843852	386.999	0.142319	-0.592931	0.553227	0.669711	-0.0719461	396.615	0.150578	-0.477801	0.632792	0.749307	0.412724	339.732	0.35097	1.17595	0.239613	0.377824	0.490138	334.968	0.190848	2.5682	0.0102227	0.0557309	0.481982	394.733	0.171643	2.80804	0.00498434	0.0231865	0.552123	497.444	0.166293	3.32018	0.000899589	0.0054424	CDS			GntR family transcriptional regulator CDS	Transcriptional regulator, GntR family
	CJ015_01350		0.125854	15.3777	0.291996	0.431012	0.666459	0.756152	0.381448	19.738	0.254373	1.49956	0.133727	0.221264	0.319675	19.7005	0.267138	1.19667	0.231437	0.364174	-0.0737074	16.9239	0.265488	-0.27763	0.781296	0.862977	0.458058	17.4049	0.325212	1.40849	0.158986	0.375282	0.58914	23.445	0.28216	2.08796	0.0368014	0.107904	0.622508	28.4337	0.290641	2.14185	0.0322058	0.0986503	CDS			dihydrodipicolinate synthase family protein CDS	4-hydroxy-tetrahydrodipicolinate synthase (EC 4.3.3.7)
	CJ015_01355		0.554439	264.653	0.106984	5.18242	2.19024e-07	1.1011e-06	-0.0828017	248.439	0.105994	-0.78119	0.434691	0.561364	0.133519	267.239	0.106811	1.25005	0.211282	0.340537	0.988812	180.301	0.187318	5.27878	1.30048e-07	1.58045e-06	0.368662	373.034	0.143388	2.57108	0.0101381	0.0553754	0.292504	271.656	0.171969	1.70091	0.0889598	0.206394	0.36705	384.677	0.177626	2.06642	0.038789	0.113463	CDS			LysR family transcriptional regulator CDS	LysR-family transcriptional regulator
	CJ015_01360		0.83285	3.51717	0.591732	1.40748	0.159286	0.249799	0.868609	4.08138	0.553597	1.56903	0.116641	0.197701	1.51403	5.92397	0.509833	2.96966	0.00298129	0.0092586	-0.648996	3.67351	0.536188	-1.21039	0.22613	0.362658	-0.489992	7.7437	0.392811	-1.2474	0.212252	0.450705	-0.0711596	6.77561	0.455819	-0.156114	0.875943	0.934392	-0.00967956	15.143	0.364652	-0.0265447	0.978823	0.990642	CDS			CoA transferase CDS	CAIB/BAIF family protein
	CJ015_01365		1.13439	7.77718	0.424675	2.6712	0.00755799	0.018187	0.947352	8.31024	0.39403	2.40427	0.0162049	0.036225	1.08953	8.75334	0.400409	2.72105	0.00650741	0.0183872	-0.933139	8.38142	0.481591	-1.93762	0.0526698	0.11833	-0.197561	16.737	0.332038	-0.594994	0.551848	0.762592	-0.114479	15.6036	0.328439	-0.348554	0.727424	0.844465	-0.221423	22.4819	0.332309	-0.666315	0.505209	0.687228	CDS			tripartite tricarboxylate transporter substrate binding protein CDS	Tricarboxylate transport protein TctC
	CJ015_01370		0.470881	13.2155	0.34348	1.37091	0.170402	0.264292	0.0846481	13.4877	0.324466	0.260884	0.794182	0.860588	0.475415	16.5327	0.336143	1.41432	0.157267	0.270091	0.381265	10.9842	0.356799	1.06857	0.285263	0.430093	0.106834	20.1317	0.296322	0.360533	0.718449	0.862711	-0.350487	20.9174	0.311807	-1.12405	0.260992	0.437836	0.283185	28.1352	0.349251	0.810835	0.417461	0.611737	CDS			acyl-CoA dehydrogenase CDS	probable acyl-CoA dehydrogenase
	CJ015_01375		-0.639537	1.15379	0.754151	-0.848023	0.396425	0.516107	0.704549	2.45892	0.597252	1.17965	0.238139	0.352105	0.666989	2.3333	0.606187	1.1003	0.2712	0.410975	0.0241694	2.10325	0.607174	0.0398063	0.968248	0.978679	-0.499246	1.3685	0.494805	-1.00898	0.312986	NA	0.13707	3.50525	0.49467	0.277094	0.781708	0.881093	0.0879841	4.65763	0.488828	0.17999	0.85716	NA	CDS			acyl dehydratase CDS	Acyl dehydratase
	CJ015_01380		0.443873	1.42134	0.700937	0.633256	0.526566	0.637709	0.429099	1.61683	0.674775	0.635915	0.524832	0.64553	0.543485	1.71011	0.676244	0.803682	0.421581	0.566722	0.0737437	1.54041	0.63878	0.115445	0.908093	0.944238	0.0244862	2.07324	0.501101	0.0488647	0.961027	NA	0.0347266	2.26945	0.594874	0.0583764	0.953449	NA	0.186764	3.00521	0.55876	0.334247	0.738193	NA	CDS			hypothetical protein CDS	FIG00433290: hypothetical protein
	CJ015_01385		0.814228	1.47763	0.717026	1.13556	0.256139	0.367524	0.797603	1.63675	0.713269	1.11823	0.263467	0.381784	1.52846	2.57298	0.642524	2.37883	0.0173677	0.0433289	-0.737051	1.6859	0.659429	-1.11771	0.263691	0.405698	-0.539903	3.65299	0.492252	-1.0968	0.272729	0.525179	-0.44027	3.33038	0.546987	-0.804899	0.420878	0.599916	0.0111247	6.99252	0.474027	0.0234684	0.981277	0.992025	CDS			hypothetical protein CDS	protein of unknown function DUF35
	CJ015_01390		0.462317	9.60816	0.410712	1.12565	0.260314	0.3724	-0.461895	7.57528	0.409654	-1.12752	0.259521	0.376978	0.601482	10.2423	0.390735	1.53936	0.123716	0.224195	-0.545439	10.1864	0.319642	-1.70641	0.087932	0.17702	-0.111143	15.2377	0.393015	-0.282796	0.777333	0.893642	-0.91895	10.8976	0.464011	-1.98045	0.047653	0.131388	-0.365699	23.0506	0.311885	-1.17254	0.240979	0.429679	CDS			hypothetical protein CDS	Acetyl-CoA acetyltransferase
	CJ015_01395		0.342039	10.2041	0.414722	0.824744	0.409517	0.530126	0.32983	11.3411	0.364404	0.90512	0.365402	0.49244	0.413778	12.2662	0.3889	1.06397	0.287342	0.429089	0.906484	7.25375	0.486884	1.86181	0.0626306	0.136397	0.463619	12.3942	0.355085	1.30566	0.191669	0.423072	-0.299449	17.5698	0.317222	-0.943972	0.345184	0.527786	-0.452565	26.7342	0.293651	-1.54117	0.123276	0.270055	CDS			enoyl-CoA hydratase/isomerase family protein CDS	Enoyl-CoA hydratase [branched-chain amino acid degradation] (EC 4.2.1.17)
	CJ015_01400		-0.178321	31.9528	0.246842	-0.722408	0.470043	0.586758	0.668558	47.564	0.207189	3.2268	0.00125183	0.00372135	0.912083	54.2913	0.21128	4.31694	1.5821e-05	7.67833e-05	0.0356912	35.566	0.218089	0.163654	0.870003	0.920845	-1.25892	67.1442	0.227596	-5.53136	3.17755e-08	7.25173e-07	-1.24486	144.138	0.439975	-2.82939	0.00466361	0.0219604	-1.46237	220.113	0.199423	-7.33298	2.25085e-13	5.86237e-12	CDS			acyl-CoA dehydrogenase CDS	Butyryl-CoA dehydrogenase (EC 1.3.99.2)
	CJ015_01405		0.807003	23.4969	0.281312	2.86871	0.00412154	0.0105822	0.969447	29.809	0.234361	4.13656	3.52557e-05	0.000139943	0.999251	30.9412	0.280283	3.56515	0.000363643	0.00140054	-0.322192	23.3596	0.354724	-0.90829	0.363725	0.511615	-0.367288	47.9483	0.270249	-1.35907	0.174123	0.399358	-1.20338	93.4394	0.353011	-3.4089	0.000652265	0.00441548	-1.29835	122.795	0.242845	-5.34643	8.97036e-08	1.34264e-06	CDS			tripartite tricarboxylate transporter substrate binding protein CDS	putative exported protein
	CJ015_01410		0.433325	18.8759	0.298899	1.44974	0.147132	0.234579	-0.00577135	19.1697	0.309654	-0.0186381	0.98513	0.989878	0.487652	22.5806	0.271349	1.79714	0.0723133	0.144416	-0.0197002	18.8295	0.263757	-0.0746905	0.940461	0.962833	-0.016091	28.8377	0.2851	-0.0564398	0.954991	0.980251	-0.775138	32.4911	0.369751	-2.09638	0.0360486	0.106483	-0.284211	47.3155	0.265673	-1.06978	0.28472	0.478686	CDS			CoA-binding protein CDS	Enoyl-CoA hydratase (EC 4.2.1.17)
	CJ015_01415		0.336148	9.78575	0.409154	0.821568	0.411323	0.531315	-0.103123	9.20814	0.3744	-0.275434	0.782983	0.853796	0.390227	10.3169	0.39407	0.990247	0.322053	0.466258	0.154588	8.75654	0.356541	0.433577	0.664595	0.773794	0.057612	14.5743	0.352011	0.163665	0.869995	0.941915	-0.415626	12.6739	0.39918	-1.0412	0.297783	0.479322	0.291947	16.242	0.418148	0.698191	0.485058	0.671708	CDS			enoyl-CoA hydratase/isomerase family protein CDS	Enoyl-CoA hydratase (EC 4.2.1.17)
	CJ015_01420		0.191289	846.261	0.0902125	2.12042	0.0339704	0.0681542	-0.173773	872.565	0.0717416	-2.42221	0.0154265	0.0346626	-0.0765622	910.102	0.0832454	-0.919717	0.357721	0.502948	0.508095	748.581	0.137089	3.70632	0.00021029	0.00121486	0.532315	991.054	0.129444	4.11232	3.917e-05	0.000524924	0.214235	925.244	0.143861	1.48918	0.13644	0.280953	0.347226	1204.55	0.143317	2.42278	0.0154023	0.0566677	CDS			IclR family transcriptional regulator CDS	Transcriptional regulator, IclR family
	CJ015_01425		-0.28603	8.94452	0.373783	-0.765231	0.444134	0.562625	-0.0498457	10.9051	0.329586	-0.151237	0.879789	0.916906	0.284601	11.8473	0.306754	0.927783	0.35352	0.498128	0.953372	7.64378	0.328364	2.9034	0.00369138	0.0134862	-0.13458	10.1527	0.401374	-0.3353	0.737399	0.872762	-0.842841	19.4063	0.3753	-2.24578	0.024718	0.0804733	-0.673631	26.9773	0.278759	-2.41654	0.0156688	0.0573734	CDS			ABC transporter substrate-binding protein CDS	Branched-chain alpha-keto acid dehydrogenase, E1 component, alpha subunit (EC 1.2.4.4)
	CJ015_01430		0.0338128	2.76399	0.602879	0.0560855	0.955274	0.968685	0.60293	3.99183	0.525733	1.14684	0.251449	0.367744	0.289908	3.32778	0.540732	0.53614	0.591862	0.714996	0.227721	2.49275	0.524354	0.434289	0.664079	0.773384	-0.641543	5.18023	0.447545	-1.43347	0.151723	0.36697	-0.369565	7.08972	0.427523	-0.864434	0.387349	0.567423	-0.846089	8.9001	0.401366	-2.10802	0.0350291	0.105288	CDS			alpha-ketoacid dehydrogenase subunit beta CDS	Branched-chain alpha-keto acid dehydrogenase, E1 component, beta subunit (EC 1.2.4.4)
	CJ015_01435		0.333523	7.18391	0.428972	0.777492	0.436868	0.556363	0.118194	7.13412	0.400738	0.294941	0.768039	0.843313	0.211581	7.09267	0.417894	0.506302	0.612644	0.732046	0.466555	5.76472	0.42486	1.09814	0.272145	0.415841	0.13307	10.6134	0.374095	0.35571	0.722057	0.865043	-0.669563	11.906	0.376534	-1.77823	0.0753664	0.183636	-0.720098	15.9496	0.35195	-2.04602	0.0407543	0.118087	CDS			enoyl-CoA hydratase/isomerase family protein CDS	Enoyl-CoA hydratase [branched-chain amino acid degradation] (EC 4.2.1.17)
	CJ015_01440		-0.259606	3.97469	0.582164	-0.445933	0.655646	0.747115	-0.39208	4.71326	0.568089	-0.690174	0.490085	0.613404	-0.430454	4.37029	0.586104	-0.734433	0.462685	0.603559	0.40239	4.56477	0.536706	0.749739	0.453412	0.600157	-0.237601	4.45034	0.46074	-0.515694	0.606068	0.797823	-0.236671	4.93148	0.548142	-0.43177	0.665909	0.799229	-0.699081	7.32804	0.432174	-1.61759	0.10575	0.240245	CDS			dihydrolipoamide acyltransferase CDS	Dihydrolipoamide acyltransferase component of branched-chain alpha-keto acid dehydrogenase complex (EC 2.3.1.168)
	CJ015_01445		0.339144	4.93345	0.513557	0.660384	0.509008	0.621155	-0.0593944	4.81488	0.489947	-0.121226	0.903512	0.933473	-0.104271	4.59474	0.477531	-0.218356	0.827152	0.890679	0.60562	4.00239	0.51814	1.16883	0.242471	0.381176	0.00863001	7.61583	0.411857	0.0209539	0.983282	0.994023	-0.595233	7.63484	0.432586	-1.37599	0.168826	0.327197	-0.784418	9.47533	0.407023	-1.92721	0.053954	0.146225	CDS			acyl-CoA dehydrogenase CDS	Probable acyl-CoA dehydrogenase (EC 1.3.99.-)
	CJ015_01450		0.266182	15.0648	0.291799	0.91221	0.361658	0.483051	0.0559898	16.6461	0.278985	0.200691	0.84094	0.89203	0.177352	17.5695	0.265222	0.668694	0.503691	0.640127	0.356137	14.1308	0.265903	1.33935	0.180456	0.306169	0.0094104	21.9266	0.277853	0.0338683	0.972982	0.989677	-0.00108062	21.3861	0.356328	-0.00303265	0.99758	0.998013	-0.222022	31.7683	0.276827	-0.802023	0.42254	0.617404	CDS			acyl-CoA synthetase CDS	O-succinylbenzoic acid--CoA ligase (EC 6.2.1.26)
	CJ015_01455		0.778929	12.4957	0.339832	2.2921	0.0218999	0.0464465	0.136114	11.2572	0.333066	0.408668	0.682783	0.774898	0.789976	14.3367	0.295967	2.66914	0.00760464	0.021102	-0.441011	12.2253	0.276934	-1.59248	0.111277	0.211896	0.172011	20.3758	0.320444	0.53679	0.591413	0.788664	-0.478148	17.9712	0.337173	-1.41811	0.156159	0.309898	0.14805	28.5476	0.273227	0.54186	0.587915	0.749248	CDS			MmgE/PrpD family protein 4 CDS	Immune-responsive protein 1
	CJ015_01460		1.43777	46.6034	0.229857	6.25505	3.97397e-10	2.5694e-09	0.672857	38.3816	0.227603	2.95627	0.00311381	0.00840219	0.761497	40.4633	0.240687	3.16384	0.00155701	0.00518823	-0.426443	34.1049	0.249106	-1.71189	0.086917	0.175518	0.170416	91.9753	0.22551	0.755693	0.449833	0.688261	-0.526169	76.0603	0.252428	-2.08443	0.037121	0.108446	-0.267788	90.803	0.241561	-1.10857	0.267615	0.459919	CDS			amino acid-binding protein CDS	putative leu/ile/val-binding protein precursor
	CJ015_01465		0.156956	4.32944	0.526366	0.298188	0.76556	0.837889	-0.218853	4.6145	0.471884	-0.463786	0.642801	0.74504	-0.106355	4.54114	0.467352	-0.227569	0.819981	0.885923	-0.102501	5.4387	0.439907	-0.233005	0.815757	0.885199	-0.323504	7.07093	0.427456	-0.756812	0.449163	0.688149	-0.0810607	4.8803	0.469193	-0.172766	0.862835	0.927412	-0.588248	8.28538	0.422701	-1.39164	0.164031	0.329157	CDS			branched-chain amino acid ABC transporter permease CDS	Branched-chain amino acid ABC transporter, permease protein
	CJ015_01470		0.834815	5.11103	0.501817	1.66358	0.0961954	0.16372	0.605032	5.25162	0.492946	1.22738	0.21968	0.329794	1.02427	6.33776	0.474781	2.15736	0.0309777	0.070935	-0.106155	4.27758	0.478341	-0.221923	0.824374	0.891251	0.0790737	8.03369	0.387619	0.203999	0.838355	0.927259	0.232568	6.95068	0.43172	0.538701	0.590093	0.740226	0.0869861	14.3154	0.348011	0.249952	0.802624	0.88805	CDS			branched-chain amino acid ABC transporter permease CDS	Branched-chain amino acid transport ATP-binding protein LivG (TC 3.A.1.4.1)
	CJ015_01475		2.19076	3.08286	0.658156	3.32864	0.000872721	0.00259864	1.37537	1.93549	0.684849	2.00828	0.0446132	0.0869242	1.65482	2.1327	0.64583	2.56231	0.0103977	0.0275454	-1.63092	2.21788	0.62652	-2.60314	0.00923732	0.0287922	0.264757	6.59226	0.441009	0.600344	0.548277	0.760527	-0.259544	4.57671	0.501397	-0.517642	0.604708	0.751561	-0.552274	7.9416	0.419504	-1.31649	0.188009	0.361832	CDS		b	ABC transporter ATP-binding protein CDS	Branched-chain amino acid transport ATP-binding protein LivG (TC 3.A.1.4.1)
	CJ015_01480	lpdA_1	-0.142164	52.4659	0.191632	-0.741861	0.458171	0.575387	-0.252189	59.1276	0.173368	-1.45465	0.145767	0.237497	0.116986	66.0302	0.207839	0.56287	0.573523	0.70047	-0.146545	64.1108	0.143106	-1.02403	0.30582	0.452128	-0.0534989	61.516	0.283304	-0.188839	0.850219	0.933216	-0.277456	69.8058	0.278401	-0.996605	0.318956	0.501668	0.134801	99.7125	0.267787	0.503389	0.614691	0.76949	CDS			lpdA_1 CDS	Dihydrolipoamide dehydrogenase of branched-chain alpha-keto acid dehydrogenase (EC 1.8.1.4)
	CJ015_01485		0.216254	477.437	0.101715	2.12609	0.033496	0.0674567	0.271074	548.638	0.0908325	2.98433	0.00284202	0.00774691	-0.0295221	514.476	0.14169	-0.208356	0.834951	0.897062	-0.0961098	507.998	0.179652	-0.534978	0.592665	0.718582	0.386777	592.83	0.208265	1.85714	0.0632915	0.205475	0.791291	592.659	0.212981	3.71532	0.000202947	0.00164426	0.688484	634.088	0.2056	3.34866	0.000812037	0.00498833	CDS			TetR/AcrR family transcriptional regulator CDS	Transcriptional regulator, TetR family
	CJ015_01490		0.617104	6.85691	0.428239	1.44103	0.149577	0.237686	0.266416	7.24006	0.393199	0.677561	0.49805	0.620138	0.147201	7.37018	0.396464	0.371284	0.710426	0.808759	-0.10585	6.43652	0.404593	-0.261621	0.793614	0.87084	-0.0719867	10.9866	0.389125	-0.184996	0.853232	0.935188	-0.27455	11.0147	0.360531	-0.761516	0.446349	0.622028	-0.645141	15.9368	0.346803	-1.86025	0.0628499	0.163956	CDS			amidohydrolase CDS	PROBABLE ANTIBIOTIC-RESISTANCE PROTEIN
	CJ015_01495		0.104369	23.3918	0.294836	0.353991	0.723346	0.801654	-0.25754	24.4778	0.279098	-0.922757	0.356134	0.483073	-0.017239	26.351	0.271809	-0.0634234	0.949429	0.969445	0.0626174	24.4199	0.263391	0.237736	0.812086	0.882441	-0.067397	32.6553	0.252905	-0.266492	0.789861	0.900633	-0.0683112	26.8113	0.287767	-0.237384	0.812359	0.902814	0.0515702	38.826	0.248608	0.207436	0.83567	0.909881	CDS			tripartite tricarboxylate transporter substrate binding protein CDS	Tricarboxylate transport protein TctC
	CJ015_01500		0.634393	9.21707	0.388442	1.63317	0.102433	0.173045	0.119127	8.63966	0.371229	0.320898	0.748288	0.827662	0.627941	11.5187	0.347558	1.80672	0.0708055	0.141877	0.598359	6.78568	0.384098	1.55783	0.119274	0.222341	-0.0378041	15.1126	0.344152	-0.109847	0.912531	0.960659	-0.380053	12.8423	0.354978	-1.07064	0.284333	0.465805	-0.56942	29.1076	0.322902	-1.76345	0.077825	0.192063	CDS			FAD-binding protein CDS	Succinate dehydrogenase/fumarate reductase, flavoprotein subunit
	CJ015_01505		-0.250502	161.826	0.150348	-1.66615	0.0956841	0.163024	-0.730697	166.834	0.115837	-6.30799	2.8268e-10	1.90372e-09	-0.291792	187.137	0.113545	-2.56984	0.0101745	0.0269987	0.509334	163.293	0.322974	1.57701	0.114792	0.216696	0.317322	169.007	0.212174	1.49558	0.134764	0.338244	-0.0666983	152.578	0.172266	-0.387182	0.698622	0.822432	0.213481	238.165	0.155884	1.36948	0.170848	0.338321	CDS			IclR family transcriptional regulator CDS	Transcriptional regulator, IclR family
	CJ015_01510		0.167929	10.4137	0.414178	0.405452	0.685145	0.770547	-0.168898	10.794	0.381409	-0.442828	0.65789	0.757403	-0.354769	11.0682	0.400851	-0.885038	0.376136	0.521264	-0.115341	12.2666	0.361494	-0.319067	0.749676	0.837915	0.148922	14.4297	0.395548	0.376496	0.706548	0.858156	-0.386895	14.7152	0.341382	-1.13332	0.257079	0.433787	-0.10267	15.8543	0.375038	-0.273758	0.784271	0.878182	CDS			tripartite tricarboxylate transporter substrate binding protein CDS	Tricarboxylate transport protein TctC
	CJ015_01515		0.340538	1.06262	0.770161	0.442164	0.658371	0.749051	-0.504349	0.95447	0.802123	-0.628768	0.529501	0.650015	-0.666177	0.79201	0.785058	-0.848571	0.39612	0.54222	0.0910101	0.971266	0.803844	0.113219	0.909857	0.94449	-0.0389182	1.94405	0.502063	-0.0775166	0.938213	NA	-1.32825	2.63551	0.598965	-2.21757	0.026584	NA	-1.09403	1.80228	0.586747	-1.86457	0.0622411	NA	CDS			cupin domain-containing protein CDS	hypothetical protein
	CJ015_01520		-0.0539471	3.92235	0.556934	-0.0968644	0.922834	0.946948	-0.650549	3.14279	0.549053	-1.18486	0.236074	0.350023	-0.396338	3.35736	0.511519	-0.774826	0.438442	0.580915	0.716991	3.11169	0.595763	1.20348	0.228789	0.365468	0.413936	4.49077	0.48443	0.85448	0.392839	0.639917	-0.659045	4.63534	0.513564	-1.28328	0.199394	0.366114	-0.114901	4.46638	0.48253	-0.238122	0.811787	NA	CDS			mandelate racemase CDS	Putative mandelate racemase STM3833
	CJ015_01525		-0.558219	3.94249	0.546269	-1.02188	0.30684	0.42518	-0.763531	4.41409	0.519263	-1.47041	0.14145	0.23196	-0.93963	4.37774	0.518053	-1.81377	0.069713	0.140039	0.116108	5.70158	0.507919	0.228594	0.819184	0.888311	-0.77405	6.17971	0.448686	-1.72515	0.0845004	0.250391	-1.74626	10.1987	0.466472	-3.74355	0.000181439	0.0014963	-1.68994	10.7732	0.422859	-3.99645	6.42996e-05	0.000543892	CDS			3-oxoacyl-ACP reductase CDS	3-oxoacyl-[acyl-carrier protein] reductase (EC 1.1.1.100)
	CJ015_01530		-0.44887	211.459	0.145801	-3.07864	0.00207945	0.00572236	-0.411914	245.41	0.0985066	-4.18159	2.89478e-05	0.000116839	-0.527061	242.039	0.121479	-4.33869	1.43337e-05	7.0061e-05	0.529433	219.026	0.230484	2.29705	0.0216157	0.0577445	0.750284	173.075	0.230181	3.25954	0.00111592	0.00907299	0.151128	240.218	0.153204	0.986448	0.323913	0.507043	0.323065	265.987	0.226451	1.42665	0.153682	0.31404	CDS			FadR family transcriptional regulator CDS	GntR-family transcriptional regulator
	CJ015_01535		-0.697018	18.1774	0.288262	-2.418	0.0156062	0.0344399	-0.444517	21.5433	0.248105	-1.79165	0.073189	0.132832	-0.228727	22.5881	0.247419	-0.924454	0.35525	0.500124	0.916347	17.2374	0.315689	2.90269	0.0036997	0.0134956	0.26866	15.0737	0.371809	0.722574	0.469942	0.70293	0.598633	17.1164	0.332858	1.79847	0.0721031	0.177089	0.823617	23.3912	0.301839	2.72866	0.00635918	0.0277349	CDS			lactate dehydrogenase CDS	Malate dehydrogenase (EC 1.1.1.37)
	CJ015_01540		0.424781	60.0085	0.197132	2.15481	0.0311767	0.063372	0.307625	65.6754	0.180279	1.70638	0.0879372	0.155479	0.304053	66.1694	0.228115	1.33289	0.182567	0.303856	-0.0653048	59.1795	0.195655	-0.333776	0.738549	0.829034	0.0305472	89.0345	0.227945	0.134011	0.893394	0.954484	0.428886	79.4903	0.196681	2.18061	0.029212	0.0914239	0.336061	102.248	0.234639	1.43224	0.152074	0.311606	CDS			LysR family transcriptional regulator CDS	LysR family regulatory protein
	CJ015_01545		-0.168247	5.5762	0.454598	-0.370102	0.711307	0.791791	0.0581337	7.04634	0.411458	0.141287	0.887643	0.921465	-0.124426	6.69696	0.408546	-0.304557	0.760704	0.844541	-0.365924	7.01279	0.417796	-0.875845	0.381114	0.529432	-0.412704	8.39733	0.394044	-1.04735	0.294936	0.549932	-0.463179	10.4597	0.403759	-1.14717	0.251312	0.428458	-0.310128	10.8369	0.378361	-0.819662	0.412409	0.607398	CDS			tripartite tricarboxylate transporter substrate binding protein CDS	Tricarboxylate transport protein TctC
	CJ015_01550		-0.0316324	14.0959	0.30035	-0.105318	0.916123	0.941513	0.3822	18.5089	0.260818	1.46539	0.142814	0.233638	0.739059	22.0122	0.251984	2.93296	0.00335747	0.0103067	-0.734085	20.8131	0.296394	-2.47672	0.0132594	0.0393174	-0.486878	21.8162	0.291955	-1.66764	0.0953865	0.269774	-0.494391	32.1936	0.255902	-1.93195	0.0533653	0.143032	0.132157	44.2602	0.246908	0.535247	0.592479	0.75253	CDS			DUF1446 domain-containing protein CDS	Small uncharacterized protein Bpro_4170 / Protein of unknown function DUF1446
	CJ015_01555		0.345802	9.45108	0.368183	0.939211	0.347622	0.46822	0.470596	11.5803	0.321078	1.46568	0.142737	0.233596	0.460527	11.1123	0.366824	1.25544	0.209318	0.338053	-0.812036	13.2951	0.292913	-2.77228	0.00556649	0.0190462	-0.022347	14.2272	0.3315	-0.0674117	0.946254	0.976274	-0.536118	21.5328	0.311183	-1.72284	0.084918	0.199425	-0.280774	23.4262	0.341857	-0.82132	0.411464	0.60641	CDS			tripartite tricarboxylate transporter substrate binding protein CDS	putative exported protein
	CJ015_01560		-0.207232	44.9997	0.195759	-1.05861	0.289777	0.406513	0.123588	56.339	0.184964	0.668174	0.504023	0.62514	-0.240083	52.9307	0.175664	-1.36671	0.171715	0.289004	0.330461	47.3738	0.161639	2.04443	0.0409107	0.0967299	0.0832358	52.3204	0.231269	0.359909	0.718915	0.862711	0.513993	62.1195	0.27611	1.86155	0.0626663	0.159812	0.488615	64.3217	0.214352	2.2795	0.0226373	0.076204	CDS			PaaI family thioesterase CDS	FIG00431880: hypothetical protein
	CJ015_01565		-0.000888484	22.8201	0.288105	-0.00308388	0.997539	0.999208	-0.730462	21.352	0.27697	-2.63733	0.00835612	0.0202566	-0.452722	22.8345	0.264459	-1.71188	0.0869186	0.167716	0.61391	19.7577	0.281207	2.18312	0.0290266	0.0731278	-0.261002	33.6198	0.273769	-0.953368	0.340404	0.595319	-0.512601	23.1706	0.305353	-1.67871	0.0932082	0.213776	-0.891985	38.9329	0.300087	-2.97242	0.00295466	0.0149391	CDS			CoA transferase CDS	L-carnitine dehydratase/bile acid-inducible protein F
	CJ015_01570		-0.0821081	103.942	0.198642	-0.413347	0.679352	0.766551	-1.00821	94.8261	0.160369	-6.28681	3.2405e-10	2.17014e-09	-1.35694	91.862	0.218982	-6.19661	5.7693e-10	4.66506e-09	1.3677	79.3135	0.410489	3.33189	0.00086258	0.00397482	0.294999	120.209	0.286036	1.03133	0.302384	0.557373	0.17842	70.4949	0.261322	0.682757	0.49476	0.665746	-0.500493	91.1882	0.301481	-1.66011	0.096892	0.225024	CDS			haloacid dehalogenase type II CDS	haloacid dehalogenase-like hydrolase
	CJ015_01575		0.38728	136.187	0.138903	2.78814	0.00530111	0.0132694	-0.114281	131.835	0.130266	-0.877289	0.38033	0.507257	-0.0811563	134.759	0.136814	-0.593187	0.553056	0.683772	0.110167	128.575	0.135724	0.811703	0.416962	0.564331	0.416498	177.512	0.186484	2.23343	0.0255209	0.109533	0.196289	143.741	0.176548	1.11181	0.266219	0.444663	0.0837567	192.981	0.191914	0.436427	0.662527	0.802732	CDS			LysR family transcriptional regulator CDS	LysR family regulatory protein
	CJ015_01580		0.369973	5.55273	0.449412	0.823237	0.410373	0.530661	0.0407312	5.99845	0.432406	0.0941966	0.924953	0.949104	0.0844233	5.58699	0.487682	0.173111	0.862564	0.910791	-0.334244	6.76535	0.381493	-0.876147	0.38095	0.529432	-0.0495289	8.97458	0.372262	-0.133048	0.894155	0.954846	-0.274324	9.46129	0.412528	-0.664983	0.506061	0.674533	-0.49903	11.049	0.431217	-1.15726	0.247166	0.436064	CDS			tripartite tricarboxylate transporter substrate binding protein CDS	Tricarboxylate transport protein TctC
	CJ015_01585	ctaD_2	-0.118814	175.518	0.151862	-0.782382	0.43399	0.553875	0.247787	223.161	0.148485	1.66877	0.0951638	0.166428	0.423443	240.026	0.125348	3.37815	0.000729765	0.00264692	-0.314383	222.503	0.225323	-1.39526	0.162938	0.283826	-0.0405153	216.644	0.186956	-0.21671	0.828434	0.921593	-0.241651	334.764	0.176738	-1.36728	0.171537	0.33101	0.0549977	444.423	0.205394	0.267767	0.788878	0.879925	CDS			ctaD_2 CDS	Cytochrome c oxidase polypeptide I (EC 1.9.3.1)
	CJ015_01590		-0.33685	11.1331	0.381859	-0.882131	0.377706	0.498647	0.230179	15.4746	0.337515	0.681981	0.495251	0.617775	0.916631	19.785	0.314939	2.91051	0.00360844	0.0109997	-0.662968	18.199	0.277991	-2.38485	0.017086	0.0480317	-0.151023	12.5313	0.354172	-0.426413	0.669807	0.835098	-1.02711	32.858	0.333762	-3.07738	0.00208831	0.0114472	-0.0118361	43.8978	0.422989	-0.0279819	0.977677	0.990449	CDS			DUF2244 domain-containing protein CDS	hypothetical protein
	CJ015_01595		0.822329	57.0219	0.196437	4.18623	2.83628e-05	0.00010837	0.924757	67.2655	0.183226	5.04707	4.48627e-07	2.23614e-06	0.973656	69.2424	0.174594	5.57669	2.45143e-08	1.716e-07	-0.443201	58.7056	0.343325	-1.29091	0.196736	0.327847	0.457579	85.4157	0.266528	1.71681	0.0860136	0.253081	1.24761	80.3336	0.288	4.33196	1.47785e-05	0.000157341	1.37652	103.99	0.202359	6.80238	1.02902e-11	2.36009e-10	CDS			GntR family transcriptional regulator CDS	Predicted regulator PutR for proline utilization, GntR family
	CJ015_01600		1.40416	91.0752	0.20835	6.73941	1.59027e-11	1.15265e-10	1.86452	128.341	0.156694	11.8991	1.19588e-32	2.07012e-31	1.55066	113.414	0.165726	9.35679	8.21974e-21	1.28803e-19	-1.30505	111.719	0.360561	-3.61949	0.000295185	0.00163291	0.107231	180.195	0.246725	0.434616	0.663841	0.831831	1.22021	197.924	0.186683	6.53625	6.30814e-11	1.54684e-09	0.806768	227.478	0.178346	4.52361	6.07935e-06	6.73697e-05	CDS			aminotransferase class V-fold PLP-dependent enzyme CDS	Serine--glyoxylate aminotransferase (EC 2.6.1.45)
	CJ015_01605		1.38574	25.3774	0.282901	4.8983	9.66683e-07	4.47476e-06	1.52864	31.4588	0.238209	6.41723	1.38776e-10	9.58833e-10	1.9092	40.0134	0.22145	8.62139	6.61491e-18	9.1145e-17	-1.04853	26.9339	0.26676	-3.93062	8.47275e-05	0.000554333	-0.524824	64.7166	0.271184	-1.93531	0.0529526	0.181749	0.11075	60.3735	0.259514	0.42676	0.669554	0.801726	0.50327	94.0168	0.205683	2.44682	0.0144123	0.0538856	CDS		b	serine hydrolase CDS	Beta-lactamase class C and other penicillin binding proteins
	CJ015_01610		-0.524856	84.0479	0.167551	-3.13251	0.00173317	0.00484177	-0.833251	90.8119	0.14387	-5.79171	6.96724e-09	4.1449e-08	-0.789209	93.2697	0.153516	-5.1409	2.73428e-07	1.69391e-06	0.429423	89.3774	0.177403	2.42061	0.0154944	0.0446738	-0.147454	90.7048	0.225947	-0.652607	0.51401	0.737596	-0.502123	95.2925	0.23617	-2.12611	0.0334944	0.101185	-0.721072	133.35	0.203049	-3.55121	0.000383463	0.00258445	CDS			MBL fold metallo-hydrolase CDS	metallo-beta-lactamase family protein
	CJ015_01615		-1.52549	37.4228	0.238161	-6.40528	1.50093e-10	1.00432e-09	-1.40442	43.2339	0.205461	-6.83546	8.17449e-12	6.17271e-11	-1.24958	45.1914	0.209511	-5.96429	2.45706e-09	1.9095e-08	1.01675	40.4201	0.437672	2.32308	0.0201747	0.0546733	-0.433032	26.1784	0.270105	-1.6032	0.108891	0.293559	-1.56353	57.1424	0.316175	-4.94513	7.60925e-07	1.0287e-05	-1.97846	96.1197	0.236611	-8.36166	6.18406e-17	1.91332e-15	CDS			tripartite tricarboxylate transporter substrate binding protein CDS	Tricarboxylate transport protein TctC
	CJ015_01620		-0.613837	135.627	0.204206	-3.00597	0.00264731	0.00708929	-0.99591	143.6	0.140785	-7.074	1.5053e-12	1.19107e-11	-0.627981	155.672	0.243094	-2.58329	0.00978637	0.0261503	0.793604	134.508	0.249099	3.18589	0.00144308	0.00615967	0.184756	121.686	0.338671	0.545533	0.585387	0.785374	-0.190775	115.656	0.286927	-0.664892	0.50612	0.674533	-0.0763369	180.777	0.271099	-0.281583	0.778264	0.874869	CDS			LysR family transcriptional regulator CDS	LysR-family transcriptional regulator
	CJ015_01625		-0.426787	339.053	0.108232	-3.94324	8.03875e-05	0.000284654	-0.192941	407.968	0.0904542	-2.13302	0.0329232	0.0668926	-0.16718	421.243	0.126966	-1.31673	0.187929	0.309876	0.317529	370.251	0.17298	1.83564	0.0664107	0.142905	0.696141	291.205	0.15829	4.39789	1.09308e-05	0.000169097	0.0984508	445.99	0.156715	0.628215	0.529863	0.69335	0.574339	510.15	0.18346	3.13059	0.00174453	0.00966619	CDS			DUF3300 domain-containing protein CDS	FIG01200701: possible membrane protein
	CJ015_01630		-1.44472	58.4641	0.208787	-6.91959	4.52961e-12	3.43376e-11	-0.761901	74.8952	0.166261	-4.58256	4.59327e-06	2.05454e-05	-0.353461	82.7219	0.256237	-1.37943	0.167762	0.284046	-0.27733	97.9598	0.335731	-0.826048	0.408777	0.556786	-0.490491	42.7126	0.298385	-1.64382	0.100213	0.277801	-0.759554	86.3824	0.297262	-2.55517	0.0106137	0.0415007	0.117003	102.236	0.360263	0.324772	0.745353	0.854685	CDS			DUF2950 domain-containing protein CDS	putative exported protein
	CJ015_01635		0.184573	90.7072	0.18445	1.00067	0.316987	0.435766	0.0558448	100.623	0.178157	0.313458	0.753932	0.831824	0.585084	121.651	0.197863	2.95702	0.00310627	0.00962181	0.0980622	92.9673	0.162558	0.603243	0.546347	0.679098	0.268491	111.576	0.249367	1.07669	0.281619	0.536029	0.437041	107.743	0.248142	1.76126	0.078195	0.187867	0.957927	174.952	0.226407	4.231	2.32654e-05	0.000221598	CDS	GGDEF		GGDEF domain-containing protein CDS	diguanylate cyclase/phosphodiesterase (GGDEF & EAL domains) with PAS/PAC sensor(s)
	CJ015_01640	ogt_1	0.0288953	17.7424	0.310129	0.0931718	0.925767	0.948535	-0.298781	18.2466	0.296308	-1.00835	0.313288	0.436818	-0.0269835	19.196	0.295384	-0.0913505	0.927214	0.955344	-0.503331	23.9291	0.295476	-1.70346	0.0884822	0.177874	-0.07459	25.5165	0.368965	-0.20216	0.839792	0.928626	-0.589029	24.2587	0.299982	-1.96355	0.0495824	0.135012	-0.381103	33.2361	0.348019	-1.09507	0.273488	0.466497	CDS			ogt_1 CDS	Methylated-DNA--protein-cysteine methyltransferase (EC 2.1.1.63)
	CJ015_01645	alkB	-0.155666	31.9032	0.306295	-0.508224	0.611297	0.709202	-0.361266	34.6499	0.286598	-1.26053	0.207478	0.316229	-0.16183	36.7676	0.227247	-0.712132	0.476383	0.616677	-0.291317	41.564	0.215263	-1.35331	0.175957	0.300698	-0.504049	45.314	0.249599	-2.01944	0.0434416	0.158307	-0.733993	47.2284	0.308958	-2.3757	0.0175157	0.0622089	-0.537176	65.2173	0.351121	-1.52989	0.126045	0.273748	CDS			alkB CDS	Alkylated DNA repair protein AlkB
	CJ015_01650		0.390651	29.3579	0.253953	1.53828	0.12398	0.203398	-0.343837	27.3152	0.284598	-1.20815	0.22699	0.338332	0.191619	31.727	0.224179	0.854762	0.392683	0.538437	-0.434854	34.6956	0.204075	-2.13086	0.033101	0.0818106	0.148988	39.6554	0.341427	0.436369	0.662569	0.831399	-0.692435	37.2611	0.393063	-1.76164	0.0781305	0.187867	-0.26024	57.5105	0.299487	-0.868952	0.384874	0.581155	CDS			proline hydroxylase CDS	FIG00431960: hypothetical protein
	CJ015_01655		-0.506805	30.8241	0.246596	-2.0552	0.0398595	0.0780732	-0.423103	36.6573	0.19728	-2.14469	0.031978	0.0651931	0.193907	42.9697	0.300929	0.644362	0.519341	0.654121	-0.667431	50.6308	0.258374	-2.5832	0.00978897	0.0301511	-0.620114	39.2853	0.32825	-1.88915	0.0588712	0.195813	-0.479168	43.7417	0.303973	-1.57635	0.114945	0.24866	0.060973	67.7586	0.327263	0.186312	0.8522	0.919842	CDS			DUF523 domain-containing protein CDS	Purine nucleoside phosphorylase (EC 2.4.2.1)
	CJ015_01660	bhuV	-0.278728	10.3174	0.374849	-0.743573	0.457135	0.574838	0.107232	13.7076	0.298557	0.359168	0.719469	0.805425	0.581581	15.4773	0.317562	1.83139	0.0670422	0.135583	-0.177705	13.2927	0.319201	-0.556718	0.57772	0.706363	-0.219739	12.4224	0.368611	-0.596127	0.551091	0.762575	0.0169857	16.7888	0.417313	0.0407025	0.967533	0.981025	0.354611	25.516	0.36132	0.981433	0.32638	0.522979	CDS			bhuV CDS	ABC-type hemin transport system, ATPase component
	CJ015_01665	bhuU	-0.567373	13.058	0.333941	-1.69902	0.0893149	0.154201	-0.345047	15.7862	0.313945	-1.09907	0.271737	0.390933	0.203634	18.2542	0.307736	0.661716	0.508154	0.643886	-0.498102	20.1763	0.265534	-1.87585	0.0606757	0.13288	-0.766259	17.4701	0.316399	-2.42181	0.0154435	0.0759812	-0.589185	20.5465	0.404513	-1.45653	0.145247	0.294195	-0.331818	34.8134	0.296917	-1.11755	0.263761	0.455919	CDS			bhuU CDS	Hemin ABC transporter, permease protein
	CJ015_01670	bhuT	-0.33367	12.5497	0.369545	-0.902922	0.366567	0.487976	-0.217435	14.8583	0.289222	-0.751794	0.452175	0.578798	0.191697	16.4864	0.419919	0.456511	0.648023	0.760865	-0.463367	17.5924	0.27319	-1.69613	0.089861	0.179893	-0.440395	16.3008	0.362595	-1.21456	0.224532	0.466679	-0.801521	22.5128	0.326582	-2.45427	0.014117	0.0524832	-0.183182	28.547	0.42504	-0.430976	0.666486	0.80474	CDS			bhuT CDS	Periplasmic hemin-binding protein
	CJ015_01675	bhuS	-0.408185	51.5123	0.210158	-1.94228	0.0521033	0.0983558	0.0420299	66.6882	0.185621	0.226429	0.820868	0.878781	0.163772	69.6112	0.203986	0.802861	0.422055	0.566722	-0.011649	62.5316	0.186864	-0.0623394	0.950293	0.968621	-0.138736	57.2935	0.211881	-0.654779	0.51261	0.736407	0.0106789	82.1326	0.236555	0.0451434	0.963993	0.979352	0.131672	108.556	0.213672	0.616233	0.53774	0.715435	CDS			bhuS CDS	Hemin transport protein HmuS
	CJ015_01685	hurR	-0.593401	17.1559	0.333903	-1.77716	0.0755414	0.134044	-0.866012	18.4677	0.280309	-3.08948	0.00200504	0.00571252	-0.414593	20.4393	0.276161	-1.50127	0.133285	0.237497	0.763835	17.8305	0.321252	2.37768	0.0174217	0.048675	0.269475	15.052	0.372426	0.723566	0.469332	0.702736	-0.920592	22.0043	0.304139	-3.02688	0.00247093	0.01323	-1.01563	40.0173	0.288123	-3.52499	0.000423502	0.00282539	CDS			hurR CDS	heme uptake transmembrane sensor
	CJ015_01690	hurI	-1.14242	13.5592	0.38033	-3.00377	0.00266659	0.00712925	-0.675945	17.1426	0.333103	-2.02924	0.0424342	0.083356	-0.821144	16.5033	0.299449	-2.74218	0.00610321	0.0174092	0.221138	18.3694	0.570208	0.38782	0.698149	0.79859	0.261221	8.55433	0.408913	0.638817	0.522942	0.744463	-1.03903	26.1159	0.441635	-2.35269	0.0186381	0.0651415	-1.15404	29.3909	0.347147	-3.32437	0.000886201	0.00538259	CDS			hurI CDS	heme uptake regulator
	CJ015_01695		-0.840064	667.348	0.207118	-4.05596	4.99289e-05	0.000182463	-0.695214	781.965	0.192952	-3.60305	0.000314509	0.001048	-0.934997	759.678	0.251341	-3.72003	0.000199197	0.000798622	0.303876	804.724	0.483628	0.628325	0.529791	0.666644	-0.0550698	589.126	0.197565	-0.278742	0.780443	0.894601	-0.417569	835.251	0.263181	-1.58662	0.112598	0.245658	-0.236219	813.547	0.27616	-0.85537	0.392347	0.589724	CDS			hypothetical protein CDS	FIG00431565: hypothetical protein
	CJ015_01700		0.663832	10.5649	0.359819	1.8449	0.0650515	0.118233	-0.258604	8.74175	0.383851	-0.67371	0.500496	0.622418	-0.0721156	10.3155	0.374259	-0.192689	0.847202	0.903365	-0.485048	10.7482	0.322823	-1.50252	0.132963	0.242037	-1.04382	29.9425	0.340361	-3.0668	0.00216361	0.0159333	-1.8192	26.1742	0.438604	-4.14772	3.35807e-05	0.000327288	-2.22265	45.8442	0.32941	-6.74737	1.50548e-11	3.41885e-10	CDS			ferredoxin CDS	Ferredoxin
	CJ015_01705		0.000988089	0.996855	0.786808	0.00125582	0.998998	0.999257	-0.702861	0.902721	0.826771	-0.850128	0.395254	0.521962	0.508198	2.07338	0.765847	0.663577	0.506961	0.64309	-0.127737	1.38288	0.712443	-0.179295	0.857706	0.913891	-0.657856	2.14533	0.496597	-1.32473	0.185261	NA	-1.08207	1.54745	0.618558	-1.74934	0.0802329	NA	-0.748989	5.25429	0.531924	-1.40808	0.159109	0.321989	CDS			ferredoxin CDS	FIG00432765: hypothetical protein
	CJ015_01710		-0.656358	2.34551	0.64851	-1.0121	0.31149	0.430033	-0.111562	3.19019	0.55817	-0.199871	0.841581	0.89203	-0.156336	3.45538	0.554391	-0.281996	0.777947	0.855956	0.515173	2.63625	0.526889	0.977765	0.328191	0.475608	-0.217004	2.54001	0.494163	-0.439134	0.660565	NA	-0.749849	5.93057	0.481806	-1.55633	0.11963	0.255485	-0.702769	6.80189	0.457739	-1.5353	0.124709	0.272247	CDS			ferredoxin CDS	Ferredoxin
	CJ015_01715		-0.204139	4.51869	0.532335	-0.383479	0.701365	0.782907	-0.615372	5.16469	0.470095	-1.30904	0.190522	0.29442	-0.0849455	5.50555	0.445957	-0.190479	0.848934	0.903983	0.398888	5.11735	0.415543	0.959922	0.337095	0.484026	0.16415	4.12481	0.496557	0.330576	0.740965	0.875333	-0.424016	5.59216	0.482401	-0.87897	0.379418	0.559896	-0.309961	9.07226	0.409788	-0.756394	0.449413	0.642816	CDS			ornithine cyclodeaminase CDS	Ornithine cyclodeaminase (EC 4.3.1.12)
	CJ015_01720		0.198928	541.417	0.166916	1.19178	0.233346	0.33991	0.190559	615.581	0.101613	1.87534	0.0607463	0.113337	0.206378	628.543	0.0961174	2.14715	0.0317815	0.0724921	0.28799	506.66	0.264883	1.08723	0.276933	0.421491	0.0116889	753.969	0.250803	0.046606	0.962827	0.984394	-0.167224	872.855	0.193368	-0.864797	0.38715	0.567312	0.129828	1005.09	0.14471	0.897158	0.369635	0.565179	CDS			GntR family transcriptional regulator CDS	Predicted regulator PutR for proline utilization, GntR family
	CJ015_01725		-0.659494	15.3659	0.321353	-2.05224	0.0401465	0.0786031	-0.837637	16.4881	0.300196	-2.79029	0.005266	0.013424	-1.1458	15.3724	0.349162	-3.28157	0.00103231	0.00359471	0.933583	14.3868	0.28187	3.31211	0.000925966	0.00421719	0.0297347	14.0138	0.342555	0.0868026	0.930828	0.967776	-1.31136	27.0714	0.425278	-3.08354	0.00204552	0.0112394	-1.94711	34.4863	0.343674	-5.66558	1.46527e-08	2.44742e-07	CDS			sulfite exporter TauE/SafE family protein CDS	putative membrane protein
	CJ015_01730		0.202922	21.1252	0.283158	0.71664	0.473596	0.58981	-0.658869	19.9235	0.273009	-2.41336	0.0158061	0.0353995	-0.1079	22.1853	0.269076	-0.401003	0.688418	0.793882	0.016335	21.3647	0.27522	0.0593525	0.952671	0.970252	0.170174	28.3857	0.287912	0.59106	0.55448	0.764424	-1.26992	31.9376	0.261052	-4.86462	1.14675e-06	1.50208e-05	-0.996173	49.0371	0.257875	-3.863	0.000112001	0.000884121	CDS			hypothetical protein CDS	FIG00761799: membrane protein
	CJ015_01735		-0.295364	13.7571	0.326867	-0.90362	0.366197	0.487753	-0.219747	16.2963	0.281372	-0.780983	0.434812	0.561369	0.0776372	18.9582	0.318457	0.243792	0.807392	0.87712	-0.891013	23.4673	0.291833	-3.05316	0.00226444	0.0090404	-1.55916	33.3023	0.302912	-5.14723	2.64362e-07	5.39251e-06	-2.73781	85.292	0.36848	-7.43	1.08595e-13	3.29357e-12	-2.61443	113.784	0.279256	-9.36212	7.81519e-21	2.95312e-19	CDS			iron-containing redox enzyme family protein CDS	Paralog of coenzyme PQQ synthesis protein C
	CJ015_01740		0.521596	9.17488	0.39006	1.33722	0.181151	0.277017	-0.132078	8.57574	0.399161	-0.33089	0.740727	0.822233	0.152714	9.40323	0.373436	0.408942	0.682582	0.789812	-0.151879	9.4797	0.378103	-0.401686	0.687915	0.791128	0.0540242	14.3747	0.315478	0.171246	0.864031	0.939134	-1.81622	26.7388	0.396741	-4.57784	4.69806e-06	5.46533e-05	-1.50374	33.0883	0.303226	-4.95912	7.08142e-07	9.17004e-06	CDS			aldehyde dehydrogenase family protein CDS	Betaine aldehyde dehydrogenase (EC 1.2.1.8)
	CJ015_01745		0.213085	3.21894	0.584771	0.36439	0.715567	0.795794	-0.20908	3.07196	0.584666	-0.357606	0.720638	0.80622	-0.337255	3.7147	0.563727	-0.598259	0.549667	0.681048	-0.463303	4.88547	0.457273	-1.01319	0.310971	0.458442	-0.223073	5.55355	0.465144	-0.47958	0.631526	0.814132	-0.968316	6.24828	0.564672	-1.71483	0.0863763	0.201851	-1.38177	9.68115	0.450594	-3.06654	0.0021655	0.0115143	CDS			heme-binding protein CDS	Hypothetical protein PA1329
	CJ015_01750		-0.464728	7.76937	0.446921	-1.03984	0.298412	0.416112	-1.19601	7.90244	0.416504	-2.87153	0.00408484	0.010674	-0.603756	8.99801	0.366723	-1.64635	0.0996911	0.18894	0.711626	8.48613	0.386761	1.83996	0.0657735	0.141859	0.0414712	7.43293	0.421812	0.0983166	0.921681	0.963533	-0.783411	7.38957	0.432259	-1.81236	0.06993	0.172949	-0.37352	12.36	0.367472	-1.01646	0.309411	0.505976	CDS			CDP-6-deoxy-delta-3,4-glucoseen reductase CDS	CDP-6-deoxy-delta-3,4-glucoseen reductase-like
	CJ015_01755		-0.259633	260.906	0.132986	-1.95233	0.0508992	0.0964629	-0.145962	307.69	0.12043	-1.21201	0.225509	0.336544	-0.14946	311.996	0.148091	-1.00924	0.312859	0.456114	-0.12434	325.173	0.234991	-0.529127	0.596717	0.721443	-0.113329	309.523	0.179124	-0.632686	0.526939	0.746244	-0.110275	369.698	0.181866	-0.606353	0.54428	0.706797	0.0483521	442.486	0.205876	0.23486	0.814317	0.894584	CDS			ABC transporter substrate-binding protein CDS	probable extracellular solute-binding protein
	CJ015_01760		0.738881	474.395	0.111888	6.60373	4.00939e-11	2.81245e-10	0.171257	447.712	0.115127	1.48755	0.13687	0.225375	-0.0137243	433.092	0.135846	-0.101028	0.919528	0.95086	0.287575	376.166	0.183763	1.56492	0.117601	0.220666	1.23234	571.162	0.154026	8.00088	1.2353e-15	4.74561e-14	0.963086	446.976	0.199069	4.83796	1.31176e-06	1.68446e-05	0.723854	536.657	0.228655	3.16571	0.00154705	0.00877232	CDS			hypothetical protein CDS	Surface antigen
	CJ015_01765		0.155199	58.9494	0.18741	0.828123	0.407601	0.528216	0.0491374	65.2723	0.174868	0.280997	0.778713	0.851083	0.273915	69.7369	0.19572	1.39952	0.161656	0.276245	0.255937	56.3732	0.198822	1.28727	0.198002	0.329255	0.473089	68.7355	0.21108	2.24128	0.0250078	0.107744	0.655928	66.4813	0.232807	2.81748	0.00484023	0.0226303	0.80311	91.516	0.219599	3.65716	0.000255026	0.0018321	CDS			polysaccharide deacetylase family protein CDS	putative polysaccharide deacetylase
	CJ015_01770		0.0630749	89.1434	0.175982	0.358417	0.720031	0.79872	-0.108659	97.44	0.159843	-0.679784	0.496641	0.618866	0.290914	110.237	0.183129	1.58858	0.112156	0.207961	0.498499	80.8699	0.176519	2.82405	0.0047421	0.0165885	0.431225	100.89	0.23012	1.87392	0.0609418	0.200243	0.589005	93.5036	0.230077	2.56003	0.0104663	0.0410635	0.907166	143.275	0.255969	3.54404	0.000394038	0.00264798	CDS			fatty acid hydroxylase CDS	Probable transmembrane protein
	CJ015_01775		0.0739537	364.047	0.119955	0.616515	0.537555	0.646605	0.256061	436.832	0.110014	2.32753	0.019937	0.0433355	0.015199	416.713	0.155022	0.0980441	0.921897	0.952142	0.154522	368.537	0.161773	0.955181	0.339486	0.486417	0.177149	457.464	0.146203	1.21166	0.225642	0.468131	0.175672	567.793	0.199519	0.880477	0.378601	0.559049	0.465494	557.602	0.186843	2.49136	0.0127255	0.0487247	CDS			acyl-CoA thioesterase CDS	Acyl-CoA hydrolase (EC 3.1.2.20)
	CJ015_01780		3.07466	65.4782	0.210805	14.5854	3.48071e-48	1.31308e-46	2.25703	46.3108	0.205023	11.0086	3.47187e-28	5.25161e-27	2.66896	58.3746	0.23236	11.4863	1.5453e-30	3.44638e-29	-2.37075	61.4144	0.43643	-5.43216	5.56774e-08	7.31604e-07	0.404463	157.73	0.171666	2.3561	0.0184678	0.0869627	0.18379	102.26	0.325655	0.564369	0.572503	0.726826	0.330702	163.638	0.198348	1.66728	0.095459	0.222871	CDS		b	hypothetical protein CDS	hypothetical protein
	CJ015_01785		-0.630244	97.3877	0.15077	-4.18017	2.91291e-05	0.000111113	-0.480849	114.939	0.131841	-3.64718	0.000265139	0.000897839	-0.357335	118.671	0.177351	-2.01485	0.0439207	0.0944831	0.120404	117.778	0.14481	0.831462	0.405713	0.554061	-0.509259	113.912	0.174702	-2.91501	0.00355673	0.0243272	-0.282471	126.725	0.227567	-1.24127	0.214507	0.384108	-0.188695	163.067	0.196066	-0.962405	0.335846	0.532411	CDS			MBL fold metallo-hydrolase CDS	metallo-beta-lactamase superfamily protein
	CJ015_01790		-1.25814	127.886	0.18013	-6.98462	2.85619e-12	2.18246e-11	-1.23906	146.231	0.126962	-9.7593	1.68307e-22	2.17529e-21	-1.18103	149.646	0.157911	-7.47909	7.48395e-14	8.32611e-13	0.680136	148.252	0.284606	2.38974	0.0168601	0.0476451	-0.0504622	89.0802	0.268496	-0.187944	0.85092	0.933764	-0.374421	111.811	0.22982	-1.62919	0.103273	0.230105	-0.277696	141.338	0.23764	-1.16856	0.242581	0.430944	CDS			LysR family transcriptional regulator CDS	Glycine cleavage system transcriptional activator
	CJ015_01795		-0.728002	208.682	0.157816	-4.61299	3.96921e-06	1.71784e-05	-0.630358	242.18	0.148981	-4.23114	2.32513e-05	9.55356e-05	-0.330654	266.225	0.127052	-2.60252	0.00925426	0.0249573	0.291491	243.074	0.175189	1.66387	0.0961391	0.189332	0.054576	189.973	0.179747	0.303626	0.761413	0.884663	0.0138802	223.15	0.216658	0.0640651	0.948918	0.972763	0.466873	307.675	0.144293	3.2356	0.00121388	0.0070746	CDS			DUF2917 domain-containing protein CDS	FIG00432855: hypothetical protein
	CJ015_01800		-0.363011	129.08	0.146967	-2.47002	0.0135106	0.0304608	0.134699	168.644	0.133044	1.01243	0.311331	0.434594	0.209333	173.679	0.158457	1.32107	0.186477	0.308331	0.674192	125.316	0.143861	4.68642	2.78026e-06	2.60323e-05	0.0381728	140.449	0.180973	0.210931	0.832941	0.924209	0.336337	197.233	0.166307	2.02238	0.0431372	0.121852	0.450966	252.077	0.237357	1.89995	0.0574401	0.153302	CDS			2-hydroxychromene-2-carboxylate isomerase CDS	2-hydroxychromene-2-carboxylate isomerase family protein
	CJ015_01805		-0.954584	46.9322	0.22803	-4.18621	2.83647e-05	0.00010837	-0.0310395	66.9333	0.163347	-0.190022	0.849292	0.897192	0.425176	76.7028	0.170572	2.49265	0.0126793	0.0328192	0.135041	60.1495	0.172062	0.784841	0.432547	0.57957	-0.43844	45.4072	0.261103	-1.67918	0.093116	0.266573	0.0415325	81.0484	0.309469	0.134206	0.89324	0.941696	0.169723	131.158	0.239192	0.709568	0.477972	0.666573	CDS			NAD(P)-dependent oxidoreductase CDS	short chain dehydrogenase
	CJ015_01810	trpC	-0.45238	288.405	0.12923	-3.50058	0.000464243	0.00144993	-0.506515	326.15	0.0977015	-5.18432	2.16808e-07	1.11784e-06	-0.933324	307.282	0.130391	-7.15791	8.19178e-13	8.50208e-12	0.446847	311.302	0.160095	2.79115	0.00525216	0.0180895	0.422285	263.679	0.198814	2.12402	0.0336688	0.133804	-0.143233	337.492	0.202247	-0.708211	0.478814	0.650172	-0.341581	357.194	0.197208	-1.73208	0.0832589	0.201694	CDS			trpC CDS	Indole-3-glycerol phosphate synthase (EC 4.1.1.48)
	CJ015_01815	trpD	0.528527	201.589	0.223891	2.36064	0.0182432	0.0397107	0.0397866	197.695	0.15137	0.262843	0.792671	0.859574	0.163064	209.269	0.178865	0.911662	0.361947	0.507318	-0.450912	229.39	0.274463	-1.64289	0.100406	0.195563	0.0642296	311.86	0.290639	0.220995	0.825097	0.919592	-0.691509	331.873	0.247136	-2.79809	0.00514061	0.0236509	-0.309727	393.624	0.190265	-1.62787	0.103551	0.237263	CDS			trpD CDS	Anthranilate phosphoribosyltransferase (EC 2.4.2.18)
	CJ015_01820	trpG	-0.360962	41.0048	0.236323	-1.52741	0.126659	0.206754	-0.33587	47.8679	0.214981	-1.56233	0.118211	0.199867	-0.000610171	53.2454	0.219224	-0.00278332	0.997779	0.999205	-0.358113	62.5704	0.379519	-0.943599	0.345375	0.492944	-0.0261365	46.3215	0.25276	-0.103405	0.917642	0.961776	-1.5452	108.36	0.335029	-4.61214	3.98541e-06	4.68692e-05	-0.984729	138.235	0.275867	-3.56957	0.000357563	0.00243481	CDS			trpG CDS	Anthranilate synthase, amidotransferase component (EC 4.1.3.27) @ Para-aminobenzoate synthase, amidotransferase component (EC 2.6.1.85)
	CJ015_01825	trpE	-0.620667	431.866	0.11251	-5.51657	3.45683e-08	1.89928e-07	-0.806731	475.524	0.10739	-7.51213	5.81718e-14	4.98987e-13	-0.574465	509.92	0.137089	-4.19047	2.78383e-05	0.000130229	0.417185	503.378	0.367107	1.13641	0.255784	0.396787	0.35696	369.525	0.149615	2.38586	0.0170394	0.0817396	-1.40553	790.528	0.342562	-4.10299	4.07843e-05	0.000386069	-1.01166	1044.36	0.289761	-3.49137	0.000480558	0.00313348	CDS			trpE CDS	Anthranilate synthase, aminase component (EC 4.1.3.27)
	CJ015_01830	gph_1	0.490854	5958.57	0.161283	3.04344	0.00233888	0.00635598	-0.178774	5570.39	0.0966381	-1.84993	0.0643234	0.119131	0.0267534	6009.63	0.150474	0.177794	0.858884	0.90953	-0.786768	7686.6	0.153265	-5.13339	2.84569e-07	3.24796e-06	0.274379	8426.6	0.244698	1.12129	0.262163	0.511023	-0.461767	7865.27	0.333853	-1.38314	0.166621	0.324926	0.119035	8966.08	0.159058	0.748377	0.454233	0.646287	CDS			gph_1 CDS	Phosphoglycolate phosphatase (EC 3.1.3.18)
	CJ015_01835	rpe	-0.041274	149.628	0.138052	-0.298975	0.764959	0.837505	0.530697	204.726	0.116404	4.55911	5.13701e-06	2.29134e-05	0.047954	181.18	0.151221	0.317113	0.751158	0.838603	-0.141405	173.779	0.136471	-1.03615	0.300132	0.446642	-0.675564	247.61	0.15297	-4.41631	1.00398e-05	0.000156893	-0.301325	347.671	0.144079	-2.09139	0.0364929	0.107223	-0.417394	335.409	0.216462	-1.92825	0.053824	0.14613	CDS			rpe CDS	Ribulose-phosphate 3-epimerase (EC 5.1.3.1)
	CJ015_01840		-0.0793402	952.17	0.111882	-0.709138	0.478239	0.593278	-0.517526	976.572	0.0966923	-5.3523	8.68431e-08	4.68406e-07	-0.582156	981.132	0.111427	-5.22455	1.74577e-07	1.09855e-06	0.184003	999.864	0.143907	1.27862	0.201029	0.332873	0.294377	1075.56	0.159173	1.84942	0.0643978	0.207895	-0.000569455	959.412	0.178963	-0.00318197	0.997461	0.998013	-0.0938187	1203.93	0.15293	-0.613473	0.539564	0.716583	CDS			Co2+/Mg2+ efflux protein ApaG CDS	ApaG protein
	CJ015_01845		0.0616165	372.961	0.135714	0.454017	0.649817	0.742315	0.000200205	417.538	0.0907275	0.00220666	0.998239	0.998239	0.234192	452.465	0.109892	2.1311	0.0330811	0.0748225	0.0554056	397.745	0.096561	0.573788	0.566111	0.695919	0.0643364	481.395	0.185375	0.34706	0.728546	0.868977	0.0523916	503.262	0.173675	0.301664	0.762908	0.867716	-0.00439656	761.249	0.159565	-0.0275534	0.978018	0.990449	CDS			hypothetical protein CDS	Membrane-bound lytic murein transglycosylase A precursor (EC 3.2.1.-)
	CJ015_01850		0.14795	396.264	0.158728	0.932094	0.351288	0.47187	-0.0558753	427.416	0.111808	-0.499741	0.617257	0.723655	0.361732	498.015	0.180598	2.00297	0.0451808	0.0966289	0.148881	400.407	0.151275	0.984178	0.325028	0.47263	-0.0521395	548.303	0.210616	-0.247558	0.804477	0.909139	0.307986	458.71	0.166331	1.85164	0.0640773	0.162395	0.159878	835.196	0.224346	0.712642	0.476067	0.664649	CDS			monooxygenase CDS	2-octaprenyl-3-methyl-6-methoxy-1,4-benzoquinol hydroxylase (EC 1.14.13.-)
	CJ015_01855	dsbC	0.405706	338.762	0.107651	3.7687	0.000164102	0.000550956	0.414182	387.616	0.103368	4.00685	6.15333e-05	0.000233243	0.249452	376.69	0.109315	2.28196	0.0224916	0.0541674	0.267719	309.511	0.287237	0.932047	0.351312	0.498942	0.279895	466.352	0.159768	1.75188	0.0797942	0.241056	0.814587	440.784	0.171038	4.76261	1.91106e-06	2.37466e-05	0.338242	579.643	0.191762	1.76386	0.0777555	0.191994	CDS			dsbC CDS	Thiol:disulfide interchange protein DsbC
	CJ015_01860		0.563179	206.753	0.152922	3.68279	0.000230692	0.000757019	0.353331	220.789	0.130791	2.70149	0.00690289	0.0170177	0.736358	257.478	0.194866	3.7788	0.000157586	0.000645911	0.125958	184.82	0.216997	0.580459	0.561605	0.693287	0.194321	306.969	0.212037	0.916449	0.359432	0.612335	0.770686	245.454	0.242702	3.17544	0.00149608	0.00875247	0.409155	458.773	0.197674	2.06985	0.0384662	0.112805	CDS			hydroxyacid dehydrogenase CDS	D-3-phosphoglycerate dehydrogenase (EC 1.1.1.95)
	CJ015_01865	ttcA	-0.0989209	140.002	0.140409	-0.704519	0.481109	0.596222	0.0526017	166.133	0.120609	0.436134	0.662739	0.760248	-0.2927	155.208	0.147955	-1.97831	0.0478941	0.101392	-0.162548	170.119	0.179992	-0.903082	0.366483	0.514581	0.127853	167.66	0.178259	0.717229	0.473233	0.705336	0.150794	199.718	0.143679	1.04952	0.293938	0.475708	0.0174111	210.117	0.186391	0.0934119	0.925576	0.965612	CDS			ttcA CDS	tRNA(Cytosine32)-2-thiocytidine synthetase
	CJ015_01870	folB	-0.112849	53.1066	0.215426	-0.52384	0.60039	0.69953	-0.341009	56.6278	0.195985	-1.73998	0.0818627	0.145923	-0.356235	57.8377	0.249329	-1.42878	0.153069	0.264747	-0.384091	71.6012	0.244027	-1.57397	0.115495	0.217673	0.0354795	66.1892	0.23878	0.148587	0.88188	0.94921	-0.257805	65.6262	0.228456	-1.12847	0.259122	0.43565	-0.388281	88.8215	0.258857	-1.49999	0.133618	0.285865	CDS			folB CDS	Dihydroneopterin aldolase (EC 4.1.2.25)
	CJ015_01875		0.0281844	81.1041	0.201527	0.139854	0.888775	0.92307	-0.286329	84.5499	0.160481	-1.7842	0.0743919	0.13476	0.162483	96.6448	0.198438	0.818811	0.412894	0.559273	-0.598008	111.079	0.172363	-3.46947	0.00052149	0.00259418	-0.309111	119.154	0.294319	-1.05026	0.2936	0.549308	-0.506793	110.833	0.216692	-2.33877	0.0193474	0.0669605	-0.136498	166.02	0.226406	-0.60289	0.546582	0.721782	CDS			NAD(P)/FAD-dependent oxidoreductase CDS	Thioredoxin reductase (EC 1.8.1.9)
	CJ015_01880		-0.50263	1079.88	0.0862902	-5.82488	5.71552e-09	3.36401e-08	-0.226712	1313.53	0.0623884	-3.63387	0.000279196	0.000942779	-0.147666	1365.86	0.073215	-2.01688	0.0437078	0.0941286	0.720109	1073.64	0.187489	3.8408	0.000122635	0.00076602	0.127637	1066.92	0.130407	0.978754	0.327701	0.581935	0.304029	1326.84	0.0894523	3.39878	0.00067688	0.00456869	0.502513	1685.16	0.15033	3.34273	0.000829574	0.00508555	CDS			peptidase M61 CDS	protease, putative
	CJ015_01885		0.262669	277.903	0.106258	2.47201	0.0134356	0.0303203	0.154785	306.945	0.100496	1.5402	0.123511	0.207147	-0.0933269	293.769	0.13078	-0.713618	0.475463	0.615675	-0.207139	304.787	0.105854	-1.95684	0.0503659	0.114249	-0.498823	488.147	0.209843	-2.37712	0.0174482	0.0832674	-0.275062	449.411	0.1987	-1.38431	0.166264	0.324504	-0.415502	511.107	0.161206	-2.57747	0.00995278	0.0395556	CDS			enoyl-CoA hydratase CDS	Enoyl-CoA hydratase (EC 4.2.1.17)
	CJ015_01890		-0.610155	32.9727	0.221065	-2.76007	0.00577883	0.0143378	-0.875352	36.3534	0.205589	-4.25777	2.06476e-05	8.54231e-05	-0.94113	36.238	0.215078	-4.37576	1.21008e-05	5.97564e-05	-1.48405	80.3034	0.207638	-7.14728	8.85158e-13	1.99629e-11	-0.237144	34.4226	0.253229	-0.93648	0.349026	0.601949	-1.34934	73.1248	0.535413	-2.52018	0.0117293	0.0452866	-0.328611	39.6012	0.250729	-1.31062	0.189985	0.36364	CDS			hypothetical protein CDS	putative exported protein
	CJ015_01895		0.801074	1151.52	0.153116	5.23182	1.67848e-07	8.53675e-07	0.365628	1135.94	0.159799	2.28805	0.0221346	0.0474029	0.264766	1110.09	0.200396	1.32121	0.18643	0.308331	-0.239681	1084.88	0.333306	-0.719101	0.472079	0.616858	0.846069	1530.53	0.234044	3.615	0.000300345	0.00305649	0.297227	1460.92	0.297358	0.999559	0.317524	0.500269	0.0409044	1860.81	0.204639	0.199886	0.84157	0.913252	CDS			ABC transporter permease CDS	ATP synthase protein I
	CJ015_01900	atpB	1.0576	1436.22	0.109558	9.65331	4.75935e-22	6.80658e-21	0.516928	1337.27	0.100109	5.16366	2.42172e-07	1.23929e-06	0.208609	1233.59	0.172141	1.21185	0.22557	0.356849	-0.59961	1386.09	0.257538	-2.32824	0.0198993	0.0540831	0.0653121	2628.13	0.225517	0.28961	0.772114	0.890084	-0.00890231	2032.07	0.230658	-0.0385953	0.969213	0.981562	-0.37453	2430.12	0.277032	-1.35194	0.176395	0.346477	CDS			atpB CDS	ATP synthase F0 sector subunit a
	CJ015_01905	atpE	1.44558	2309.39	0.101829	14.1963	9.66454e-46	3.45544e-44	0.519764	1817.99	0.0832966	6.23992	4.37804e-10	2.90355e-09	0.382683	1765.03	0.102605	3.72966	0.000191736	0.000770885	-0.894769	2148.33	0.261939	-3.41594	0.000635611	0.00306887	0.0295618	4747.73	0.222966	0.132584	0.894522	0.955013	-0.23398	3029.58	0.249162	-0.939069	0.347696	0.529701	-0.552041	4015.57	0.247003	-2.23496	0.02542	0.0835243	CDS			atpE CDS	ATP synthase F0 sector subunit c
	CJ015_01910	atpF	1.4664	852.002	0.101211	14.4886	1.43081e-47	5.35548e-46	0.780246	728.744	0.114659	6.80494	1.01092e-11	7.57404e-11	0.7055	723.537	0.143316	4.92268	8.53674e-07	5.05354e-06	-0.889528	811.755	0.377789	-2.35456	0.0185446	0.0512539	0.313927	1597.36	0.18554	1.69197	0.090652	0.262339	-0.0764321	1232.45	0.199074	-0.383938	0.701024	0.824419	-0.439615	1753.94	0.225694	-1.94784	0.0514343	0.14097	CDS			atpF CDS	ATP synthase F0 sector subunit b
	CJ015_01915	atpH	1.58583	412.535	0.107886	14.6991	6.52919e-49	2.52269e-47	0.734406	327.681	0.103595	7.08919	1.34895e-12	1.07089e-11	0.613049	322.205	0.138042	4.44102	8.95319e-06	4.50478e-05	-0.611332	323.555	0.321343	-1.90243	0.0571151	0.1265	0.213246	823.684	0.234889	0.907859	0.363953	0.6173	-0.157644	562.82	0.218193	-0.722498	0.469988	0.643686	-0.603584	819.773	0.241737	-2.49686	0.0125298	0.0480952	CDS			atpH CDS	ATP synthase delta chain (EC 3.6.3.14)
	CJ015_01920	atpA	1.2378	1365.61	0.0889993	13.9079	5.66875e-44	1.91261e-42	0.747103	1282.8	0.0933426	8.00388	1.20559e-15	1.15847e-14	0.502589	1197.85	0.118428	4.24383	2.19739e-05	0.000104013	-0.443752	1161.74	0.275448	-1.61102	0.107176	0.206219	0.381632	2367.04	0.183868	2.07558	0.0379332	0.145266	-0.312371	2347.92	0.222068	-1.40665	0.159532	0.314425	-0.621402	2908.2	0.21498	-2.89051	0.0038462	0.0184891	CDS			atpA CDS	ATP synthase alpha chain (EC 3.6.3.14)
	CJ015_01925	atpG	1.29717	919.087	0.105338	12.3143	7.58794e-35	1.95451e-33	0.746175	837.323	0.101674	7.33889	2.15366e-13	1.78974e-12	0.473239	775.007	0.134713	3.51293	0.000443186	0.00168657	-0.426382	748.963	0.261262	-1.63201	0.102678	0.199033	0.462344	1577.49	0.215068	2.14975	0.0315747	0.127572	-0.106641	1422.06	0.23406	-0.455614	0.648667	0.785283	-0.295358	1611.98	0.204706	-1.44284	0.149067	0.307196	CDS			atpG CDS	ATP synthase gamma chain (EC 3.6.3.14)
	CJ015_01930	atpD	1.16136	825.274	0.109442	10.6117	2.6297e-26	4.70107e-25	0.494754	731.203	0.0886989	5.57791	2.43431e-08	1.3781e-07	0.208264	679.048	0.0912409	2.28257	0.0224556	0.0541078	-0.277979	681.317	0.277994	-0.999946	0.317337	0.465487	0.3596	1412.05	0.1981	1.81524	0.0694864	0.218008	-0.433184	1296.2	0.274113	-1.58031	0.114035	0.247388	-0.878837	1647.29	0.196628	-4.46954	7.83894e-06	8.50372e-05	CDS			atpD CDS	ATP synthase beta chain (EC 3.6.3.14)
	CJ015_01935	atpC	1.33944	765.329	0.117492	11.4003	4.16752e-30	8.83477e-29	0.344892	598.497	0.0994807	3.46692	0.000526449	0.00167729	0.25187	591.462	0.160853	1.56584	0.117386	0.215863	-0.767565	710.212	0.271934	-2.82261	0.00476342	0.0166507	0.527633	1302.55	0.204951	2.57443	0.0100405	0.0550376	-0.124001	886.867	0.154601	-0.802068	0.422514	0.600984	-0.266076	1119.68	0.222901	-1.1937	0.232596	0.420333	CDS			atpC CDS	ATP synthase epsilon chain (EC 3.6.3.14)
	CJ015_01940		-0.281215	32.0922	0.328611	-0.855769	0.392126	0.512599	-0.123883	39.0279	0.269303	-0.460014	0.645506	0.747453	0.284087	44.5206	0.281438	1.00941	0.312777	0.456114	0.360629	34.663	0.285873	1.2615	0.207129	0.34045	-0.0480402	36.4701	0.307594	-0.15618	0.875891	0.945412	-0.00939501	45.4432	0.351307	-0.026743	0.978665	0.987829	0.408003	67.0157	0.232034	1.75838	0.0786832	0.193559	CDS			hypothetical protein CDS	ortholog of Bordetella pertussis (BX470248) BP3290
	CJ015_01945	hemE	-0.406874	399.342	0.100621	-4.04365	5.26249e-05	0.000191585	-0.191944	480.298	0.0987921	-1.9429	0.0520278	0.0995504	-0.203387	489.14	0.110139	-1.84664	0.0647989	0.131601	-0.143375	507.556	0.144234	-0.99404	0.320203	0.467936	-0.257887	475.987	0.141994	-1.81618	0.0693432	0.21776	-0.393084	634.528	0.152714	-2.57399	0.0100534	0.039919	-0.279936	768.768	0.145836	-1.91952	0.054918	0.147881	CDS			hemE CDS	Uroporphyrinogen III decarboxylase (EC 4.1.1.37)
	CJ015_01950	priA	0.425954	178.295	0.13429	3.1719	0.00151443	0.00428821	0.00738221	180.115	0.11435	0.0645578	0.948526	0.96667	0.241242	196.068	0.121473	1.98596	0.0470373	0.0999307	-0.269979	194.109	0.192965	-1.39911	0.16178	0.283145	-0.176563	288.541	0.163223	-1.08173	0.279374	0.533867	-0.163324	235.24	0.132551	-1.23216	0.21789	0.387828	-0.336444	378.694	0.169797	-1.98144	0.0475417	0.133071	CDS			priA CDS	Helicase PriA essential for oriC/DnaA-independent DNA replication
	CJ015_01955	rep	0.412557	247.341	0.115071	3.58522	0.00033679	0.00107643	0.390653	279.573	0.0939942	4.15614	3.23674e-05	0.000129443	0.282546	278.349	0.126095	2.24073	0.0250434	0.0593589	-0.150663	258.146	0.243675	-0.618296	0.53638	0.672051	0.0464524	371.31	0.1691	0.274703	0.783544	0.896313	0.325267	364.332	0.155049	2.09784	0.0359195	0.106283	0.0690217	478.85	0.250683	0.275335	0.783059	0.877254	CDS			rep CDS	ATP-dependent DNA helicase Rep
	CJ015_01960		0.685396	91.1457	0.151593	4.52128	6.14662e-06	2.59916e-05	0.439633	95.821	0.130134	3.3783	0.000729345	0.0022665	0.590871	104.227	0.146931	4.02142	5.78492e-05	0.000254634	-0.808919	115.385	0.246636	-3.27981	0.00103876	0.00464964	-0.150361	160.146	0.193634	-0.776518	0.437443	0.676716	-0.422528	164.146	0.172307	-2.45218	0.0141993	0.0526363	-0.0258294	203.296	0.184659	-0.139876	0.888758	0.942529	CDS			peptidase CDS	putative peptidase
	CJ015_01965		0.24143	55.7062	0.189731	1.27249	0.203201	0.303944	0.115111	61.6372	0.174606	0.659263	0.509727	0.630583	-0.0574043	59.8457	0.192036	-0.298925	0.764997	0.847934	-0.535342	72.7311	0.173976	-3.07711	0.00209018	0.0084672	-0.436549	92.5522	0.184564	-2.3653	0.0180154	0.0852679	-0.44283	94.3301	0.187323	-2.364	0.018079	0.0635599	-0.502137	109.609	0.200805	-2.50063	0.0123974	0.0477185	CDS			alpha/beta hydrolase CDS	ortholog of Bordetella pertussis (BX470248) BP3296
	CJ015_01970		0.431257	66.9393	0.183672	2.34797	0.0188758	0.0409215	0.12949	68.9101	0.188036	0.688642	0.491048	0.613844	0.233667	71.0116	0.189864	1.23071	0.218431	0.349242	-0.615512	81.5184	0.198975	-3.09341	0.00197872	0.00805044	-0.471401	122.16	0.198797	-2.37127	0.0177272	0.0842501	-0.255331	97.4926	0.260918	-0.978585	0.327785	0.511166	-0.16564	125.194	0.181635	-0.911938	0.361801	0.556524	CDS			ABC transporter ATP-binding protein CDS	Dipeptide transport ATP-binding protein DppF (TC 3.A.1.5.2)
	CJ015_01975		1.31241	49.7454	0.191748	6.84447	7.67597e-12	5.69281e-11	0.474581	40.6998	0.190158	2.49571	0.0125705	0.0290204	0.363707	38.6086	0.212361	1.71268	0.0867712	0.167567	-0.954772	53.5875	0.337567	-2.82839	0.00467823	0.0163895	0.214004	94.0379	0.186069	1.15013	0.250091	0.495666	-0.0812952	62.5486	0.204409	-0.397709	0.690845	0.817453	-0.389768	78.1575	0.218207	-1.78623	0.0740619	0.184565	CDS			ABC transporter ATP-binding protein CDS	putative oligopeptide transport ATP-binding protein
	CJ015_01980		1.61415	37.8516	0.221018	7.30324	2.80915e-13	2.32849e-12	0.524016	27.6541	0.23157	2.26289	0.0236427	0.0501402	0.504323	27.2344	0.236827	2.1295	0.0332127	0.0750494	-1.05263	36.6718	0.231511	-4.5468	5.44672e-06	4.84831e-05	0.0591698	79.8865	0.191454	0.309054	0.75728	0.883022	-0.168703	45.7021	0.25663	-0.657378	0.510938	0.678696	-0.398625	59.0653	0.2398	-1.66232	0.0964477	0.224557	CDS			ABC transporter permease CDS	Dipeptide transport system permease protein DppC (TC 3.A.1.5.2)
	CJ015_01985		0.746944	90.2634	0.139155	5.36771	7.97439e-08	4.22158e-07	-0.0995012	78.4862	0.148169	-0.671541	0.501876	0.623283	0.0996136	84.2629	0.141359	0.704684	0.481007	0.620341	-0.857395	112.913	0.203522	-4.21279	2.52238e-05	0.000191155	-0.15142	162.915	0.15046	-1.00638	0.314233	0.568308	-0.283312	103.973	0.226772	-1.24933	0.211545	0.381392	-0.102379	140.991	0.225237	-0.45454	0.64944	0.791832	CDS			ABC transporter permease CDS	Dipeptide transport system permease protein DppB (TC 3.A.1.5.2)
	CJ015_01990		0.599963	85.9788	0.180897	3.3166	0.000911203	0.00270649	0.174442	86.4625	0.154377	1.12998	0.258486	0.376044	0.340339	92.0619	0.174734	1.94776	0.0514439	0.107906	-0.68494	104.339	0.186457	-3.67345	0.000239295	0.00136065	-0.224212	150.252	0.225784	-0.993035	0.320693	0.573981	-0.155986	121.126	0.179269	-0.870127	0.384231	0.564622	0.0854954	156.651	0.195918	0.436383	0.662559	0.802732	CDS			succinylglutamate desuccinylase CDS	ortholog of Bordetella pertussis (BX470248) BP3300
	CJ015_01995		0.259617	748.096	0.119396	2.17442	0.0296739	0.0606776	0.0658674	806.383	0.10637	0.619227	0.535767	0.654512	-0.213484	759.501	0.155519	-1.37272	0.16984	0.286553	0.143395	726.235	0.174345	0.822476	0.410806	0.558253	0.312144	962.426	0.192264	1.62352	0.104479	0.28596	0.18598	958.761	0.202645	0.91776	0.358745	0.541169	0.023044	1056.81	0.190354	0.121058	0.903645	0.952401	CDS			transporter CDS	putative binding-protein-dependent transport protein
	CJ015_02000		-2.30359	13326.7	0.10583	-21.767	4.77348e-105	4.23513e-103	-1.3417	16935.1	0.0975847	-13.7491	5.15508e-43	1.2117e-41	-1.37593	17130.3	0.148062	-9.29291	1.50125e-20	2.3296e-19	1.03981	15690.7	0.436097	2.38435	0.0171093	0.0480596	0.220179	4709.45	0.122425	1.79848	0.0721005	0.224644	-0.557898	13546.9	0.133858	-4.16784	3.07498e-05	0.000304199	0.523721	11609.4	0.265688	1.97119	0.0487021	0.135496	CDS		e	hypothetical protein CDS	ortholog of Bordetella pertussis (BX470248) BP3302
	CJ015_02005		-0.931411	333.138	0.178647	-5.2137	1.85115e-07	9.37509e-07	-0.458899	419.849	0.144233	-3.18165	0.00146439	0.00427896	-0.211789	455.111	0.209314	-1.01182	0.311622	0.454587	1.17216	324.02	0.20259	5.78586	7.2142e-09	1.0952e-07	0.295955	246.961	0.254204	1.16424	0.244326	0.487595	0.642702	341.345	0.25923	2.47928	0.0131649	0.0495429	1.04844	466.6	0.310076	3.38122	0.000721641	0.00448956	CDS			NAD(P)H-hydrate dehydratase CDS	NAD(P)HX dehydratase
	CJ015_02010		-0.333918	225.613	0.125603	-2.65853	0.0078482	0.0188192	0.111663	289.979	0.121197	0.921339	0.356873	0.483764	0.0820684	290.269	0.127818	0.642071	0.520827	0.654961	0.50423	227.107	0.131311	3.83996	0.000123057	0.000767632	-0.00313062	249.42	0.150991	-0.0207339	0.983458	0.994023	0.4123	327.291	0.188846	2.18326	0.029017	0.090937	0.391551	403.061	0.148245	2.64124	0.00826023	0.0342135	CDS			enoyl-CoA hydratase CDS	Enoyl-CoA hydratase (EC 4.2.1.17)
	CJ015_02015		-0.729731	58.2737	0.307693	-2.37162	0.0177102	0.0386911	0.0217836	81.1492	0.212823	0.102356	0.918474	0.944677	0.645302	100.699	0.287976	2.24082	0.0250377	0.0593589	0.359545	67.6513	0.334136	1.07604	0.281908	0.426179	-0.092793	53.4189	0.393475	-0.23583	0.813565	0.913205	-0.171891	108.477	0.398533	-0.431311	0.666242	0.799422	0.719374	158.363	0.397249	1.81089	0.070158	0.177221	CDS			enoyl-CoA hydratase CDS	Enoyl-CoA hydratase (EC 4.2.1.17)
	CJ015_02020		-0.638894	565.103	0.0996713	-6.41001	1.45513e-10	9.76406e-10	0.0386547	759.216	0.0880541	0.438988	0.66067	0.758964	-0.0730618	748.917	0.157731	-0.463205	0.643217	0.756549	0.549756	604.17	0.395401	1.39038	0.164415	0.285686	0.46388	472.785	0.160155	2.89644	0.00377426	0.0254748	0.155497	903.682	0.173528	0.896095	0.370202	0.550882	0.722823	907.845	0.244289	2.95888	0.0030876	0.015438	CDS			nitronate monooxygenase CDS	Dioxygenases related to 2-nitropropane dioxygenase
	CJ015_02025		-0.165594	352.679	0.10817	-1.53087	0.125802	0.205426	-0.391234	380.613	0.0880917	-4.44121	8.94538e-06	3.86076e-05	-0.237252	403.065	0.155266	-1.52803	0.126504	0.22804	0.00945973	401.21	0.397389	0.0238047	0.981008	0.985411	0.455605	366.719	0.166575	2.73514	0.00623544	0.0381837	-0.802587	543.697	0.110927	-7.23525	4.64676e-13	1.33885e-11	0.0934985	550.106	0.21783	0.429226	0.667759	0.805855	CDS			TetR/AcrR family transcriptional regulator CDS	Transcriptional regulator, TetR family
	CJ015_02030		-0.395753	694.765	0.136942	-2.88994	0.00385314	0.00996783	-0.424919	784.973	0.095469	-4.45086	8.55268e-06	3.70797e-05	-0.219698	836.665	0.100417	-2.18785	0.0286803	0.0663717	0.493144	711.999	0.385103	1.28055	0.200351	0.332101	0.39986	661.214	0.180062	2.22068	0.0263725	0.111744	-0.322934	909.052	0.231748	-1.39347	0.163479	0.320287	0.49788	1010.39	0.220937	2.25349	0.0242284	0.0802968	CDS			acyl-CoA dehydrogenase CDS	Butyryl-CoA dehydrogenase (EC 1.3.99.2)
	CJ015_02035		-0.197562	286.093	0.103293	-1.91265	0.0557935	0.104013	-0.312269	317.891	0.0974657	-3.20388	0.00135587	0.00399104	-0.162819	334.358	0.110151	-1.47815	0.139369	0.245508	0.447592	284.406	0.168307	2.65938	0.0078285	0.0253265	0.0780351	329.406	0.125292	0.622825	0.5334	0.751295	-0.158103	363.655	0.165736	-0.953945	0.340111	0.521539	0.236624	442.887	0.170652	1.38658	0.165569	0.329993	CDS			CoA transferase CDS	L-carnitine dehydratase/bile acid-inducible protein F (EC 2.8.3.16)
	CJ015_02040		0.193288	342.949	0.105647	1.82956	0.0673157	0.121518	-0.158258	355.811	0.0916657	-1.72647	0.0842636	0.14948	0.129426	391.336	0.137075	0.944198	0.345068	0.490233	0.00268363	356.964	0.0880665	0.0304728	0.97569	0.982514	-0.0742229	489.038	0.164396	-0.451487	0.651638	0.82569	-0.213451	442.093	0.112046	-1.90503	0.0567756	0.148967	0.0766239	613.116	0.188931	0.405566	0.685061	0.816477	CDS			3-hydroxyacyl-CoA dehydrogenase CDS	3-hydroxyacyl-CoA dehydrogenase (EC 1.1.1.35) / Enoyl CoA hydratase (EC 4.2.1.17)
	CJ015_02045		0.559698	1625.48	0.13273	4.2168	2.4779e-05	9.55078e-05	-0.433305	1389.71	0.0951414	-4.55433	5.25528e-06	2.33541e-05	-0.577159	1371.33	0.144161	-4.00358	6.23913e-05	0.000272962	-0.859775	2182	0.271181	-3.17048	0.00152186	0.00644898	0.142816	2469.07	0.224938	0.634913	0.525485	0.745422	-0.353943	1646.07	0.286258	-1.23645	0.216292	0.386476	-0.513892	2025.54	0.243026	-2.11456	0.0344677	0.104064	CDS			cytochrome c5 family protein CDS	putative cytochrome c
	CJ015_02050		-1.12634	1441.19	0.43055	-2.61606	0.00889512	0.0209526	-1.96165	1510.64	0.309497	-6.33819	2.32476e-10	1.57893e-09	-1.21994	1685.24	0.251219	-4.85609	1.19726e-06	6.95859e-06	0.43066	1683.13	0.367626	1.17146	0.241412	0.379894	-0.0305439	968.547	0.316475	-0.0965129	0.923113	0.963885	-0.208646	654.491	0.359993	-0.579584	0.562195	0.720522	0.243149	1193.41	0.396451	0.613315	0.539668	0.716583	tRNA			tRNA-Arg	tRNA-Arg
	CJ015_02055		1.20619	33.5022	0.246975	4.88385	1.04036e-06	4.78807e-06	-0.844824	19.7651	0.271747	-3.10886	0.00187808	0.00538601	-0.328481	22.5188	0.28303	-1.16059	0.24581	0.381443	-0.126454	27.1912	0.471449	-0.268225	0.788526	0.867397	0.73043	53.5193	0.326874	2.2346	0.0254438	0.109316	-0.384028	20.035	0.337878	-1.13659	0.25571	0.432913	-0.0298779	30.9154	0.377623	-0.0791209	0.936936	0.971061	CDS			hypothetical protein CDS	Copper tolerance protein
	CJ015_02060	copA	0.540837	20.2142	0.290474	1.86191	0.0626156	0.114821	0.1115	19.6248	0.275432	0.404818	0.685611	0.777188	0.0264673	18.6174	0.292283	0.0905537	0.927847	0.955752	0.0125821	20.0121	0.312528	0.0402592	0.967886	0.978525	0.500415	28.3897	0.275704	1.81505	0.0695166	0.218008	-0.717758	36.2072	0.383247	-1.87283	0.0610914	0.157073	-0.823636	40.4472	0.264374	-3.11542	0.00183684	0.0100568	CDS			copA CDS	Multicopper oxidase
	CJ015_02065	copB	-0.351633	6.91945	0.434829	-0.80867	0.418705	0.538962	0.176323	8.712	0.384032	0.459136	0.646137	0.748002	0.423577	10.3007	0.357773	1.18393	0.236442	0.370373	0.356239	6.76571	0.370286	0.962064	0.336017	0.482848	0.0675944	7.23602	0.415751	0.162584	0.870846	0.942395	-0.0680932	12.3729	0.372954	-0.182578	0.855129	0.923651	0.0620343	18.9187	0.327785	0.189253	0.849894	0.919074	CDS			copB CDS	Copper resistance protein B
	CJ015_02070		-1.0334	28.0741	0.269023	-3.8413	0.000122383	0.000418812	-1.41968	30.0442	0.24803	-5.72385	1.04135e-08	6.08935e-08	-0.740803	34.3922	0.217808	-3.40118	0.000670959	0.00245592	0.735932	31.8369	0.369502	1.99169	0.0464052	0.107288	-0.0436502	21.6683	0.317844	-0.137332	0.890768	0.953406	-0.331755	19.7326	0.376046	-0.88222	0.377658	0.55855	-0.0219528	36.8705	0.285281	-0.0769514	0.938662	0.971695	CDS			enoyl-CoA hydratase/isomerase family protein CDS	Enoyl-CoA hydratase (EC 4.2.1.17)
	CJ015_02075		-1.34695	61.4	0.208463	-6.46135	1.0377e-10	7.03201e-10	-1.11925	73.751	0.164639	-6.79825	1.05897e-11	7.90931e-11	-1.21897	74.0771	0.171995	-7.08725	1.36802e-12	1.38976e-11	0.95669	68.249	0.396268	2.41425	0.0157677	0.0452947	-0.232861	42.9915	0.239779	-0.971149	0.331474	0.586336	-0.30311	61.6725	0.278168	-1.08967	0.27586	0.457122	-0.597579	80.53	0.229511	-2.6037	0.00922224	0.0374247	CDS			CoA transferase CDS	CAIB/BAIF family protein
	CJ015_02080		-1.66258	251.338	0.153345	-10.8421	2.1741e-27	4.11705e-26	-2.16101	271.39	0.142386	-15.1772	5.0104e-52	1.38074e-50	-2.07305	279.633	0.204309	-10.1466	3.43059e-24	6.02553e-23	1.21524	272.305	0.558107	2.17744	NA	NA	0.771714	111.487	0.176308	4.37709	1.20275e-05	0.000182993	0.105826	103.904	0.216494	0.488818	0.62497	0.767683	-0.132969	155.274	0.260865	-0.509722	0.610246	0.765923	CDS		e	IclR family transcriptional regulator CDS	Transcriptional regulator, IclR family
	CJ015_02085		-1.16606	651.833	0.108271	-10.7699	4.77744e-27	8.9409e-26	-1.14625	745.721	0.0720578	-15.9073	5.63593e-57	1.61822e-55	-0.915054	791.109	0.0832462	-10.9921	4.16906e-28	8.32943e-27	1.29899	639.292	0.452228	2.87242	NA	NA	0.90117	365.308	0.178383	5.0519	4.37446e-07	8.61806e-06	0.472041	456.135	0.168545	2.80069	0.00509942	0.0235471	0.84268	619.409	0.14404	5.85032	4.90638e-09	8.66606e-08	CDS			cysteine dioxygenase CDS	Cysteine dioxygenase (EC 1.13.11.20)
	CJ015_02090		2.35005	16.8309	0.412905	5.6915	1.25926e-08	7.19086e-08	0.0795774	6.70262	0.439718	0.180974	0.856388	0.902303	0.187537	7.33676	0.425795	0.440439	0.659619	0.771244	0.0184082	6.5519	0.412496	0.0446264	0.964405	0.977533	0.225322	39.6286	0.320645	0.702714	0.482234	0.712303	0.24637	7.15829	0.475978	0.517608	0.604732	0.751561	-0.861004	17.8985	0.346964	-2.48154	0.0130818	0.0498817	CDS			amidase CDS	Glutamyl-tRNA(Gln) amidotransferase subunit A-like protein
	CJ015_02095		2.3995	18.7478	0.422307	5.68188	1.33218e-08	7.59821e-08	0.763212	9.46007	0.38716	1.97131	0.0486887	0.0939487	0.203619	7.57297	0.436452	0.466531	0.640835	0.75536	-0.052056	7.12278	0.440933	-0.118059	0.906021	0.944066	0.280548	43.2696	0.328984	0.852772	0.393786	0.640336	0.316088	13.7463	0.345946	0.913694	0.360878	0.542488	-0.511278	16.0202	0.368695	-1.38672	0.165526	0.329993	CDS			transporter CDS	High-affinity leucine-specific transport system, periplasmic binding protein LivK (TC 3.A.1.4.1)
	CJ015_02100		2.67602	11.4684	0.405829	6.59394	4.28298e-11	2.99122e-10	1.01005	5.12179	0.452761	2.23086	0.0256903	0.0538866	0.891849	4.96981	0.465371	1.91643	0.0553107	0.114613	-0.6474	4.40293	0.422326	-1.53294	0.125291	0.231577	0.984628	21.7127	0.319091	3.08573	0.00203054	0.0150631	0.557317	8.20837	0.418534	1.33159	0.182994	0.345313	-0.171209	11.6795	0.410036	-0.417546	0.676279	0.811253	CDS			ABC transporter ATP-binding protein CDS	Branched-chain amino acid transport ATP-binding protein LivF (TC 3.A.1.4.1)
	CJ015_02105		1.47756	7.43898	0.46716	3.16286	0.00156225	0.00440797	0.60576	5.97107	0.45193	1.34039	0.18012	0.28197	-0.07292	4.55164	0.464156	-0.157103	0.875164	0.917971	0.0834658	5.00387	0.43596	0.191453	0.848171	0.908188	0.867347	11.4657	0.409892	2.11604	0.0343418	0.135319	0.0095451	9.57952	0.416688	0.0229071	0.981724	0.990101	-0.685809	8.80607	0.415424	-1.65087	0.0987661	0.228341	CDS			ABC transporter ATP-binding protein CDS	Branched-chain amino acid transport ATP-binding protein LivG (TC 3.A.1.4.1)
	CJ015_02110		0.838292	6.08097	0.525542	1.5951	0.11069	0.185037	-0.14006	5.24485	0.476675	-0.293827	0.76889	0.844054	-0.109542	4.97469	0.482301	-0.227124	0.820327	0.885923	0.0290877	5.03786	0.455877	0.0638059	0.949125	0.968112	0.350191	9.65431	0.431935	0.810749	0.41751	0.661871	-0.00647371	6.09858	0.440259	-0.0147043	0.988268	0.993955	0.184279	6.80312	0.463103	0.397923	0.690687	0.820416	CDS			branched-chain amino acid ABC transporter permease CDS	putative branched-chain amino acid transport system permease protein
	CJ015_02115		1.0774	8.19596	0.444487	2.42392	0.0153541	0.0340091	0.100038	6.21551	0.474771	0.210707	0.833116	0.886549	-0.410996	4.98153	0.447491	-0.918447	0.358385	0.503408	-0.799369	7.66117	0.346806	-2.30495	0.0211695	0.0566695	0.00153321	16.166	0.377977	0.00405635	0.996764	0.998049	-0.38999	9.56854	0.462474	-0.84327	0.399077	0.577859	-1.03917	9.821	0.400597	-2.59406	0.00948498	0.0382452	CDS			branched-chain amino acid ABC transporter permease CDS	branched-chain amino acid transport system permease protein
	CJ015_02120		0.311839	173.949	0.135579	2.30006	0.021445	0.0456432	-0.093545	175.907	0.124926	-0.748804	0.453976	0.580483	-0.106365	180.301	0.119483	-0.890207	0.373355	0.518609	-0.146468	187.846	0.246874	-0.593289	0.552988	0.685535	0.103353	243.339	0.180143	0.573728	0.566152	0.772446	-0.0103634	206.706	0.201007	-0.0515577	0.958881	0.978121	0.0836889	258.389	0.155519	0.538125	0.590491	0.751049	CDS			LacI family transcriptional regulator CDS	LacI family transcriptional regulator
	CJ015_02125		0.871863	41.7068	0.246083	3.54296	0.000395667	0.00124713	-0.0133311	34.5654	0.220417	-0.0604811	0.951772	0.969155	0.0498883	36.0961	0.21966	0.227116	0.820333	0.885923	-0.021748	35.3335	0.329459	-0.0660112	0.947369	0.966957	0.563899	62.8543	0.292913	1.92514	0.0542118	0.184899	0.120067	41.8063	0.292798	0.410068	0.681756	0.81086	-0.0693871	59.3675	0.286333	-0.24233	0.808525	0.891485	CDS			porin CDS	outer membrane porin
	CJ015_02130	panB	0.0600635	290.662	0.0966662	0.62135	0.534369	0.644066	-0.101995	317.056	0.0925512	-1.10204	0.270446	0.389425	-0.134846	320.868	0.107732	-1.25168	0.210686	0.339691	0.134513	296.898	0.0850155	1.58222	0.113599	0.215224	0.0822566	370.614	0.131531	0.625379	0.531722	0.750074	0.295586	339.207	0.148421	1.99155	0.0464209	0.129383	0.151126	443.893	0.171058	0.883478	0.376978	0.572609	CDS			panB CDS	3-methyl-2-oxobutanoate hydroxymethyltransferase (EC 2.1.2.11)
	CJ015_02135		0.379847	57.2924	0.183082	2.07474	0.0380107	0.0751586	-0.230898	54.4252	0.19322	-1.195	0.232086	0.344964	0.11673	60.6764	0.234015	0.498812	0.617912	0.736487	-0.506369	68.8856	0.208159	-2.4326	0.0149907	0.0434889	-0.441143	102.001	0.196685	-2.24289	0.0249037	0.107492	-0.10337	62.0676	0.21472	-0.481419	0.630219	0.770844	0.0393175	96.1265	0.288882	0.136102	0.89174	0.944172	CDS			LysR family transcriptional regulator CDS	putative LysR-family transcriptional regulator
	CJ015_02140		0.479849	10.4513	0.358742	1.33759	0.18103	0.277009	0.0666475	9.83697	0.357144	0.186613	0.851964	0.898827	0.00132745	10.426	0.337245	0.00393616	0.996859	0.998734	0.303042	8.5885	0.327462	0.925427	0.354744	0.502295	0.470965	13.2788	0.338499	1.39133	0.164125	0.382709	0.563212	10.2106	0.379559	1.48386	0.137846	0.283313	0.290673	14.8291	0.341248	0.851793	0.394329	0.590789	CDS			tripartite tricarboxylate transporter substrate binding protein CDS	Tricarboxylate transport protein TctC
	CJ015_02145		0.960481	7.47089	0.406242	2.36431	0.0180638	0.0393739	0.279965	6.90672	0.420162	0.666325	0.505203	0.625794	0.596462	7.31223	0.407739	1.46285	0.143507	0.251138	-0.923122	9.14444	0.348274	-2.65056	0.00803577	0.02589	-0.155747	14.5091	0.344748	-0.451772	0.651434	0.82569	0.412998	7.49326	0.512182	0.806349	0.420042	0.599131	0.454796	11.6207	0.393145	1.15681	0.247349	0.43622	CDS			succinylglutamate desuccinylase CDS	ortholog of Bordetella pertussis (BX470248) BP3300
	CJ015_02150		0.255472	161.657	0.123429	2.06979	0.0384717	0.0759134	-0.310566	157.053	0.121699	-2.55192	0.010713	0.0252426	-0.189399	163.014	0.132558	-1.4288	0.153061	0.264747	-0.12388	170.465	0.0991073	-1.24996	0.211315	0.344792	0.00789588	229.418	0.153943	0.0512907	0.959094	0.98232	-0.285241	186.911	0.191404	-1.49026	0.136157	0.280591	-0.309937	257.67	0.173517	-1.7862	0.0740662	0.184565	CDS			hypothetical protein CDS	outer membrane lipoprotein
	CJ015_02155	gshA	-0.164078	279.939	0.121406	-1.35149	0.17654	0.271944	-0.225551	315.381	0.125203	-1.80149	0.0716255	0.130438	-0.42861	308.018	0.146842	-2.91884	0.00351332	0.0107439	-0.0584339	333.354	0.173026	-0.337716	0.735577	0.827282	-0.037342	340.032	0.164399	-0.227142	0.820313	0.91743	-0.119986	367.893	0.164749	-0.728298	0.466431	0.641522	-0.193222	425.384	0.21299	-0.907189	0.364307	0.559632	CDS			gshA CDS	Glutamate--cysteine ligase (EC 6.3.2.2)
	CJ015_02165		0.0936549	104.301	0.152843	0.612751	0.540041	0.648456	-0.342541	106.423	0.153311	-2.23429	0.0254643	0.0534359	0.00466469	117.913	0.181816	0.0256562	0.979532	0.987979	-0.546452	137.619	0.149044	-3.66637	0.000246013	0.00139042	-0.201396	148.119	0.255318	-0.788805	0.430226	0.672775	-0.451959	131.117	0.278763	-1.6213	0.104953	0.233172	-0.124925	188.084	0.214513	-0.582366	0.56032	0.731605	CDS			hypothetical protein CDS	hypothetical protein
	CJ015_02170		-0.412544	1.81789	0.70643	-0.583984	0.559231	0.665328	-0.816785	1.93686	0.69064	-1.18265	0.236948	0.350885	-0.448216	2.22983	0.649841	-0.689731	0.490364	0.629024	0.223257	2.08499	0.60862	0.366825	0.71375	0.81031	0.378082	1.69125	0.500408	0.755547	0.449921	NA	0.0590622	1.15067	0.610884	0.0966831	0.922978	NA	0.157834	2.38674	0.567836	0.277957	0.781046	NA	CDS			helix-turn-helix transcriptional regulator CDS	transcriptional regulator
	CJ015_02175		0.309235	68.7838	0.175526	1.76176	0.0781095	0.137582	-0.141482	68.6193	0.154205	-0.917494	0.358884	0.486115	0.100931	73.9681	0.220757	0.457205	0.647524	0.760626	-0.640327	89.0158	0.186538	-3.43269	0.000597615	0.00290509	-0.120948	103.591	0.228557	-0.52918	0.596681	0.792203	-0.236537	84.5722	0.233701	-1.01214	0.311473	0.494248	-0.350037	133.483	0.239085	-1.46407	0.143174	0.299064	CDS			hypothetical protein CDS	membrane protein
	CJ015_02180		-0.640293	408.767	0.11156	-5.73947	9.49753e-09	5.47565e-08	-1.03993	432.605	0.0999321	-10.4064	2.31887e-25	3.27993e-24	-0.822096	455.648	0.114377	-7.1876	6.59409e-13	6.8886e-12	1.08989	382.566	0.259951	4.19269	2.75669e-05	0.000206246	0.66826	316.171	0.174503	3.82951	0.0001284	0.00151001	0.625866	264.223	0.189514	3.30248	0.000958353	0.00604379	0.770672	372.223	0.168611	4.57071	4.86069e-06	5.42561e-05	CDS			lactate dehydrogenase CDS	Ureidoglycolate dehydrogenase (EC 1.1.1.154)
	CJ015_02185	metX	0.370317	607.589	0.101625	3.64396	0.000268478	0.000872053	-0.432793	557.593	0.0967054	-4.47538	7.62764e-06	3.33159e-05	-0.519361	555.169	0.117429	-4.42277	9.74421e-06	4.87719e-05	-0.470955	730.417	0.215123	-2.18924	0.0285797	0.0722347	0.297549	818.014	0.236653	1.25732	0.208637	0.445631	-0.0968165	589.672	0.210047	-0.460927	0.644851	0.783337	-0.319996	772.152	0.202655	-1.57901	0.114333	0.255118	CDS			metX CDS	Homoserine O-acetyltransferase (EC 2.3.1.31)
	CJ015_02190	metW	0.34151	104.819	0.166805	2.04736	0.0406227	0.0793732	-0.111391	103.33	0.142041	-0.784216	0.432914	0.559671	-0.176884	102.699	0.154465	-1.14514	0.252152	0.388393	0.0385709	102.436	0.157961	0.24418	0.807091	0.879178	0.235087	145.314	0.19415	1.21085	0.225951	0.468272	0.00560225	122.442	0.186765	0.0299962	0.97607	0.986556	0.00161129	145.694	0.214954	0.00749599	0.994019	0.996397	CDS			metW CDS	Methionine biosynthesis protein MetW
	CJ015_02195	ampG	0.347626	260.743	0.129117	2.69234	0.0070953	0.0172381	0.0213848	268.744	0.099121	0.215745	0.829187	0.883733	-0.0608142	269.983	0.141009	-0.431278	0.666266	0.777122	0.50808	221.549	0.124104	4.09398	4.24037e-05	0.000300078	0.336291	344.099	0.182342	1.84429	0.0651407	0.209827	0.836576	257.272	0.194852	4.2934	1.75957e-05	0.000183937	0.557341	343.435	0.225064	2.47637	0.0132728	0.0502773	CDS			ampG CDS	AmpG permease
	CJ015_02200		0.892514	329.124	0.102583	8.70045	3.30577e-18	3.77994e-17	0.914392	378.032	0.10805	8.46267	2.6133e-17	2.73002e-16	0.47314	330.622	0.115133	4.1095	3.96512e-05	0.000180045	0.0905181	262.758	0.0957376	0.945481	0.344413	0.491974	0.493692	500.716	0.12242	4.03276	5.51246e-05	0.000709845	0.738712	519.936	0.180865	4.08433	4.42042e-05	0.000417584	0.335063	554.191	0.237857	1.40867	0.158932	0.321773	CDS			porin CDS	outer membrane porin protein precursor
	CJ015_02205		-0.101724	10.0722	0.390278	-0.260643	0.794367	0.85992	-0.0680916	11.4526	0.355698	-0.191431	0.848188	0.896618	0.702291	15.8752	0.347675	2.01996	0.0433871	0.0936701	-0.62297	14.3511	0.276196	-2.25554	0.0240997	0.0632633	-0.590241	15.3926	0.332291	-1.77628	0.0756871	0.231839	-0.699227	17.6654	0.324775	-2.15296	0.0313218	0.0960701	0.135077	31.2041	0.28928	0.46694	0.640542	0.784928	CDS			aspartate/glutamate racemase family protein CDS	Aspartate racemase (EC 5.1.1.13)
	CJ015_02210	artP_1	-0.13826	20.033	0.268336	-0.515249	0.606379	0.704398	0.06333	24.522	0.236279	0.268031	0.788676	0.857903	-0.196505	22.1862	0.253446	-0.775335	0.438142	0.580677	-0.24418	24.2514	0.237661	-1.02743	0.304218	0.450549	-0.322299	28.0372	0.266975	-1.20723	0.227345	0.469771	-0.141287	33.3063	0.24989	-0.565398	0.571803	0.726574	-0.293442	33.9291	0.271765	-1.07976	0.280247	0.473759	CDS			artP_1 CDS	Glutamate Aspartate transport ATP-binding protein GltL (TC 3.A.1.3.4)
	CJ015_02215		-0.293204	13.4374	0.330754	-0.886471	0.375364	0.497749	-0.0159533	16.1862	0.301276	-0.0529525	0.95777	0.972387	0.0834978	17.5325	0.303519	0.275099	0.78324	0.859217	-0.461564	18.0862	0.261672	-1.7639	0.0777489	0.161837	-0.629523	19.9682	0.297128	-2.1187	0.0341161	0.134769	-0.513978	25.2422	0.314408	-1.63475	0.102102	0.228157	0.0727371	27.8921	0.293089	0.248174	0.804	0.888614	CDS			amino acid ABC transporter permease CDS	Glutamate Aspartate transport system permease protein GltK (TC 3.A.1.3.4)
	CJ015_02220		0.31476	3.87672	0.533637	0.58984	0.555298	0.661799	0.761984	5.27604	0.478335	1.59299	0.111162	0.190093	0.529433	4.5397	0.490491	1.07939	0.280412	0.421497	-0.0230215	3.96011	0.452603	-0.0508646	0.959433	0.974811	-0.718478	8.86555	0.387736	-1.85301	0.0638808	0.206515	0.458331	7.22751	0.434876	1.05393	0.291913	0.473345	0.270082	7.90856	0.410143	0.658507	0.510212	0.691788	CDS			amino acid ABC transporter permease CDS	Glutamate Aspartate transport system permease protein GltJ (TC 3.A.1.3.4)
	CJ015_02225		1.12963	6.1708	0.440436	2.56481	0.0103233	0.0239164	1.18717	7.43602	0.40372	2.94059	0.0032759	0.00878521	1.283	7.84708	0.414291	3.09686	0.00195585	0.00637545	-1.00443	6.39654	0.365649	-2.74698	0.00601465	0.0204306	-0.192109	13.1262	0.374393	-0.513122	0.607866	0.799276	-0.45851	18.1916	0.359785	-1.2744	0.202522	0.369753	0.169071	18.3592	0.338596	0.499329	0.617547	0.770877	CDS		b	amino acid ABC transporter substrate-binding protein CDS	Glutamate Aspartate periplasmic binding protein precursor GltI (TC 3.A.1.3.4)
	CJ015_02230		-0.400278	21.6933	0.265735	-1.50631	0.131988	0.213923	0.159025	28.4234	0.21641	0.734829	0.462443	0.589036	-0.0551159	28.1762	0.225502	-0.244414	0.80691	0.876957	0.00548837	26.337	0.216527	0.0253473	0.979778	0.984605	-0.222584	26.2555	0.289918	-0.767747	0.442638	0.681305	0.0402681	39.0032	0.342744	0.117487	0.906474	0.948875	-0.006684	44.2227	0.260566	-0.0256518	0.979535	0.990718	CDS			D-cysteine desulfhydrase CDS	pyridoxal phosphate-dependent deaminase, putative
	CJ015_02235		-0.287443	75.0145	0.186066	-1.54485	0.122384	0.201284	0.156873	96.3146	0.15846	0.989985	0.322181	0.446604	0.244415	102.99	0.207812	1.17613	0.239541	0.373286	0.0588466	86.7299	0.178213	0.330203	0.741247	0.830929	-0.144381	90.292	0.194821	-0.741097	0.458635	0.694354	0.383413	111.852	0.176096	2.17729	0.0294587	0.09176	0.493374	150.099	0.219865	2.24398	0.0248336	0.081832	CDS			LysR family transcriptional regulator CDS	LysR family regulatory protein
	CJ015_02240		-0.722461	137.226	0.202269	-3.57179	0.000354553	0.00112943	-0.642789	160.18	0.180516	-3.56084	0.000369672	0.00121827	0.0394869	190.188	0.232352	0.169944	0.865054	0.911834	0.119519	170.324	0.206419	0.579013	0.56258	0.693761	-0.347805	143.25	0.173259	-2.00743	0.0447043	0.16151	-0.687418	191.186	0.153601	-4.47536	7.62835e-06	8.55637e-05	0.132208	279.985	0.220693	0.599058	0.549134	0.723908	CDS			two-component sensor histidine kinase CDS	sensor kinase protein
	CJ015_02245		-0.305447	168.34	0.158536	-1.92668	0.05402	0.101216	-0.407945	187.055	0.140169	-2.91038	0.00360988	0.00958967	0.236919	223.705	0.174769	1.35562	0.175221	0.293977	-0.192707	211.419	0.148215	-1.30019	0.193537	0.32332	-0.369893	216.832	0.13994	-2.64323	0.00821197	0.0473215	-0.599994	241.772	0.151085	-3.97122	7.15044e-05	0.000646344	0.1574	353.893	0.186928	0.842038	0.399767	0.595452	CDS			DNA-binding response regulator CDS	DNA-binding heavy metal response regulator
	CJ015_02250		0.41484	2.07081	0.639843	0.648346	0.516761	0.628696	-1.28041	1.36632	0.743118	-1.72302	0.0848844	0.15047	0.604921	3.18682	0.6268	0.965094	0.334498	0.478924	-0.219899	1.9535	0.559338	-0.393141	0.694215	0.796044	-0.0257628	3.33398	0.472669	-0.054505	0.956533	0.981441	-1.0017	1.37436	0.605472	-1.65441	0.0980437	NA	0.367956	5.65502	0.537566	0.684485	0.493669	0.67955	CDS			DUF305 domain-containing protein CDS	putative exported protein
	CJ015_02255		0.192448	9.71857	0.37361	0.515105	0.606479	0.704398	-0.0349152	10.8842	0.343694	-0.101588	0.919084	0.944784	-0.133481	10.0501	0.362805	-0.367915	0.712936	0.810462	-0.046861	10.7765	0.29819	-0.157152	0.875125	0.924806	0.0255931	13.6815	0.367713	0.0696006	0.944512	0.975852	0.0792332	13.698	0.367806	0.215421	0.829439	0.911403	0.248421	12.9043	0.38782	0.640556	0.521811	0.701736	CDS			hypothetical protein CDS	Surface antigen gene
	CJ015_02260		-3.57672	211.288	0.203628	-17.565	4.57022e-69	2.37999e-67	-0.502054	337.244	0.181324	-2.76882	0.00562593	0.0141909	0.336189	429.37	0.150797	2.22942	0.0257859	0.0607883	2.80024	207.344	0.361476	7.74668	9.43265e-15	2.69808e-13	0.654347	27.2259	0.270174	2.42195	0.0154375	0.0759812	0.953269	250.137	0.290413	3.28246	0.00102907	0.00640214	1.48614	486.849	0.530171	2.80314	0.00506081	0.0229629	CDS			tartrate dehydrogenase CDS	Tartrate dehydrogenase (EC 1.1.1.93) / Tartrate decarboxylase (EC 4.1.1.73) / D-malic enzyme (EC 1.1.1.83)
	CJ015_02265		-0.443407	48.4384	0.189743	-2.33689	0.0194451	0.0419458	-0.476818	55.0473	0.184287	-2.58737	0.0096713	0.0231176	-0.246343	59.3675	0.178641	-1.37898	0.1679	0.284174	0.259081	56.5754	0.161995	1.59931	0.109751	0.209712	0.125447	46.8376	0.242098	0.518166	0.604343	0.796864	-0.465962	63.3254	0.255025	-1.82712	0.0676816	0.168746	-0.201404	88.2525	0.212815	-0.946382	0.343954	0.540064	CDS			LysR family transcriptional regulator CDS	Positive regulator of Tartrate dehydrogenase/decarboxylase/D-malic enzyme
	CJ015_02270		-0.412056	2098.18	0.132508	-3.10967	0.00187293	0.00518085	-0.0564764	2622.42	0.120079	-0.470327	0.638121	0.741408	0.162135	2846.63	0.189193	0.856983	0.391454	0.537558	-0.269198	2851.32	0.246288	-1.09302	0.274384	0.418717	-0.386365	2626.77	0.261138	-1.47954	0.138996	0.345297	-0.221666	3435.46	0.288976	-0.767076	0.443036	0.619096	0.148959	4446.22	0.26202	0.5685	0.569695	0.737931	CDS			universal stress protein CDS	putative universal stress protein
	CJ015_02275		-0.0412134	131.988	0.17624	-0.233848	0.815103	0.872856	-0.277247	141.522	0.164271	-1.68775	0.0914597	0.160935	0.0144305	155.193	0.213358	0.0676352	0.946076	0.967463	-0.150335	154.093	0.253842	-0.592239	0.55369	0.685997	-0.313218	186.676	0.221416	-1.41461	0.157183	0.373511	-0.18919	164.922	0.211828	-0.893132	0.371787	0.552348	0.0451139	235.293	0.257123	0.175457	0.860721	0.92514	CDS			hypothetical protein CDS	putative membrane protein
	CJ015_02280	gdhA_1	-1.2353	328.929	0.108055	-11.4321	2.89088e-30	6.15566e-29	-2.19065	334.99	0.103146	-21.2384	4.21732e-100	2.32437e-98	-2.49928	333.651	0.115677	-21.6057	1.58651e-103	1.28937e-101	0.65047	404.731	0.503179	1.29272	0.196107	0.327031	-0.592871	296.284	0.160759	-3.68796	0.000226063	0.00242925	-0.213226	140.753	0.179085	-1.19064	0.233794	0.40702	-1.12647	257.105	0.386022	-2.91814	0.00352127	0.0171779	CDS			gdhA_1 CDS	NADP-specific glutamate dehydrogenase (EC 1.4.1.4)
	CJ015_02285	xth_1	-0.591379	524.374	0.130794	-4.52146	6.14143e-06	2.59916e-05	-0.221512	651.564	0.10912	-2.02998	0.0423587	0.08331	-0.481119	624.434	0.175904	-2.73513	0.00623564	0.0177132	-0.0373426	681.499	0.226439	-0.164912	0.869013	0.92051	-0.114282	543.523	0.226467	-0.504628	0.61382	0.803211	-0.0169422	737.204	0.23911	-0.0708553	0.943513	0.969542	-0.0539939	790.522	0.191773	-0.281551	0.778288	0.874869	CDS			xth_1 CDS	Exodeoxyribonuclease III (EC 3.1.11.2)
	CJ015_02290	pyrE	-0.0209681	351.2	0.0982166	-0.213489	0.830946	0.885664	-0.388201	364.856	0.0889533	-4.3641	1.27649e-05	5.40704e-05	-0.440708	370.469	0.13238	-3.32912	0.000871224	0.00308988	0.194981	363.592	0.0997126	1.95543	0.0505327	0.114572	0.218684	414.914	0.12679	1.72478	0.084568	0.250391	-0.0198957	381.133	0.135599	-0.146724	0.88335	0.9367	0.00993721	471.055	0.189926	0.0523214	0.958273	0.980709	CDS			pyrE CDS	Orotate phosphoribosyltransferase (EC 2.4.2.10)
	CJ015_02295	gatB	0.58739	331.312	0.136081	4.31648	1.58535e-05	6.33481e-05	0.497308	366.928	0.121404	4.09631	4.19784e-05	0.000163249	0.393804	362.486	0.135993	2.89577	0.00378225	0.0114567	-0.356773	351.377	0.190134	-1.87643	0.0605963	0.132793	0.204524	497.058	0.132252	1.54647	0.12199	0.316297	-0.0375156	553.48	0.13307	-0.281924	0.778002	0.878205	-0.277417	721.716	0.158393	-1.75145	0.0798678	0.19543	CDS			gatB CDS	Aspartyl-tRNA(Asn) amidotransferase subunit B (EC 6.3.5.6) @ Glutamyl-tRNA(Gln) amidotransferase subunit B (EC 6.3.5.7)
	CJ015_02300	gatA	0.304838	304.12	0.132992	2.29214	0.0218973	0.0464465	-0.0586926	313.004	0.103897	-0.56491	0.572135	0.684136	0.209222	343.525	0.110533	1.89285	0.0583779	0.120396	-0.193995	327.917	0.0897874	-2.16061	0.0307256	0.0767076	-0.0895671	454.482	0.195125	-0.459023	0.646218	0.824009	-0.454052	446.517	0.152641	-2.97464	0.00293329	0.0151784	-0.37484	659.401	0.136091	-2.75433	0.00588123	0.0259449	CDS			gatA CDS	Aspartyl-tRNA(Asn) amidotransferase subunit A (EC 6.3.5.6) @ Glutamyl-tRNA(Gln) amidotransferase subunit A (EC 6.3.5.7)
	CJ015_02305	gatC	0.286219	241.301	0.108861	2.62921	0.00855824	0.0202682	0.177624	264.317	0.0922132	1.92623	0.0540752	0.103016	-0.0742458	251.186	0.160221	-0.463395	0.643081	0.756549	-0.354705	277.669	0.137041	-2.58832	0.00964444	0.0297841	-0.337827	398.372	0.185696	-1.81925	0.0688729	0.217069	-0.333159	396.777	0.174524	-1.90896	0.0562672	0.148055	-0.370181	432.189	0.199049	-1.85974	0.0629217	0.163956	CDS			gatC CDS	Aspartyl-tRNA(Asn) amidotransferase subunit C (EC 6.3.5.6) @ Glutamyl-tRNA(Gln) amidotransferase subunit C (EC 6.3.5.7)
	CJ015_02310	mreB	0.222377	2418.31	0.0753231	2.95231	0.0031541	0.00831661	0.0315629	2605.41	0.0689156	0.457993	0.646958	0.748772	-0.218614	2481.99	0.126534	-1.72771	0.08404	0.163081	-0.0140816	2495.07	0.113766	-0.123777	0.901492	0.942058	0.383816	3000.48	0.170593	2.24989	0.0244557	0.106133	0.233066	3013.31	0.158208	1.47316	0.140707	0.287271	0.292951	3147.18	0.168516	1.73842	0.0821367	0.19971	CDS			mreB CDS	Rod shape-determining protein MreB
	CJ015_02315	mreC	0.546693	357.737	0.113883	4.80046	1.58303e-06	7.155e-06	-0.0491992	340.965	0.108427	-0.453753	0.650006	0.751394	0.108163	363.781	0.128158	0.84398	0.39868	0.544481	-0.0987334	347.394	0.177956	-0.554818	0.579019	0.707338	0.258868	517.972	0.175432	1.4756	0.140051	0.346742	0.121951	391.388	0.18658	0.653613	0.513361	0.679808	-0.0837729	605.188	0.167587	-0.499878	0.617161	0.770615	CDS			mreC CDS	Rod shape-determining protein MreC
	CJ015_02320	mreD	0.488284	158.333	0.139921	3.48971	0.000483542	0.00150432	-0.160572	149.181	0.123769	-1.29735	0.19451	0.299607	0.173227	167.381	0.145857	1.18765	0.234971	0.36868	0.126564	146.685	0.147232	0.859621	0.389998	0.539034	0.386721	215.682	0.176067	2.19645	0.0280598	0.117276	0.282931	152.871	0.174424	1.62209	0.104784	0.233021	0.369194	243.816	0.183352	2.01358	0.0440533	0.125239	CDS			mreD CDS	Rod shape-determining protein MreD
	CJ015_02325	mrdA	0.916138	434.428	0.10155	9.02155	1.85452e-19	2.28995e-18	0.431606	415.448	0.091377	4.72335	2.31991e-06	1.07895e-05	0.299314	406.958	0.109206	2.74081	0.00612875	0.0174717	-0.0133526	359.148	0.265135	-0.0503613	0.959834	0.974906	0.805123	613.299	0.140058	5.74848	9.00493e-09	2.18488e-07	0.830089	470.226	0.134995	6.14903	7.79564e-10	1.641e-08	0.500339	605.23	0.189854	2.63539	0.00840406	0.0347157	CDS			mrdA CDS	Penicillin-binding protein 2 (PBP-2)
	CJ015_02330	mrdB	0.699546	154.45	0.142751	4.90047	9.56075e-07	4.42994e-06	0.228199	152.069	0.145624	1.56704	0.117105	0.198277	0.0988454	149.459	0.138425	0.714072	0.475183	0.615479	0.308874	124.246	0.209359	1.47533	0.140124	0.252913	0.589694	215.646	0.189714	3.10833	0.00188151	0.0142426	0.745948	165.017	0.167994	4.44032	8.98259e-06	9.93039e-05	0.407093	212.131	0.238934	1.70379	0.0884203	0.210873	CDS			mrdB CDS	Rod shape-determining protein RodA
	CJ015_02335	ldh	-0.768349	1620.74	0.112544	-6.82711	8.66452e-12	6.39494e-11	-0.455539	1978.22	0.0810036	-5.62369	1.86919e-08	1.06954e-07	-0.0423946	2240.38	0.11011	-0.38502	0.700223	0.801176	0.928174	1629.17	0.320305	2.89778	0.00375816	0.0136769	0.0946962	1409.03	0.195207	0.485106	0.627601	0.812252	0.370766	1764.28	0.163248	2.27118	0.023136	0.0767315	0.500609	2880.16	0.222617	2.24875	0.0245287	0.0809429	CDS			ldh CDS	Hypothetical oxidoreductase, YbiC homolog
	CJ015_02340		-0.167201	2057.99	0.112562	-1.48541	0.137436	0.221776	-0.29157	2276.48	0.102183	-2.85341	0.0043253	0.0112472	-0.15577	2400.78	0.0875061	-1.78011	0.075058	0.149007	1.09405	1721.59	0.322091	3.3967	0.000682037	0.00325477	0.225008	2281.64	0.182798	1.23091	0.218356	0.457971	0.345865	2203.54	0.122053	2.83372	0.00460094	0.0217319	0.521239	2920.68	0.152375	3.42076	0.00062446	0.0039707	CDS			hypothetical protein CDS	membrane protein, putative
	CJ015_02345	slmA	-0.548728	277.423	0.111044	-4.94152	7.75169e-07	3.63745e-06	-0.208889	342.651	0.110591	-1.88884	0.0589128	0.110736	-0.345219	339.378	0.154471	-2.23484	0.0254277	0.0601212	0.280066	321.299	0.227978	1.22848	0.219267	0.354682	0.324488	251.31	0.159742	2.03133	0.0422218	0.155375	0.0593249	377.779	0.188444	0.314815	0.752902	0.861474	0.27057	416.853	0.180625	1.49797	0.134141	0.286493	CDS			slmA CDS	Transcriptional regulator SlmA, TetR family
	CJ015_02350		-0.042143	87.9768	0.17951	-0.234766	0.81439	0.872856	-0.147663	98.9941	0.141676	-1.04226	0.297292	0.420011	-0.057228	102.699	0.136984	-0.417771	0.676114	0.78556	0.0812107	98.6463	0.192365	0.422169	0.672901	0.779403	-0.235034	120.163	0.208264	-1.12853	0.259094	0.506971	-0.181924	121.732	0.18171	-1.00118	0.316741	0.499547	-0.312868	172.109	0.179441	-1.74357	0.0812349	0.19783	CDS			pyrimidine 5'-nucleotidase CDS	Pyridoxal-5'-phosphate phosphatase (EC 3.1.3.74), Alphaproteobacterial type
	CJ015_02355	argB	-0.34008	537.963	0.118043	-2.881	0.0039642	0.010233	0.0578435	681.128	0.0961991	0.60129	0.547647	0.665307	-0.0357561	675.75	0.0918376	-0.389341	0.697024	0.79942	0.28483	582.264	0.158885	1.79268	0.0730238	0.154395	0.126319	571.665	0.150544	0.839084	0.401422	0.646596	0.0237368	854.155	0.13914	0.170597	0.864541	0.928596	0.177835	965.803	0.140938	1.2618	0.207021	0.386383	CDS			argB CDS	Acetylglutamate kinase (EC 2.7.2.8)
	CJ015_02360		-0.254699	1200.55	0.149647	-1.702	0.0887551	0.153567	0.225842	1568.05	0.0924217	2.44361	0.0145413	0.032936	-0.231147	1407.01	0.149785	-1.54318	0.122786	0.222931	0.0604587	1376.67	0.125117	0.483219	0.62894	0.745793	-0.198242	1492.63	0.219476	-0.90325	0.366393	0.620754	0.45569	1828.26	0.199559	2.28348	0.022402	0.0748844	0.137835	1867.77	0.191784	0.7187	0.472326	0.660826	CDS			lipoprotein, YaeC family CDS	Methionine ABC transporter substrate-binding protein
	CJ015_02365		-0.541464	1204.39	0.109918	-4.92607	8.39012e-07	3.91403e-06	0.0352649	1594.53	0.131676	0.267816	0.788841	0.857903	-0.158492	1537.49	0.201041	-0.788358	0.430487	0.574507	0.581467	1261.28	0.306516	1.89702	0.057825	0.127952	0.387273	1069.71	0.177651	2.17996	0.0292602	0.120761	0.387847	1752.36	0.23425	1.6557	0.0977821	0.220752	0.346272	1961.93	0.212709	1.62792	0.103543	0.237263	CDS			TlpA family protein disulfide reductase CDS	Cytochrome c-type biogenesis protein ResA
	CJ015_02370		-0.336038	258.824	0.109728	-3.06245	0.00219532	0.0060136	0.124602	333.12	0.0971196	1.28297	0.199502	0.305806	-0.109861	319.368	0.0967535	-1.13548	0.256176	0.393076	0.380846	272.455	0.222661	1.71043	0.0871864	0.17591	0.194251	270.031	0.162708	1.19386	0.232531	0.474611	0.024176	428.699	0.181336	0.133321	0.893939	0.941696	0.0056016	471.199	0.138204	0.0405314	0.967669	0.986068	CDS			phospholipid-binding protein CDS	21 kDa hemolysin precursor
	CJ015_02375		-0.272441	381.053	0.108989	-2.49971	0.0124294	0.0282894	-0.393567	422.878	0.104304	-3.77325	0.000161132	0.000568108	-0.657179	406.36	0.128671	-5.10746	3.26521e-07	2.01762e-06	0.0416084	441.445	0.142933	0.291104	0.770972	0.855602	0.0693016	428.861	0.153148	0.452514	0.650899	0.825486	-0.106094	458.605	0.186809	-0.567926	0.570085	0.725165	-0.129585	489.053	0.15972	-0.811324	0.41718	0.611704	CDS			phosphoheptose isomerase CDS	Phosphoheptose isomerase (EC 5.3.1.-)
	CJ015_02380		0.133947	0.290628	0.773791	0.173105	0.862569	0.905272	0.0651878	0.334377	0.834945	0.0780744	0.937769	0.958559	0.208927	0.349375	0.802686	0.260285	0.794644	0.867822	-0.923413	0.9036	0.791856	-1.16614	0.243559	0.382429	0.0432569	0.645491	0.428871	0.100862	0.91966	NA	0.168847	0.221624	0.512835	0.329242	0.741973	NA	-0.228323	0.828022	0.608967	-0.374935	0.707709	NA	CDS			YraN family protein CDS	Predicted endonuclease distantly related to archaeal Holliday junction resolvase
	CJ015_02385	rsmI	-0.306109	161.483	0.212526	-1.44034	0.149771	0.237915	-0.380002	182.669	0.181643	-2.09202	0.0364363	0.0728879	0.180016	218.402	0.278492	0.646393	0.518025	0.65315	-0.229714	213.158	0.216147	-1.06277	0.287887	0.432706	-0.22189	196.712	0.319157	-0.695239	0.486906	0.716449	-0.22748	207.329	0.354234	-0.642174	0.52076	0.685445	-0.0326303	364.115	0.362269	-0.090072	0.92823	0.966819	CDS			rsmI CDS	rRNA small subunit methyltransferase I
	CJ015_02390	ogt_2	-0.203874	110.543	0.212315	-0.960245	0.336932	0.457162	-0.0372399	133.177	0.154642	-0.240814	0.809699	0.869738	0.340793	151.864	0.180287	1.89028	0.0587207	0.120999	0.194688	121.416	0.177141	1.09906	0.271743	0.415363	0.131577	123.823	0.250937	0.524343	0.60004	0.794638	0.00252031	161.374	0.164772	0.0152957	0.987796	0.993955	0.299789	243.18	0.227234	1.31929	0.187071	0.360368	CDS			ogt_2 CDS	Methylated-DNA--protein-cysteine methyltransferase (EC 2.1.1.63)
	CJ015_02395	rlpA	-0.571108	386.752	0.0959475	-5.9523	2.64408e-09	1.60149e-08	-0.237667	476.007	0.0822065	-2.89109	0.00383902	0.0101199	-0.378713	468.229	0.11849	-3.19617	0.00139265	0.00469272	0.469559	416.443	0.133082	3.52835	0.000418158	0.00217235	0.171695	362.574	0.141713	1.21157	0.225676	0.468131	0.113616	508.683	0.126214	0.90019	0.368019	0.549407	0.0888648	594.961	0.188331	0.471853	0.637031	0.78252	CDS			rlpA CDS	Rare lipoprotein A precursor
	CJ015_02400	rapZ	-0.181689	1026.91	0.100538	-1.80717	0.0707364	0.126833	-0.0356479	1219.71	0.0821298	-0.434043	0.664257	0.76126	0.0278543	1263.31	0.148051	0.18814	0.850767	0.90499	0.151384	1126.98	0.115974	1.30533	0.191781	0.321624	0.133903	1166.49	0.179331	0.746681	0.455256	0.692194	-0.0272111	1494.26	0.141311	-0.192561	0.847303	0.919507	0.267073	1800.46	0.209322	1.2759	0.201992	0.379611	CDS			rapZ CDS	FIG000506: Predicted P-loop-containing kinase
	CJ015_02405		0.0718981	108.105	0.17318	0.415164	0.678022	0.765591	-0.0896934	119.131	0.133208	-0.673334	0.500735	0.622511	0.0564371	124.611	0.153025	0.368811	0.712269	0.809895	-0.115556	121.652	0.167513	-0.689836	0.490298	0.633605	-0.445982	168.299	0.261105	-1.70805	0.0876265	0.255994	0.257045	127.149	0.236224	1.08814	0.276532	0.457514	0.109125	185.878	0.186148	0.586229	0.557722	0.729803	CDS			cytochrome c CDS	Probable cytochrome c2
	CJ015_02410		0.123764	158.148	0.149914	0.825568	0.409049	0.529913	0.0656446	179.254	0.111672	0.587834	0.556643	0.67198	0.200514	189.326	0.125504	1.59767	0.110117	0.205292	-0.0639492	176.718	0.155642	-0.410875	0.681164	0.784914	-0.115115	219.947	0.224838	-0.51199	0.608658	0.800084	-0.0135003	225.505	0.15854	-0.0851535	0.932139	0.96241	0.0657728	306.583	0.173538	0.37901	0.70468	0.828933	CDS			cytochrome c CDS	Putative diheme cytochrome c-553
	CJ015_02415		-0.306021	449.106	0.102341	-2.9902	0.00278794	0.00742469	-0.513477	488.396	0.099499	-5.16062	2.46127e-07	1.25819e-06	-0.4893	500.342	0.113546	-4.30925	1.63808e-05	7.93392e-05	0.0542647	538.796	0.268136	0.202377	0.839622	0.902329	0.0433641	499.179	0.140587	0.30845	0.75774	0.883022	-0.17429	508.397	0.142758	-1.22088	0.222132	0.392266	-0.246592	680.781	0.168365	-1.46463	0.143023	0.298882	CDS			HPr kinase/phosphorylase CDS	HPr kinase/phosphorylase (EC 2.7.1.-) (EC 2.7.4.-)
	CJ015_02420		-0.0837068	1025.42	0.0906639	-0.923265	0.355869	0.477048	-0.466871	1062.38	0.0964581	-4.84014	1.29745e-06	6.20268e-06	-0.425316	1091.61	0.0958077	-4.43927	9.02637e-06	4.53684e-05	-0.258534	1283.6	0.220876	-1.1705	0.241801	0.380251	-0.00315878	1277.65	0.144115	-0.0219185	0.982513	0.993722	-0.207568	1152.12	0.153886	-1.34885	0.177386	0.338078	-0.141129	1463.69	0.135665	-1.04027	0.298213	0.493099	CDS			PTS sugar transporter subunit IIA CDS	PTS system nitrogen-specific IIA component, PtsN
	CJ015_02425	raiA	-0.610898	16045.3	0.15545	-3.92986	8.49936e-05	0.000300298	0.476363	24662.8	0.144476	3.29717	0.000976629	0.00296014	-0.416333	19492.8	0.243416	-1.71038	0.0871961	0.168184	0.545592	17096.4	0.324142	1.68319	0.0923384	0.18362	0.223396	14475.8	0.231852	0.963527	0.335283	0.589945	0.427787	31935.8	0.248584	1.72089	0.08527	0.199956	0.598084	20473.9	0.283589	2.10898	0.0349462	0.105288	CDS			raiA CDS	Ribosome hibernation protein YhbH
	CJ015_02430	lptB	-0.0565255	182.608	0.111952	-0.504907	0.613624	0.711489	-0.0377848	210.377	0.105249	-0.359005	0.719591	0.805425	-0.0743044	211.922	0.131211	-0.566295	0.571193	0.69887	-0.0836272	219.567	0.264285	-0.316429	0.751677	0.839352	-0.045103	233.155	0.13661	-0.330159	0.74128	0.875333	-0.0247302	259.414	0.205758	-0.120191	0.904332	0.94779	-0.210726	342.567	0.19154	-1.10017	0.271259	0.463493	CDS			lptB CDS	Lipopolysaccharide ABC transporter, ATP-binding protein LptB
	CJ015_02435	lptA	-0.114739	208.2	0.11963	-0.959117	0.3375	0.457545	0.193445	257.669	0.124792	1.55015	0.121106	0.204042	0.0151888	251.004	0.156926	0.0967893	0.922894	0.952492	-0.0434325	247.777	0.298391	-0.145556	0.884272	0.931592	-0.0204998	260.673	0.229102	-0.0894787	0.928702	0.966021	0.0106572	342.499	0.171125	0.0622771	0.950342	0.97345	-0.166305	414.588	0.190377	-0.873557	0.382359	0.578116	CDS			lptA CDS	LptA, protein essential for LPS transport across the periplasm
	CJ015_02440	lptC	0.293184	806.98	0.143675	2.04061	0.0412899	0.0804146	0.103316	871.936	0.136913	0.754613	0.450481	0.577247	0.405125	972.13	0.19515	2.07596	0.0378975	0.0837798	0.145947	781.296	0.243793	0.598652	0.549405	0.681995	0.421449	1013.35	0.243907	1.72791	0.0840049	0.249364	0.00486731	1127.07	0.258832	0.0188049	0.984997	0.992099	0.418893	1526.29	0.228053	1.83682	0.0662361	0.16945	CDS			lptC CDS	Probable transmembrane protein
	CJ015_02445		-0.318852	218.13	0.141348	-2.25579	0.0240837	0.050541	-0.267493	253.079	0.122482	-2.18394	0.0289668	0.0598946	-0.0722917	271.359	0.109859	-0.658044	0.51051	0.646224	0.0816184	253.222	0.12048	0.677441	0.498126	0.641073	-0.291401	270.469	0.195435	-1.49103	0.135953	0.340436	-0.290525	306.572	0.185811	-1.56355	0.117924	0.253204	-0.120993	423.522	0.171074	-0.707255	0.479408	0.66728	CDS			hydrolase CDS	3-deoxy-D-manno-octulosonate 8-phosphate phosphatase (EC 3.1.3.45)
	CJ015_02450		-0.455706	208.128	0.13055	-3.49067	0.000481807	0.00149989	-0.540293	231.546	0.115604	-4.67366	2.95881e-06	1.36026e-05	-0.521302	235.194	0.109819	-4.74691	2.06552e-06	1.15299e-05	0.0798704	246.794	0.107816	0.740804	0.458812	0.605085	-0.275525	242.917	0.182317	-1.51124	0.130728	0.332408	-0.439719	264.239	0.211686	-2.07723	0.0377804	0.109816	-0.544067	347.315	0.150072	-3.62538	0.000288534	0.00202149	CDS			KpsF/GutQ family sugar-phosphate isomerase CDS	Arabinose 5-phosphate isomerase (EC 5.3.1.13)
	CJ015_02455	purT	-0.352497	482.426	0.113011	-3.11915	0.00181373	0.00503453	-0.184381	574.29	0.0855045	-2.15639	0.0310531	0.0637413	-0.100194	597.227	0.148723	-0.673697	0.500504	0.636875	0.513589	491.789	0.163378	3.14356	0.00166908	0.00695424	0.188385	495.745	0.188119	1.00142	0.316625	0.571288	0.586441	541.903	0.17466	3.35762	0.00078617	0.0051554	0.513624	741.724	0.194843	2.63609	0.00838687	0.0346758	CDS			purT CDS	Phosphoribosylglycinamide formyltransferase 2 (EC 2.1.2.-)
	CJ015_02460		1.7547	1415.81	0.150447	11.6632	1.96526e-31	4.39979e-30	2.64705	2569.49	0.136916	19.3334	2.81304e-83	1.20433e-81	2.48922	2396.01	0.150978	16.4873	4.52587e-61	1.90364e-59	-0.535446	972.497	0.289234	-1.85126	0.0641326	0.139282	0.486698	2694.01	0.193153	2.51975	0.0117438	0.061944	0.4571	5469.23	0.31023	1.47342	0.140637	0.287271	0.230163	6741.15	0.139375	1.6514	0.0986576	0.228236	CDS			GbsR/MarR family transcriptional regulator CDS	FIG00432938: hypothetical protein
	CJ015_02465	cydA	0.884051	2262.91	0.0950598	9.29994	1.40522e-20	1.88056e-19	1.8246	3911.78	0.0967214	18.8645	2.23362e-79	9.07644e-78	1.77036	3857.06	0.0795963	22.2417	1.35663e-109	1.22737e-107	0.0892901	1805.67	0.174308	0.512256	0.608472	0.731883	0.0721587	3922.2	0.173625	0.415601	0.677702	0.840292	0.428563	7305.98	0.348326	1.23035	0.218567	0.388882	0.170579	9731.35	0.147271	1.15827	0.246756	0.435674	CDS			cydA CDS	Cytochrome d ubiquinol oxidase subunit I (EC 1.10.3.-)
	CJ015_02470	cydB_1	0.78388	651.399	0.123795	6.33207	2.41891e-10	1.58971e-09	1.71515	1106.31	0.10461	16.3956	2.0562e-60	6.27994e-59	1.80117	1165.8	0.0845877	21.2936	1.3026e-100	9.91425e-99	0.318889	493.361	0.0968706	3.29191	0.000995107	0.00448851	-0.191666	1208.63	0.21419	-0.894844	0.370871	0.623983	0.343129	2077.69	0.373557	0.918544	0.358334	0.540727	0.0611763	3093.63	0.189236	0.323281	0.746482	0.855156	CDS			cydB_1 CDS	Cytochrome d ubiquinol oxidase subunit II (EC 1.10.3.-)
	CJ015_02475	cydX	-0.59537	60.1258	0.243285	-2.44721	0.0143967	0.0320215	0.593452	95.2762	0.201833	2.94031	0.00327881	0.00878808	0.707313	100.432	0.190528	3.71239	0.000205309	0.000821751	0.310154	68.3551	0.270167	1.14801	0.250965	0.391355	-0.0470024	61.3906	0.274395	-0.171295	0.863992	0.939134	0.195248	136.854	0.288539	0.676677	0.498611	0.668365	0.364761	175.499	0.279451	1.30528	0.191798	0.366124	CDS			cydX CDS	Cyd operon protein YbgT
	CJ015_02480	cydD	1.3131	321.413	0.217919	6.02566	1.68421e-09	1.03582e-08	1.50315	396.152	0.145801	10.3096	6.37497e-25	8.86028e-24	2.02692	541.252	0.280562	7.22452	5.02887e-13	5.29965e-12	-0.216011	237.42	0.296352	-0.728898	0.466064	0.611873	-0.324345	741.923	0.322068	-1.00707	0.313901	0.568308	0.791273	625.249	0.377464	2.09629	0.0360565	0.106483	0.0773141	1603.45	0.297721	0.259686	0.795106	0.883451	CDS			cydD CDS	Transport ATP-binding protein CydD
	CJ015_02485	cydC	1.57006	200.309	0.201991	7.77296	7.66732e-15	6.97042e-14	1.3993	210.803	0.152382	9.18284	4.19871e-20	4.97107e-19	2.09038	310.953	0.285855	7.31273	2.61768e-13	2.80174e-12	-0.198504	130.976	0.357475	-0.555294	0.578693	0.707125	-0.1604	457.537	0.286731	-0.559408	0.575883	0.779322	0.977617	307.38	0.399334	2.44812	0.0143605	0.0530949	0.170053	916.783	0.322098	0.527955	0.59753	0.756554	CDS			cydC CDS	Transport ATP-binding protein CydC
	CJ015_02490	apt	0.377244	666.502	0.0895658	4.21192	2.53205e-05	9.75165e-05	0.263366	734.306	0.0806031	3.26744	0.00108524	0.00325843	0.120016	715.112	0.109091	1.10015	0.271269	0.410975	0.0853408	633.179	0.129418	0.659421	0.509625	0.650872	0.212756	925.208	0.125367	1.69707	0.0896833	0.260131	1.06623	740.725	0.118116	9.02694	1.76534e-19	7.1388e-18	0.671491	940.184	0.202201	3.3209	0.000897267	0.00543548	CDS			apt CDS	Adenine phosphoribosyltransferase (EC 2.4.2.7)
	CJ015_02495		-0.0875362	49.2275	0.194079	-0.451035	0.651965	0.744237	0.350953	63.7006	0.169379	2.072	0.0382652	0.076172	-0.0930284	56.3178	0.175601	-0.52977	0.596271	0.718733	0.763997	44.4084	0.205102	3.72497	0.000195342	0.00114072	0.960943	45.832	0.224957	4.27168	1.94005e-05	0.000279489	0.8842	68.5945	0.262619	3.36686	0.0007603	0.00500712	0.492246	71.3778	0.205472	2.39568	0.0165895	0.0597993	CDS			LysR family transcriptional regulator CDS	probable LysR-family transcriptional regulator
	CJ015_02500		0.532673	44.5547	0.201284	2.64638	0.00813595	0.0194314	0.601625	52.0268	0.188247	3.19594	0.00139377	0.00409254	0.801053	56.4437	0.190929	4.19554	2.72219e-05	0.000127594	-0.00546171	40.6437	0.231896	-0.0235524	0.98121	0.985411	0.0188785	70.2947	0.211043	0.0894536	0.928721	0.966021	0.0743441	77.4223	0.289265	0.257011	0.797171	0.891547	0.363387	102.64	0.207243	1.75343	0.0795276	0.194973	CDS			DUF4148 domain-containing protein CDS	putative exported protein
	CJ015_02505		0.146713	29.4754	0.2342	0.626445	0.531023	0.641647	0.430189	37.953	0.215921	1.99234	0.0463336	0.0898018	0.505616	39.8583	0.201792	2.50563	0.0122235	0.0317677	-0.0329246	32.2501	0.195653	-0.16828	0.866363	0.919068	0.00472119	40.1095	0.261112	0.0180811	0.985574	0.994144	0.249552	52.7907	0.239014	1.04409	0.296442	0.477999	0.219588	70.0277	0.216238	1.01549	0.309871	0.506024	CDS			porin CDS	outer membrane porin
	CJ015_02510	ilvA_1	0.687382	367.558	0.155373	4.42409	9.68506e-06	3.98293e-05	0.112208	347.048	0.137423	0.816515	0.414206	0.541323	-0.0347875	340.697	0.191668	-0.181499	0.855976	0.908039	-0.765401	454.133	0.315621	-2.42506	0.0153058	0.0442933	-0.237048	669.398	0.218411	-1.08533	0.277777	0.532154	0.230315	415.104	0.298343	0.77198	0.440126	0.616524	0.120683	511.9	0.293186	0.411626	0.680614	0.81393	CDS			ilvA_1 CDS	Threonine dehydratase biosynthetic (EC 4.3.1.19)
	CJ015_02515		0.325474	153.875	0.151366	2.15025	0.0315353	0.0639381	-0.204671	151.147	0.141157	-1.44995	0.147073	0.239137	0.059323	163.756	0.162018	0.366151	0.714253	0.810997	-0.230961	168.311	0.191202	-1.20794	0.227069	0.36342	-0.0481614	227.906	0.180317	-0.267093	0.789398	0.900372	0.192342	157.803	0.226477	0.849281	0.395725	0.575202	0.35318	227.24	0.195921	1.80267	0.0714403	0.179379	CDS			DedA family protein CDS	probable membrane protein YPO3302
	CJ015_02520		0.21264	2484.19	0.0752096	2.8273	0.00469428	0.0118996	-0.0172747	2652.76	0.064973	-0.265875	0.790335	0.858265	0.163381	2841.57	0.0686375	2.38035	0.0172964	0.0431734	0.0901891	2490.53	0.102141	0.882985	0.377245	0.525887	0.137987	3324.54	0.127189	1.0849	0.277967	0.532154	-0.0503516	3304.75	0.0991165	-0.508004	0.61145	0.757406	-0.00627494	4678.2	0.106018	-0.0591873	0.952803	0.97805	CDS			FAD-linked oxidase CDS	FAD/FMN-containing dehydrogenases
	CJ015_02525		1.73173	904.342	0.142655	12.1393	6.53914e-34	1.62327e-32	1.66583	998.272	0.138269	12.0477	1.99422e-33	3.54159e-32	1.66467	1023.19	0.17815	9.34416	9.26242e-21	1.44669e-19	-0.769107	698.168	0.168077	-4.57591	4.74158e-06	4.26924e-05	-0.0136709	2016.52	0.116899	-0.116947	0.906902	0.959954	-0.079249	2153.91	0.252082	-0.314378	0.753234	0.861493	-0.379014	3086.85	0.176571	-2.14653	0.0318309	0.0979574	CDS			GntR family transcriptional regulator CDS	Transcriptional regulator, GntR family
	CJ015_02530		0.580308	4.33034	0.491662	1.1803	0.237882	0.345675	0.568103	5.22407	0.452455	1.2556	0.20926	0.318136	0.761961	6.17046	0.431408	1.76622	0.077359	0.152398	-0.366193	4.42781	0.430729	-0.850171	0.39523	0.543548	0.140644	6.37329	0.406547	0.345948	0.729382	0.869312	-0.267799	10.8109	0.430865	-0.621538	0.534246	0.697539	0.309772	11.3651	0.38654	0.801397	0.422902	0.617736	CDS			CoA transferase CDS	L-carnitine dehydratase/bile acid-inducible protein F
	CJ015_02535		-0.182416	0.842179	0.788707	-0.231285	0.817093	0.874401	-0.36729	0.987356	0.789863	-0.465004	0.641928	0.744569	-0.274248	0.932983	0.780019	-0.351592	0.725145	0.81929	-0.218756	1.08026	0.719672	-0.303966	0.761153	0.847254	-0.246279	1.09105	0.49043	-0.50217	0.615548	NA	-0.608666	1.43641	0.607069	-1.00263	0.316039	NA	0.10132	1.0238	0.608302	0.166563	0.867714	NA	CDS			lipase CDS	6-hexanolactone hydrolase
	CJ015_02540		1.1739	1.06472	0.765545	1.53341	0.125174	0.204741	0.916622	0.873185	0.788683	1.16222	0.245147	0.360245	1.2046	1.02598	0.75291	1.59993	0.109615	0.204595	-0.169263	0.825562	0.782755	-0.21624	0.828801	0.894451	0.142727	1.95044	0.501391	0.284661	0.775904	NA	0.0224573	2.18841	0.605668	0.0370786	0.970422	NA	0.408331	2.28968	0.570807	0.715358	0.474388	NA	CDS			enoyl-CoA hydratase CDS	putative enoyl-CoA hydratase/isomerase
	CJ015_02545		0.456071	3.38689	0.595497	0.765866	0.443756	0.562592	-0.0851007	3.31607	0.590844	-0.144033	0.885475	0.920315	0.0286116	3.62325	0.519636	0.0550609	0.95609	0.9719	-0.191271	3.52543	0.457913	-0.417702	0.676165	0.781676	0.217974	4.85328	0.451297	0.482994	0.6291	0.812367	-0.491708	5.80564	0.491106	-1.00122	0.316718	0.499547	-0.636391	7.93067	0.430275	-1.47903	0.139131	0.29328	CDS			hydroxylase CDS	Salicylate hydroxylase (EC 1.14.13.1)
	CJ015_02550		0.257937	15.3056	0.34663	0.744128	0.456799	0.574595	0.307491	17.3468	0.30039	1.02364	0.306006	0.428771	0.162805	17.1595	0.32989	0.493513	0.62165	0.739839	-0.438761	18.6218	0.31207	-1.40597	0.159733	0.28022	0.123724	21.7841	0.328915	0.376157	0.706801	0.858156	0.186942	22.0686	0.289289	0.646211	0.518142	0.683248	0.178024	27.2897	0.300572	0.592285	0.55366	0.727346	CDS			hypothetical protein CDS	Tricarboxylate transport protein TctC
	CJ015_02555		0.0890472	238.217	0.110919	0.80281	0.422084	0.541898	0.177451	278.383	0.106074	1.6729	0.0943476	0.165169	0.180784	283.224	0.114303	1.58162	0.113736	0.210321	0.198921	234.872	0.190738	1.04291	0.296992	0.443268	-0.138619	337.019	0.134814	-1.02822	0.303846	0.558728	-0.0640157	379.885	0.158937	-0.402774	0.687115	0.815399	-0.0242413	472.908	0.152619	-0.158836	0.873798	0.933537	CDS			IclR family transcriptional regulator CDS	Transcriptional regulator, IclR family
	CJ015_02560		-0.273672	73.4548	0.200926	-1.36205	0.173181	0.267882	-0.129088	86.9836	0.16944	-0.761848	0.446151	0.573537	0.180896	95.8761	0.159915	1.1312	0.257971	0.395199	0.602708	71.5473	0.167589	3.59636	0.000322707	0.00176025	0.121874	78.5041	0.264492	0.460784	0.644954	0.822927	0.455546	84.9372	0.256787	1.77402	0.0760594	0.184739	0.565069	130.196	0.212727	2.65631	0.00790006	0.0329288	CDS			lactam utilization protein LamB CDS	Lactam utilization protein LamB
	CJ015_02565		-0.493127	139.51	0.157273	-3.13549	0.00171567	0.00479848	-0.325873	165.674	0.132646	-2.45671	0.0140214	0.0319851	0.0289329	182.681	0.178403	0.162177	0.871167	0.915661	0.308512	156.154	0.153413	2.01099	0.0443266	0.103143	0.0466696	141.178	0.184043	0.25358	0.79982	0.906384	0.475018	150.611	0.222532	2.13461	0.0327931	0.0996548	0.520561	237.17	0.209304	2.48711	0.0128786	0.049229	CDS			carboxylase CDS	Allophanate hydrolase 2 subunit 2 (EC 3.5.1.54)
	CJ015_02570		-0.511893	68.7894	0.17458	-2.93213	0.00336642	0.00883272	-0.565901	76.8318	0.150311	-3.76487	0.000166634	0.000586216	-0.249427	82.0348	0.178047	-1.40091	0.161242	0.275634	0.453431	73.5718	0.213943	2.1194	0.0340565	0.0836872	0.351577	62.7578	0.204281	1.72104	0.0852429	0.251581	0.435956	61.3598	0.260462	1.67378	0.0941738	0.215028	0.54624	90.5571	0.202326	2.6998	0.00693807	0.029506	CDS			allophanate hydrolase subunit 1 CDS	Allophanate hydrolase 2 subunit 1 (EC 3.5.1.54)
	CJ015_02575		-1.23346	18.8005	0.327862	-3.76213	0.000168471	0.000565228	-0.416898	24.8554	0.254778	-1.63632	0.101773	0.175666	-0.973975	22.8377	0.26957	-3.61307	0.00030259	0.00118346	1.0459	19.1977	0.314319	3.32753	0.000876209	0.0040297	-0.113933	13.7728	0.328532	-0.346795	0.728745	0.86899	0.498834	21.401	0.324495	1.53726	0.12423	0.261865	-0.351274	24.6213	0.304798	-1.15248	0.249123	0.438664	CDS			glyoxalase CDS	probable dioxygenase
	CJ015_02580		-0.994758	26.8177	0.247772	-4.01481	5.94942e-05	0.000214636	-0.551828	34.0832	0.207876	-2.65461	0.00794008	0.0193164	-0.685473	33.9803	0.26588	-2.57813	0.00993378	0.0264772	0.715864	29.1367	0.202447	3.53606	0.000406138	0.00212159	0.0495978	19.6924	0.29318	0.169172	0.865661	0.940094	0.106751	30.6077	0.28238	0.378041	0.7054	0.827454	0.150979	36.3121	0.322034	0.468829	0.639192	0.783741	CDS			LysR family transcriptional regulator CDS	LysR family transcriptional regulator
	CJ015_02585	serA	-0.0783655	278.184	0.101847	-0.769447	0.441628	0.560876	0.0214891	326.261	0.0966451	0.22235	0.824041	0.881391	0.0835692	335.497	0.096997	0.861564	0.388927	0.535001	0.0125763	305.749	0.107676	0.116798	0.90702	0.944238	-0.106937	359.61	0.139648	-0.765765	0.443816	0.682453	-0.160211	431.691	0.118531	-1.35164	0.176491	0.336905	-0.0458952	541.564	0.146214	-0.313891	0.753604	0.858654	CDS			serA CDS	D-3-phosphoglycerate dehydrogenase (EC 1.1.1.95)
	CJ015_02590		-0.112319	224.742	0.117056	-0.95953	0.337292	0.457392	-0.253135	247.717	0.106051	-2.38691	0.0169907	0.0378053	-0.455068	238.22	0.118056	-3.85466	0.000115891	0.000486598	-0.221826	274.145	0.13546	-1.63758	0.101509	0.197258	-0.400658	322.196	0.169937	-2.35769	0.0183889	0.0866796	-0.309112	306.533	0.175773	-1.75859	0.0786471	0.188358	-0.654904	386.704	0.169022	-3.87467	0.000106769	0.000851568	CDS			metal-binding protein CDS	CopG protein
	CJ015_02595		-0.363075	61.1167	0.187257	-1.93891	0.0525125	0.0990049	-0.1731	73.5066	0.146648	-1.18037	0.237852	0.351898	0.050483	79.2954	0.158984	0.317534	0.750838	0.838442	0.0380795	74.3002	0.159692	0.238455	0.811528	0.882038	-0.220539	71.5747	0.219081	-1.00665	0.314102	0.568308	-0.149733	87.1518	0.182187	-0.821863	0.411155	0.588824	-0.0644964	126.46	0.203003	-0.317711	0.750704	0.856285	CDS			two-component sensor histidine kinase CDS	two-component sensor kinase
	CJ015_02600		-0.295542	93.8909	0.15282	-1.93392	0.0531235	0.0998489	-0.466882	100.898	0.15857	-2.94432	0.00323667	0.00868487	-0.0663332	112.247	0.173221	-0.382941	0.701764	0.802518	-0.362867	125.848	0.116532	-3.11387	0.00184649	0.00759815	-0.0519275	108.147	0.216862	-0.239449	0.810757	0.912803	-0.389261	113.498	0.223821	-1.73916	0.0820071	0.193973	-0.111544	171.106	0.212621	-0.524614	0.599852	0.758452	CDS			DNA-binding response regulator CDS	DNA-binding heavy metal response regulator
	CJ015_02605	phoR	-0.100475	177.58	0.119549	-0.840454	0.400654	0.520763	0.12027	214.875	0.112032	1.07354	0.283029	0.403426	0.198705	221.53	0.122334	1.62428	0.104316	0.196155	0.0126383	201.32	0.15841	0.0797822	0.936411	0.959508	-0.114535	228.827	0.153364	-0.746814	0.455176	0.692194	0.0938923	269.33	0.177367	0.529367	0.596551	0.745688	0.0107296	364.638	0.149589	0.0717273	0.942819	0.973893	CDS			phoR CDS	Phosphate regulon sensor protein PhoR (SphS) (EC 2.7.13.3)
	CJ015_02610	phoB	0.124977	258.255	0.147046	0.849918	0.395371	0.515017	-0.00472051	284.552	0.130912	-0.0360585	0.971236	0.98085	0.0338637	294.203	0.18799	0.180136	0.857046	0.908039	-0.415492	328.543	0.267501	-1.55324	0.120366	0.224063	-0.219895	379.587	0.230857	-0.952516	0.340836	0.595622	-0.536899	430.309	0.199416	-2.69235	0.00709506	0.0304546	-0.570353	578.445	0.227958	-2.50201	0.0123489	0.0476389	CDS			phoB CDS	Phosphate regulon transcriptional regulatory protein PhoB (SphR)
	CJ015_02615	ubiE	-0.0254409	498.36	0.0936713	-0.271598	0.785931	0.853638	-0.0632698	563.629	0.0842448	-0.751023	0.452639	0.579083	0.0653685	591.054	0.111734	0.585039	0.558521	0.688106	-0.0410289	556.316	0.142775	-0.287368	0.77383	0.857557	-0.210961	684.677	0.130782	-1.61307	0.106728	0.290447	-0.296406	755.24	0.124926	-2.37265	0.0176609	0.0625669	-0.0434858	949.262	0.200717	-0.216652	0.82848	0.904695	CDS			ubiE CDS	Ubiquinone/menaquinone biosynthesis methyltransferase UbiE (EC 2.1.1.-)
	CJ015_02620		-1.38071	3318.11	0.0966034	-14.2925	2.43578e-46	8.90826e-45	-0.756235	4206.77	0.08251	-9.16537	4.93755e-20	5.83141e-19	-0.79301	4251.08	0.0922698	-8.59447	8.36517e-18	1.14603e-16	0.344326	4291.67	0.458547	0.750907	0.452709	0.599734	-0.554489	2683.56	0.129733	-4.27407	1.91935e-05	0.000277567	-0.681259	4842.94	0.231166	-2.94706	0.00320813	0.016342	-0.373184	5409.15	0.239668	-1.55709	0.11945	0.263982	CDS			Tim44 domain-containing protein CDS	putative membrane protein
	CJ015_02625		0.158344	180.384	0.178771	0.885738	0.375759	0.497796	-0.370885	178.848	0.141898	-2.61374	0.00895572	0.0215792	0.30062	219.534	0.25976	1.1573	0.24715	0.383151	-0.399098	219.62	0.189316	-2.10811	0.0350214	0.0855854	-0.364361	284.866	0.237084	-1.53684	0.124332	0.320206	-0.308094	207.766	0.251773	-1.2237	0.221067	0.391968	-0.0890998	390.058	0.278388	-0.320056	0.748926	0.855862	CDS			hypothetical protein CDS	Protein YigP (COG3165) clustered with ubiquinone biosynthetic genes
	CJ015_02630		0.310485	502.557	0.103671	2.99491	0.00274523	0.00731502	0.014713	523.472	0.0846071	0.173898	0.861945	0.905175	0.0856595	543.597	0.0845258	1.01341	0.310863	0.453894	-0.301216	563.531	0.136322	-2.20959	0.0271335	0.0694398	-0.148119	774.384	0.138336	-1.07072	0.284295	0.53868	0.0338674	640.113	0.14976	0.226144	0.821089	0.905772	-0.20992	939.741	0.158989	-1.32034	0.186721	0.35986	CDS			ubiquinone biosynthesis regulatory protein kinase UbiB CDS	Ubiquinone biosynthesis monooxygenase UbiB
	CJ015_02635		0.933313	281.164	0.136665	6.82921	8.53813e-12	6.31268e-11	0.518156	274.482	0.0990433	5.23161	1.68039e-07	8.7581e-07	0.564919	284.77	0.118986	4.74778	2.0566e-06	1.14935e-05	-0.688955	311.916	0.341092	-2.01985	0.043399	0.101589	0.165767	480.465	0.209686	0.79055	0.429207	0.671409	0.140527	397.816	0.197535	0.711405	0.476833	0.649011	-0.185579	592.501	0.205016	-0.905192	0.365364	0.560694	CDS			ferritin CDS	FIG00433176: hypothetical protein
	CJ015_02640	rfaE2	0.142649	960.154	0.0928529	1.53629	0.124466	0.203984	-0.0789011	1028.61	0.0792047	-0.996167	0.319169	0.443727	0.0587755	1093.6	0.0916846	0.641062	0.521483	0.655441	0.65643	820.802	0.177386	3.70057	0.000215114	0.00123816	0.396666	1152.07	0.12457	3.18428	0.00145117	0.011358	0.27782	1121.12	0.171822	1.61691	0.105899	0.234708	0.757649	1372.31	0.142689	5.30978	1.09758e-07	1.62696e-06	CDS			rfaE2 CDS	ADP-heptose synthase (EC 2.7.-.-) / D-glycero-beta-D-manno-heptose 7-phosphate kinase
	CJ015_02645		0.400409	460.223	0.0916835	4.3673	1.25794e-05	5.07734e-05	0.371994	522.701	0.0729088	5.10218	3.35767e-07	1.68763e-06	0.534414	561.058	0.0816141	6.54806	5.82877e-11	5.25356e-10	-0.237801	493.405	0.116854	-2.03502	0.0418489	0.0986499	-0.220069	748.378	0.136757	-1.6092	0.107574	0.291623	-0.174875	794.268	0.121739	-1.43648	0.150867	0.302697	-0.150665	1117.41	0.128611	-1.17148	0.241406	0.429851	CDS			outer membrane protein CDS	Type I secretion outer membrane protein, TolC precursor
	CJ015_02650	pcm_1	0.547085	1691.31	0.0809112	6.76155	1.36527e-11	9.95585e-11	0.389673	1831.73	0.0780002	4.9958	5.85916e-07	2.88743e-06	0.383788	1862.09	0.0937694	4.09289	4.2603e-05	0.000192537	-0.469284	1866.92	0.0678879	-6.91264	4.75731e-12	9.91465e-11	0.110128	2585.89	0.114524	0.961612	0.336245	0.59096	-0.409567	3093.68	0.184941	-2.21458	0.0267891	0.0855246	-0.188077	3568.61	0.142422	-1.32056	0.186648	0.35986	CDS			pcm_1 CDS	Protein-L-isoaspartate O-methyltransferase (EC 2.1.1.77)
	CJ015_02655	thiD	0.296521	88.7182	0.152943	1.93877	0.0525298	0.0990049	-0.164354	88.5638	0.143786	-1.14305	0.253017	0.369657	-0.173996	88.2602	0.19311	-0.901023	0.367576	0.513108	-0.490189	107.129	0.157866	-3.10511	0.0019021	0.0077866	-0.399297	149.683	0.195438	-2.04309	0.0410439	0.152467	-0.498342	123.502	0.201164	-2.47729	0.0132383	0.0497785	-0.896204	180.538	0.212993	-4.20767	2.58014e-05	0.00024225	CDS			thiD CDS	Phosphomethylpyrimidine kinase (EC 2.7.4.7)
	CJ015_02660	thiG	0.237119	553.315	0.138246	1.71519	0.0863096	0.15004	-0.310838	542.175	0.112267	-2.76875	0.00562718	0.0141909	-0.513899	527.686	0.181925	-2.82478	0.00473138	0.0139612	-0.522409	691.187	0.152347	-3.42908	0.000605642	0.00293499	-0.110713	820.355	0.237256	-0.466641	0.640757	0.820069	-0.745736	795.017	0.211376	-3.52801	0.000418698	0.00303014	-0.797136	892.099	0.219031	-3.63937	0.000273305	0.00193241	CDS			thiG CDS	Thiazole biosynthesis protein ThiG
	CJ015_02665		1.70525	25.8958	0.278258	6.12832	8.88126e-10	5.58401e-09	0.11971	15.8231	0.294264	0.406812	0.684146	0.775894	0.46531	17.5172	0.284976	1.63281	0.102509	0.193288	-0.477267	18.1606	0.310045	-1.53935	0.12372	0.229282	0.488583	48.4591	0.297131	1.64434	0.100107	0.277695	-0.252744	22.3508	0.30243	-0.835709	0.403319	0.582305	-0.62487	40.6995	0.277626	-2.25076	0.0244008	0.0806907	CDS			cobalamin-binding protein CDS	Vitamin B12 ABC transporter, B12-binding component BtuF
	CJ015_02670		2.02882	242.472	0.120987	16.7688	4.12621e-63	1.91929e-61	0.453645	141.676	0.127485	3.55841	0.000373101	0.00122619	0.3291	140.464	0.167791	1.96138	0.0498352	0.104899	-0.693254	169.08	0.422704	-1.64004	NA	NA	0.493239	487.194	0.133526	3.69394	0.000220802	0.0024007	-1.13464	347.325	0.315333	-3.59822	0.000320408	0.00243487	-1.56145	513.865	0.237698	-6.56905	5.06358e-11	1.08572e-09	CDS			TonB-dependent receptor CDS	Outer membrane vitamin B12 receptor BtuB
	CJ015_02675	metH	0.0404657	1421.33	0.0835198	0.484504	0.628028	0.723811	0.343038	1777.34	0.0864189	3.96948	7.20295e-05	0.000268661	0.39942	1842.07	0.0812253	4.91744	8.76847e-07	5.17156e-06	-0.620063	1953.19	0.0693566	-8.94022	3.88413e-19	1.78632e-17	-0.354671	2130.34	0.142391	-2.49083	0.0127447	0.0661632	-0.497136	3031.79	0.12892	-3.85616	0.000115184	0.0010095	-0.39503	3848.46	0.110468	-3.57597	0.000348936	0.00237958	CDS			metH CDS	5-methyltetrahydrofolate--homocysteine methyltransferase (EC 2.1.1.13)
	CJ015_02680		-1.8448	224.686	0.152476	-12.099	1.06899e-33	2.61303e-32	-1.45837	269.444	0.117845	-12.3753	3.55509e-35	6.63952e-34	-1.25035	281.451	0.154203	-8.10845	5.12675e-16	6.38514e-15	0.589216	290.105	0.243071	2.42405	0.0153485	0.0443621	-0.286407	121.632	0.264759	-1.08176	0.279358	0.533867	-0.516013	194.51	0.237592	-2.17185	0.0298671	0.0927036	0.10067	228.821	0.304973	0.330095	0.741328	0.852122	CDS			class I SAM-dependent methyltransferase CDS	SAM-dependent methyltransferase YafE (UbiE paralog)
	CJ015_02685		-0.595353	99.8205	0.190799	-3.12031	0.00180661	0.00502349	-0.891374	107.796	0.141845	-6.28415	3.29648e-10	2.20455e-09	-0.490589	118.543	0.15022	-3.26581	0.00109153	0.00377898	-0.129536	132.634	0.194371	-0.666435	0.505133	0.646896	-0.0927188	99.1081	0.270865	-0.342306	0.73212	0.870089	-0.953173	126.705	0.214971	-4.43396	9.25173e-06	0.000102035	-0.42369	172.114	0.27628	-1.53355	0.125139	0.272943	CDS			transcriptional regulator CDS	putative DNA-binding protein
	CJ015_02690	mutY	-0.621627	125.765	0.146913	-4.23126	2.32391e-05	9.02256e-05	-0.571083	146.261	0.125782	-4.54026	5.61843e-06	2.48757e-05	-0.442529	151.597	0.131492	-3.36545	0.000764201	0.00276138	-0.00276058	160.642	0.104475	-0.0264232	0.97892	0.984165	-0.299455	134.347	0.208475	-1.43641	0.150887	0.365714	-0.44523	164.342	0.232363	-1.91609	0.0553535	0.146235	-0.433456	222.167	0.158937	-2.72722	0.00638708	0.0277778	CDS			mutY CDS	A/G-specific adenine glycosylase (EC 3.2.2.-)
	CJ015_02695		-0.0070811	2607.66	0.150264	-0.0471246	0.962414	0.972735	0.336145	3302.31	0.0830725	4.04641	5.20098e-05	0.000198873	0.471998	3509.47	0.0960844	4.91232	9.00035e-07	5.3018e-06	0.105875	2768.73	0.0473736	2.2349	0.0254242	0.0658538	-0.303752	3767	0.249321	-1.21832	0.223104	0.465388	-0.135861	4884.95	0.169005	-0.803889	0.421461	0.599916	0.202941	6138.86	0.208619	0.972783	0.330661	0.527274	CDS			indolepyruvate ferredoxin oxidoreductase CDS	Indolepyruvate ferredoxin oxidoreductase, alpha and beta subunits
	CJ015_02700	cheD	2.45598	314.276	0.126757	19.3755	1.24218e-83	8.75191e-82	3.15957	537.125	0.110353	28.6315	2.72128e-180	3.52663e-178	2.81032	447.805	0.13065	21.5103	1.24571e-102	9.9553e-101	-1.29156	219.291	0.286164	-4.51336	6.38073e-06	5.59477e-05	0.45588	686.782	0.125155	3.64251	0.00026999	0.00279698	0.564849	1174.18	0.387046	1.45938	0.14446	0.292858	0.380874	1271.97	0.187507	2.03125	0.04223	0.121145	CDS		b	cheD CDS	Chemotaxis protein CheD
	CJ015_02705	ftsX	0.136882	285.766	0.165183	0.828668	0.407292	0.527959	0.11984	324.316	0.121951	0.982695	0.325758	0.450406	0.391942	360.479	0.190697	2.05531	0.0398486	0.0873682	-0.0538825	308.473	0.16874	-0.319322	0.749482	0.837898	-0.0220886	390.477	0.210062	-0.105153	0.916254	0.961733	0.119713	400.756	0.232558	0.514766	0.606717	0.752976	0.165375	607.088	0.220887	0.748687	0.454046	0.646234	CDS			ftsX CDS	Cell division protein FtsX
	CJ015_02710	ftsE	-0.218759	566.038	0.118751	-1.84217	0.0654507	0.118733	-0.301372	633.565	0.1046	-2.8812	0.0039617	0.010409	-0.461014	623.092	0.128238	-3.59499	0.000324398	0.0012636	0.512765	558.65	0.114152	4.49195	7.05746e-06	6.09697e-05	0.234322	613.484	0.152756	1.53396	0.125039	0.32131	0.494303	584.199	0.120242	4.1109	3.94121e-05	0.00037695	0.366836	694.137	0.165494	2.21662	0.026649	0.0864546	CDS			ftsE CDS	Cell division transporter, ATP-binding protein FtsE (TC 3.A.5.1.1)
	CJ015_02715		2.43117	1109.06	0.173329	14.0263	1.07614e-44	3.70919e-43	1.75641	892.274	0.148146	11.8559	2.00503e-32	3.43362e-31	1.16641	698.967	0.180333	6.4681	9.92454e-11	8.71578e-10	-1.05305	696.179	0.322036	-3.26997	0.00107558	0.00477257	-0.679738	3705.01	0.202716	-3.35315	0.000798967	0.00696264	-0.0444585	1936.87	0.324012	-0.137213	0.890863	0.941503	-0.951153	2438.88	0.258815	-3.67503	0.000237817	0.00172651	CDS		b	ABC transporter substrate-binding protein CDS	Glutamate Aspartate periplasmic binding protein precursor GltI (TC 3.A.1.3.4)
	CJ015_02720		2.58279	242.961	0.175927	14.681	8.52753e-49	3.24249e-47	1.88909	189.463	0.115086	16.4145	1.50585e-60	4.62855e-59	1.6361	174.195	0.155961	10.4904	9.56037e-26	1.76996e-24	-1.10541	142.895	0.353294	-3.12887	0.00175482	0.00726556	-0.647462	810.14	0.174892	-3.70207	0.000213847	0.00233058	0.211293	387.272	0.146142	1.44581	0.148231	0.298796	-0.436027	547.172	0.252232	-1.72868	0.083867	0.202741	CDS		b	amino acid ABC transporter permease CDS	Glutamate Aspartate transport system permease protein GltJ (TC 3.A.1.3.4)
	CJ015_02725		2.82943	217.174	0.134532	21.0316	3.37091e-98	2.78449e-96	1.67926	134.183	0.143777	11.6796	1.62123e-31	2.72765e-30	1.53282	129.937	0.136332	11.2433	2.49885e-29	5.2784e-28	-1.08558	108.14	0.236936	-4.58175	4.6109e-06	4.15956e-05	-0.703372	763.157	0.150918	-4.66063	3.15236e-06	5.44283e-05	0.0535539	278.274	0.247423	0.216447	0.828639	0.911049	-0.561597	421.246	0.255328	-2.19951	0.0278417	0.0892709	CDS		b	amino acid ABC transporter permease CDS	Glutamate Aspartate transport system permease protein GltK (TC 3.A.1.3.4)
	CJ015_02730		2.77578	405.763	0.171195	16.2142	4.00509e-59	1.79331e-57	2.14007	323.69	0.12221	17.5114	1.17235e-68	4.32416e-67	1.41827	234.745	0.161081	8.80469	1.31209e-18	1.8669e-17	-0.745408	178.891	0.256069	-2.91097	0.00360313	0.0132508	-0.282639	1191.92	0.183804	-1.53772	0.124118	0.320206	0.453424	641.121	0.227023	1.99726	0.0457967	0.127798	-0.410289	682.178	0.208956	-1.96352	0.0495857	0.137291	CDS			amino acid ABC transporter ATP-binding protein CDS	Glycerol-3-phosphate ABC transporter, ATP-binding protein UgpC (TC 3.A.1.1.3)
	CJ015_02735		1.2985	240.181	0.122581	10.5931	3.20919e-26	5.69453e-25	0.725314	217.943	0.106288	6.82404	8.85149e-12	6.66294e-11	0.612332	212.076	0.116355	5.26262	1.42015e-07	9.0674e-07	-0.689233	220.554	0.180761	-3.81294	0.000137322	0.000838639	-0.409839	559.01	0.16424	-2.49536	0.0125828	0.0656184	0.0790799	340.669	0.17782	0.44472	0.656522	0.791052	-0.342372	468.842	0.181357	-1.88784	0.0590474	0.156893	CDS			tripartite tricarboxylate transporter substrate binding protein CDS	Tricarboxylate transport protein TctC
	CJ015_02740		1.38023	16.9684	0.334295	4.12878	3.64694e-05	0.000136397	0.306743	12.4827	0.338108	0.907233	0.364283	0.491485	0.82297	14.884	0.333735	2.46594	0.0136654	0.035078	-0.920414	16.4819	0.290508	-3.16829	0.00153339	0.00647448	-0.485897	42.2996	0.261999	-1.85457	0.0636572	0.206371	-0.389744	20.5949	0.322306	-1.20924	0.226572	0.397605	-0.0193308	31.8181	0.309687	-0.0624204	0.950228	0.977365	CDS			hypothetical protein CDS	putative membrane protein
	CJ015_02745	glpK	-0.291324	470.401	0.143017	-2.03699	0.0416511	0.0810192	-0.0973408	565.274	0.0886996	-1.09742	0.272457	0.391734	0.265508	641.183	0.164531	1.61373	0.106586	0.199797	-0.060179	568.02	0.0932533	-0.645328	0.518714	0.658001	-0.211147	573.593	0.212382	-0.994185	0.320133	0.573981	-0.242615	732.874	0.215762	-1.12446	0.260819	0.437705	-0.15657	1157.12	0.226002	-0.692779	0.488448	0.673974	CDS			glpK CDS	Glycerol kinase (EC 2.7.1.30)
	CJ015_02750		-0.177139	310.853	0.124591	-1.42177	0.155093	0.245151	-0.138456	360.27	0.0996956	-1.38878	0.164898	0.26168	0.281966	410.237	0.129371	2.17952	0.0292932	0.0675618	0.258011	327.194	0.147497	1.74926	0.0802466	0.165394	-0.0584856	375.352	0.19867	-0.294386	0.768463	0.888462	-0.0292383	426	0.222122	-0.131632	0.895275	0.941858	-0.0847007	722.792	0.171336	-0.494354	0.621056	0.772955	CDS			MFS transporter CDS	Multidrug resistance protein B
	CJ015_02755		-0.594902	411.658	0.142922	-4.16242	3.14896e-05	0.000119168	-0.971376	435.435	0.138356	-7.02083	2.20549e-12	1.73366e-11	-1.03278	440.912	0.152075	-6.79123	1.11182e-11	1.05777e-10	-0.199732	559.419	0.159025	-1.25598	0.209124	0.342855	-0.323725	463.449	0.218937	-1.47862	0.139242	0.345297	-0.551015	427.084	0.201735	-2.73138	0.00630691	0.0279297	-0.31604	469.382	0.166677	-1.89612	0.0579436	0.154315	CDS			DUF3460 domain-containing protein CDS	FIG00431825: hypothetical protein
	CJ015_02760	scpA	-0.150759	648.348	0.10253	-1.47039	0.141456	0.226965	-0.367566	701.465	0.129354	-2.84155	0.00448948	0.0116111	-0.489875	694.555	0.148669	-3.29506	0.000984009	0.00345159	-0.177509	791.613	0.179107	-0.991074	0.321649	0.469756	0.0954867	756.486	0.175897	0.542857	0.587228	0.785806	-0.156679	780.63	0.235738	-0.664629	0.506288	0.674563	-0.0419038	870.81	0.1713	-0.244622	0.80675	0.890593	CDS			scpA CDS	Segregation and condensation protein A
	CJ015_02765	panC	0.812767	151.891	0.120219	6.7607	1.37327e-11	9.99898e-11	0.0786816	135.673	0.128366	0.612948	0.539911	0.658076	0.278761	147.351	0.168335	1.65599	0.097724	0.1858	-0.652356	169.177	0.29186	-2.23517	0.0254064	0.0658538	-0.167834	280.952	0.145736	-1.15163	0.249475	0.4949	-0.0689968	174.877	0.167583	-0.411718	0.680546	0.80999	-0.0580714	258.984	0.212509	-0.273266	0.784649	0.878182	CDS			panC CDS	Pantoate--beta-alanine ligase (EC 6.3.2.1)
	CJ015_02770		0.126869	99.691	0.149049	0.851194	0.394662	0.51493	-0.497175	99.5724	0.135923	-3.65777	0.000254418	0.000863975	-0.344803	104.68	0.152752	-2.25727	0.023991	0.0570904	0.395025	95.4851	0.119534	3.30471	0.000950743	0.00431746	0.336507	118.497	0.206471	1.6298	0.103143	0.28286	0.259846	90.2646	0.269393	0.964559	0.334766	0.518356	0.203289	130.059	0.220485	0.92201	0.356524	0.55172	CDS			LuxR family transcriptional regulator CDS	Cys-tRNA(Pro) deacylase YbaK
	CJ015_02775		-0.181602	1598.69	0.122121	-1.48707	0.136997	0.221143	0.573228	2292.58	0.117613	4.87383	1.09454e-06	5.27467e-06	0.309345	2141.68	0.163617	1.89067	0.0586682	0.120943	0.0381851	1814.87	0.187426	0.203734	0.838561	0.901809	0.0822138	1848.51	0.139711	0.588456	0.556226	0.765205	0.14118	3352.33	0.154172	0.915733	0.359807	0.541752	0.148184	3546.14	0.193637	0.765267	0.444112	0.637409	CDS			hypothetical protein CDS	ortholog of Bordetella pertussis (BX470248) BP3819
	CJ015_02780		0.51305	67.5363	0.20897	2.45514	0.0140829	0.0314552	-0.309032	61.1184	0.204072	-1.51433	0.129943	0.215896	0.0837435	68.6076	0.239007	0.350381	0.726053	0.81993	-0.16788	68.8707	0.230432	-0.728546	0.466279	0.611873	-0.0555728	107.888	0.181531	-0.306133	0.759503	0.8835	0.164949	60.0998	0.307655	0.536147	0.591857	0.741318	0.133278	103.454	0.241438	0.552018	0.580936	0.745605	CDS			prepilin peptidase CDS	Leader peptidase (Prepilin peptidase) (EC 3.4.23.43) / N-methyltransferase (EC 2.1.1.-)
	CJ015_02785	coaE	-0.395833	536.358	0.117983	-3.355	0.000793658	0.00238097	-0.758535	568.351	0.150364	-5.04467	4.54297e-07	2.26205e-06	-0.325004	631.256	0.13777	-2.35903	0.0183227	0.0453107	0.374764	572.45	0.152718	2.45397	0.0141291	0.0414247	0.289274	519.611	0.193321	1.49634	0.134565	0.338244	0.0809012	475.81	0.249214	0.324626	0.745464	0.855086	0.517675	702.422	0.176418	2.93437	0.00334223	0.0164382	CDS			coaE CDS	Dephospho-CoA kinase (EC 2.7.1.24)
	CJ015_02790	zapD	-0.48011	461.663	0.13437	-3.57306	0.000352837	0.00112546	-0.460275	528.833	0.119608	-3.84819	0.000118992	0.000429645	-0.270988	560.028	0.153218	-1.76864	0.0769536	0.151974	0.616587	469.013	0.152796	4.03535	5.45204e-05	0.000374459	0.35694	424.346	0.192307	1.8561	0.0634398	0.205811	0.343377	473.819	0.167381	2.05147	0.0402212	0.115167	0.696692	614.802	0.211468	3.29454	0.00098582	0.0059252	CDS			zapD CDS	FIG002842: hypothetical protein
	CJ015_02795	mdtA	-0.0448197	199.453	0.136713	-0.327837	0.743035	0.818928	-0.270079	213.855	0.108621	-2.48644	0.0129028	0.0296591	-0.168107	222.17	0.129464	-1.29848	0.194121	0.318335	0.373643	196.858	0.109896	3.39997	0.000673943	0.00321941	0.222029	235.362	0.193264	1.14884	0.250623	0.49608	0.427126	203.65	0.136885	3.12033	0.00180647	0.0101559	0.483282	271.069	0.199453	2.42304	0.0153914	0.0566677	CDS			mdtA CDS	Probable Co/Zn/Cd efflux system membrane fusion protein
	CJ015_02800	mdtB	0.256252	281.987	0.104406	2.45439	0.0141126	0.031492	-0.0481916	293.886	0.111974	-0.430383	0.666917	0.762984	-0.0479906	300.164	0.102593	-0.467774	0.639946	0.754869	0.012669	285.113	0.0921446	0.13749	0.890643	0.935946	0.248579	371.345	0.12722	1.95392	0.0507101	0.176034	0.197093	331.951	0.21494	0.916965	0.359161	0.541495	0.187667	429.494	0.202746	0.925628	0.35464	0.550075	CDS			mdtB CDS	acriflavin resistance protein
	CJ015_02805	mdtC	0.207757	198.756	0.113071	1.8374	0.066151	0.119777	-0.221488	201.626	0.107413	-2.06202	0.0392063	0.0778444	-0.051979	213.303	0.12832	-0.405074	0.685423	0.791762	-0.00947212	207.762	0.128122	-0.0739307	0.941066	0.963242	-0.033909	280.484	0.141669	-0.239354	0.810831	0.912803	-0.124274	234.718	0.206908	-0.600622	0.548092	0.710346	0.023053	315.314	0.168855	0.136526	0.891406	0.944172	CDS			mdtC CDS	AcrB/AcrD/AcrF family protein
	CJ015_02810		0.127067	76.222	0.188896	0.672685	0.501148	0.613439	-0.231506	79.2429	0.165392	-1.39974	0.161591	0.257674	0.00608174	84.7208	0.200094	0.0303944	0.975753	0.985827	0.0910617	78.9406	0.156787	0.580799	0.561376	0.693287	0.200922	96.7132	0.219144	0.916849	0.359222	0.612204	0.0230136	87.6027	0.20776	0.11077	0.911799	0.951209	0.22929	119.752	0.23654	0.969351	0.33237	0.528901	CDS			RND transporter CDS	RND efflux system, outer membrane lipoprotein, NodT family
	CJ015_02815		0.502585	74.9291	0.194897	2.57873	0.00991652	0.0230408	0.351163	81.4391	0.182675	1.92234	0.0545629	0.103739	0.368275	83.5943	0.217056	1.69668	0.0897572	0.172499	-0.920917	104.682	0.19657	-4.68492	2.80066e-06	2.61711e-05	-0.314248	131.106	0.216923	-1.44866	0.147433	0.360374	-0.465431	136.917	0.292361	-1.59198	0.11139	0.243947	-0.616904	187.571	0.235383	-2.62085	0.00877097	0.0358459	CDS			NUDIX hydrolase CDS	Mutator mutT protein (7,8-dihydro-8-oxoguanine-triphosphatase) (EC 3.6.1.-) / Thiamin-phosphate pyrophosphorylase-like protein
	CJ015_02820		0.397825	81.3453	0.156399	2.54366	0.0109699	0.0252676	0.112937	83.0162	0.143947	0.784573	0.432704	0.559613	-0.0270341	81.4252	0.155283	-0.174095	0.86179	0.910791	-0.565013	100.537	0.230347	-2.45288	0.0141718	0.041498	0.0724076	120.9	0.18254	0.396666	0.691614	0.847457	-0.501502	129.794	0.164123	-3.05565	0.00224573	0.0121941	-0.655434	159.595	0.199465	-3.28596	0.00101637	0.00606141	CDS			DUF815 domain-containing protein CDS	putative ATP/GTP-binding protein
	CJ015_02825	argJ	-0.16341	450.668	0.12977	-1.25923	0.207948	0.309404	-0.188462	513.261	0.133954	-1.40691	0.159453	0.255029	-0.179346	523.926	0.0865083	-2.07316	0.0381573	0.0842377	-0.301199	582.518	0.135388	-2.22471	0.0261004	0.0671992	-0.175829	573.043	0.165133	-1.06477	0.286979	0.541536	-0.351186	660.84	0.197004	-1.78263	0.0746458	0.182135	-0.315285	836.203	0.148551	-2.1224	0.0338043	0.102256	CDS			argJ CDS	Glutamate N-acetyltransferase (EC 2.3.1.35) / N-acetylglutamate synthase (EC 2.3.1.1)
	CJ015_02830		0.177748	78.7105	0.245253	0.724751	0.468605	0.585115	-0.438347	76.473	0.184045	-2.38173	0.0172314	0.0382778	-0.0398126	84.7751	0.256756	-0.15506	0.876774	0.919137	-0.0318501	82.39	0.269659	-0.118113	0.905978	0.944066	0.197371	100.02	0.315122	0.626332	0.531097	0.749829	0.0465196	74.1615	0.303322	0.153367	0.878109	0.934392	-0.0133205	125.576	0.250717	-0.0531298	0.957628	0.980601	CDS			hypothetical protein CDS	putative membrane protein
	CJ015_02835		-0.322747	76.3038	0.174646	-1.848	0.0646019	0.117594	-0.314119	87.6843	0.151742	-2.07009	0.038444	0.0764891	-0.499833	86.0624	0.172598	-2.89594	0.00378027	0.0114567	0.839757	71.2229	0.181355	4.63047	3.64835e-06	3.32965e-05	0.24928	77.7378	0.220032	1.13293	0.257245	0.504852	0.582842	78.0567	0.20008	2.91304	0.00357932	0.0178966	0.588931	88.0395	0.213974	2.75235	0.00591686	0.0260523	CDS			MarR family transcriptional regulator CDS	Transcriptional regulator, MarR family
	CJ015_02840		-0.890916	259.231	0.119007	-7.48626	7.0862e-14	6.07334e-13	-1.09917	286.124	0.113754	-9.66268	4.34355e-22	5.56881e-21	-1.38846	278.186	0.166475	-8.34037	7.40598e-17	9.75596e-16	0.91112	269.705	0.235623	3.86685	0.000110251	0.000696081	0.164116	207.529	0.185877	0.882927	0.377276	0.628486	0.818115	163.301	0.17741	4.61144	3.99881e-06	4.69072e-05	0.446104	188.042	0.251848	1.77132	0.0765067	0.189316	CDS			alpha/beta hydrolase CDS	Kynurenine formamidase (EC 3.5.1.9) homolog
	CJ015_02845		1.36019	525.615	0.106435	12.7795	2.13544e-37	5.98297e-36	0.544395	435.093	0.0874408	6.22587	4.78906e-10	3.15433e-09	0.036053	380.475	0.110617	0.325925	0.744481	0.833284	-0.0741539	366.49	0.220118	-0.336882	0.736206	0.82779	0.0371713	1055.12	0.131995	0.281613	0.77824	0.893902	0.892252	509.178	0.169135	5.27539	1.32471e-07	2.03564e-06	0.241043	571.018	0.293897	0.820163	0.412123	0.607187	CDS			ABC transporter substrate-binding protein CDS	Benzoate transport, inner-membrane translocator
	CJ015_02850		1.87754	103.133	0.161706	11.6108	3.63087e-31	7.94316e-30	0.448533	65.2339	0.177204	2.53117	0.0113683	0.0265777	0.562156	68.5152	0.196607	2.85928	0.00424602	0.0127327	-0.569611	68.9093	0.33197	-1.71585	0.0861892	0.174536	-0.488951	286.346	0.268234	-1.82285	0.0683257	0.216185	0.139985	90.0012	0.230978	0.606054	0.544479	0.706857	-0.316981	151.226	0.291436	-1.08765	0.276749	0.470006	CDS			branched-chain amino acid ABC transporter permease CDS	High-affinity branched-chain amino acid transport system permease protein LivH (TC 3.A.1.4.1)
	CJ015_02855		2.05467	120.17	0.170462	12.0535	1.85878e-33	4.45272e-32	0.735576	76.2561	0.16187	4.54423	5.51369e-06	2.44345e-05	0.595527	75.5273	0.207596	2.86868	0.00412183	0.0123913	-0.373345	68.1802	0.175881	-2.12271	0.0337778	0.0831657	0.0434237	281.301	0.170317	0.254958	0.798756	0.905846	0.333079	110.118	0.236411	1.4089	0.158865	0.313623	-0.211614	165.393	0.300513	-0.704177	0.481322	0.668729	CDS			branched-chain amino acid ABC transporter permease CDS	Branched-chain amino acid transport system permease protein LivM (TC 3.A.1.4.1)
	CJ015_02860		2.3665	42.0505	0.241544	9.79737	1.15551e-22	1.71928e-21	1.25496	27.0614	0.270916	4.63228	3.61655e-06	1.63752e-05	1.40146	30.3581	0.267447	5.24015	1.60448e-07	1.01497e-06	-0.718542	22.6614	0.254894	-2.81898	0.0048177	0.0168062	-0.18236	112.499	0.215541	-0.846057	0.397521	0.644782	0.392566	43.9355	0.345125	1.13746	0.255347	0.432912	0.0261897	75.0078	0.244254	0.107223	0.914612	0.959354	CDS			ABC transporter ATP-binding protein CDS	Benzoate transport related protein
	CJ015_02865		2.45432	35.8736	0.265312	9.25068	2.2306e-20	2.93594e-19	0.894164	19.0492	0.291145	3.07119	0.00213204	0.00601008	0.955584	20.718	0.304668	3.13648	0.00170989	0.00564276	-0.37293	15.8421	0.27877	-1.33777	0.180972	0.306588	-0.013776	90.7483	0.216028	-0.0637696	0.949154	0.978477	0.261475	29.241	0.3175	0.823545	0.410198	0.588174	-0.305288	50.3711	0.278002	-1.09815	0.272137	0.464477	CDS			ABC transporter ATP-binding protein CDS	Branched-chain amino acid transport ATP-binding protein LivF (TC 3.A.1.4.1)
	CJ015_02870		-0.291069	201.877	0.11838	-2.45877	0.0139415	0.0312704	-0.795579	206.613	0.110956	-7.17024	7.48673e-13	6.04358e-12	-0.873746	207.089	0.111837	-7.81265	5.59992e-15	6.56518e-14	1.14119	173.359	0.203651	5.60368	2.0985e-08	2.96508e-07	0.0209438	227.299	0.184977	0.113224	0.909853	0.959954	0.98853	133.506	0.187954	5.25942	1.44508e-07	2.19862e-06	0.831631	166.385	0.233263	3.56521	0.000363571	0.00246118	CDS			oxidoreductase CDS	probable bifunctional hydroxylase/oxidoreductase
	CJ015_02875		1.1385	19.313	0.270868	4.20316	2.63218e-05	0.000101048	-0.40773	12.4847	0.334718	-1.21813	0.223174	0.333578	-0.0155194	14.5794	0.286979	-0.0540786	0.956873	0.972489	0.156583	12.892	0.339845	0.460749	0.644979	0.759056	-0.0443004	39.0382	0.241174	-0.183686	0.85426	0.936091	-0.00880744	11.8835	0.398543	-0.0220991	0.982369	0.990317	0.190507	20.9317	0.309963	0.614612	0.538811	0.716239	CDS			NAD(P)-dependent oxidoreductase CDS	D-beta-hydroxybutyrate dehydrogenase (EC 1.1.1.30)
	CJ015_02880		0.594823	26.6414	0.240745	2.47076	0.0134826	0.0304121	-0.508168	21.6718	0.249665	-2.0354	0.041811	0.0823004	-0.125536	25.0306	0.235847	-0.532277	0.594534	0.717541	0.155532	23.1214	0.249487	0.623409	0.533016	0.668842	-0.27973	47.728	0.240448	-1.16337	0.244679	0.487675	0.0352795	20.2461	0.309517	0.113982	0.909252	0.950488	0.0571329	35.6355	0.287725	0.198568	0.842601	0.913252	CDS			enoyl-CoA hydratase CDS	Enoyl-CoA hydratase (EC 4.2.1.17)
	CJ015_02885		0.955014	22.6949	0.292812	3.26153	0.00110814	0.00323644	-0.200445	17.5881	0.273391	-0.73318	0.463448	0.589922	-0.0223178	18.222	0.303925	-0.0734319	0.941462	0.964444	-0.138513	19.1871	0.292434	-0.473658	0.635744	0.751014	-0.140362	43.5047	0.298016	-0.470988	0.637649	0.817681	-0.0274665	19.9579	0.308762	-0.0889566	0.929116	0.961096	-0.242707	29.6095	0.289537	-0.838261	0.401884	0.597448	CDS			acyl-CoA dehydrogenase CDS	Butyryl-CoA dehydrogenase (EC 1.3.99.2)
	CJ015_02890		1.1898	25.9712	0.252496	4.71217	2.45092e-06	1.08726e-05	0.366915	21.9371	0.251304	1.46004	0.144278	0.235551	0.394267	23.2556	0.287578	1.37099	0.170378	0.287056	-0.167218	20.3131	0.261176	-0.64025	0.52201	0.661109	-0.548445	62.4343	0.243519	-2.25216	0.024312	0.105796	0.214249	28.6287	0.254924	0.840443	0.40066	0.579374	-0.162005	45.9603	0.319698	-0.506742	0.612336	0.767342	CDS			2-aminobenzoate-CoA ligase CDS	Acyl-coenzyme A synthetases/AMP-(fatty) acid ligases
	CJ015_02895		1.73915	18.5559	0.380921	4.56563	4.97998e-06	2.13027e-05	1.01511	14.7157	0.373006	2.72142	0.00650014	0.0161159	0.798756	13.5265	0.407098	1.96207	0.049754	0.104774	-0.156422	9.88468	0.375071	-0.417047	0.676644	0.781676	0.129751	40.0605	0.356153	0.364312	0.715625	0.861591	0.692241	21.102	0.359647	1.92478	0.0542569	0.144181	0.0842024	27.9398	0.389644	0.216101	0.828909	0.904695	CDS			4-hydroxybenzoyl-CoA thioesterase CDS	Putative 4-hydroxybenzoyl CoA thioesterase (EC 3.1.2.23)
	CJ015_02900		1.62773	19.496	0.281138	5.78978	7.04798e-09	4.10789e-08	0.619191	14.1204	0.310023	1.99724	0.0457987	0.0889089	0.517978	14.0994	0.297715	1.73985	0.0818862	0.159937	-0.265642	11.6598	0.291054	-0.912692	0.361405	0.509114	0.0700158	41.1723	0.2752	0.254418	0.799172	0.905882	-0.0393041	22.2908	0.331666	-0.118505	0.905667	0.948246	0.0232567	26.0492	0.286182	0.0812653	0.935231	0.970821	CDS			RidA family protein CDS	Putative translation initiation inhibitor, yjgF family
	CJ015_02905		4.02021	1109.41	0.110975	36.2261	2.36224e-287	1.61678e-284	4.46396	1692.53	0.115316	38.7106	0	0	4.48412	1737.69	0.103694	43.2438	0	0	-1.09056	279.67	0.334127	-3.2639	0.00109891	0.0048586	-0.283796	3639.5	0.129244	-2.19582	0.028105	0.117359	0.792086	3720.16	0.478038	1.65695	0.097529	0.220505	0.393	5505.49	0.125987	3.11936	0.00181243	0.00995864	CDS		b	DUF342 domain-containing protein CDS	FIG00431529: hypothetical protein
	CJ015_02910	hemL	-0.0219502	315.776	0.122169	-0.179671	0.857411	0.902429	-0.252515	339.646	0.105858	-2.38542	0.0170595	0.0379233	-0.0344038	364.877	0.124263	-0.276862	0.781886	0.858062	-0.141259	366.709	0.125736	-1.12346	0.261242	0.402723	-0.23698	438.319	0.18424	-1.28626	0.198353	0.432178	-0.311072	420.53	0.171111	-1.81795	0.0690717	0.171378	-0.221444	597.341	0.148798	-1.48822	0.136693	0.289715	CDS			hemL CDS	Glutamate-1-semialdehyde aminotransferase (EC 5.4.3.8)
	CJ015_02915	thiE	-0.106059	144.436	0.157112	-0.675052	0.499643	0.612106	-0.322215	156.459	0.149524	-2.15494	0.0311663	0.0638916	-0.00922559	171.79	0.171595	-0.0537637	0.957123	0.972538	-0.306856	181.945	0.113081	-2.7136	0.00665566	0.0222218	-0.360022	202.615	0.234142	-1.53762	0.124141	0.320206	-0.499855	201.95	0.24462	-2.04339	0.0410134	0.116928	-0.418847	304.551	0.199235	-2.10227	0.0355295	0.106704	CDS			thiE CDS	Thiamin-phosphate pyrophosphorylase (EC 2.5.1.3)
	CJ015_02925	rubA	0.353668	554.563	0.180841	1.95569	0.0505017	0.0957853	0.0983077	581.285	0.184207	0.53368	0.593563	0.702576	-0.108665	562.065	0.134312	-0.809048	0.418488	0.563507	0.5315	455.43	0.253131	2.0997	0.0357553	0.0869958	0.368176	727.692	0.254119	1.44883	0.147385	0.360374	0.621041	614.126	0.279221	2.22419	0.0261358	0.0839624	0.623042	680.501	0.234882	2.65257	0.00798815	0.0332359	CDS			rubA CDS	Rubredoxin
	CJ015_02930		0.0896422	894.594	0.0898871	0.997275	0.318631	0.437285	0.119916	1029.88	0.0844607	1.41978	0.155671	0.24998	0.122523	1048.45	0.10802	1.13427	0.256682	0.393602	0.464919	828.403	0.274592	1.69313	0.0904312	0.180516	0.243581	1099.5	0.113524	2.14565	0.0319013	0.128476	0.583804	1108.63	0.13176	4.43081	9.38777e-06	0.000103288	0.510615	1441.86	0.173086	2.95007	0.00317706	0.0157317	CDS			DUF179 domain-containing protein CDS	UPF0301 protein YqgE
	CJ015_02935		-0.0179577	88.3308	0.180105	-0.0997071	0.920577	0.945239	-0.652766	86.7583	0.164747	-3.96224	7.42486e-05	0.0002762	0.0892805	105.915	0.182411	0.489447	0.624525	0.741972	0.194482	92.9171	0.256945	0.756901	0.449109	0.595975	-0.339688	127.012	0.191032	-1.77817	0.0753754	0.231499	-0.262771	86.6566	0.203927	-1.28856	0.197552	0.363996	0.0790224	162.904	0.193491	0.408404	0.682977	0.815257	CDS			Holliday junction resolvase RuvX CDS	Putative Holliday junction resolvase YggF
	CJ015_02940	pyrB_1	0.367758	169.549	0.145265	2.53164	0.0113532	0.0260754	-0.0158283	171.64	0.130808	-0.121004	0.903688	0.933473	-0.00744157	176.765	0.129523	-0.0574537	0.954184	0.970991	0.123472	162.283	0.183142	0.674188	0.500192	0.642497	0.0720883	245.159	0.157105	0.458856	0.646338	0.824009	0.321434	186.959	0.157376	2.04245	0.0411065	0.117091	-0.0767763	282.811	0.192182	-0.399498	0.689527	0.819891	CDS			pyrB_1 CDS	Aspartate carbamoyltransferase (EC 2.1.3.2)
	CJ015_02945	pyrC_1	0.855	135.56	0.212315	4.02704	5.64837e-05	0.000204545	0.13699	120.722	0.176513	0.776093	0.437694	0.564482	0.833176	158.492	0.27073	3.07751	0.00208736	0.0067582	-0.710786	150.573	0.261297	-2.72023	0.00652371	0.0218279	-0.248496	263.203	0.294078	-0.845	0.398111	0.644782	-0.170725	165.803	0.324093	-0.526777	0.598348	0.747125	-0.0373201	336.979	0.26106	-0.142956	0.886325	0.941682	CDS			pyrC_1 CDS	Dihydroorotase (EC 3.5.2.3)
	CJ015_02950	plsC_1	0.947411	277.128	0.103199	9.18041	4.29458e-20	5.48675e-19	0.211049	243.91	0.0916883	2.30181	0.0213458	0.0459601	0.44844	266.263	0.106671	4.20395	2.62295e-05	0.000123184	-0.153576	233.763	0.109965	-1.39659	0.162537	0.283556	0.381846	442.06	0.132529	2.88123	0.00396127	0.0265043	0.391303	288.706	0.191623	2.04204	0.0411471	0.117091	0.328866	443.66	0.227082	1.44822	0.147555	0.305172	CDS			plsC_1 CDS	1-acyl-sn-glycerol-3-phosphate acyltransferase (EC 2.3.1.51)
	CJ015_02955	apaH	-0.239339	542.929	0.08843	-2.70653	0.006799	0.0165771	-0.0223465	658.69	0.0698848	-0.319762	0.749149	0.827689	-0.135772	648.944	0.0856463	-1.58527	0.112906	0.208948	0.458018	549.102	0.0698712	6.55517	5.55783e-11	1.05983e-09	0.120744	602.044	0.131426	0.918722	0.358241	0.611663	0.375605	711.651	0.120664	3.11281	0.00185318	0.0103691	0.260608	861.455	0.132234	1.97081	0.0487453	0.135534	CDS			apaH CDS	Bis(5'-nucleosyl)-tetraphosphatase, symmetrical (EC 3.6.1.41)
	CJ015_02960	lptG	-0.0667387	741.795	0.0926448	-0.720372	0.471296	0.588076	-0.0428573	853.239	0.0798103	-0.53699	0.591275	0.700732	-0.0404765	867.399	0.0791308	-0.511514	0.608991	0.729765	-0.118663	861.008	0.117887	-1.00659	0.314133	0.462088	-0.240634	1014.89	0.127881	-1.8817	0.059877	0.197873	-0.127533	1084.71	0.129329	-0.986114	0.324077	0.507127	-0.0312951	1323.05	0.130872	-0.239127	0.811007	0.89353	CDS			lptG CDS	FIG000906: Predicted Permease
	CJ015_02965	mtgA	-0.121651	94.386	0.170617	-0.713005	0.475843	0.591829	-0.228471	105.238	0.162695	-1.40429	0.160233	0.255765	-0.481869	100.805	0.152223	-3.16553	0.00154799	0.00516535	0.07039	106.072	0.150057	0.469089	0.639006	0.753917	0.0277635	113.735	0.187974	0.147699	0.88258	0.94952	0.0652438	113.838	0.227383	0.286934	0.774163	0.874655	-0.385139	142.805	0.198111	-1.94406	0.0518885	0.14171	CDS			mtgA CDS	Monofunctional biosynthetic peptidoglycan transglycosylase (EC 2.4.2.-)
	CJ015_02970	aroE	-0.541955	126.999	0.201863	-2.68477	0.00725797	0.0175444	-0.49199	147.258	0.154557	-3.18323	0.0014564	0.00425819	-0.349538	154.428	0.223241	-1.56575	0.117408	0.215863	-0.0625368	165.112	0.189907	-0.329302	0.741928	0.831037	-0.325663	143.166	0.267541	-1.21724	0.223511	0.465817	-0.564608	179.714	0.217065	-2.6011	0.00929261	0.0376022	-0.417133	237.096	0.261999	-1.59212	0.111358	0.250102	CDS			aroE CDS	Shikimate 5-dehydrogenase I alpha (EC 1.1.1.25)
	CJ015_02975		-0.210399	167.806	0.181254	-1.1608	0.245725	0.354705	-0.547969	177.235	0.154176	-3.55418	0.000379164	0.00124357	-0.181407	198.461	0.151192	-1.19984	0.2302	0.362618	-0.209429	212.413	0.118707	-1.76425	0.0776902	0.161832	0.00829145	194.409	0.216852	0.0382355	0.9695	0.987655	-0.645386	216.833	0.244734	-2.63709	0.00836202	0.0346351	-0.298294	315.954	0.195874	-1.52289	0.127787	0.276571	CDS			energy transducer TonB CDS	TonB protein
	CJ015_02980		-0.145484	592.084	0.0984637	-1.47754	0.139531	0.224489	-0.255306	659.139	0.0792622	-3.22104	0.00127728	0.00378528	-0.330448	657.3	0.0892614	-3.70203	0.000213881	0.000853212	0.487128	584.781	0.202312	2.40781	0.0160487	0.0459611	0.0644524	695.744	0.167103	0.385705	0.699715	0.853808	0.401483	635.488	0.146398	2.74241	0.00609908	0.0271922	0.141661	829.672	0.136785	1.03565	0.300364	0.495945	CDS			RNB domain-containing ribonuclease CDS	Exoribonuclease II (EC 3.1.13.1)
	CJ015_02985		0.187995	115.185	0.159831	1.17621	0.239511	0.347726	0.0513357	126.667	0.140828	0.364527	0.715464	0.802679	0.0554119	130.724	0.156904	0.353159	0.723969	0.818561	0.0190134	119.905	0.142006	0.133892	0.893488	0.937903	-0.104851	167.749	0.196499	-0.533595	0.593622	0.790053	0.198475	150.008	0.213114	0.931308	0.351695	0.534205	0.0487362	204.471	0.253987	0.191885	0.847833	0.917275	CDS			esterase CDS	Putative esterase, FIGfam005057
	CJ015_02990	mpl	-0.324274	289.244	0.101821	-3.18473	0.00144889	0.00413152	-0.233056	337.637	0.0885506	-2.6319	0.00849094	0.0205627	-0.0516882	358.389	0.120445	-0.429143	0.667819	0.778744	-0.248259	379.839	0.0905753	-2.74091	0.00612697	0.0207249	-0.56482	401.303	0.143773	-3.92855	8.546e-05	0.00106259	-0.148392	396.678	0.185419	-0.800303	0.423535	0.601509	-0.127235	559.008	0.163054	-0.780327	0.435199	0.628678	CDS			mpl CDS	UDP-N-acetylmuramate:L-alanyl-gamma-D-glutamyl-meso-diaminopimelate ligase (EC 6.3.2.-)
	CJ015_02995		-0.0639873	137.326	0.136319	-0.469395	0.638787	0.733331	0.0117905	160.277	0.136723	0.0862367	0.931278	0.953734	-0.227886	153.263	0.130774	-1.74259	0.0814045	0.159061	-0.0962673	160.568	0.144227	-0.667471	0.504471	0.646401	-0.0195443	173.85	0.161575	-0.120961	0.903722	0.958919	0.0819465	193.802	0.20142	0.406844	0.684123	0.812736	-0.116618	223.498	0.17491	-0.666735	0.504942	0.687228	CDS			TlpA family protein disulfide reductase CDS	Cytochrome c-type biogenesis protein ResA
	CJ015_03000	aroQ	0.891905	1176.3	0.153502	5.81038	6.23322e-09	3.65524e-08	0.82629	1304.95	0.128105	6.4501	1.11779e-10	7.74536e-10	0.694044	1269.13	0.267468	2.59487	0.00946273	0.025448	-0.154267	1031.8	0.319081	-0.483474	0.628759	0.745767	0.481732	1771.15	0.307793	1.56512	0.117556	0.308267	0.565915	1809.62	0.237602	2.38178	0.0172292	0.0614757	0.23586	2335.79	0.31928	0.738723	0.460075	0.652398	CDS			aroQ CDS	3-dehydroquinate dehydratase II (EC 4.2.1.10)
	CJ015_03005	accB_2	0.914094	723.385	0.14443	6.32899	2.46767e-10	1.61953e-09	0.778443	775.327	0.0853193	9.12388	7.24821e-20	8.47687e-19	0.534053	727.785	0.125044	4.27092	1.94668e-05	9.30642e-05	-0.253159	643.011	0.194264	-1.30317	0.192517	0.322304	0.440757	1121.95	0.226746	1.94384	0.0519148	0.178736	0.63489	1048.53	0.137638	4.61276	3.97349e-06	4.68486e-05	0.241117	1276.77	0.225887	1.06742	0.285781	0.479846	CDS			accB_2 CDS	Biotin carboxyl carrier protein of acetyl-CoA carboxylase
	CJ015_03010	accC_2	1.09607	947.821	0.0885048	12.3843	3.17729e-35	8.31826e-34	0.950051	1018.01	0.081968	11.5905	4.60424e-31	7.45856e-30	0.876454	1008.69	0.0879894	9.9609	2.26001e-23	3.87026e-22	-0.176756	776.093	0.27767	-0.636569	0.524406	0.662712	0.466457	1542.13	0.108936	4.28191	1.85293e-05	0.000270316	0.745582	1405.74	0.151148	4.9328	8.10584e-07	1.08944e-05	0.215878	2024.59	0.221324	0.975395	0.329364	0.525751	CDS			accC_2 CDS	Biotin carboxylase of acetyl-CoA carboxylase (EC 6.3.4.14)
	CJ015_03015	prmA	1.23705	374.767	0.140042	8.83338	1.01556e-18	1.20434e-17	1.04247	395.55	0.123174	8.46344	2.59598e-17	2.71785e-16	1.33226	455.672	0.178459	7.46537	8.30634e-14	9.17717e-13	-0.480172	322.04	0.262397	-1.82994	0.0672583	0.144331	0.231375	679.182	0.21228	1.08995	0.275734	0.528978	0.678609	568.839	0.222428	3.05092	0.00228145	0.012359	0.393223	982.057	0.212085	1.85409	0.0637268	0.165237	CDS			prmA CDS	Ribosomal protein L11 methyltransferase (EC 2.1.1.-)
	CJ015_03020		1.47142	156.813	0.173562	8.47778	2.29541e-17	2.48808e-16	1.33464	168.942	0.175275	7.6146	2.64515e-14	2.31873e-13	1.52664	187.828	0.143263	10.6562	1.63119e-26	3.12861e-25	-0.88814	153.37	0.417131	-2.12916	NA	NA	0.418815	285.833	0.248919	1.68254	0.0924643	0.26534	0.499993	275.569	0.178467	2.8016	0.00508503	0.0235125	0.0848729	477.533	0.223078	0.380463	0.703602	0.8283	CDS			DUF3426 domain-containing protein CDS	Probable transmembrane protein
	CJ015_03025		1.00702	231.898	0.132365	7.60787	2.78646e-14	2.43612e-13	1.2064	286.428	0.0950091	12.6978	6.08339e-37	1.18577e-35	1.10216	281.794	0.11301	9.75273	1.7958e-22	2.97953e-21	0.232383	169.173	0.187348	1.24038	0.214834	0.348836	0.576383	357.235	0.171829	3.3544	0.000795362	0.00694435	0.988267	401.911	0.189337	5.21961	1.79301e-07	2.69243e-06	0.53334	545.671	0.221749	2.40515	0.0161659	0.0586809	CDS			carbohydrate kinase family protein CDS	Sugar kinases, ribokinase family
	CJ015_03030		-0.920941	3547.56	0.0904404	-10.1829	2.36528e-24	3.84137e-23	-1.56063	3674.15	0.0947779	-16.4662	6.41514e-61	2.02372e-59	-1.66364	3695.61	0.101367	-16.4121	1.56752e-60	6.53586e-59	0.96665	3623.26	0.245316	3.94043	8.13353e-05	0.000535129	1.03479	2190.03	0.118357	8.74297	2.27064e-18	9.69226e-17	0.0455734	2048.93	0.25993	0.175329	0.860821	0.926641	0.275056	2243.56	0.171676	1.60218	0.109115	0.246217	CDS			lipoprotein CDS	Outer membrane lipoprotein
	CJ015_03035		0.836845	280.749	0.167368	5.00004	5.73186e-07	2.74065e-06	-0.397492	219.802	0.150908	-2.63401	0.00843841	0.0204458	-0.671235	211.072	0.203284	-3.30196	0.000960113	0.00337765	-1.2651	544.337	0.669837	-1.88867	0.0589357	0.129891	1.15032	348.639	0.297533	3.86619	0.000110548	0.00132537	1.39279	155.78	0.225978	6.16337	7.12108e-10	1.51982e-08	0.79264	194.48	0.369751	2.14371	0.0320559	0.0983219	CDS			acyl carrier protein CDS	Acyl carrier protein
	CJ015_03045		0.994126	44.4943	0.206726	4.8089	1.51763e-06	6.86588e-06	-0.0219455	35.6507	0.2009	-0.109236	0.913015	0.940272	0.00937018	37.5151	0.205313	0.0456384	0.963598	0.977047	0.161793	36.4512	0.548133	0.29517	NA	NA	1.48855	54.0714	0.241722	6.15809	7.36293e-10	1.93961e-08	1.97159	25.7599	0.31006	6.35876	2.03389e-10	4.6417e-09	1.73136	37.9905	0.329077	5.26125	1.4308e-07	2.06125e-06	CDS			hypothetical protein CDS	ortholog of Bordetella pertussis (BX470248) BP2989
	CJ015_03050		1.4651	96.2835	0.166444	8.8023	1.34034e-18	1.57779e-17	0.200391	68.2628	0.151253	1.32487	0.185213	0.287888	0.478093	75.8332	0.150993	3.16632	0.00154381	0.00515857	0.299664	60.6697	0.552022	0.542849	0.587234	0.714582	1.37203	136.891	0.227643	6.02709	1.66936e-09	4.29931e-08	1.89245	56.6623	0.261648	7.23282	4.7308e-13	1.3546e-11	1.39817	97.0783	0.350156	3.99298	6.52474e-05	0.000549891	CDS			membrane-bound O-acyltransferase CDS	D-alanyl transfer protein DltB
	CJ015_03055	dltA	1.383	114.623	0.169918	8.13923	3.97802e-16	3.97885e-15	0.509408	93.1325	0.142402	3.57726	0.000347209	0.00115296	0.424463	93.9641	0.15897	2.67008	0.00758323	0.0210569	-0.267413	97.8676	0.633252	-0.422286	0.672817	0.779403	1.48273	155.925	0.265336	5.58812	2.29542e-08	5.37151e-07	1.57634	90.7598	0.311883	5.05424	4.32098e-07	6.07308e-06	1.33037	121.072	0.304228	4.37294	1.22582e-05	0.000127275	CDS			dltA CDS	D-alanine--poly(phosphoribitol) ligase subunit 1 (EC 6.1.1.13)
	CJ015_03060		-0.00816579	425.857	0.162371	-0.0502909	0.959891	0.971653	0.115042	503.859	0.14451	0.796081	0.425985	0.5528	-0.0319413	491.568	0.170939	-0.186858	0.851772	0.905397	0.134424	442.755	0.129987	1.03413	0.301073	0.44765	-0.193844	590.375	0.223912	-0.865714	0.386647	0.635042	-0.206709	710.664	0.265072	-0.779823	0.435495	0.61227	0.0727176	730.545	0.198446	0.366435	0.71404	0.834193	CDS			YggT family protein CDS	Integral membrane protein YggT, involved in response to extracytoplasmic stress (osmotic shock)
	CJ015_03065		-0.45538	6915.44	0.122296	-3.72359	0.000196407	0.000653009	0.75135	11278	0.114089	6.58563	4.52962e-11	3.2661e-10	-0.0705154	8834.02	0.115675	-0.6096	0.542127	0.674669	-0.062477	8709.89	0.250348	-0.249561	0.802927	0.876826	0.20489	6796.31	0.206265	0.993336	0.320546	0.573981	-0.1092	19106.9	0.168273	-0.648948	0.516372	0.681694	0.0594172	13334.4	0.233786	0.254153	0.799378	0.886062	CDS			histone CDS	Low-complexity acidic protein, XCC2875 type
	CJ015_03070	nrdB	-0.176787	5138.9	0.125456	-1.40915	0.15879	0.24943	-0.00561764	6128.77	0.100985	-0.0556283	0.955638	0.971852	-0.600178	5380.35	0.179681	-3.34024	0.000837053	0.00298636	0.0722257	5734.67	0.108094	0.668173	0.504023	0.646278	0.165694	5794.27	0.219911	0.753459	0.451174	0.689202	0.123371	7300.42	0.259982	0.474537	0.635117	0.773831	0.0477864	6188.94	0.200915	0.237843	0.812003	0.893669	CDS			nrdB CDS	Ribonucleotide reductase of class Ia (aerobic), beta subunit (EC 1.17.4.1)
	CJ015_03075	nrdA	0.331236	3706.52	0.0871118	3.80242	0.000143287	0.000486872	-0.25383	3586.53	0.0973815	-2.60655	0.00914592	0.0219713	-0.448495	3478.13	0.0995569	-4.50491	6.64008e-06	3.41989e-05	-0.442144	4342.01	0.0951614	-4.64626	3.38007e-06	3.10292e-05	-0.0661875	5571.87	0.152701	-0.433445	0.664691	0.831992	-0.547898	5045.9	0.284663	-1.92473	0.0542634	0.144181	-0.372627	5052.68	0.145335	-2.56392	0.0103498	0.0409552	CDS			nrdA CDS	Ribonucleotide reductase of class Ia (aerobic), alpha subunit (EC 1.17.4.1)
	CJ015_03080		-0.757312	160.105	0.131111	-5.77612	7.64409e-09	4.44992e-08	-0.199007	209.531	0.105497	-1.88637	0.059245	0.111216	-0.203827	213.01	0.121143	-1.68253	0.0924666	0.177422	-0.117257	223.357	0.203363	-0.57659	0.564216	0.69485	-1.39817	269.28	0.188026	-7.43605	1.03744e-13	3.70746e-12	-1.61431	552.149	0.376729	-4.28506	1.82689e-05	0.000189684	-1.67061	641.981	0.164169	-10.1762	2.5337e-24	1.08152e-22	CDS			pyruvate ferredoxin oxidoreductase CDS	Indolepyruvate ferredoxin oxidoreductase, alpha and beta subunits
	CJ015_03085		-0.678542	52.7996	0.220668	-3.07494	0.00210543	0.0057872	-0.914499	57.4413	0.169943	-5.38122	7.39811e-08	4.03572e-07	-0.9574	56.8528	0.178164	-5.37369	7.71428e-08	5.09504e-07	1.48121	45.8873	0.247888	5.97534	2.29612e-09	3.73997e-08	0.694034	40.5154	0.302689	2.2929	0.0218539	0.0981936	0.825137	34.7125	0.315069	2.61891	0.00882115	0.036083	0.765128	42.3112	0.257745	2.96855	0.0029921	0.0150713	CDS			Lrp/AsnC family transcriptional regulator CDS	Transcriptional regulator, AsnC family
	CJ015_03090		-0.020428	122.373	0.178394	-0.114511	0.908833	0.937571	-0.643021	119.988	0.136202	-4.72109	2.34579e-06	1.08993e-05	-1.06963	110.751	0.174995	-6.11239	9.81508e-10	7.81783e-09	0.973311	100.089	0.20406	4.76973	1.84477e-06	1.80664e-05	1.59183	101.364	0.25666	6.2021	5.57136e-10	1.50199e-08	0.908565	83.5952	0.238597	3.80795	0.000140124	0.00119624	0.699694	78.3071	0.212478	3.29302	0.00099116	0.00594181	CDS			lipoprotein CDS	putative lipoprotein
	CJ015_03095		0.50286	110.109	0.157104	3.20081	0.00137043	0.00394102	-0.293592	100.317	0.153846	-1.90835	0.0563461	0.106748	-0.248255	101.298	0.201371	-1.23282	0.217641	0.348444	0.0507452	103.256	0.16197	0.313299	0.754053	0.841004	0.246645	158.297	0.177649	1.38838	0.165021	0.384021	0.533882	91.4004	0.234603	2.27568	0.0228653	0.0761075	0.38186	121.858	0.252085	1.51481	0.129822	0.279793	CDS			MFS transporter CDS	putative membrane transport protein
	CJ015_03100	gltX	-0.271456	295.651	0.102485	-2.64873	0.00807952	0.019325	-0.477906	321.287	0.0919251	-5.19886	2.0051e-07	1.03661e-06	-0.415491	331.3	0.115361	-3.60166	0.000316189	0.00123363	-0.174113	369.389	0.111469	-1.56199	0.118291	0.221346	-0.176265	362.066	0.134755	-1.30804	0.19086	0.421796	-0.841675	448.443	0.12031	-6.99588	2.63603e-12	7.14828e-11	-0.673748	552.893	0.159068	-4.23559	2.27956e-05	0.000217573	CDS			gltX CDS	Glutamyl-tRNA synthetase (EC 6.1.1.17)
	CJ015_03105		-0.875502	802.981	0.111374	-7.86091	3.81343e-15	3.58238e-14	-0.421993	1008.23	0.103443	-4.07948	4.5136e-05	0.000174117	-0.231595	1072.04	0.126625	-1.82899	0.0674012	0.136194	0.442206	937.115	0.1594	2.77418	0.00553403	0.0189628	-0.000606174	683.105	0.200597	-0.00302185	0.997589	0.998049	0.0254327	1021.15	0.206409	0.123215	0.901937	0.946921	0.346408	1329.38	0.218173	1.58777	0.112339	0.251889	CDS			GNAT family N-acetyltransferase CDS	Acetyl-CoA synthetase (ADP-forming) alpha and beta chains, putative
	CJ015_03110		-0.732262	23.7111	0.273461	-2.67775	0.0074118	0.0178621	-0.209311	30.2576	0.236438	-0.885267	0.376012	0.502643	-0.479118	28.0729	0.235734	-2.03245	0.0421078	0.0914434	-0.201781	32.7389	0.207741	-0.971312	0.331393	0.478033	-1.56191	45.7278	0.263879	-5.91902	3.23868e-09	8.15863e-08	-1.96768	97.3247	0.371807	-5.29221	1.20845e-07	1.88209e-06	-2.59044	130.551	0.227432	-11.3899	4.69316e-30	2.43095e-28	CDS			GntR family transcriptional regulator CDS	Predicted regulator PutR for proline utilization, GntR family
	CJ015_03120	dbpA	-0.0590417	411.912	0.0952103	-0.620119	0.53518	0.644881	-0.126644	464.286	0.0918518	-1.37879	0.16796	0.265886	-0.292678	454.105	0.0947577	-3.0887	0.00201037	0.00653541	-0.0450343	470.267	0.11602	-0.38816	0.697898	0.79859	-0.186496	553.438	0.145718	-1.27985	0.200599	0.435592	-0.0562047	553.92	0.141967	-0.395901	0.692178	0.81819	-0.23334	674.831	0.156195	-1.49391	0.135199	0.287913	CDS			dbpA CDS	ATP-dependent 23S rRNA helicase DbpA
	CJ015_03125		-0.188986	259.223	0.104354	-1.81101	0.0701391	0.126045	-0.234258	291.879	0.0969602	-2.41602	0.0156912	0.0351886	-0.276493	290.424	0.131099	-2.10905	0.0349403	0.0779976	-0.0692027	302.792	0.152362	-0.454201	0.649684	0.762108	-0.0110006	309.519	0.173545	-0.0633875	0.949458	0.978477	-0.383064	375.787	0.167629	-2.28519	0.0223015	0.0746081	-0.236228	429.79	0.208948	-1.13056	0.258241	0.448804	CDS			VOC family protein CDS	Lactoylglutathione lyase and related lyases
	CJ015_03130		-0.171006	2.99081	0.600681	-0.284687	0.775884	0.845728	0.221101	4.23567	0.500844	0.441457	0.658882	0.758181	0.350335	4.39237	0.485409	0.721732	0.470459	0.611011	-0.635714	4.44281	0.464864	-1.36753	0.17146	0.294673	-0.729888	5.55686	0.449417	-1.62408	0.10436	0.285857	-1.0587	10.0412	0.390639	-2.71016	0.00672502	0.0291375	-0.337445	9.16875	0.402028	-0.839355	0.40127	0.596727	CDS			cysteine hydrolase CDS	Nicotinamidase/isochorismatase family protein
	CJ015_03135		-0.146734	13.8732	0.358732	-0.409034	0.682515	0.768852	-0.186996	15.1501	0.298864	-0.625689	0.531519	0.651325	-0.197911	15.8281	0.292274	-0.677143	0.498315	0.635316	-0.426609	18.0343	0.290268	-1.46971	0.14164	0.255257	-0.664712	22.5182	0.298251	-2.2287	0.0258337	0.110476	-0.442157	20.6409	0.338036	-1.30802	0.190867	0.355084	-0.403769	26.4389	0.324812	-1.24308	0.213837	0.396058	CDS			ABC transporter permease CDS	putative ABC transport proteins, inner membrane component
	CJ015_03140		0.0868043	12.7074	0.364629	0.238062	0.811833	0.871693	-0.1797	13.6833	0.364926	-0.492429	0.622416	0.727568	-0.742296	12.2667	0.365534	-2.03072	0.0422839	0.0917005	-0.31094	15.9894	0.317133	-0.980471	0.326854	0.474533	-0.0361205	15.9711	0.319466	-0.113065	0.909979	0.959954	-0.976313	24.152	0.338077	-2.88785	0.00387889	0.0190029	-0.500665	16.4646	0.401882	-1.2458	0.212837	0.394851	CDS			ABC transporter ATP-binding protein CDS	Hydroxymethylpyrimidine ABC transporter, ATPase component
	CJ015_03145		0.216519	78.4189	0.175024	1.23709	0.216055	0.319481	0.139863	87.6923	0.158901	0.880189	0.378757	0.505747	-0.101318	84.4014	0.192277	-0.526939	0.598236	0.72057	-0.0539698	83.7162	0.17096	-0.315686	0.752241	0.839581	-0.0743555	115.286	0.217869	-0.341286	0.732888	0.870777	-0.26384	128.282	0.263497	-1.0013	0.31668	0.499547	-0.612053	159.201	0.228376	-2.68002	0.00736167	0.0308945	CDS			ABC transporter substrate-binding protein CDS	FIG00432654: hypothetical protein
	CJ015_03150		-0.592237	156.893	0.136899	-4.32609	1.51782e-05	6.07508e-05	-0.20999	195.944	0.109635	-1.91536	0.0554471	0.105211	-0.115249	203.963	0.123466	-0.933448	0.350589	0.4956	0.144647	191.436	0.169503	0.853358	0.393461	0.542063	-0.408761	178.438	0.160743	-2.54294	0.0109924	0.0587295	-0.434695	261.099	0.248023	-1.75264	0.0796634	0.189755	-0.204586	322.134	0.173251	-1.18086	0.237657	0.425806	CDS			carboxylesterase CDS	probable carboxylesterase
	CJ015_03155		-0.350878	138.526	0.14912	-2.35299	0.018623	0.0404272	-0.376002	154.26	0.129528	-2.90286	0.00369776	0.00980684	-0.472238	151.276	0.148886	-3.17181	0.00151492	0.00507265	-0.325944	188.274	0.183888	-1.77251	0.0763101	0.15924	-0.295288	174.784	0.20645	-1.43031	0.152628	0.367749	-0.545882	198.503	0.18207	-2.9982	0.00271577	0.0143082	-0.725692	247.438	0.186152	-3.89838	9.68374e-05	0.000785951	CDS			hypothetical protein CDS	FIG138315: Putative alpha helix protein
	CJ015_03160	pmbA	-0.277686	1125.47	0.0749057	-3.70714	0.000209609	0.000690672	-0.080034	1353.91	0.0644127	-1.24252	0.214045	0.323361	-0.0789974	1379.64	0.0853245	-0.925846	0.354526	0.499251	0.390772	1169.63	0.13045	2.99556	0.00273939	0.010594	0.00858283	1275.14	0.123347	0.0695828	0.944526	0.975852	0.209158	1501.44	0.119412	1.75157	0.0798485	0.189939	0.231256	1903.02	0.143778	1.60843	0.107741	0.243713	CDS			pmbA CDS	TldE protein, part of TldE/TldD proteolytic complex
	CJ015_03165		0.943781	2049.78	0.0729274	12.9414	2.62915e-38	7.68064e-37	1.12087	2511.04	0.0685783	16.3444	4.77102e-60	1.44792e-58	1.06726	2499.77	0.0717353	14.8777	4.60052e-50	1.65861e-48	-0.46761	1961.1	0.140166	-3.33613	0.000849544	0.00393019	-0.177058	3953.32	0.121899	-1.45249	0.146364	0.358142	0.426994	3982.76	0.161239	2.64821	0.00809194	0.0337591	0.189326	5255.55	0.113858	1.66283	0.0963473	0.224437	CDS			ABC transporter substrate-binding protein CDS	TRAP transporter solute receptor, unknown substrate 6
	CJ015_03170	rplM	0.353732	2670.16	0.127403	2.77647	0.0054952	0.0136908	0.392462	3077.26	0.115347	3.40245	0.000667849	0.00209303	-0.313264	2561.33	0.147754	-2.12018	0.0339907	0.0764113	-0.176215	2816.44	0.206195	-0.854603	0.392771	0.541591	0.423029	3442.41	0.210137	2.01311	0.044103	0.159964	0.472218	3801.67	0.242963	1.94358	0.0519456	0.139959	-0.125624	3606.46	0.218589	-0.574705	0.565491	0.73464	CDS			rplM CDS	LSU ribosomal protein L13p (L13Ae)
	CJ015_03175	rpsI	0.55095	1185.65	0.112112	4.91429	8.9103e-07	4.14459e-06	0.232883	1219.02	0.102333	2.27575	0.022861	0.0487194	-0.169173	1108.54	0.111917	-1.51159	0.130638	0.233635	-0.182969	1171.4	0.117209	-1.56104	0.118514	0.221485	0.231874	1740.86	0.204645	1.13305	0.257192	0.504852	0.204552	1542.49	0.15227	1.34335	0.179158	0.340084	-0.240791	1747.79	0.190907	-1.2613	0.2072	0.386405	CDS			rpsI CDS	SSU ribosomal protein S9p (S16e)
	CJ015_03180	argC	-0.805867	1132.28	0.0948104	-8.49977	1.89971e-17	2.06853e-16	-0.13785	1503.3	0.0838675	-1.64366	0.100246	0.173505	-0.225494	1491.7	0.0868254	-2.5971	0.00940144	0.0252974	0.471188	1289.82	0.210227	2.24133	0.0250049	0.0651293	-0.0304752	1013.47	0.134682	-0.226276	0.820987	0.917431	0.158371	1654.86	0.152094	1.04127	0.29775	0.479322	0.106208	1997.93	0.144493	0.735038	0.462316	0.653566	CDS			argC CDS	N-acetyl-gamma-glutamyl-phosphate reductase (EC 1.2.1.38)
	CJ015_03185		-0.179536	250.544	0.121761	-1.47449	0.14035	0.22558	0.193923	317.167	0.0886295	2.18802	0.0286684	0.0593546	0.371906	340.004	0.100138	3.71394	0.000204058	0.000817426	0.835783	225.732	0.198325	4.21421	2.5065e-05	0.000190567	0.433881	257.208	0.16972	2.55646	0.0105744	0.0569484	0.605611	349.829	0.181943	3.32858	0.0008729	0.00559676	0.566055	504.959	0.138137	4.09778	4.17132e-05	0.000371213	CDS			hypothetical protein CDS	FIG00761799: membrane protein
	CJ015_03190		-0.382025	5651.71	0.120628	-3.16697	0.00154034	0.00435129	0.0647793	7241.27	0.0909979	0.711877	0.476541	0.601161	0.033952	7353.99	0.0765482	0.443537	0.657377	0.769501	0.521592	5789.18	0.241642	2.15853	0.0308865	0.0769868	0.278606	5569.87	0.164587	1.69276	0.0905016	0.262068	0.0447787	8984.95	0.170921	0.261984	0.793334	0.889716	0.511703	9902.66	0.161883	3.16094	0.00157262	0.00887363	CDS			iron-sulfur cluster insertion protein ErpA CDS	probable iron binding protein from the HesB_IscA_SufA family
	CJ015_03195	anmK	0.431556	254.09	0.180454	2.3915	0.0167795	0.0368257	-0.347405	233.222	0.180405	-1.92569	0.0541426	0.103103	0.133879	269.965	0.214868	0.623076	0.533235	0.665156	-0.321409	276.559	0.14362	-2.23791	0.0252269	0.065562	0.387347	337.241	0.252704	1.53281	0.125323	0.321803	0.272433	221.602	0.357189	0.762715	0.445634	0.621407	0.666298	352.514	0.257377	2.5888	0.00963104	0.0386415	CDS			anmK CDS	Anhydro-N-acetylmuramic acid kinase (EC 2.7.1.-)
	CJ015_03200		-0.369011	2947.53	0.0897297	-4.11247	3.91452e-05	0.000145835	-1.02829	2943.79	0.0885403	-11.6138	3.50599e-31	5.7181e-30	-1.30332	2869.25	0.0897791	-14.517	9.46218e-48	3.33611e-46	0.220543	3301.76	0.0967938	2.27848	0.022698	0.0602242	0.487009	2759.04	0.120568	4.03929	5.36143e-05	0.000694275	0.206663	2095.46	0.295827	0.698596	0.484805	0.655603	0.496052	1999.89	0.136762	3.62711	0.000286615	0.0020111	CDS			metallopeptidase CDS	FIG00431779: hypothetical protein
	CJ015_03205	tyrS	-0.0288657	1013.46	0.0881749	-0.327368	0.743389	0.81913	0.335388	1286.81	0.0745727	4.49747	6.87668e-06	3.01598e-05	0.379936	1330.38	0.117468	3.23439	0.00121903	0.00416625	-0.0448561	1135.4	0.0929162	-0.482759	0.629267	0.745992	-0.121442	1351	0.166349	-0.730042	0.465364	0.699032	0.0822362	1762.57	0.11137	0.738403	0.460269	0.634739	0.238707	2196.78	0.14945	1.59724	0.110212	0.24808	CDS			tyrS CDS	Tyrosyl-tRNA synthetase (EC 6.1.1.1)
	CJ015_03210		-1.14437	3180.55	0.0822241	-13.9177	4.94755e-44	1.68112e-42	-1.19803	3601.91	0.0744531	-16.091	2.9488e-58	8.7281e-57	-1.14644	3696.29	0.0971805	-11.797	4.0457e-32	9.60354e-31	0.967294	3364.45	0.221234	4.37227	1.22959e-05	9.97929e-05	0.181745	2221.99	0.113489	1.60143	0.109281	0.293752	-0.356952	2867.2	0.145276	-2.45706	0.0140078	0.0521195	0.252999	3056.04	0.173411	1.45896	0.144576	0.301308	CDS			YbhB/YbcL family Raf kinase inhibitor-like protein CDS	Phospholipid-binding protein
	CJ015_03215	glyA_1	-0.544241	4515.51	0.0820022	-6.63691	3.20318e-11	2.27018e-10	-0.444299	5265.8	0.0703848	-6.31242	2.74703e-10	1.85344e-09	-0.677063	5093.59	0.123823	-5.468	4.55145e-08	3.06951e-07	0.590985	4719.43	0.227413	2.59873	0.00935683	0.0291067	0.521358	3857.66	0.148222	3.51741	0.000435786	0.00428352	0.115171	5121.4	0.169763	0.678423	0.497503	0.667819	0.182129	5431.97	0.164311	1.10844	0.267671	0.459919	CDS			glyA_1 CDS	Serine hydroxymethyltransferase (EC 2.1.2.1)
	CJ015_03220		-0.196509	733.245	0.105076	-1.87016	0.0614623	0.113169	0.498054	1028.99	0.0737881	6.74979	1.48063e-11	1.09057e-10	0.562331	1067.16	0.092806	6.05921	1.36789e-09	1.08056e-08	0.455029	731.442	0.165647	2.74698	0.00601464	0.0204306	0.229016	799.797	0.178573	1.28248	0.199675	0.434404	0.32622	1380.15	0.153502	2.12519	0.0335706	0.101308	0.672409	1668.51	0.214811	3.13024	0.00174662	0.00966619	CDS			transcriptional regulator NrdR CDS	Ribonucleotide reductase transcriptional regulator NrdR
	CJ015_03225		-0.091562	18.7491	0.288251	-0.317647	0.750753	0.826104	-0.494248	18.5761	0.293672	-1.68299	0.0923763	0.16237	-0.0529874	21.2875	0.269596	-0.196544	0.844185	0.901906	0.0877885	19.2294	0.262133	0.3349	0.7377	0.828721	0.145788	21.5728	0.291566	0.500018	0.617062	0.804485	-0.415794	20.9088	0.336541	-1.23549	0.216647	0.386659	0.214333	29.5663	0.282368	0.759055	0.44782	0.641785	CDS			AraC family transcriptional regulator CDS	Transcriptional regulator, AraC family
	CJ015_03230		-0.555423	129.566	0.15999	-3.4716	0.000517358	0.00160224	-0.445577	151.063	0.147801	-3.01471	0.00257224	0.00708845	-1.03318	136.135	0.194636	-5.30828	1.10664e-07	7.17629e-07	0.340862	147.182	0.202447	1.6837	0.0922389	0.1835	0.1214	127.105	0.218937	0.5545	0.579237	0.781223	0.23919	143.092	0.253504	0.943534	0.345408	0.527786	-0.189845	138.039	0.234889	-0.808231	0.418958	0.612947	CDS			hydrolase CDS	Isochorismatase family hydrolase
	CJ015_03235	ribD	-0.0346811	382.409	0.117046	-0.296304	0.766998	0.838745	-0.506979	388.486	0.0948678	-5.34406	9.08894e-08	4.87489e-07	-0.204062	424.191	0.132063	-1.54518	0.122303	0.22239	-0.0913495	441.745	0.129885	-0.703309	0.481863	0.626329	-0.0805347	497.214	0.157448	-0.5115	0.609001	0.800084	-0.441616	448.79	0.148367	-2.9765	0.00291555	0.0151359	-0.279433	658.426	0.167382	-1.66943	0.0950316	0.222384	CDS			ribD CDS	Diaminohydroxyphosphoribosylaminopyrimidine deaminase (EC 3.5.4.26) / 5-amino-6-(5-phosphoribosylamino)uracil reductase (EC 1.1.1.193)
	CJ015_03240		-0.665051	2790.63	0.136125	-4.88558	1.03126e-06	4.75072e-06	0.291838	4092.55	0.153253	1.90429	0.0568727	0.107533	0.28172	4146.05	0.188704	1.49292	0.135458	0.240652	0.915694	2736.07	0.383713	2.3864	0.0170142	0.0479361	0.280044	2415.18	0.189652	1.47662	0.139777	0.34625	0.324575	5077.57	0.298281	1.08815	0.276528	0.457514	0.70095	5773.84	0.186179	3.76493	0.000166596	0.00125083	CDS			PrkA family serine protein kinase CDS	Serine protein kinase (prkA protein), P-loop containing
	CJ015_03245		-0.37952	2674.91	0.102064	-3.71846	0.000200442	0.000665041	-0.443857	3007.59	0.10415	-4.2617	2.02875e-05	8.40782e-05	-0.0896506	3352.54	0.0982481	-0.912492	0.36151	0.506887	0.39763	2833.86	0.287147	1.38476	0.166126	0.287458	-0.186443	3129.4	0.178039	-1.0472	0.295007	0.549932	-0.230674	3334.71	0.19975	-1.15481	0.248168	0.425375	0.261799	4570.64	0.143733	1.82143	0.0685413	0.174379	CDS			hypothetical protein CDS	UPF0229 protein YeaH
	CJ015_03250		-1.43168	875.825	0.0993341	-14.4128	4.30075e-47	1.59728e-45	-0.880229	1095.72	0.117199	-7.51054	5.88836e-14	5.04191e-13	-0.675803	1157.49	0.143049	-4.72426	2.3095e-06	1.27435e-05	0.879497	992.243	0.35909	2.44924	NA	NA	0.0411994	547.347	0.128574	0.320433	0.74864	0.878794	-0.0485374	914.454	0.168544	-0.287981	0.773362	0.874427	0.322609	1176.36	0.177924	1.81318	0.0698036	0.177005	CDS			SpoVR family protein CDS	FIG004684: SpoVR-like protein
	CJ015_03255		0.154187	97.8044	0.207194	0.744166	0.456776	0.574595	-0.0615047	104.941	0.162545	-0.378387	0.705143	0.794446	0.315661	118.418	0.23185	1.36149	0.173359	0.291313	0.0886207	98.0989	0.225557	0.392896	0.694396	0.796044	0.0567236	130.674	0.242946	0.233482	0.815387	0.91436	0.491274	107.609	0.226551	2.16849	0.0301213	0.0932566	0.426318	178.274	0.234251	1.81992	0.0687706	0.174866	CDS			MFS transporter CDS	putative membrane protein
	CJ015_03260		-0.0550686	237.925	0.11746	-0.468827	0.639193	0.733503	0.0390435	279.293	0.105024	0.371758	0.710073	0.7985	-0.098906	274.861	0.11323	-0.873498	0.382392	0.527645	0.072694	261.58	0.114253	0.636254	0.524611	0.662793	0.209575	276.044	0.152522	1.37406	0.169423	0.391531	0.369253	309.156	0.121638	3.03566	0.00240006	0.0129256	0.315658	365.894	0.166915	1.89113	0.0586066	0.155822	CDS			MmgE/PrpD family protein CDS	MmgE/PrpD family protein
	CJ015_03265		0.370956	18.4966	0.330247	1.12327	0.261323	0.373509	-0.263143	16.9988	0.288362	-0.912543	0.361483	0.488961	-0.0464823	18.0474	0.281391	-0.165188	0.868796	0.914166	0.0315687	16.5792	0.300676	0.104992	0.916382	0.948114	-0.365458	32.6792	0.308836	-1.18334	0.236675	0.479591	-0.928963	28.8064	0.321027	-2.89372	0.00380704	0.0186906	-1.62691	56.0204	0.275414	-5.90715	3.48085e-09	6.39312e-08	CDS			tripartite tricarboxylate transporter substrate binding protein CDS	Tricarboxylate transport protein TctC
	CJ015_03270		-1.7594	41.0545	0.242374	-7.25901	3.89928e-13	3.18253e-12	-0.535262	57.3536	0.199962	-2.67681	0.00743263	0.0182692	-0.758124	56.8449	0.203016	-3.73431	0.000188229	0.000759729	1.17604	46.4543	0.18654	6.3045	2.89131e-10	5.19661e-09	-1.46517	40.6078	0.262889	-5.57333	2.49916e-08	5.78951e-07	-0.877201	80.6545	0.364321	-2.40777	0.0160503	0.0578967	-1.42599	120.055	0.265265	-5.37571	7.6283e-08	1.14923e-06	CDS			methylaspartate ammonia-lyase CDS	putative methylaspartate ammonia-lyase
	CJ015_03275		-0.0664403	87.2855	0.169806	-0.391272	0.695596	0.778281	-0.30707	93.4396	0.163331	-1.88005	0.0601008	0.112396	-0.455494	92.2746	0.178398	-2.55325	0.0106724	0.0281485	-0.186017	104.822	0.149031	-1.24817	0.211967	0.345376	-0.29078	119.608	0.191962	-1.51478	0.129829	0.331217	-0.0573441	100.066	0.24751	-0.231684	0.816783	0.904281	-0.404866	135.654	0.243678	-1.66148	0.096617	0.224715	CDS			GntR family transcriptional regulator CDS	Transcriptional regulator, GntR family
	CJ015_03280		-0.595862	9186.45	0.443679	-1.343	0.179271	0.274932	-1.53509	9031.25	0.39176	-3.91844	8.9125e-05	0.000326225	-0.715834	10767.1	0.385168	-1.8585	0.0630985	0.128474	0.504132	9944.15	0.356809	1.41289	0.157688	0.277742	0.0961581	8174.84	0.456576	0.210607	0.833194	0.924209	0.125178	4626.16	0.363519	0.344351	0.730582	0.846227	0.638542	9171.14	0.521766	1.22381	0.221024	0.403853	tRNA			tRNA-Ser	tRNA-Ser
	CJ015_03285		-0.0823052	12.709	0.344156	-0.239151	0.810988	0.870981	0.192272	15.0035	0.30762	0.625031	0.53195	0.65152	0.140485	16.723	0.334754	0.419666	0.67473	0.78464	0.569975	11.3569	0.307886	1.85125	0.0641331	0.139282	0.332792	14.148	0.33109	1.00514	0.314829	0.569162	0.791655	14.9192	0.332563	2.38047	0.0172907	0.0615047	0.535687	23.9317	0.358653	1.49361	0.135278	0.287919	CDS			amidohydrolase CDS	L-fuconolactone hydrolase
	CJ015_03290		0.272097	9.99047	0.372819	0.729838	0.46549	0.582404	0.557488	13.0263	0.316985	1.75872	0.0786251	0.141092	0.311568	12.0701	0.315262	0.988281	0.323015	0.467227	-0.0353348	10.7819	0.309254	-0.114258	0.909033	0.944468	0.21147	12.5884	0.363487	0.58178	0.560715	0.7684	0.706549	15.2175	0.349294	2.02279	0.0430946	0.121806	-0.0653837	21.0779	0.35613	-0.183595	0.854331	0.921494	CDS			CoA transferase CDS	FIG01198632: hypothetical protein
	CJ015_03295	bbsE	0.612338	7.82506	0.403154	1.51887	0.128795	0.209598	0.619847	8.53138	0.378791	1.63638	0.101759	0.175666	0.703241	9.35862	0.36735	1.91436	0.0555742	0.115066	0.326124	5.77144	0.419488	0.777435	0.436902	0.583573	0.106048	12.8265	0.350688	0.302399	0.762348	0.884663	0.430425	11.6522	0.405867	1.06051	0.288913	0.47062	-0.0828615	19.7713	0.324312	-0.255499	0.798337	0.88569	CDS			bbsE CDS	putative subunit of succinyl-CoA:benzylsuccinate CoA-transferase
	CJ015_03300		-0.719241	2.42494	0.660246	-1.08935	0.275998	0.389904	-0.0757127	3.14406	0.556639	-0.136018	0.891807	0.925187	0.0913853	3.58935	0.532114	0.17174	0.863642	0.911147	1.38925	2.10633	0.610025	2.27736	0.0227645	0.0603665	-0.143713	2.10989	0.502368	-0.286072	0.774823	NA	0.253716	3.41739	0.551631	0.459939	0.64556	0.783535	0.491	4.72225	0.488114	1.00591	0.314457	NA	CDS			hypothetical protein CDS	FIG01198151: hypothetical protein
	CJ015_03305		-0.00294598	6.53212	0.455985	-0.00646069	0.994845	0.997343	0.118731	8.30459	0.391694	0.303122	0.761797	0.838764	-0.510912	6.59737	0.458169	-1.11512	0.2648	0.403213	0.529911	6.01033	0.422869	1.25313	0.210157	0.343381	0.136315	7.92855	0.396791	0.343544	0.731189	0.869861	0.164864	10.2642	0.372455	0.442642	0.658025	0.792656	-0.657312	10.0811	0.389253	-1.68865	0.0912861	0.215699	CDS			hypothetical protein CDS	putative thiolase
	CJ015_03310		-0.069906	20.0477	0.286328	-0.244146	0.807117	0.868381	-0.0743191	23.0382	0.266017	-0.279377	0.779955	0.851841	0.0730236	24.2786	0.252455	0.289254	0.772387	0.852774	0.200007	20.4374	0.284534	0.702927	0.482101	0.626464	-0.0454278	24.619	0.285769	-0.158967	0.873695	0.943926	-0.0871641	29.6542	0.276314	-0.315453	0.752418	0.861134	0.165772	35.6112	0.27116	0.611341	0.540974	0.717459	CDS			tripartite tricarboxylate transporter substrate binding protein CDS	Tricarboxylate transport protein TctC
	CJ015_03315		0.354163	30.257	0.254474	1.39174	0.164	0.256437	0.513783	37.2015	0.216445	2.37373	0.0176094	0.0390009	0.432007	37.3357	0.245116	1.76246	0.077992	0.153582	-0.449662	37.2295	0.207091	-2.17133	0.0299066	0.0749022	-0.0973728	46.9195	0.230764	-0.421959	0.673055	0.836482	-0.171303	61.1698	0.218912	-0.782521	0.433908	0.61092	0.0837051	66.9208	0.234676	0.356684	0.721329	0.83901	CDS			hypothetical protein CDS	Tricarboxylate transport protein TctC
	CJ015_03320		0.82569	551.047	0.136273	6.0591	1.36884e-09	8.49495e-09	1.18459	724.494	0.111335	10.6399	1.94376e-26	2.7989e-25	1.16926	738.26	0.177343	6.59323	4.30349e-11	3.93802e-10	-0.914839	667.059	0.195606	-4.67696	2.91164e-06	2.71002e-05	-0.543686	1192.96	0.184919	-2.94012	0.00328082	0.0229508	-0.735228	1805.35	0.142241	-5.16889	2.35495e-07	3.45742e-06	-0.704312	2263.37	0.189005	-3.72641	0.000194223	0.00144415	CDS			transcriptional regulator CDS	LysR-family transcriptional regulator
	CJ015_03325	ureD	0.447417	442.682	0.12191	3.67005	0.000242506	0.000793611	0.405246	495.391	0.138114	2.93414	0.00334473	0.00893482	0.877694	600.045	0.137266	6.39412	1.61478e-10	1.38513e-09	-0.757047	577.06	0.320933	-2.35889	0.0183295	0.0507577	-0.381577	787.59	0.192549	-1.98171	0.0475114	0.168224	-1.15496	1175.75	0.20207	-5.71562	1.09305e-08	1.98385e-07	-0.727437	1726.31	0.16595	-4.38346	1.1681e-05	0.000122107	CDS			ureD CDS	Urease accessory protein UreD
	CJ015_03330	ureA	-0.467152	23.7173	0.301403	-1.54992	0.12116	0.199883	-0.870678	25.3549	0.325119	-2.67803	0.0074057	0.0182198	-0.729581	27.5421	0.261779	-2.78701	0.00531968	0.0154687	0.351815	26.7766	0.338244	1.04012	0.298283	0.44477	0.195413	22.2315	0.3121	0.626122	0.531235	0.749829	-0.893576	29.5363	0.332451	-2.68785	0.00719142	0.0308108	-0.767289	43.0122	0.249636	-3.07363	0.0021147	0.0112964	CDS			ureA CDS	Urease gamma subunit (EC 3.5.1.5)
	CJ015_03335	ureJ	0.133757	20.0717	0.28282	0.47294	0.636256	0.731008	-0.33648	20.1554	0.272826	-1.23331	0.217459	0.327383	-0.0837481	20.8764	0.325113	-0.257597	0.796718	0.869087	-0.449504	24.0246	0.288022	-1.56066	0.118604	0.221486	-0.316723	30.6986	0.346594	-0.913815	0.360814	0.614463	-1.2042	37.1004	0.26943	-4.46943	7.84297e-06	8.77575e-05	-1.18941	51.6434	0.297731	-3.9949	6.47207e-05	0.000546452	CDS			ureJ CDS	Nickel-binding accessory protein UreJ-HupE
	CJ015_03340	ureB	0.150986	17.0384	0.301462	0.500846	0.61648	0.714109	-0.263295	17.6163	0.318329	-0.827116	0.408171	0.534749	-0.300137	16.8828	0.286617	-1.04717	0.29502	0.438506	-0.26991	20.1855	0.281493	-0.958853	0.337633	0.48465	-0.443088	28.6037	0.302059	-1.46689	0.142406	0.350878	-1.2097	34.2237	0.338349	-3.57532	0.000349803	0.00260046	-1.24394	39.5689	0.260805	-4.76963	1.84567e-06	2.22737e-05	CDS			ureB CDS	Urease beta subunit (EC 3.5.1.5)
	CJ015_03345	ureC	0.403276	66.1844	0.157397	2.56215	0.0104025	0.024065	0.359391	75.0366	0.144527	2.48668	0.0128942	0.0296536	0.314708	75.8866	0.147967	2.12687	0.0334307	0.0753644	-1.00247	95.8534	0.225229	-4.45087	8.5522e-06	7.25468e-05	-0.606263	128.809	0.226745	-2.67376	0.00750054	0.0439796	-1.32426	190.228	0.158788	-8.33976	7.44444e-17	2.63991e-15	-1.39689	243.368	0.171569	-8.14187	3.89229e-16	1.15022e-14	CDS			ureC CDS	Urease alpha subunit (EC 3.5.1.5)
yes	CJ015_03350	ureE	0.395036	20.866	0.326095	1.21142	0.225736	0.330835	0.705086	26.5995	0.260135	2.71046	0.00671902	0.0166156	1.13715	31.7451	0.288767	3.93797	8.21753e-05	0.000353708	-2.02979	53.3577	0.246088	-8.24823	1.60763e-16	5.42546e-15	-1.201	54.6653	0.271523	-4.42321	9.72474e-06	0.000153007	-1.58798	87.8589	0.250575	-6.33735	2.33754e-10	5.28239e-09	-1.01223	116.54	0.319707	-3.16611	0.00154492	0.00877102	CDS			ureE CDS	Urease accessory protein UreE
	CJ015_03355	ureF	0.091328	12.9393	0.324926	0.281073	0.778654	0.848041	0.371227	16.365	0.280625	1.32286	0.185882	0.288728	0.679153	18.3692	0.319308	2.12695	0.0334242	0.0753644	-1.43232	25.5866	0.268151	-5.34148	9.21901e-08	1.13806e-06	-1.11061	29.637	0.290615	-3.8216	0.000132589	0.00154743	-1.30889	42.0619	0.249461	-5.24687	1.54704e-07	2.34601e-06	-1.0337	58.4923	0.287972	-3.58959	0.000331201	0.00228568	CDS			ureF CDS	Urease accessory protein UreF
	CJ015_03360	ureG	0.521827	43.8919	0.193497	2.69682	0.00700041	0.0170248	0.932439	57.4361	0.171561	5.43504	5.47834e-08	3.00901e-07	0.756668	55.2501	0.18118	4.17633	2.96244e-05	0.000137511	-1.62611	83.4043	0.27698	-5.87088	4.33491e-09	6.86995e-08	-0.816421	98.97	0.216826	-3.76534	0.000166326	0.00185657	-1.29779	174.78	0.172939	-7.50433	6.17454e-14	1.88507e-12	-0.922722	170.146	0.206791	-4.46209	8.11631e-06	8.76258e-05	CDS			ureG CDS	Urease accessory protein UreG
	CJ015_03365		-0.0946213	17.0844	0.322519	-0.293382	0.76923	0.840452	0.201813	21.5381	0.266748	0.756568	0.449309	0.576207	0.325645	22.197	0.252645	1.28894	0.197417	0.322747	0.683591	16.27	0.302479	2.25996	0.0238236	0.0627141	0.695643	16.0215	0.348004	1.99895	0.045614	0.163642	0.361285	25.5068	0.359162	1.00591	0.314457	0.497648	0.265282	34.7331	0.269183	0.985507	0.324375	0.521398	CDS			NAD-dependent succinate-semialdehyde dehydrogenase CDS	putative aldehyde dehydrogenase
	CJ015_03370		-0.424747	9.18138	0.389949	-1.08924	0.27605	0.389904	-0.588747	9.94631	0.380918	-1.5456	0.122201	0.205526	-0.0770355	11.7953	0.333007	-0.231333	0.817056	0.884049	0.804374	8.416	0.334531	2.40448	0.0161954	0.0463178	-0.212429	11.1589	0.359865	-0.590303	0.554987	0.764424	0.0173475	9.72428	0.454192	0.0381943	0.969533	0.981671	-0.00809296	17.7143	0.359492	-0.0225122	0.982039	0.992155	CDS			ring-hydroxylating oxygenase subunit alpha CDS	Alpha-ketoglutarate-dependent taurine dioxygenase (EC 1.14.11.17)
	CJ015_03375		-0.15928	2.20802	0.638548	-0.249441	0.803019	0.866011	-0.646828	2.49714	0.617599	-1.04733	0.294949	0.417192	0.477933	4.14173	0.514562	0.928816	0.352984	0.497519	0.44495	2.18784	0.55037	0.808457	0.418828	0.566365	-0.0275392	2.78763	0.487169	-0.0565292	0.95492	NA	-0.0147153	2.01915	0.580538	-0.0253477	0.979778	NA	0.188563	7.45972	0.487974	0.386419	0.699186	0.824993	CDS			oxidoreductase CDS	Flavodoxin reductases (ferredoxin-NADPH reductases) family 1; Vanillate O-demethylase oxidoreductase (EC 1.14.13.-)
	CJ015_03380		0.0518215	5.60757	0.45235	0.114561	0.908793	0.937571	-0.0872325	6.49034	0.414571	-0.210416	0.833343	0.886594	-0.128895	6.36926	0.408517	-0.31552	0.752367	0.839367	0.725226	5.02665	0.428046	1.69427	0.0902135	0.18031	0.368406	6.09713	0.418381	0.880551	0.378561	0.628662	0.362477	6.95162	0.426584	0.84972	0.395481	0.575202	0.527014	7.63523	0.439417	1.19935	0.230392	0.417296	CDS			choline dehydrogenase CDS	Choline dehydrogenase (EC 1.1.99.1)
	CJ015_03385		-0.19841	9.23804	0.40256	-0.492871	0.622104	0.719059	0.215155	11.5264	0.323439	0.665212	0.505915	0.626514	-0.100686	11.0202	0.325488	-0.309338	0.757064	0.842061	0.563305	8.01515	0.317953	1.77166	0.0764505	0.159391	0.172492	10.2207	0.407768	0.423015	0.672284	0.836048	0.973617	10.896	0.39217	2.48264	0.0130414	0.0491986	0.0745286	16.138	0.346018	0.215389	0.829464	0.904695	CDS			sulfatase CDS	Choline-sulfatase (EC 3.1.6.6)
	CJ015_03390		0.269593	3.31585	0.541	0.498323	0.618256	0.715302	0.0180783	3.9128	0.572415	0.0315824	0.974805	0.983212	-0.252736	3.42272	0.525008	-0.481395	0.630236	0.74783	-0.123358	3.72775	0.453116	-0.272243	0.785435	0.865418	0.435359	3.85985	0.457973	0.950621	0.341797	0.596165	0.0616946	5.20177	0.598325	0.103112	0.917874	0.955222	-0.524331	5.83668	0.457807	-1.14531	0.25208	0.442195	CDS			C4-dicarboxylate ABC transporter CDS	putative inner membrane transport protein
	CJ015_03395		-0.134015	1365.35	0.0973023	-1.3773	0.168419	0.261809	-0.10511	1571.44	0.0846459	-1.24176	0.214323	0.323569	-0.124502	1596.61	0.130172	-0.956444	0.338848	0.483708	-0.106916	1608.76	0.174645	-0.612189	0.540413	0.674886	-0.126667	1739.98	0.13942	-0.908534	0.363596	0.61704	-0.342691	2117.9	0.175873	-1.94851	0.051354	0.139015	-0.0171617	2366.06	0.165875	-0.103462	0.917597	0.961172	CDS			GntR family transcriptional regulator CDS	Transcriptional regulator, GntR family
	CJ015_03400		1.77633	2.75528	0.612762	2.89889	0.0037449	0.00971404	0.397867	1.46994	0.735175	0.541187	0.588379	0.698509	0.300451	1.49244	0.685337	0.438399	0.661097	0.772596	0.478561	0.998106	0.694513	0.689059	0.490786	0.634061	0.232142	5.80706	0.427632	0.542856	0.587229	0.785806	-0.572472	3.09924	0.583114	-0.981749	0.326224	NA	-0.800139	4.1965	0.521397	-1.53461	0.124881	NA	CDS			tripartite tricarboxylate transporter substrate binding protein CDS	Tricarboxylate transport protein TctC
	CJ015_03405		1.54321	14.6885	0.360922	4.27576	1.9049e-05	7.51141e-05	-0.188327	7.60438	0.405849	-0.464032	0.642625	0.745016	-0.201354	8.58929	0.386241	-0.521316	0.602146	0.724177	0.112684	7.90046	0.436766	0.257996	0.79641	0.873281	0.567097	25.6324	0.367945	1.54126	0.123254	0.319182	-0.655634	11.6303	0.44035	-1.48889	0.136515	0.280953	-1.23873	21.9348	0.366744	-3.37764	0.000731096	0.00453614	CDS			taurine ABC transporter substrate-binding protein CDS	ABC transporter substrate-binding protein
	CJ015_03410		1.36615	8.99141	0.466074	2.93119	0.0033767	0.00885482	0.455625	7.24422	0.440255	1.03491	0.30071	0.423342	0.295672	6.48975	0.452264	0.653759	0.513267	0.649028	0.148136	5.90943	0.514679	0.287821	0.773484	0.857557	0.380662	16.5159	0.332384	1.14525	0.252106	0.498374	-0.0072312	10.9629	0.383107	-0.0188752	0.984941	0.992099	-0.604506	14.8579	0.355091	-1.7024	0.0886808	0.21113	CDS			GntR family transcriptional regulator CDS	Transcriptional regulator, GntR family
	CJ015_03415		1.66591	13.012	0.390342	4.26782	1.97393e-05	7.75808e-05	0.117935	7.11385	0.393753	0.299516	0.764546	0.841384	0.124793	7.51126	0.381988	0.326694	0.743899	0.832827	0.397471	5.63844	0.437046	0.909448	0.363114	0.510908	0.185166	27.6439	0.407592	0.454292	0.649618	0.825038	-0.54695	12.0485	0.377782	-1.44779	0.147675	0.298065	-0.91412	18.5941	0.352467	-2.59349	0.00950078	0.038252	CDS			ABC transporter permease CDS	ABC transporter permease protein with unknown substrate
	CJ015_03420		0.611964	13.5034	0.331419	1.84649	0.0648204	0.117902	-0.276421	11.0124	0.334614	-0.82609	0.408753	0.535118	0.177091	14.0277	0.329497	0.53746	0.59095	0.714996	0.497045	9.28619	0.330278	1.50493	0.132342	0.241375	-0.501121	27.8746	0.283013	-1.77067	0.0766162	0.233969	-1.08284	20.3182	0.361428	-2.99601	0.00273537	0.014395	-1.2334	40.909	0.35564	-3.46811	0.000524129	0.00336992	CDS			taurine ABC transporter substrate-binding protein CDS	putative transport system periplasmic protein
	CJ015_03425		0.206707	17.7238	0.307511	0.672196	0.501459	0.613663	0.902785	26.3939	0.265496	3.40037	0.000672958	0.00210354	0.537548	24.1397	0.310125	1.73333	0.0830374	0.161827	0.988875	13.9027	0.340468	2.90446	0.00367886	0.0134614	-0.546752	31.7372	0.303366	-1.80229	0.0715002	0.223469	0.0845432	44.9173	0.344111	0.245686	0.805925	0.897419	-0.740879	63.0852	0.32402	-2.28652	0.0222238	0.0751662	CDS			ABC transporter ATP-binding protein CDS	ABC transporter ATP-binding protein
	CJ015_03430		-1.52158	4.27124	0.549375	-2.76967	0.00561139	0.0139585	-1.64443	5.06551	0.52007	-3.16193	0.00156726	0.00456008	-1.42609	5.07245	0.48139	-2.96243	0.00305216	0.00946645	2.03842	4.37009	0.551072	3.69901	0.000216442	0.00124275	0.189659	1.66367	0.500649	0.378827	0.704816	NA	0.363379	1.83708	0.585823	0.620288	0.535068	NA	-0.0734609	3.38249	0.523937	-0.140209	0.888495	NA	CDS		e	enoyl-CoA hydratase CDS	Methylmalonyl-CoA decarboxylase (EC 4.1.1.41)
	CJ015_03435		-1.799	8.90369	0.450797	-3.99071	6.58768e-05	0.000236416	-1.73268	10.3193	0.407171	-4.25542	2.08659e-05	8.62517e-05	-2.40948	9.9217	0.436569	-5.51912	3.40698e-08	2.34383e-07	1.75309	9.30953	0.393201	4.45851	8.25315e-06	7.01368e-05	0.569094	3.23384	0.472348	1.20482	0.228274	0.470966	0.164185	4.21886	0.476506	0.34456	0.730425	0.846227	-0.184239	4.14756	0.499039	-0.369187	0.711989	NA	CDS		e	tripartite tricarboxylate transporter substrate binding protein CDS	Tricarboxylate transport protein TctC
	CJ015_03440		-2.80336	18.8623	0.384034	-7.29976	2.88288e-13	2.38547e-12	-3.28131	20.6483	0.382067	-8.58829	8.82701e-18	9.44766e-17	-3.56903	21.1065	0.373487	-9.55596	1.2244e-21	1.9505e-20	2.67805	18.5089	0.48229	5.55279	2.81153e-08	3.87908e-07	0.671003	3.35054	0.497899	1.34767	0.177764	0.405289	0.128025	2.36317	0.597486	0.214272	0.830335	NA	-0.259881	4.2462	0.516638	-0.503023	0.614948	NA	CDS		e	NADPH:quinone reductase CDS	Quinone oxidoreductase (EC 1.6.5.5)
	CJ015_03445		-3.48678	66.8271	0.273434	-12.7518	3.04508e-37	8.33657e-36	-3.39702	76.3075	0.241283	-14.079	5.11474e-45	1.23865e-43	-3.64951	76.4571	0.253517	-14.3955	5.52258e-47	1.90509e-45	2.76883	64.64	0.549142	5.0421	NA	NA	0.728623	9.93346	0.381243	1.91118	0.0559816	0.188928	0.906734	10.5812	0.372043	2.43717	0.0148026	0.0542447	0.33727	12.3514	0.377849	0.892605	0.372069	0.567396	CDS		e	CoA transferase CDS	L-carnitine dehydratase/bile acid-inducible protein F
	CJ015_03450		-0.0795334	280.665	0.106073	-0.749796	0.453378	0.571614	-0.560291	283.781	0.0934256	-5.99718	2.00768e-09	1.24539e-08	-0.922954	269.105	0.132328	-6.97475	3.06418e-12	3.04197e-11	-0.0668955	324.091	0.146811	-0.455656	0.648637	0.762007	0.100433	339.893	0.181621	0.552982	0.580276	0.781223	-0.0362366	277.725	0.19488	-0.185943	0.85249	0.921881	-0.259774	298.696	0.205921	-1.26153	0.207119	0.386405	CDS			TetR/AcrR family transcriptional regulator CDS	regulatory protein TetR
	CJ015_03455	nudC	-0.240044	114.407	0.154127	-1.55744	0.119366	0.197338	-0.119936	135.526	0.150221	-0.7984	0.424638	0.551501	-0.104327	136.287	0.150854	-0.691576	0.489203	0.628208	-0.214621	143.722	0.137779	-1.55772	0.119299	0.222341	-0.13647	139.007	0.165536	-0.824412	0.409705	0.654677	0.195093	147.281	0.195732	0.996731	0.318895	0.501668	0.131639	187.363	0.173903	0.756967	0.44907	0.642653	CDS			nudC CDS	NADH pyrophosphatase (EC 3.6.1.22)
	CJ015_03460		0.38473	0.492456	0.808125	0.476078	0.634019	0.729487	0.586801	0.680089	0.818743	0.71671	0.473553	0.598494	0.843923	0.718152	0.787689	1.07139	0.283994	0.425355	-1.55726	1.37264	0.711321	-2.18925	0.0285788	0.0722347	-0.191757	1.49703	0.495413	-0.387066	0.698707	NA	-1.07257	2.49804	0.564201	-1.90105	0.0572955	NA	-0.733153	3.24433	0.526878	-1.39151	0.164072	NA	CDS			oxidoreductase CDS	Flavodoxin reductases (ferredoxin-NADPH reductases) family 1; Vanillate O-demethylase oxidoreductase (EC 1.14.13.-)
	CJ015_03465		0.768293	0.757303	0.798263	0.962457	0.33582	0.455873	1.36881	1.29642	0.779231	1.75661	0.0789835	0.141403	1.60837	1.47965	0.724182	2.22094	0.026355	0.0618562	-1.41124	1.19615	0.719775	-1.96067	0.049917	0.113505	0.0866707	1.29791	0.500582	0.17314	0.862542	NA	-0.698106	4.05269	0.530635	-1.31561	0.188306	0.352831	-0.0501449	4.42974	0.497026	-0.10089	0.919638	NA	CDS			amidase CDS	putative amidase
	CJ015_03470		-0.395839	1.17522	0.746006	-0.53061	0.595689	0.696424	-0.49876	1.42118	0.720624	-0.692123	0.48886	0.612672	0.410673	1.80679	0.654595	0.62737	0.530417	0.662848	-0.976813	2.54855	0.588678	-1.65933	0.0970486	0.190483	-0.380658	1.3896	0.498813	-0.763127	0.445388	NA	-0.440665	2.02203	0.58545	-0.752694	0.451634	NA	0.0674266	3.17012	0.539984	0.124868	0.900628	NA	CDS			zinc-binding dehydrogenase CDS	putative zinc-binding dehydrogenases
	CJ015_03475		2.71616	36.1162	0.277546	9.78634	1.28871e-22	1.91153e-21	2.35822	32.7518	0.262582	8.98087	2.68642e-19	3.08906e-18	1.78049	24.8844	0.26155	6.80747	9.93282e-12	9.48763e-11	-1.66518	25.5434	0.387351	-4.2989	1.71647e-05	0.000135327	-0.740396	129.561	0.229905	-3.22044	0.00127992	0.0102261	0.929766	59.1827	0.271642	3.42277	0.000619873	0.00422724	-0.0729103	71.3511	0.321304	-0.22692	0.820486	0.898655	CDS		b	LysR family transcriptional regulator CDS	LysR-family transcriptional regulator
	CJ015_03480		0.656513	7.5022	0.408096	1.60872	0.107678	0.180568	0.468311	8.1125	0.388503	1.20542	0.22804	0.339654	0.497347	8.92463	0.373474	1.33168	0.182966	0.304203	-0.976588	11.5968	0.395453	-2.46954	0.0135286	0.0399889	-0.146773	12.8359	0.335592	-0.437354	0.661855	0.83115	-0.610006	16.321	0.358106	-1.70343	0.0884884	0.205507	-0.295249	18.8061	0.318232	-0.927777	0.353523	0.548735	CDS			ABC transporter substrate-binding protein CDS	Leucine-, isoleucine-, valine-, threonine-, and alanine-binding protein
	CJ015_03485		-0.788259	2.00518	0.678561	-1.16166	0.245372	0.354394	0.0157173	3.00993	0.59211	0.0265446	0.978823	0.98585	0.26181	3.14943	0.566147	0.462442	0.643764	0.756766	-0.962119	4.0805	0.452486	-2.1263	0.0334787	0.0826571	-0.592222	2.2524	0.500259	-1.18383	0.23648	NA	-0.633331	4.81358	0.522815	-1.21139	0.225747	0.396816	-0.498474	7.24479	0.487683	-1.02213	0.30672	0.502715	CDS			DUF1116 domain-containing protein CDS	FIG074102: hypothetical protein
	CJ015_03490		-0.0643042	4.54092	0.487431	-0.131925	0.895044	0.92757	0.238562	5.87287	0.431071	0.553416	0.579978	0.690759	0.204123	5.51795	0.429743	0.474988	0.634795	0.750434	-0.572392	6.50458	0.370056	-1.54677	0.121919	0.226503	-0.426849	6.93209	0.431787	-0.988563	0.322877	0.576254	-0.439287	9.56866	0.387744	-1.13293	0.257243	0.433787	-0.297876	10.5109	0.411801	-0.72335	0.469465	0.659056	CDS			branched-chain amino acid ABC transporter CDS	Branched-chain amino acid transport ATP-binding protein LivF (TC 3.A.1.4.1)
	CJ015_03495		0.504378	1.4374	0.740223	0.681387	0.495627	0.60964	0.521318	1.44895	0.717249	0.72683	0.46733	0.593288	1.13272	1.96095	0.708651	1.59842	0.109949	0.205085	-0.673595	1.46132	0.734956	-0.916511	0.359399	0.507683	-0.499689	2.99517	0.484966	-1.03036	0.302842	0.557414	-0.439995	2.50354	0.561524	-0.783572	0.433291	NA	0.0229624	4.95839	0.511163	0.0449219	0.96417	0.984239	CDS			branched-chain amino acid ABC transporter permease CDS	Branched-chain amino acid transport system permease protein LivM (TC 3.A.1.4.1)
	CJ015_03500		-0.502787	16.4769	0.30946	-1.62472	0.104222	0.175448	-0.0882729	20.6039	0.261396	-0.337698	0.735591	0.818366	0.628521	26.371	0.276794	2.27072	0.0231642	0.0554807	-1.39665	39.2647	0.332002	-4.20676	2.59056e-05	0.000195326	-0.495256	19.9251	0.312901	-1.58279	0.113469	0.301668	-1.27123	42.0227	0.269312	-4.72029	2.35512e-06	2.88753e-05	-0.180061	60.6602	0.416299	-0.432527	0.665358	0.804221	CDS			branched-chain amino acid ABC transporter permease CDS	High-affinity branched-chain amino acid transport system permease protein LivH (TC 3.A.1.4.1)
	CJ015_03505		-0.633818	4.65523	0.50592	-1.2528	0.210277	0.312384	0.521848	7.67638	0.399027	1.3078	0.190941	0.294867	-0.268521	6.25627	0.471462	-0.569549	0.568984	0.696803	0.447312	5.35149	0.403365	1.10895	0.267451	0.410541	-0.387051	4.79332	0.449683	-0.86072	0.389392	0.636707	0.112647	10.8968	0.373669	0.301461	0.763063	0.867716	-0.309312	10.1526	0.433805	-0.713021	0.475833	0.664649	CDS			hypothetical protein CDS	ortholog of Bordetella pertussis (BX470248) BP3721 no significant database matches
	CJ015_03510	pobA	-0.62724	27.3731	0.269464	-2.32773	0.0199262	0.0428293	-0.040461	36.3691	0.226756	-0.178435	0.858382	0.90304	-0.451789	33.878	0.216276	-2.08894	0.0367128	0.0815367	0.121407	33.1589	0.192154	0.63182	0.527505	0.664659	-0.0465835	26.9248	0.29145	-0.159834	0.873012	0.943631	0.0431932	44.6595	0.322295	0.134018	0.893389	0.941696	0.0679723	43.1049	0.247779	0.274327	0.783833	0.877909	CDS			pobA CDS	iron-sulphur protein
	CJ015_03515		-1.52311	850.158	0.194705	-7.82262	5.17331e-15	4.78482e-14	-3.90794	825.253	0.150592	-25.9506	1.7909e-148	1.71747e-146	-3.77609	842.484	0.193279	-19.537	5.31957e-85	3.14905e-83	1.07133	929.787	0.185548	5.77387	7.74724e-09	1.16482e-07	1.68812	325.701	0.26568	6.35396	2.09836e-10	5.85991e-09	-1.41109	363.847	0.610101	-2.31287	0.0207297	0.070371	-0.136611	156.852	0.251109	-0.544031	0.58642	0.749165	CDS			hypothetical protein CDS	ortholog of Bordetella pertussis (BX470248) BP3723 no significant database matches
	CJ015_03520		0.0300803	257.808	0.104377	0.28819	0.773201	0.844119	-0.267643	273.321	0.0944848	-2.83266	0.00461631	0.0119199	-0.293032	277.639	0.11064	-2.64852	0.00808447	0.0222916	-0.192148	303.157	0.0878161	-2.18807	0.0286642	0.0724091	-0.029225	337.655	0.136813	-0.213612	0.830849	0.923059	-0.209657	323.815	0.206396	-1.0158	0.309724	0.492865	-0.113807	391.905	0.162462	-0.700516	0.483605	0.670619	CDS			hypothetical protein CDS	Predicted NAD regulator in Alphaproteobacteria
	CJ015_03525	nadC	-0.605116	20177.6	0.106601	-5.67648	1.37497e-08	7.81433e-08	0.13478	27809.7	0.101475	1.32821	0.184109	0.286842	0.205915	28905.8	0.096459	2.13474	0.0327824	0.0743421	0.0503923	25280.2	0.0995095	0.506407	0.612571	0.735305	-0.239503	21595.1	0.173911	-1.37716	0.168462	0.389864	-0.0639208	37047.7	0.190901	-0.334837	0.737748	0.850042	0.500616	41909.9	0.36529	1.37046	0.170543	0.337861	CDS			nadC CDS	Quinolinate phosphoribosyltransferase [decarboxylating] (EC 2.4.2.19)
	CJ015_03530		-0.42747	6629.72	0.14407	-2.9671	0.00300622	0.00795294	0.336069	9316.23	0.120775	2.7826	0.00539244	0.0137171	0.468282	9990.2	0.157195	2.979	0.00289195	0.00902207	-0.0525245	8293.07	0.144881	-0.362535	0.716952	0.812176	-0.0993066	7342.64	0.232888	-0.426414	0.669806	0.835098	0.265056	12061.9	0.24472	1.0831	0.278765	0.460282	0.574431	15027.2	0.506906	1.13321	0.257126	0.44764	CDS			tripartite tricarboxylate transporter substrate binding protein CDS	Tricarboxylate transport protein TctC
	CJ015_03535		-1.53515	1944.39	0.224607	-6.83483	8.21031e-12	6.07969e-11	-0.0905925	2926.21	0.301287	-0.300685	0.763655	0.840616	0.0366359	3130.62	0.179963	0.203574	0.838686	0.899526	0.413421	2528.42	0.59657	0.692996	NA	NA	0.279904	1000.63	0.207083	1.35165	0.176487	0.403373	-0.0215837	3403.42	0.250513	-0.0861581	0.931341	0.962207	0.164367	4635.42	0.354304	0.463916	0.642708	0.787163	CDS			DUF533 domain-containing protein CDS	putative membrane protein
	CJ015_03540		-0.0572675	199.096	0.122819	-0.466275	0.641018	0.735069	0.317913	252.481	0.108607	2.92718	0.00342055	0.00912209	0.0821255	239.374	0.116316	0.706058	0.480152	0.619572	-0.471843	273.757	0.218637	-2.15811	0.0309194	0.0769868	0.120778	239.402	0.152453	0.792228	0.428228	0.670788	-0.146393	373.327	0.193995	-0.754623	0.450475	0.625597	-0.0902704	395.568	0.163177	-0.553207	0.580122	0.745226	CDS			osmotically inducible protein OsmC CDS	FIG00432792: hypothetical protein
	CJ015_03545	fabI_1	0.0218175	360.489	0.105883	0.206052	0.83675	0.889279	-0.354568	372.616	0.107967	-3.28406	0.00102324	0.00308582	-0.405706	376.45	0.118922	-3.41152	0.000646015	0.00237914	-0.0159196	392.81	0.125858	-0.126488	0.899346	0.940653	-0.172738	499.909	0.1228	-1.40667	0.159526	0.376096	-0.406631	460.14	0.147848	-2.75034	0.00595333	0.0266455	-0.450963	579.219	0.1664	-2.71011	0.00672609	0.028844	CDS			fabI_1 CDS	Enoyl-[acyl-carrier-protein] reductase [NADH] (EC 1.3.1.9)
	CJ015_03550		-0.151187	708.822	0.0999541	-1.51257	0.13039	0.211834	-1.26966	645.31	0.0851348	-14.9135	2.69081e-50	7.05052e-49	-1.29867	654.237	0.111193	-11.6795	1.62279e-31	3.77732e-30	0.0449145	803.36	0.179931	0.249621	0.80288	0.876826	0.0920811	831.783	0.196904	0.467644	0.640039	0.819464	-0.541955	564.001	0.399809	-1.35553	0.175247	0.335224	-0.124205	565.748	0.198911	-0.624429	0.532346	0.711071	CDS			lytic transglycosylase CDS	Membrane-bound lytic murein transglycosylase D precursor (EC 3.2.1.-)
	CJ015_03555	gloB	-1.20369	716.785	0.156327	-7.69984	1.36234e-14	1.2087e-13	-2.01577	740.199	0.1351	-14.9205	2.42388e-50	6.38598e-49	-1.72458	774.609	0.155369	-11.0999	1.25603e-28	2.5738e-27	0.561102	857.388	0.159866	3.50983	0.000448389	0.00230635	0.101049	495.644	0.22276	0.453622	0.650101	0.825038	-0.520813	399.055	0.271478	-1.91844	0.0550559	0.145699	-0.0155633	490.339	0.178629	-0.0871263	0.930571	0.968382	CDS			gloB CDS	Hydroxyacylglutathione hydrolase (EC 3.1.2.6)
	CJ015_03560		0.0263718	94.8857	0.160546	0.164263	0.869524	0.908987	0.00995774	108.669	0.148948	0.0668537	0.946698	0.965217	0.172536	114.824	0.18524	0.931419	0.351637	0.496496	0.109083	98.632	0.151266	0.721135	0.470827	0.616164	0.011075	121.391	0.17569	0.063037	0.949737	0.978477	0.290288	120.842	0.18723	1.55044	0.121036	0.257489	0.292969	170.231	0.202878	1.44406	0.148721	0.30662	CDS			class I SAM-dependent methyltransferase CDS	FIG005121: SAM-dependent methyltransferase (EC 2.1.1.-)
	CJ015_03565	rnhA	0.312367	74.5027	0.152478	2.04861	0.0405004	0.0791989	0.0543838	78.6869	0.149047	0.364876	0.715204	0.802583	0.0667179	81.3871	0.150646	0.442879	0.657853	0.769743	0.428376	65.1026	0.136024	3.14927	0.00163677	0.00684934	0.232582	101.537	0.183742	1.26581	0.205582	0.442041	0.453835	84.9806	0.204752	2.21651	0.0266568	0.0852204	0.213317	120.916	0.250175	0.852671	0.393842	0.590634	CDS			rnhA CDS	Ribonuclease HI (EC 3.1.26.4)
	CJ015_03570		1.44998	146.694	0.172147	8.42294	3.67144e-17	3.90886e-16	1.23442	152.959	0.138864	8.88946	6.14084e-19	6.96107e-18	1.4339	171.811	0.221188	6.48273	9.0077e-11	8.01334e-10	-0.860845	135.69	0.209173	-4.11546	3.86404e-05	0.000277583	-0.326432	345.66	0.232134	-1.40622	0.159657	0.376096	0.731032	227.489	0.28922	2.52759	0.0114847	0.0443792	0.24838	395.452	0.226847	1.09492	0.273552	0.466497	CDS			MexH family multidrug efflux RND transporter periplasmic adaptor subunit CDS	Probable RND efflux membrane fusion protein
	CJ015_03575		1.66831	494.949	0.121868	13.6895	1.17373e-42	3.82541e-41	1.43167	505.563	0.101593	14.0922	4.24156e-45	1.0324e-43	1.38989	507.16	0.110257	12.6059	1.96005e-36	5.28002e-35	-0.73721	391.322	0.199157	-3.70165	0.000214204	0.00123444	0.0180073	1078.94	0.159088	0.113191	0.909879	0.959954	0.773259	792.54	0.115827	6.67598	2.45582e-11	6.36031e-10	0.27735	1158.73	0.246644	1.12449	0.260803	0.452497	CDS			AcrB/AcrD/AcrF family protein CDS	RND multidrug efflux transporter; Acriflavin resistance protein
	CJ015_03580	dnaQ	0.184988	445.173	0.0944631	1.95831	0.0501934	0.0953893	0.268843	521.446	0.0856022	3.14061	0.00168598	0.00488476	-0.0593788	484.781	0.0979257	-0.606366	0.544271	0.676635	-0.0830615	479.45	0.115582	-0.718634	0.472366	0.617062	0.0807068	600.302	0.13473	0.599028	0.549154	0.760527	0.385936	630.45	0.134534	2.86868	0.00412185	0.0199388	0.0900641	707.567	0.14811	0.60809	0.543128	0.719075	CDS			dnaQ CDS	DNA polymerase III epsilon subunit (EC 2.7.7.7)
	CJ015_03585		-0.772541	2140.89	0.510898	-1.51212	0.130502	0.211945	-1.94943	2076.68	0.464576	-4.19615	2.71492e-05	0.000110136	-1.59397	2298.85	0.284171	-5.60919	2.03275e-08	1.43974e-07	0.286422	2499.52	0.342403	0.836506	0.40287	0.55082	0.395963	1453.8	0.48687	0.813282	0.416056	0.660475	-0.473492	1011.8	0.451363	-1.04903	0.294165	0.475708	0.205948	1499.62	0.571362	0.360451	0.71851	0.837502	tRNA			tRNA-Val	tRNA-Val
	CJ015_03590		0.712387	862.582	0.118181	6.02793	1.66074e-09	1.0227e-08	0.194569	829.023	0.134731	1.44413	0.148703	0.241052	0.40801	906.333	0.171991	2.37228	0.0176785	0.0439899	0.0236129	745.1	0.131771	0.179197	0.857783	0.913891	0.470137	1244	0.132455	3.5494	0.000386116	0.00386116	-0.00821859	1108.53	0.204263	-0.0402353	0.967906	0.981025	0.217036	1523.66	0.200834	1.08067	0.279843	0.473249	CDS			hypothetical protein CDS	hypothetical protein
	CJ015_03595	atoE	1.16353	397.071	0.115579	10.067	7.73136e-24	1.22247e-22	0.285799	328.182	0.110991	2.57497	0.0100248	0.0238218	0.310166	336.078	0.109881	2.82274	0.00476152	0.0140157	-0.588953	365.536	0.167409	-3.51805	0.000434737	0.00224351	-0.252457	843.782	0.153525	-1.64441	0.100092	0.277695	0.0177464	453.333	0.126649	0.140122	0.888563	0.939944	-0.449003	703.454	0.196567	-2.28423	0.0223582	0.0755101	CDS			atoE CDS	Short chain fatty acids transporter
	CJ015_03600		-0.70638	290.497	0.100997	-6.99408	2.67011e-12	2.05008e-11	-0.309087	362.697	0.0868349	-3.55948	0.000371584	0.00122288	-0.272139	371.367	0.0982144	-2.77086	0.00559076	0.0161492	0.560471	315.028	0.148786	3.76696	0.000165248	0.000988749	0.145597	255.573	0.14306	1.01773	0.308806	0.563929	0.174665	366.461	0.166218	1.05082	0.293342	0.475053	0.542449	426.136	0.180682	3.00223	0.00268005	0.0138045	CDS			TRAP transporter substrate-binding protein CDS	TRAP transporter solute receptor, TAXI family precursor
	CJ015_03605	gltS	-0.529414	485.569	0.121923	-4.3422	1.41065e-05	5.66507e-05	-0.347709	581.149	0.0947858	-3.66836	0.000244109	0.000831913	-0.32449	593.676	0.0957981	-3.38723	0.000706023	0.00256857	0.576112	507.834	0.0919563	6.26507	3.72658e-10	6.62173e-09	0.378113	432.637	0.169359	2.23261	0.0255744	0.109571	0.16116	587.857	0.250659	0.642945	0.52026	0.685257	0.66828	646.961	0.164078	4.07294	4.64224e-05	0.000406858	CDS			gltS CDS	Sodium/glutamate symporter
	CJ015_03610		-0.0742712	118.438	0.157979	-0.470134	0.638259	0.732958	-0.0803337	134.235	0.153818	-0.522264	0.601487	0.709154	-0.416555	123.944	0.17244	-2.41566	0.0157068	0.039535	-0.253065	143.791	0.1464	-1.72859	0.083883	0.171088	-0.124242	156.033	0.16217	-0.766122	0.443604	0.682354	-0.00523811	159.725	0.185834	-0.028187	0.977513	0.987092	-0.157559	164.342	0.199953	-0.78798	0.430708	0.624785	CDS			GNAT family N-acetyltransferase CDS	FIG01201438: hypothetical protein
	CJ015_03615		-0.103975	751.047	0.191451	-0.54309	0.587068	0.688866	0.0294792	890.454	0.103275	0.285443	0.775305	0.848958	-0.483023	794.094	0.146973	-3.28648	0.00101448	0.00354293	2.85449	480.166	0.489425	5.83234	NA	NA	4.41391	477.949	0.277634	15.8983	6.50735e-57	6.97648e-55	4.12928	582.81	0.235317	17.5477	6.18976e-69	7.50915e-67	3.92901	520.44	0.184199	21.3302	5.95549e-101	1.14395e-98	CDS		d	glycosyltransferase CDS	Polymyxin resistance protein ArnC, glycosyl transferase (EC 2.4.-.-)
	CJ015_03620		0.249812	844.603	0.185323	1.34798	0.177665	0.273024	0.0751335	916.136	0.0715766	1.04969	0.293859	0.415773	-0.0289033	903.134	0.113165	-0.25541	0.798407	0.870478	3.18103	477.332	0.405415	7.84634	4.28361e-15	1.2481e-13	4.38534	623.991	0.261107	16.7952	2.64661e-63	2.97583e-61	4.14056	612.093	0.203689	20.3278	7.29548e-92	1.52874e-89	4.15591	721.031	0.165334	25.1364	1.99051e-139	8.34206e-137	CDS		d	dolichyl-phosphate-mannose--protein mannosyltransferase CDS	Polymyxin resistance protein ArnT, undecaprenyl phosphate-alpha-L-Ara4N transferase; Melittin resistance protein PqaB
	CJ015_03625		-0.311793	69.3247	0.167174	-1.86508	0.0621704	0.114168	-0.4603	76.0692	0.161343	-2.85292	0.00433197	0.0112584	-0.727525	74.26	0.174973	-4.15793	3.21144e-05	0.000148351	0.299494	74.6366	0.180728	1.65715	0.0974889	0.191028	0.198613	71.9884	0.185532	1.07051	0.284392	0.53868	0.576303	61.06	0.263277	2.18896	0.0285995	0.0901188	0.0975457	79.5702	0.237394	0.410902	0.681144	0.814124	CDS			GtrA family protein CDS	putative bactoprenol-linked glucose translocase
	CJ015_03630		0.278941	695.362	0.161011	1.73243	0.0831971	0.144944	-0.0313163	722.992	0.117526	-0.266463	0.789883	0.858265	-0.269678	693.632	0.125128	-2.15522	0.0311444	0.0712148	2.65391	404.102	0.475825	5.5775	2.43999e-08	3.3925e-07	4.30188	522.147	0.226222	19.0162	1.2534e-80	2.14006e-78	3.76992	467.687	0.16169	23.3158	3.06622e-120	7.85294e-118	3.60431	512.858	0.162365	22.1989	3.52209e-109	8.5457e-107	CDS		d	ChbG/HpnK family deacetylase CDS	cellobiose phosphotransferase system celC
	CJ015_03635		0.258434	129.001	0.135421	1.90838	0.0563425	0.104824	0.0897921	138.896	0.119969	0.74846	0.454183	0.580511	-0.0937716	136.11	0.132884	-0.705665	0.480397	0.619721	0.24063	122.578	0.154276	1.55974	0.118821	0.221714	0.579511	154.667	0.190204	3.04679	0.00231302	0.0167394	0.546836	148.327	0.20306	2.69297	0.00708176	0.0304258	0.280033	184.772	0.167927	1.66759	0.0953974	0.222871	CDS			hypothetical protein CDS	putative membrane protein
	CJ015_03640		-0.851501	295.551	0.158309	-5.37872	7.50179e-08	3.99604e-07	-0.401085	372.685	0.110696	-3.62329	0.000290883	0.000979482	-0.20527	397.049	0.132487	-1.54936	0.121295	0.221397	1.2234	279.05	0.353272	3.46306	0.000534067	0.00264273	0.526093	213.034	0.255344	2.06033	0.0393668	0.148999	0.596292	316.845	0.18235	3.27003	0.00107534	0.00662745	0.974325	418.789	0.191225	5.09518	3.4841e-07	4.72402e-06	CDS			alpha/beta hydrolase CDS	putative exported protein
	CJ015_03645		-0.821775	114.753	0.165946	-4.95207	7.34273e-07	3.4591e-06	-1.3249	120.749	0.153986	-8.60407	7.6937e-18	8.25308e-17	-1.05353	128.408	0.167408	-6.29319	3.11014e-10	2.5846e-09	1.30435	105.186	0.224824	5.80165	6.56646e-09	1.01998e-07	0.763285	78.6956	0.218911	3.48673	0.000488959	0.00468628	0.492204	65.7737	0.249525	1.97256	0.0485454	0.132737	1.09333	87.1795	0.215313	5.07787	3.81687e-07	5.14248e-06	CDS			LysE family translocator CDS	Transporter, LysE family
	CJ015_03650		0.335226	51.3882	0.200676	1.67049	0.0948232	0.161614	0.306423	58.8273	0.162497	1.88572	0.0593329	0.111264	0.438494	61.5411	0.216257	2.02765	0.042596	0.0922227	0.676721	41.5781	0.236479	2.86165	0.00421439	0.0149431	0.84611	57.9183	0.253861	3.33297	0.000859238	0.00732179	0.605459	66.6226	0.208231	2.90764	0.00364169	0.0180907	0.737557	87.6837	0.256732	2.87286	0.00406769	0.0192922	CDS			EamA/RhaT family transporter CDS	Permease of the drug/metabolite transporter (DMT) superfamily
	CJ015_03655		-0.196644	837.433	0.112074	-1.75459	0.0793291	0.139474	0.403069	1139.34	0.0961428	4.1924	2.76023e-05	0.000111784	0.545582	1214.15	0.0912619	5.9782	2.25618e-09	1.75909e-08	0.81759	751.833	0.353994	2.30962	0.0209094	0.0561134	0.414907	859.042	0.220273	1.8836	0.0596189	0.197161	0.483497	1423.5	0.212591	2.2743	0.0229477	0.0763268	0.755041	1832.17	0.153102	4.93162	8.1549e-07	1.04139e-05	CDS			PLP-dependent aminotransferase family protein CDS	Transcriptional regulator, GntR family domain / Aspartate aminotransferase (EC 2.6.1.1)
	CJ015_03660		-0.595061	554.769	0.0887339	-6.70613	1.9986e-11	1.43129e-10	0.0471131	743.821	0.0805171	0.585132	0.558459	0.673325	-0.0345392	737.898	0.0877183	-0.393751	0.693765	0.797746	0.221806	652.895	0.182017	1.2186	0.222996	0.359475	-0.298495	607.107	0.12111	-2.46465	0.0137147	0.069478	0.0764477	908.691	0.156942	0.487107	0.626182	0.768352	0.202861	1046.89	0.18217	1.11358	0.26546	0.458169	CDS			TIGR01244 family protein CDS	FAD-dependent pyridine nucleotide-disulphide oxidoreductase
	CJ015_03665		0.339593	9197.33	0.106091	3.20095	0.00136974	0.00394102	0.466286	10951.2	0.109178	4.27088	1.94702e-05	8.0831e-05	0.350395	10718.2	0.119622	2.92919	0.00339849	0.010426	-0.119867	9522.05	0.106114	-1.12961	0.258641	0.399661	0.233886	12505.9	0.1535	1.52368	0.127588	0.326766	0.33572	14523.1	0.227529	1.47551	0.140077	0.286365	0.658037	15416.8	0.150612	4.3691	1.24759e-05	0.000128846	CDS			universal stress protein CDS	Universal stress protein family
	CJ015_03670	fusA_1	-0.896482	663.683	0.126746	-7.07309	1.51524e-12	1.18814e-11	-0.432266	835.096	0.128863	-3.35445	0.000795227	0.00245059	-0.566661	823.575	0.17726	-3.19678	0.00138969	0.00468605	0.59299	747.798	0.250241	2.36968	0.0178037	0.0495356	0.311096	507.284	0.186222	1.67056	0.0948078	0.269128	-0.0143687	861.679	0.256946	-0.0559212	0.955405	0.976889	0.294208	901.439	0.22304	1.31908	0.187141	0.360368	CDS			fusA_1 CDS	Translation elongation factor G
	CJ015_03675		-0.218173	170.009	0.123794	-1.76239	0.0780028	0.137445	-0.063659	201.839	0.115772	-0.549867	0.582411	0.692796	0.324196	229.897	0.163272	1.98562	0.0470754	0.0999674	0.0381874	193.235	0.112175	0.340426	0.733535	0.825969	-0.0102482	198.038	0.165869	-0.061785	0.950734	0.978541	-0.202004	259.528	0.225081	-0.89747	0.369468	0.550145	0.356266	355.988	0.276062	1.29053	0.196866	0.373172	CDS			methyltransferase CDS	Mg(2+) transport ATPase protein C
	CJ015_03680		-0.695993	380.832	0.134899	-5.15937	2.47789e-07	1.23791e-06	-0.280039	477.772	0.105376	-2.65752	0.00787173	0.0191793	-0.404671	471.524	0.116372	-3.47738	0.000506338	0.00189679	0.565956	411.181	0.125983	4.49232	7.04529e-06	6.09697e-05	0.272392	324.193	0.175109	1.55556	0.119813	0.312409	0.461884	451.623	0.164753	2.80349	0.00505528	0.0234431	0.644788	497.285	0.152958	4.21547	2.49254e-05	0.000235463	CDS			hypothetical protein CDS	Integral membrane protein TerC
	CJ015_03685		-0.572421	50.5154	0.192936	-2.9669	0.00300822	0.00795384	-0.303765	62.105	0.181273	-1.67573	0.093791	0.164374	-0.164214	66.0502	0.162269	-1.01199	0.311545	0.454587	0.364117	56.7603	0.149105	2.44202	0.0146052	0.042502	0.0351011	48.4141	0.223495	0.157056	0.875201	0.944889	0.261255	60.1005	0.26065	1.00232	0.316188	0.49925	0.492219	81.687	0.200831	2.45091	0.0142495	0.0533199	CDS			CoA transferase CDS	FIG00431777: hypothetical protein
	CJ015_03690		0.596301	7.27346	0.422525	1.41128	0.158162	0.248688	0.311261	7.21482	0.436241	0.713508	0.475532	0.600204	0.680427	8.16193	0.381367	1.78418	0.0743948	0.148018	0.265938	5.73832	0.476112	0.558562	0.57646	0.705315	-0.041066	12.4464	0.365753	-0.112278	0.910603	0.959954	0.163551	9.6069	0.409233	0.399653	0.689412	0.816595	0.278429	15.1097	0.33989	0.819176	0.412686	0.607434	CDS			enoyl-CoA hydratase CDS	Enoyl-CoA hydratase (EC 4.2.1.17)
	CJ015_03695		-0.105556	12.8085	0.312453	-0.337829	0.735492	0.812297	0.0465769	15.9377	0.289092	0.161114	0.872003	0.911148	-0.185474	14.6368	0.314116	-0.590462	0.554881	0.684983	0.641649	12.3989	0.272374	2.35576	0.0184847	0.0511271	0.406812	13.0476	0.350916	1.15929	0.24634	0.489705	0.939648	15.0623	0.349349	2.68971	0.00715143	0.030668	0.57147	17.0436	0.361312	1.58165	0.113729	0.254018	CDS			tripartite tricarboxylate transporter substrate binding protein CDS	Tricarboxylate transport protein TctC
	CJ015_03700		0.375616	631.391	0.0995431	3.7734	0.000161037	0.000542184	0.0633284	654.897	0.113257	0.559156	0.576055	0.687596	0.37745	733.016	0.102663	3.6766	0.000236365	0.000937445	0.431509	541.544	0.261415	1.65066	0.0988073	0.192966	0.0359175	930.274	0.13755	0.261124	0.793997	0.904231	0.119756	799.208	0.232481	0.515121	0.606469	0.752976	0.700484	1053.06	0.163632	4.28085	1.86185e-05	0.000181846	CDS			LysR family transcriptional regulator CDS	LysR-family transcriptional regulator
	CJ015_03705		-0.126891	38.6529	0.197542	-0.642351	0.520645	0.632297	-0.0689931	44.627	0.181165	-0.380831	0.703329	0.792588	0.12547	47.9509	0.180774	0.694069	0.487639	0.626535	0.23075	39.5925	0.186199	1.23926	0.215248	0.349387	0.312524	41.1359	0.259331	1.20511	0.228159	0.470966	0.279816	48.4364	0.230615	1.21335	0.224998	0.396195	0.416726	67.824	0.21853	1.90696	0.0565262	0.151327	CDS			acyl-CoA dehydrogenase CDS	Acyl-CoA dehydrogenase (EC 1.3.8.7)
	CJ015_03710		-0.230379	8.17787	0.433224	-0.531779	0.594879	0.696157	-0.263581	9.65402	0.374254	-0.704284	0.481256	0.605199	0.3819	11.1371	0.405359	0.942127	0.346127	0.490885	-0.0853611	10.1781	0.363981	-0.234521	0.814581	0.884332	0.0788801	8.65566	0.408361	0.193163	0.846831	0.93283	-0.0463521	10.4464	0.396921	-0.116779	0.907035	0.949031	0.501637	16.4018	0.383656	1.30752	0.191037	0.365276	CDS			acyl-CoA dehydrogenase CDS	putative acyl-CoA dehydrogenase
	CJ015_03720		0.665804	12.5563	0.341456	1.9499	0.0511883	0.0968958	0.311026	12.7025	0.313815	0.991114	0.32163	0.446114	0.408027	14.3463	0.315731	1.29233	0.196244	0.321199	-0.517977	14.6896	0.291267	-1.77836	0.0753452	0.157999	0.318229	19.4383	0.313762	1.01424	0.31047	0.565154	0.365211	16.0236	0.350199	1.04287	0.29701	0.478579	0.337547	23.8166	0.377909	0.893198	0.371751	0.567099	CDS			ATP-dependent acyl-CoA ligase CDS	Long-chain-fatty-acid--CoA ligase (EC 6.2.1.3)
	CJ015_03725		0.803505	14.7394	0.34411	2.33503	0.019542	0.0420979	0.184256	13.5918	0.386353	0.476911	0.633425	0.737024	0.340219	14.3446	0.331754	1.02551	0.305121	0.447965	-0.482915	16.1307	0.409073	-1.18051	0.237797	0.375847	0.249276	23.3968	0.271549	0.91798	0.358629	0.6121	-0.174124	20.1895	0.412535	-0.422083	0.672965	0.804347	-0.0702997	25.8349	0.299528	-0.234701	0.814441	0.894584	CDS			tripartite tricarboxylate transporter substrate binding protein CDS	Tricarboxylate transport protein TctC
	CJ015_03730		0.6383	59.8053	0.196152	3.25411	0.00113747	0.00331686	-0.0912529	54.1372	0.184745	-0.49394	0.621348	0.726881	-0.263667	52.1177	0.198395	-1.329	0.183847	0.305138	-0.33258	62.4193	0.262338	-1.26776	0.204885	0.337826	-0.00178924	97.4425	0.214369	-0.00834652	0.993341	0.99615	0.386684	54.7679	0.23093	1.67446	0.0940394	0.214934	0.0145992	70.6513	0.266572	0.0547665	0.956324	0.979919	CDS			alpha/beta hydrolase CDS	Alpha/beta hydrolase fold (EC 3.8.1.5)
	CJ015_03735	ybaK	0.560128	117.99	0.158269	3.53908	0.000401527	0.00126477	0.21591	119.282	0.149664	1.44263	0.149123	0.24157	0.318017	124.754	0.169701	1.87398	0.0609335	0.124849	-0.381187	125.725	0.182532	-2.08833	0.0367679	0.0888605	-0.0299315	191.816	0.181569	-0.16485	0.869062	0.941915	0.606783	130.784	0.222151	2.73139	0.00630673	0.0279297	0.48969	186.518	0.242462	2.01966	0.0434191	0.123863	CDS			ybaK CDS	Uncharacterized protein SCO3165
	CJ015_03740		-0.0411624	23.7527	0.251962	-0.163368	0.870229	0.909199	-0.473529	25.0713	0.232075	-2.04041	0.0413094	0.0815139	-0.311842	25.5055	0.244931	-1.27318	0.202954	0.33011	0.0696437	25.9931	0.245842	0.283287	0.776957	0.859788	-0.00350486	29.3292	0.272863	-0.0128448	0.989752	0.994144	-0.0418774	25.0369	0.293744	-0.142564	0.886634	0.938746	0.270801	29.4658	0.293684	0.922084	0.356485	0.55172	CDS			FAD-binding oxidoreductase CDS	D-amino acid dehydrogenase small subunit (EC 1.4.99.1)
	CJ015_03745		0.604252	101.196	0.155153	3.89456	9.83768e-05	0.00034328	0.110359	97.5501	0.138358	0.79763	0.425085	0.551932	-0.0565141	94.6234	0.158371	-0.356846	0.721207	0.816766	-0.291833	101.352	0.257856	-1.13177	0.257731	0.398843	0.152084	156.215	0.168791	0.901022	0.367577	0.621859	0.521635	107.33	0.194902	2.6764	0.00744181	0.0316483	0.28134	130.933	0.286659	0.981443	0.326374	0.522979	CDS			MarR family transcriptional regulator CDS	Transcriptional regulator, MarR family
	CJ015_03750		0.316025	33.6125	0.218863	1.44394	0.148755	0.23682	0.118642	36.6385	0.200468	0.591825	0.553968	0.6701	0.228244	38.0508	0.199096	1.1464	0.251628	0.387712	0.0183597	33.3026	0.221416	0.0829198	0.933915	0.957804	0.333392	43.0955	0.233659	1.42683	0.153628	0.367962	0.189654	44.4593	0.239023	0.793456	0.427512	0.604364	0.329445	56.9135	0.223266	1.47558	0.140058	0.294422	CDS			gamma-glutamyltransferase family protein CDS	Gamma-glutamyltranspeptidase (EC 2.3.2.2)
	CJ015_03755		0.156966	10.8023	0.366082	0.428774	0.668087	0.757587	-0.71796	9.40857	0.376589	-1.90648	0.0565876	0.107079	-0.402585	10.151	0.358085	-1.12427	0.260898	0.398537	0.489726	9.22781	0.341131	1.4356	0.151117	0.269745	0.538251	12.4328	0.369642	1.45614	0.145353	0.356613	-0.473117	9.20412	0.394579	-1.19904	0.230511	0.402369	0.150712	11.6114	0.366372	0.411364	0.680806	0.81393	CDS			tripartite tricarboxylate transporter substrate binding protein CDS	Putative exported protein clustered with Gamma-glutamyltranspeptidase
	CJ015_03760		-0.041424	72.8024	0.267127	-0.155072	0.876764	0.913675	-0.402355	76.2406	0.20526	-1.96023	0.0499693	0.0959443	0.107559	88.4633	0.239957	0.448242	0.653979	0.766666	0.0127224	81.9015	0.302972	0.0419919	0.966505	0.978235	-0.34636	104.908	0.29444	-1.17633	0.239462	0.482594	-0.0278164	77.6164	0.266958	-0.104198	0.917013	0.955222	0.116117	136.126	0.232006	0.500492	0.616729	0.770615	CDS			ABC transporter ATP-binding protein CDS	putative ABC transport ATP-binding subunit
	CJ015_03765		0.330498	66.3173	0.245327	1.34717	0.177924	0.273216	-0.452981	61.5095	0.17703	-2.55878	0.010504	0.0248357	0.174559	73.4377	0.217421	0.802861	0.422055	0.566722	-0.281489	73.9816	0.239787	-1.17391	0.240431	0.378732	-0.296837	108.501	0.328814	-0.90275	0.366658	0.620976	-0.361218	69.1457	0.250013	-1.4448	0.148514	0.299149	-0.208627	130.603	0.242379	-0.860749	0.389376	0.586801	CDS			iron ABC transporter permease CDS	Iron(III) dicitrate transport system permease protein FecD (TC 3.A.1.14.1)
	CJ015_03770	ygbF	0.187075	148.482	0.13412	1.39483	0.163068	0.255146	0.0788046	163.598	0.122532	0.643138	0.520135	0.640978	-0.071752	160.908	0.16736	-0.428729	0.66812	0.778905	0.0948177	151.982	0.180137	0.526364	0.598636	0.723017	0.117312	198.683	0.163017	0.71963	0.471753	0.704496	-0.311076	233.604	0.159925	-1.94514	0.0517575	0.139697	-0.556841	300.912	0.214534	-2.59558	0.00944322	0.0381871	CDS			ygbF CDS	TPR repeat containing exported protein; Putative periplasmic protein contains a protein prenylyltransferase domain
	CJ015_03775	pal	0.221602	8115.24	0.141295	1.56836	0.116796	0.19369	0.161376	9086.65	0.141231	1.14263	0.253191	0.369799	-0.204831	8307.87	0.197044	-1.03952	0.298564	0.441519	0.450555	7171.89	0.15896	2.83439	0.00459137	0.0161214	0.890814	8701.72	0.243931	3.6519	0.000260303	0.00272108	0.336742	10774.6	0.303165	1.11075	0.266674	0.445101	0.444126	10084.4	0.216364	2.05267	0.0401041	0.116497	CDS			pal CDS	18K peptidoglycan-associated outer membrane lipoprotein; Peptidoglycan-associated lipoprotein precursor; Outer membrane protein P6; OmpA/MotB precursor
	CJ015_03780	tolB	0.337113	4986.93	0.125522	2.68569	0.00723794	0.0175136	0.0199653	5170.62	0.130109	0.15345	0.878043	0.915663	-0.0357897	5171.23	0.153543	-0.233092	0.81569	0.883495	0.521325	4214.41	0.205205	2.54051	0.0110692	0.0335655	0.793377	5734.08	0.21825	3.63517	0.000277794	0.00286495	0.511797	5452.88	0.250261	2.04506	0.0408493	0.116532	0.450059	6744.84	0.175071	2.57072	0.0101487	0.0402284	CDS			tolB CDS	tolB protein precursor, periplasmic protein involved in the tonb-independent uptake of group A colicins
	CJ015_03785	tolA	0.3815	567.901	0.132949	2.86952	0.00411095	0.0105606	0.189753	608.923	0.138645	1.36863	0.171116	0.26999	-0.0393685	582.083	0.140583	-0.280037	0.779449	0.856822	0.448195	486.573	0.214091	2.09348	0.0363066	0.0878805	0.377755	750.118	0.237758	1.58883	0.1121	0.298717	0.450095	704.026	0.248803	1.80904	0.0704448	0.173822	0.242041	816.298	0.199803	1.2114	0.225743	0.410361	CDS			tolA CDS	TolA protein
	CJ015_03790	tolR	0.0884334	207.644	0.113596	0.778488	0.436282	0.555763	-0.0133108	229.976	0.104369	-0.127536	0.898516	0.929934	-0.0762499	230.084	0.112662	-0.676804	0.49853	0.63542	0.419367	195.379	0.141107	2.97197	0.00295892	0.0113061	0.223824	257.656	0.135823	1.64791	0.0993706	0.277168	0.392494	249.315	0.252939	1.55173	0.120726	0.257197	0.566689	287.482	0.218406	2.59465	0.00946864	0.0382452	CDS			tolR CDS	Tol biopolymer transport system, TolR protein
	CJ015_03795	tolQ	-0.465649	280.433	0.117258	-3.97117	7.15215e-05	0.000255525	-0.376968	330.4	0.108286	-3.48123	0.000499111	0.00159549	-0.660044	315.038	0.137934	-4.78521	1.70809e-06	9.69267e-06	0.311345	319.279	0.220546	1.4117	0.158039	0.278138	-0.0337518	295.968	0.168626	-0.200158	0.841357	0.929705	0.36338	308.358	0.151448	2.39938	0.016423	0.0590101	0.0158971	360.797	0.214257	0.0741962	0.940854	0.972715	CDS			tolQ CDS	MotA/TolQ/ExbB proton channel family protein
	CJ015_03800	ybgC	-0.495477	324.135	0.130714	-3.79055	0.000150314	0.000509303	-0.978796	336.111	0.128822	-7.59805	3.00633e-14	2.63054e-13	-1.17495	330.447	0.144245	-8.14554	3.77597e-16	4.77725e-15	0.304299	367.492	0.192695	1.57918	0.114296	0.21602	0.249818	309.454	0.206341	1.2107	0.22601	0.468272	-0.146033	280.861	0.277949	-0.525395	0.599308	0.747919	-0.322362	327.603	0.216589	-1.48836	0.136655	0.289715	CDS			ybgC CDS	4-hydroxybenzoyl-CoA thioesterase family active site
	CJ015_03805	proS	-0.170469	1374.61	0.0781288	-2.1819	0.0291171	0.0597431	0.04734	1668.09	0.0807693	0.586113	0.557799	0.672734	-0.158924	1606.26	0.104662	-1.51845	0.128901	0.231663	-0.013293	1584.49	0.0979483	-0.135714	0.892047	0.936989	0.106056	1585.99	0.13	0.815815	0.414606	0.65908	-0.0443713	2133.69	0.152718	-0.290544	0.7714	0.873289	0.00725057	2309.43	0.130567	0.0555314	0.955715	0.979919	CDS			proS CDS	Prolyl-tRNA synthetase (EC 6.1.1.15), bacterial type
	CJ015_03810	rppH	-0.406503	1685.02	0.111476	-3.64656	0.000265773	0.000865026	-0.501557	1883.65	0.139162	-3.60413	0.000313199	0.00104509	-0.669149	1855.57	0.162903	-4.10765	3.9971e-05	0.000181325	-0.106566	2124.47	0.150003	-0.710427	0.477439	0.62213	0.0763074	1773.28	0.204824	0.372552	0.709482	0.860035	-0.42033	2200.57	0.259892	-1.61732	0.105808	0.234621	-0.317289	2378.88	0.183512	-1.72899	0.0838118	0.202741	CDS			rppH CDS	Adenosine (5')-pentaphospho-(5'')-adenosine pyrophosphohydrolase (EC 3.6.1.-)
	CJ015_03820		0.246962	13.9081	0.31718	0.778619	0.436204	0.555763	-0.174015	14.3606	0.298576	-0.582816	0.560017	0.674213	-0.0636862	14.7033	0.319806	-0.19914	0.842153	0.900884	0.341052	14.0079	0.292018	1.16791	0.242842	0.381632	0.782599	15.6632	0.329827	2.37276	0.0176558	0.0840839	0.324805	14.857	0.361179	0.89929	0.368498	0.549944	-0.300247	24.171	0.328531	-0.913908	0.360765	0.555301	CDS			sensor histidine kinase CDS	Two component system histidine kinase (EC 2.7.3.-)
	CJ015_03825	bteA	-1.60558	1335.49	0.0783134	-20.502	2.06733e-93	1.59752e-91	-0.555165	1819.29	0.065539	-8.47075	2.43823e-17	2.55827e-16	-0.774128	1769.25	0.0653709	-11.8421	2.3649e-32	5.66986e-31	5.37485	1021.95	0.463607	11.5936	NA	NA	4.65702	397.825	0.198703	23.4371	1.7894e-121	5.15571e-119	6.00146	885.895	0.204438	29.3558	2.01346e-189	1.54701e-186	5.48498	970.697	0.174393	31.4519	3.95488e-217	3.6464e-214	CDS			bteA CDS	FIG00433673: hypothetical protein
	CJ015_03830	btcA	-1.25807	126.881	0.183753	-6.84651	7.56713e-12	5.62079e-11	-0.331591	172.641	0.146696	-2.26039	0.0237971	0.0504007	-0.748689	160.456	0.156276	-4.7908	1.6612e-06	9.44893e-06	4.93253	93.3267	0.254325	19.3946	8.57719e-84	2.87397e-81	3.58764	47.1827	0.309386	11.596	4.31833e-31	2.51994e-29	4.2346	96.3319	0.333786	12.6866	7.0188e-37	4.55727e-35	3.96647	91.5049	0.295879	13.4057	5.59736e-41	3.90967e-39	CDS			btcA CDS	Tir chaperone
	CJ015_03835		0.100896	191.058	0.117101	0.861616	0.388899	0.51005	-0.32722	194.37	0.107345	-3.04829	0.00230148	0.00641603	-0.276463	201.463	0.123681	-2.2353	0.0253976	0.0601212	0.233268	185.107	0.123516	1.88856	0.0589507	0.129891	0.265263	235.859	0.191187	1.38745	0.165304	0.384293	0.00336468	208.921	0.247367	0.013602	0.989148	0.994317	0.272688	252.411	0.182867	1.49118	0.135914	0.288872	CDS			LysR family transcriptional regulator CDS	Transcriptional regulator, LysR family
	CJ015_03840	azoR	-0.866198	84.36	0.163201	-5.30756	1.111e-07	5.79825e-07	-0.159246	111.396	0.153744	-1.03579	0.300302	0.422892	-0.658502	102.541	0.164123	-4.01224	6.01457e-05	0.00026386	1.67444	73.1395	0.217985	7.68144	1.57305e-14	4.36639e-13	0.952141	56.5483	0.271084	3.51235	0.000444164	0.00433813	1.469	86.42	0.256505	5.727	1.02225e-08	1.86268e-07	1.31788	83.3996	0.242083	5.44392	5.21219e-08	8.20075e-07	CDS			azoR CDS	FMN-dependent NADH-azoreductase
	CJ015_03845		-0.0374869	1415.94	0.0776826	-0.482565	0.629405	0.725049	0.937677	2233.01	0.0701421	13.3682	9.27059e-41	2.08697e-39	1.09866	2422.44	0.0882447	12.4502	1.3956e-35	3.65678e-34	0.146206	1490.3	0.0965547	1.51423	0.129968	0.237691	-0.0669632	1835.27	0.119315	-0.56123	0.57464	0.778687	0.263657	3544.42	0.251513	1.04828	0.294508	0.475708	0.473165	4765.78	0.232363	2.03632	0.0417182	0.120198	CDS			NAD(P)-dependent oxidoreductase CDS	2-hydroxy-3-oxopropionate reductase (EC 1.1.1.60)
	CJ015_03850		1.07416	1679.59	0.122962	8.73569	2.42171e-18	2.81612e-17	1.7824	2625.66	0.072514	24.5801	2.06152e-133	1.59435e-131	2.07489	3097.58	0.113949	18.2089	4.3866e-74	2.21408e-72	-0.342634	1446.07	0.194794	-1.75896	0.0785843	0.163168	0.0039283	3158.64	0.222366	0.0176659	0.985905	0.994144	0.136888	5426.8	0.31987	0.427948	0.668689	0.800898	0.258467	8218.64	0.248749	1.03907	0.298773	0.493849	CDS			gamma-glutamyltransferase family protein CDS	Gamma-glutamyltranspeptidase (EC 2.3.2.2)
	CJ015_03855		2.63228	1036.67	0.0919299	28.6336	2.5674e-180	5.59111e-178	1.37059	626.973	0.0824655	16.6202	4.98022e-62	1.61352e-60	1.17985	591.107	0.105815	11.1501	7.1542e-29	1.47229e-27	-1.36996	671.563	0.272185	-5.03318	4.82401e-07	5.26265e-06	-0.339223	3049.9	0.12876	-2.63454	0.00842522	0.0482488	0.198268	1146.53	0.125705	1.57725	0.114739	0.248331	-0.35389	1640.38	0.284805	-1.24257	0.214026	0.396091	CDS		b	tripartite tricarboxylate transporter permease CDS	Tricarboxylate transport membrane protein TctA
	CJ015_03860		2.29994	680.044	0.210143	10.9447	7.04747e-28	1.356e-26	1.07852	432.053	0.168955	6.38348	1.73112e-10	1.18922e-09	0.54109	361.362	0.235469	2.29792	0.0215664	0.052307	-1.51643	601.202	0.431504	-3.5143	0.000440922	0.00227293	-0.335501	1928.83	0.26048	-1.28801	0.197742	0.431835	0.885459	597.762	0.298812	2.96326	0.00304397	0.0155919	-0.112491	761.883	0.386701	-0.290899	0.771129	0.872056	CDS			tripartite tricarboxylate transporter TctB family protein CDS	Tricarboxylate transport protein TctB
	CJ015_03865		-0.0910154	1157.12	0.110621	-0.82277	0.410639	0.530861	-0.835844	1117.26	0.0970766	-8.61015	7.29658e-18	7.84465e-17	-0.598633	1188.59	0.147394	-4.06146	4.87676e-05	0.000217122	0.295906	1181.02	0.169158	1.74928	0.0802422	0.165394	-0.0460695	1453.09	0.121959	-0.377745	0.70562	0.858061	0.16366	883.618	0.153157	1.06858	0.28526	0.467088	0.238416	1279.29	0.208724	1.14225	0.253348	0.443744	CDS			hypothetical protein CDS	FIG053621: hypothetical protein
	CJ015_03870	zapA	-0.552816	604.372	0.174711	-3.16418	0.00155521	0.00439071	-0.419482	708.885	0.157287	-2.66698	0.00765373	0.0187243	-0.571229	698.915	0.193264	-2.9557	0.00311965	0.00965702	0.593233	631.494	0.18143	3.26976	0.0010764	0.00477257	0.131391	584.276	0.305067	0.430694	0.666691	0.833816	0.358976	649.291	0.286713	1.25204	0.210556	0.379907	0.74858	662.214	0.207542	3.60688	0.000309901	0.00215807	CDS			zapA CDS	Z-ring-associated protein ZapA
	CJ015_03875	ssrS	-0.0560385	323050	0.117404	-0.477311	0.63314	0.729002	-0.387152	339029	0.104182	-3.71612	0.000202303	0.000700897	0.026373	389983	0.154329	0.170888	0.864312	0.911438	-0.870683	515396	0.297123	-2.93038	0.00338552	0.0126244	-0.497663	490734	0.145412	-3.42244	0.000620616	0.00568795	-0.337857	409739	0.257691	-1.31109	0.189826	0.354721	0.256786	555597	0.193009	1.33044	0.183374	0.355788	ncRNA			ssrS ncRNA	ncRNA
	CJ015_03880		0.239273	322.487	0.112777	2.12165	0.0338671	0.0680038	-0.201292	325.71	0.0855113	-2.35399	0.0185733	0.0407966	-0.221896	330.043	0.0992119	-2.23659	0.0253134	0.0599693	0.21632	309.261	0.112102	1.92967	0.0536476	0.12001	0.496752	388.632	0.162187	3.06284	0.00219248	0.0160945	0.308639	330.195	0.209162	1.4756	0.140051	0.286365	0.360542	409.867	0.1511	2.38611	0.0170276	0.0611349	CDS			DUF541 domain-containing protein CDS	putative exported protein
	CJ015_03885	umpA	-0.267508	665.895	0.0965327	-2.77116	0.00558562	0.0139017	-0.0552648	803.817	0.0959009	-0.57627	0.564433	0.6778	-0.259073	775.6	0.100072	-2.58887	0.0096291	0.0257797	0.0123055	777.91	0.108364	0.113557	0.909589	0.94449	-0.128675	800.087	0.129023	-0.997308	0.318615	0.572765	0.0666177	946.86	0.142304	0.468137	0.639687	0.778499	0.0230677	1059.86	0.130115	0.177287	0.859283	0.92424	CDS			umpA CDS	Prolipoprotein diacylglyceryl transferase (EC 2.4.99.-)
	CJ015_03890	ilvD_1	-0.177527	444.414	0.138978	-1.27737	0.201472	0.302113	-0.098228	516.49	0.0993736	-0.988471	0.322922	0.447259	-0.228536	510.859	0.112105	-2.03859	0.0414909	0.0903903	-0.166559	541.698	0.109953	-1.51481	0.12982	0.237514	0.0334126	526.872	0.190179	0.17569	0.860537	0.93856	-0.184626	656.011	0.16044	-1.15075	0.249837	0.426546	-0.146392	754.59	0.145071	-1.00911	0.312922	0.509027	CDS			ilvD_1 CDS	Dihydroxy-acid dehydratase (EC 4.2.1.9)
	CJ015_03895		0.0297847	149.16	0.140524	0.211954	0.832143	0.886057	-0.0656668	165.934	0.138854	-0.472919	0.636271	0.739796	0.205848	182.242	0.134078	1.53528	0.124715	0.225834	-0.486318	195.243	0.216795	-2.24321	0.0248831	0.0649564	-0.481425	233.158	0.158338	-3.0405	0.00236184	0.017066	-0.136216	208.487	0.239746	-0.568165	0.569923	0.725165	0.119119	292.361	0.183916	0.64768	0.517192	0.697558	CDS			cytochrome C CDS	Cytochrome c551/c552
	CJ015_03900	msrA	-0.22515	247.149	0.151201	-1.48907	0.136468	0.220363	0.358942	330.993	0.138637	2.58908	0.00962326	0.0230257	0.0526875	308.094	0.196244	0.26848	0.78833	0.863417	0.00741891	284.099	0.177683	0.0417536	0.966695	0.978235	0.0552788	285.79	0.232503	0.237755	0.812071	0.912909	0.234582	434.667	0.168196	1.3947	0.163107	0.319832	0.32646	435.756	0.227099	1.43752	0.15057	0.309464	CDS			msrA CDS	Peptide methionine sulfoxide reductase MsrA (EC 1.8.4.11)
	CJ015_03905	hppD	0.203581	781.395	0.105427	1.93101	0.0534816	0.100443	0.835201	1103.93	0.10059	8.30307	1.01459e-16	1.03071e-15	0.671805	1056.16	0.11097	6.05394	1.41349e-09	1.11475e-08	0.558396	669.966	0.28021	1.99278	0.0462856	0.107064	0.709781	877.192	0.205804	3.44883	0.00056303	0.00526485	0.375902	1631.53	0.237454	1.58306	0.113409	0.246766	0.515679	1831.08	0.267341	1.92892	0.0537412	0.145991	CDS			hppD CDS	4-hydroxyphenylpyruvate dioxygenase (EC 1.13.11.27)
	CJ015_03910		-0.0587054	35.469	0.237904	-0.246761	0.805094	0.867226	-0.0173501	41.3373	0.232052	-0.0747679	0.940399	0.96058	0.2483	46.984	0.265995	0.933477	0.350574	0.4956	1.0209	28.68	0.262769	3.88518	0.000102256	0.000652631	0.745004	34.81	0.272795	2.731	0.00631428	0.0385547	0.117242	50.5363	0.303701	0.386043	0.699465	0.823215	0.649379	66.405	0.2768	2.34602	0.0189751	0.0663195	CDS			Lrp/AsnC family transcriptional regulator CDS	Transcriptional regulator, AsnC family
	CJ015_03915		NA	0	NA	NA	NA	NA	NA	0	NA	NA	NA	NA	NA	0	NA	NA	NA	NA	NA	0	NA	NA	NA	NA	NA	0	NA	NA	NA	NA	NA	0	NA	NA	NA	NA	NA	0	NA	NA	NA	NA	rRNA			16S rRNA	16S rRNA
	CJ015_03920		NA	0	NA	NA	NA	NA	NA	0	NA	NA	NA	NA	NA	0	NA	NA	NA	NA	NA	0	NA	NA	NA	NA	NA	0	NA	NA	NA	NA	NA	0	NA	NA	NA	NA	NA	0	NA	NA	NA	NA	tRNA			tRNA-Ile	tRNA-Ile
	CJ015_03925		NA	0	NA	NA	NA	NA	NA	0	NA	NA	NA	NA	NA	0	NA	NA	NA	NA	NA	0	NA	NA	NA	NA	NA	0	NA	NA	NA	NA	NA	0	NA	NA	NA	NA	NA	0	NA	NA	NA	NA	tRNA			tRNA-Ala	tRNA-Ala
	CJ015_03930		0.411486	5086.37	0.534235	0.770233	0.441161	0.560489	-0.0558055	4953.11	0.49305	-0.113184	0.909885	0.938081	0.433239	6212.32	0.730792	0.592834	0.553292	0.683772	-0.256294	6005.74	0.645223	-0.397218	0.691206	0.793551	0.176046	6768.49	0.477018	0.369055	0.712087	0.860645	-0.345212	8581.26	0.617921	-0.558667	0.576389	0.729386	0.646642	8130.84	0.611216	1.05796	0.290074	0.484207	rRNA			23S rRNA	23S rRNA
	CJ015_03935	rrf	0.524518	100.338	0.459221	1.14219	0.253374	0.364102	0.789483	144.461	0.788986	1.00063	0.317006	0.441104	-0.210583	93.0927	0.587426	-0.358484	0.719981	0.815763	1.00066	66.6142	0.515453	1.94131	0.0522201	0.117658	-0.31372	213.909	0.502214	-0.624674	0.532185	0.75034	1.18837	156.482	0.620383	1.91554	0.0554239	0.146253	0.397441	104.734	0.430914	0.922322	0.356361	0.55172	rRNA			rrf rRNA	rrf rRNA
	CJ015_03940		-0.54431	784.132	0.150385	-3.61946	0.000295222	0.000953105	0.380995	1147.55	0.147699	2.57955	0.00989305	0.0235771	0.0754147	1073.48	0.129649	0.581681	0.560781	0.690004	0.541524	825.381	0.325633	1.66299	0.0963145	0.189524	0.0379627	777.926	0.233036	0.162905	0.870593	0.942342	0.183833	1538.17	0.2491	0.73799	0.46052	0.634868	0.400221	1532.93	0.203509	1.96661	0.0492285	0.136466	CDS			hypothetical protein CDS	Probable transmembrane protein
	CJ015_03945		0.441487	6939.51	0.142439	3.09947	0.00193866	0.0053503	-0.638615	5934.62	0.123376	-5.17617	2.26483e-07	1.16522e-06	-1.02294	5583.15	0.232405	-4.40153	1.07489e-05	5.33e-05	-0.196175	7201.7	0.262271	-0.747985	0.454469	0.601386	0.0265992	10468.2	0.277125	0.0959826	0.923534	0.964106	-0.0703628	5710.63	0.347802	-0.202307	0.839677	0.915109	-0.341161	6169.19	0.327759	-1.04089	0.297926	0.492817	CDS			DNA topoisomerase III CDS	DNA topoisomerase III (EC 5.99.1.2)
	CJ015_03950		0.18314	515.964	0.136503	1.34165	0.179709	0.275455	0.374706	623.229	0.130878	2.86301	0.00419642	0.0109417	0.454313	656.067	0.105814	4.29351	1.75867e-05	8.47519e-05	0.271111	485.255	0.160043	1.69399	0.0902665	0.18031	0.016317	711.572	0.157703	0.103467	0.917592	0.961776	0.17037	842.81	0.194204	0.87727	0.38034	0.560887	0.626192	990.633	0.153609	4.07652	4.57143e-05	0.000401415	CDS			amidohydrolase CDS	Catalyzes the cleavage of p-aminobenzoyl-glutamate to p-aminobenzoate and glutamate, subunit A
	CJ015_03955	pyrC_2	-0.177597	795.745	0.0842617	-2.10769	0.0350581	0.0701309	0.106075	983.083	0.0850668	1.24696	0.212411	0.321907	0.233019	1038.82	0.080568	2.89221	0.00382547	0.0115511	0.2171	852.171	0.146079	1.48617	0.137233	0.248364	-0.0999268	978.652	0.139434	-0.716662	0.473583	0.705629	0.220182	1170.54	0.112613	1.9552	0.050559	0.137185	0.431924	1524.82	0.156696	2.75645	0.00584331	0.0258519	CDS			pyrC_2 CDS	Dihydroorotase (EC 3.5.2.3)
	CJ015_03960		-0.610574	367.299	0.116565	-5.23803	1.62297e-07	8.29843e-07	-0.35086	445.14	0.0924699	-3.79432	0.000148049	0.000526238	-0.292444	459.569	0.110529	-2.64586	0.00814826	0.0224159	0.309533	424.061	0.150192	2.06092	0.0393108	0.0937971	0.0465001	350.234	0.166942	0.27854	0.780598	0.894601	-0.103814	484.732	0.154325	-0.6727	0.501138	0.669831	0.00614218	622.425	0.212289	0.028933	0.976918	0.990313	CDS			ABC transporter ATP-binding protein CDS	COG0488: ATPase components of ABC transporters with duplicated ATPase domains
	CJ015_03965	rnpB	-0.019939	278697	0.143849	-0.138611	0.889758	0.92349	0.0988737	328621	0.132836	0.744331	0.456676	0.582694	-0.172825	310397	0.182398	-0.947515	0.343377	0.488428	-0.188861	329159	0.159185	-1.18643	0.235454	0.373021	0.00425267	353849	0.171949	0.0247321	0.980269	0.992323	-0.0299277	429334	0.226581	-0.132084	0.894918	0.941696	0.0669653	431099	0.205534	0.325811	0.744567	0.854057	ncRNA			rnpB ncRNA	ncRNA
	CJ015_03970	mraZ	0.306963	2830.7	0.102447	2.99631	0.0027327	0.00728567	-0.190971	2805.82	0.104778	-1.82262	0.0683604	0.125397	-0.0493359	2959.91	0.12673	-0.389299	0.697055	0.79942	1.01859	2108.64	0.206012	4.94429	7.64213e-07	8.05601e-06	0.407216	3599.51	0.125435	3.24642	0.00116867	0.00948514	0.823394	2486.76	0.167258	4.92289	8.52772e-07	1.14281e-05	0.802251	3493.5	0.208889	3.84056	0.000122755	0.000952698	CDS			mraZ CDS	Cell division protein MraZ
	CJ015_03975	rsmH	0.283577	1233.06	0.110692	2.56185	0.0104115	0.0240741	-0.125122	1252.26	0.129395	-0.966976	0.333556	0.458956	-0.0627288	1294.31	0.139377	-0.450066	0.652663	0.765538	0.806906	989.312	0.320666	2.51635	0.0118578	0.0357487	0.488842	1517.76	0.142148	3.43898	0.000583917	0.00541621	0.74395	1163.75	0.181221	4.10521	4.03945e-05	0.000384749	0.335852	1744.4	0.201315	1.66829	0.0952582	0.222688	CDS			rsmH CDS	rRNA small subunit methyltransferase H
	CJ015_03980	ftsL	0.131498	127.552	0.147276	0.892868	0.371928	0.49403	-0.284104	132.396	0.120664	-2.3545	0.0185477	0.040759	-0.0542805	142.468	0.122024	-0.444833	0.65644	0.768652	0.996468	104.834	0.300641	3.31447	0.000918166	0.00419797	0.420227	148.894	0.186661	2.25129	0.0243674	0.105875	1.04633	105.902	0.184824	5.66121	1.50313e-08	2.67545e-07	0.557621	179.695	0.196408	2.8391	0.00452414	0.0208981	CDS			ftsL CDS	Cell division protein FtsL
	CJ015_03985	ftsI	0.359009	2482.13	0.0707368	5.07527	3.86943e-07	1.8859e-06	-0.232275	2395.79	0.059933	-3.87558	0.00010637	0.000385814	-0.0816251	2532.77	0.0672084	-1.21451	0.224554	0.35578	0.752678	1952.41	0.137381	5.47878	4.2828e-08	5.75662e-07	0.475172	3158.47	0.101044	4.70261	2.56858e-06	4.50234e-05	0.709312	2149.09	0.094369	7.51636	5.63204e-14	1.74253e-12	0.484731	3245.55	0.175006	2.76979	0.00560922	0.0250567	CDS			ftsI CDS	Cell division protein FtsI [Peptidoglycan synthetase] (EC 2.4.1.129)
	CJ015_03990	murE	0.281462	3079.15	0.0911397	3.08825	0.00201337	0.00555008	-0.305297	2988.51	0.0769468	-3.96764	7.25889e-05	0.000270236	-0.0882844	3220.35	0.0843243	-1.04696	0.295117	0.438514	0.449047	2694.73	0.160035	2.80594	0.00501699	0.0173816	0.295299	4012.07	0.12364	2.38837	0.0169235	0.0813528	0.508314	2729.49	0.190659	2.66609	0.00767387	0.0323073	0.415395	4210.93	0.14308	2.90324	0.00369327	0.0178505	CDS			murE CDS	UDP-N-acetylmuramoylalanyl-D-glutamate--2,6-diaminopimelate ligase (EC 6.3.2.13) / UDP-N-acetylmuramoylalanyl-D-glutamyl-2,6-diaminopimelate--D-alanyl-D-alanine ligase (EC 6.3.2.10)
	CJ015_03995	mraY	0.539779	643.605	0.100452	5.37348	7.723e-08	4.10209e-07	-0.246155	584.889	0.0880808	-2.79465	0.00519564	0.0132799	-0.170711	606.567	0.0835662	-2.04282	0.0410703	0.0896368	0.422545	521.417	0.103016	4.10174	4.10052e-05	0.00029189	0.075691	994.347	0.140945	0.537025	0.59125	0.788664	0.328121	582.94	0.118954	2.7584	0.00580853	0.0260987	0.200972	818.147	0.215809	0.931249	0.351725	0.546691	CDS			mraY CDS	Phospho-N-acetylmuramoyl-pentapeptide-transferase (EC 2.7.8.13)
	CJ015_04000	murD	0.528238	1471.62	0.0944738	5.59137	2.25289e-08	1.25946e-07	-0.421087	1280.53	0.0736259	-5.71928	1.06979e-08	6.24802e-08	0.101399	1493.89	0.109429	0.926624	0.354122	0.498829	0.604034	1135.19	0.150282	4.01933	5.83634e-05	0.000398519	0.484069	1988.57	0.136554	3.54488	0.000392786	0.00390247	0.417484	1142.23	0.157507	2.65058	0.0080353	0.0335836	0.620658	1977.76	0.196959	3.15121	0.00162595	0.0091299	CDS			murD CDS	UDP-N-acetylmuramoylalanine--D-glutamate ligase (EC 6.3.2.9)
	CJ015_04005	ftsW	0.257302	555.863	0.0943827	2.72615	0.00640773	0.0157357	-0.311927	543.288	0.0937778	-3.32623	0.000880278	0.00270053	-0.267476	558.218	0.108769	-2.45912	0.0139279	0.0357136	0.555086	476.618	0.120634	4.60139	4.19672e-06	3.80054e-05	0.0684536	776.768	0.129502	0.528592	0.597088	0.792336	0.481042	500.26	0.13548	3.55064	0.0003843	0.00281657	0.223954	713.438	0.217768	1.02841	0.303759	0.49976	CDS			ftsW CDS	Cell division protein FtsW
	CJ015_04010	murG	0.307388	499.143	0.170846	1.79921	0.071986	0.128709	-0.411867	466.392	0.136738	-3.01208	0.00259462	0.00713371	-0.0128523	532.739	0.204727	-0.0627777	0.949943	0.969557	0.100961	481.996	0.124721	0.809497	0.418229	0.565719	-0.0689181	744.676	0.268926	-0.256271	0.797741	0.904918	0.0415177	469.246	0.269467	0.154073	0.877552	0.934392	-0.0349331	827.719	0.210534	-0.165926	0.868215	0.92951	CDS			murG CDS	UDP-N-acetylglucosamine--N-acetylmuramyl-(pentapeptide) pyrophosphoryl-undecaprenol N-acetylglucosamine transferase (EC 2.4.1.227)
	CJ015_04015	murC	0.0884137	1053.93	0.111017	0.7964	0.4258	0.545019	-0.390947	1060.2	0.0911026	-4.29128	1.77645e-05	7.40704e-05	-0.157022	1142.58	0.122299	-1.28392	0.199171	0.324948	0.342242	1006.94	0.119147	2.87244	0.0040732	0.0146081	-0.0435583	1426.76	0.173925	-0.250443	0.802245	0.908256	0.170777	1035.04	0.224649	0.760196	0.447137	0.622938	0.136615	1568.55	0.131196	1.0413	0.297736	0.492817	CDS			murC CDS	UDP-N-acetylmuramate--alanine ligase (EC 6.3.2.8)
	CJ015_04020	ddlB	0.217122	492.887	0.142187	1.52702	0.126757	0.206843	-0.151951	507.831	0.122207	-1.24339	0.213723	0.323333	-0.236889	508.652	0.145586	-1.62714	0.103707	0.195164	0.383706	452.722	0.280158	1.3696	0.170811	0.293721	0.169728	647.588	0.184556	0.919653	0.357754	0.611512	0.30078	523.757	0.153575	1.95852	0.0501686	0.136366	0.0807283	687.346	0.192893	0.418514	0.675572	0.810686	CDS			ddlB CDS	D-alanine--D-alanine ligase (EC 6.3.2.4)
	CJ015_04025	ftsQ	0.238255	745.776	0.0826049	2.88427	0.00392322	0.0101382	-0.310144	733.764	0.0736379	-4.21175	2.53403e-05	0.000103322	-0.243675	757.514	0.0787301	-3.09506	0.0019677	0.00640973	0.41927	667.484	0.131011	3.20028	0.00137296	0.00590336	0.00937151	1053.72	0.137079	0.0683655	0.945495	0.976129	0.367275	700.236	0.159822	2.29802	0.0215604	0.0726562	0.208977	979.613	0.15433	1.35409	0.175707	0.34542	CDS			ftsQ CDS	Cell division protein FtsQ
	CJ015_04030	ftsA	0.268816	902.061	0.0879098	3.05787	0.0022292	0.00609594	0.0332651	963.845	0.0802648	0.414443	0.67855	0.771372	-0.168556	928.626	0.0924622	-1.82297	0.0683085	0.137679	0.619203	754.783	0.189182	3.27306	0.00106391	0.00473685	0.168659	1220.36	0.137194	1.22935	0.218939	0.458986	0.497322	1028.64	0.158909	3.1296	0.00175046	0.00991354	0.204847	1249.28	0.170825	1.19917	0.230463	0.417296	CDS			ftsA CDS	Cell division protein FtsA
	CJ015_04035	ftsZ	0.664119	1203.74	0.104006	6.38537	1.70982e-10	1.13933e-09	-0.0757562	1087.22	0.0983847	-0.77	0.4413	0.568215	-0.21133	1071.7	0.122256	-1.72858	0.0838849	0.162911	0.257919	979.913	0.159763	1.61438	0.106445	0.205403	0.066029	1949.07	0.157992	0.417927	0.676	0.839422	0.0809459	1265.51	0.15246	0.530934	0.595465	0.744735	-0.192162	1631.82	0.212538	-0.904128	0.365928	0.561	CDS			ftsZ CDS	Cell division protein FtsZ (EC 3.4.24.-)
	CJ015_04040	lpxC	-0.545963	3677.95	0.0792523	-6.88892	5.62166e-12	4.22816e-11	0.0750451	4904.28	0.064894	1.15643	0.247507	0.362935	-0.0432009	4827.49	0.0911693	-0.473853	0.635604	0.750925	0.319853	4145.33	0.170396	1.87711	0.0605026	0.132687	0.346151	3313.68	0.149025	2.32277	0.0201916	0.0929903	0.198092	5830.32	0.120082	1.64964	0.0990163	0.222803	0.290568	6658.89	0.149222	1.94723	0.0515075	0.141003	CDS			lpxC CDS	UDP-3-O-[3-hydroxymyristoyl] N-acetylglucosamine deacetylase (EC 3.5.1.108)
	CJ015_04045		-0.515313	137.486	0.152596	-3.37698	0.000732852	0.00220685	-0.446879	159.882	0.15098	-2.95985	0.00307791	0.00831938	-0.644351	156.238	0.155722	-4.13783	3.50605e-05	0.000161184	0.169123	163.75	0.160667	1.05263	0.29251	0.437972	0.0638905	136.9	0.15931	0.401044	0.688388	0.847043	0.149826	151.829	0.197443	0.758832	0.447953	0.623698	0.0342916	177.386	0.208983	0.164088	0.869662	0.930627	CDS			DUF721 domain-containing protein CDS	Zn-ribbon-containing, possibly RNA-binding protein and truncated derivatives
	CJ015_04050		0.0792813	635.587	0.102061	0.776799	0.437277	0.556587	0.224759	758.745	0.0886044	2.53666	0.0111915	0.0262156	0.342827	797.809	0.113072	3.03193	0.00242998	0.00774204	-0.398687	796.132	0.202324	-1.97054	0.0487765	0.111452	-0.147866	888.61	0.176533	-0.837608	0.402251	0.647704	-0.121915	1065.62	0.116216	-1.04903	0.294163	0.475708	0.0703282	1368.33	0.150064	0.468653	0.639317	0.783741	CDS			M23 family peptidase CDS	putative peptidase family M23/M37 protein
	CJ015_04055	secA	-0.063886	3293.36	0.0944473	-0.67642	0.498774	0.611911	0.11035	3940.04	0.0767767	1.43728	0.150639	0.243449	-0.0584464	3827.82	0.108203	-0.540157	0.589089	0.713493	0.103647	3541.79	0.0942153	1.10011	0.271285	0.415068	0.0767656	4023.43	0.171425	0.44781	0.654291	0.826368	0.121768	4882.74	0.15778	0.771757	0.440259	0.616524	0.0634065	5619.47	0.132433	0.478782	0.632094	0.779548	CDS			secA CDS	Protein export cytoplasm protein SecA ATPase RNA helicase (TC 3.A.5.1.1)
	CJ015_04060		0.038953	411.943	0.11875	0.328024	0.742894	0.818928	0.123811	483.645	0.0833285	1.48582	0.137328	0.225842	0.228866	506.692	0.107642	2.12618	0.0334881	0.0754229	0.431412	392.327	0.198254	2.17606	0.029551	0.0741303	0.218573	497.434	0.172176	1.26947	0.204272	0.440045	0.575372	519.669	0.168498	3.41471	0.00063849	0.00434136	0.344536	758.998	0.150345	2.29164	0.0219266	0.0742702	CDS			VOC family protein CDS	ortholog of Bordetella pertussis (BX470248) BP3013
	CJ015_04065		-0.229716	208.078	0.112741	-2.03755	0.041595	0.080976	-0.397105	228.353	0.106298	-3.73576	0.000187153	0.000650863	-0.391652	234.365	0.104032	-3.76472	0.000166735	0.000678688	0.677447	196.974	0.0996815	6.79611	1.07479e-11	2.16387e-10	0.224672	222.509	0.14871	1.51081	0.130837	0.332478	0.324551	210.25	0.14362	2.25979	0.0238345	0.0784101	0.305368	274.898	0.149307	2.04524	0.0408316	0.118237	CDS			tripartite tricarboxylate transporter substrate binding protein CDS	putative exported protein
	CJ015_04070		-0.294103	4033.14	0.182476	-1.61173	0.107021	0.17953	-0.175907	4746.13	0.164976	-1.06626	0.286308	0.40701	-0.0273663	5084.58	0.14048	-0.194806	0.845544	0.902579	1.18622	3329.7	0.58052	2.04337	NA	NA	1.3043	3126.05	0.293156	4.44919	8.61956e-06	0.00013655	0.945452	3877.79	0.498029	1.89839	0.0576448	0.150562	2.22339	4737.57	0.208444	10.6666	1.45812e-26	6.78981e-25	CDS			cysteine dioxygenase CDS	ortholog of Bordetella pertussis (BX470248) BP3011
	CJ015_04075		-0.995722	189.804	0.134605	-7.39738	1.38893e-13	1.17568e-12	0.0808385	276.116	0.102066	0.792022	0.428348	0.554965	-0.183552	262.613	0.121776	-1.5073	0.131734	0.235182	0.325907	230.059	0.189633	1.71862	0.0856833	0.174075	-0.249308	169.257	0.172506	-1.44522	0.148397	0.361963	0.054687	346.877	0.150012	0.36455	0.715447	0.83519	0.132531	371.865	0.225066	0.588856	0.555958	0.729423	CDS			oxidoreductase CDS	3-oxoacyl-[acyl-carrier protein] reductase (EC 1.1.1.100)
	CJ015_04080		-0.0918716	97.7882	0.143553	-0.639985	0.522182	0.633842	-0.0268708	112.94	0.122673	-0.219045	0.826615	0.88316	-0.138731	110.04	0.131273	-1.05681	0.290598	0.433148	0.636174	89.4591	0.151208	4.20728	2.58461e-05	0.00019524	0.668615	97.4448	0.18563	3.60188	0.000315926	0.00318912	0.753547	107.091	0.177679	4.24106	2.22465e-05	0.000225399	0.801496	122.118	0.194224	4.12666	3.68076e-05	0.00033468	CDS			D-amino acid dehydrogenase CDS	D-amino acid dehydrogenase small subunit (EC 1.4.99.1)
	CJ015_04085		-0.0255568	131.164	0.164946	-0.154941	0.876868	0.913675	-0.0343484	148.793	0.202156	-0.16991	0.865081	0.906903	-0.274995	141.883	0.147572	-1.86347	0.0623967	0.12737	1.36067	99.6897	0.183248	7.42532	1.12505e-13	2.83743e-12	1.47817	114.017	0.20717	7.13506	9.67427e-13	3.27929e-11	1.37284	123.958	0.366949	3.74124	0.000183117	0.00150476	1.34213	135.97	0.19365	6.93072	4.1871e-12	1.01592e-10	CDS		d	Lrp/AsnC family transcriptional regulator CDS	Glutamate uptake regulatory protein
	CJ015_04090		-0.751591	597.383	0.152082	-4.94202	7.73178e-07	3.63166e-06	-0.0321579	811.305	0.0997812	-0.322284	0.747238	0.827102	0.0729822	849.84	0.142895	0.510741	0.609533	0.729765	2.45454	452.659	0.540296	4.54295	NA	NA	2.24703	319.855	0.262254	8.56814	1.05165e-17	4.40739e-16	2.93517	549.215	0.298079	9.84695	7.06537e-23	3.16227e-21	3.24556	739.956	0.259166	12.5231	5.58343e-36	3.21745e-34	CDS		d	gamma-glutamylcyclotransferase CDS	Cation transport protein chaC
	CJ015_04095	pagP	-0.290306	190.974	0.14788	-1.96312	0.049632	0.0944349	0.13119	245.65	0.120928	1.08486	0.277982	0.397546	-0.484567	213.797	0.141612	-3.4218	0.000622074	0.00229803	0.223524	216.396	0.342061	0.653462	0.513458	0.654698	0.435924	188.578	0.209143	2.08434	0.0371294	0.143116	0.867047	247.74	0.194731	4.45253	8.48638e-06	9.42704e-05	0.354979	237.675	0.174673	2.03225	0.0421283	0.121079	CDS			pagP CDS	Lipid A acylation protein PagP, palmitoyltransferase
	CJ015_04100	mgtE	-0.0394063	395.743	0.089333	-0.441117	0.659128	0.749735	-0.0560175	449.674	0.0805661	-0.695298	0.486869	0.610815	-0.120663	452.18	0.0934727	-1.29089	0.196742	0.321862	0.612713	365.793	0.189647	3.23081	0.00123438	0.00537149	0.496196	430.073	0.132951	3.73218	0.000189828	0.00208856	0.605092	450.792	0.123134	4.91411	8.91849e-07	1.19172e-05	0.58328	555.009	0.187316	3.11387	0.00184649	0.0100936	CDS			mgtE CDS	Mg/Co/Ni transporter MgtE / CBS domain
	CJ015_04105		-0.059041	106.354	0.137003	-0.430948	0.666506	0.756152	-0.49302	109.583	0.136044	-3.62397	0.000290115	0.000977584	-0.555482	109.399	0.167548	-3.31536	0.000915239	0.00324119	0.310563	108.318	0.130392	2.38176	0.0172303	0.0483416	0.624521	108.554	0.172449	3.62148	0.000292918	0.00299413	0.427115	93.6743	0.191708	2.22794	0.0258844	0.0834455	0.0787088	128.469	0.313613	0.250974	0.801834	0.88805	CDS			acyl-CoA thioesterase CDS	Acyl-CoA hydrolase (EC 3.1.2.20)
	CJ015_04110		0.543764	437.67	0.487975	1.11433	0.265139	0.377498	-0.0543844	406.627	0.130632	-0.416316	0.677179	0.77091	0.237598	449	0.16919	1.40432	0.160223	0.274283	1.42454	275.001	0.30495	4.67139	2.99172e-06	2.77904e-05	1.51874	430.3	0.469302	3.23617	0.00121144	0.00976349	0.372639	440.562	0.413384	0.901435	0.367357	0.548951	0.811259	590.563	0.293361	2.7654	0.00568538	0.0253647	CDS			YeiH family putative sulfate export transporter CDS	Putative membrane protein YeiH
	CJ015_04115		-0.124339	96.3375	0.213314	-0.582894	0.559964	0.66587	-0.226202	108.085	0.15186	-1.48955	0.136343	0.224817	-0.0324332	114.318	0.236212	-0.137305	0.890789	0.929562	0.681243	88.1918	0.143706	4.74052	2.13169e-06	2.05334e-05	0.104751	111.613	0.288625	0.362931	0.716657	0.862555	0.22366	111.077	0.250508	0.892824	0.371951	0.552415	0.124835	163.528	0.270989	0.460665	0.645039	0.788761	CDS			LysR family transcriptional regulator CDS	LysR family transcriptional regulator YeiE
	CJ015_04120		-0.0824495	841.192	0.0958311	-0.860363	0.389589	0.510624	0.150609	1027.16	0.0655165	2.2988	0.0215162	0.0462647	-0.0551707	986.664	0.110839	-0.497755	0.618656	0.736825	0.259134	864.853	0.13625	1.90191	0.0571833	0.126591	-0.210107	1129.27	0.14151	-1.48475	0.137609	0.343651	0.387145	1188.57	0.123938	3.1237	0.00178593	0.0100649	0.305958	1340.19	0.163471	1.87164	0.0612564	0.160984	CDS			amidohydrolase CDS	N-acetyl-L,L-diaminopimelate deacetylase (EC 3.5.1.47)
	CJ015_04125		0.0692612	757.77	0.100876	0.686599	0.492335	0.606526	0.150969	886.255	0.0979779	1.54085	0.123354	0.206958	0.219701	917.328	0.11039	1.99023	0.0465655	0.0991042	-0.228858	887.252	0.178372	-1.28304	0.199479	0.331124	-0.363755	1149.58	0.132252	-2.75046	0.00595118	0.0368254	-0.253564	1274.69	0.130425	-1.94413	0.0518792	0.139862	-0.102668	1598.68	0.162208	-0.632941	0.526772	0.70603	CDS			long-chain fatty acid--CoA ligase CDS	Long-chain-fatty-acid--CoA ligase (EC 6.2.1.3)
	CJ015_04130		-0.452664	783.381	0.108894	-4.15694	3.22544e-05	0.000121774	0.361655	1119.35	0.0812266	4.45243	8.49059e-06	3.68607e-05	0.289304	1112.57	0.1076	2.68871	0.00717295	0.0200316	0.491503	823.515	0.187671	2.61896	0.00881982	0.0278987	0.0291761	811.309	0.173513	0.168149	0.866466	0.940746	0.0298856	1581.73	0.191605	0.155975	0.876053	0.934392	0.168401	1835.18	0.228751	0.736177	0.461623	0.653566	CDS			inositol monophosphatase CDS	Inositol-1-monophosphatase (EC 3.1.3.25)
	CJ015_04135		0.480528	147.067	0.159647	3.00994	0.00261295	0.00701719	0.20996	154.892	0.112499	1.86632	0.061996	0.115287	0.576342	177.126	0.177103	3.25427	0.00113683	0.00391041	-0.517228	171.596	0.159695	-3.23885	0.00120011	0.00524672	-0.23423	247.625	0.220567	-1.06195	0.288261	0.542803	0.0673823	201.293	0.193717	0.347838	0.727962	0.844465	0.15161	321.66	0.195367	0.776027	0.437733	0.630886	CDS			FAD-dependent cmnm(5)s(2)U34 oxidoreductase CDS	tRNA (5-methylaminomethyl-2-thiouridylate)-methyltransferase (EC 2.1.1.61) / FAD-dependent cmnm(5)s(2)U34 oxidoreductase
	CJ015_04140		-0.0935306	1941.95	0.0934049	-1.00135	0.31666	0.435504	0.0414933	2302	0.069929	0.593363	0.552938	0.669604	0.114622	2391.02	0.117246	0.97762	0.328262	0.472252	0.213348	2038.56	0.15476	1.37857	0.168026	0.289889	0.146544	2283.2	0.164844	0.888986	0.374011	0.62675	0.127389	2763.05	0.0942131	1.35214	0.176331	0.33684	0.311916	3472.67	0.182144	1.71247	0.0868097	0.208316	CDS			glycosyl hydrolase CDS	Maltodextrin glucosidase (EC 3.2.1.20)
	CJ015_04145	metN	-0.793379	1184.44	0.17167	-4.62154	3.8091e-06	1.65153e-05	-0.606034	1404.64	0.0923419	-6.56294	5.27576e-11	3.78702e-10	-1.21254	1281.3	0.125167	-9.68738	3.41169e-22	5.54544e-21	0.397693	1418.01	0.415639	0.956821	0.338657	0.485675	0.928445	794.822	0.227932	4.07335	4.63418e-05	0.000610387	1.7158	850.836	0.171845	9.98454	1.78133e-23	8.13065e-22	0.876646	849.398	0.193902	4.52107	6.15288e-06	6.8021e-05	CDS			metN CDS	Methionine ABC transporter ATP-binding protein
	CJ015_04150	metI	-0.282132	438.588	0.207516	-1.35957	0.173966	0.268688	-0.421445	483.305	0.136966	-3.07701	0.0020909	0.00591497	-0.774443	456.456	0.120904	-6.40542	1.49955e-10	1.29322e-09	1.10137	380.506	0.215874	5.10189	3.36272e-07	3.81027e-06	0.837539	382.875	0.225588	3.71268	0.000205073	0.00224025	1.54449	328.059	0.190401	8.11174	4.99013e-16	1.71675e-14	0.965221	367.325	0.233777	4.12882	3.64632e-05	0.000332877	CDS			metI CDS	Methionine ABC transporter permease protein
	CJ015_04155	metQ	0.0849519	594.099	0.229115	0.370783	0.710799	0.79141	-0.0231723	649.81	0.0913077	-0.253783	0.799663	0.862892	-0.747911	559.975	0.129845	-5.76003	8.41003e-09	6.21357e-08	0.859774	493.681	0.255995	3.35856	0.000783488	0.00366801	1.03462	581.867	0.283076	3.65493	0.000257253	0.00270145	1.46717	540.777	0.153976	9.52859	1.5943e-21	6.96369e-20	0.563888	517.104	0.255195	2.20963	0.0271307	0.0878317	CDS			metQ CDS	Methionine ABC transporter substrate-binding protein
	CJ015_04160		-1.00701	1217.72	0.424567	-2.37186	0.0176989	0.038684	-2.02023	1238.51	0.331314	-6.09763	1.07651e-09	6.846e-09	-1.60952	1325.04	0.232439	-6.92447	4.37611e-12	4.30872e-11	-0.0229341	1666.43	0.435864	-0.0526176	0.958037	0.974025	0.0726951	845.777	0.193335	0.376005	0.706913	0.858156	-0.0521297	485.886	0.342046	-0.152406	0.878867	0.93462	0.241648	756.819	0.512152	0.471829	0.637049	0.78252	tRNA			tRNA-Lys	tRNA-Lys
	CJ015_04165		-0.253555	165.674	0.137789	-1.84017	0.0657428	0.119173	-0.351036	184.931	0.150938	-2.32569	0.020035	0.0435287	0.0498621	210.032	0.166561	0.299363	0.764663	0.847764	-0.0558899	202.773	0.188965	-0.295768	0.767407	0.852783	-0.0903225	194.899	0.174606	-0.517294	0.604951	0.797115	-0.259115	210.516	0.209104	-1.23917	0.215283	0.384971	0.0115269	327.03	0.220833	0.0521974	0.958371	0.980709	CDS			alcohol dehydrogenase CDS	Alcohol dehydrogenase (EC 1.1.1.1)
	CJ015_04170		-0.202797	115.779	0.149096	-1.36018	0.173773	0.268477	0.0535102	139.733	0.11209	0.477388	0.633086	0.736908	-0.284518	132.252	0.184085	-1.54558	0.122205	0.222297	-0.504052	159.039	0.145001	-3.4762	0.000508569	0.00253798	-0.213592	150.165	0.208196	-1.02592	0.304931	0.560053	0.112185	169.856	0.246084	0.45588	0.648477	0.785258	0.0600087	178.015	0.239186	0.250887	0.801901	0.88805	CDS			antibiotic biosynthesis monooxygenase CDS	FIG00432044: hypothetical protein
	CJ015_04175		0.377541	6.95438	0.426851	0.884479	0.376438	0.497796	0.334715	7.74986	0.3987	0.839516	0.40118	0.528187	0.250149	7.57368	0.39091	0.639913	0.522229	0.656036	-0.405005	8.06934	0.366801	-1.10415	0.269526	0.412646	-0.0842266	10.7273	0.365774	-0.23027	0.817882	0.916267	-0.0772576	12.1519	0.371191	-0.208134	0.835124	0.913236	-0.364691	14.9179	0.353544	-1.03153	0.302292	0.498237	CDS			DUF126 domain-containing protein CDS	FIG00431846: hypothetical protein
	CJ015_04180		0.119154	43.9722	0.212447	0.560864	0.57489	0.677731	-0.352658	44.633	0.200405	-1.75972	0.0784548	0.140843	-0.300506	46.629	0.208341	-1.44238	0.149197	0.259578	0.198271	44.6214	0.208979	0.948762	0.342742	0.490034	0.0228505	59.9778	0.209372	0.109138	0.913093	0.960659	-0.131079	50.5226	0.230003	-0.569902	0.568744	0.724084	-0.147522	68.2933	0.214338	-0.688268	0.491284	0.677481	CDS			DUF521 domain-containing protein CDS	FIG00432827: hypothetical protein
	CJ015_04185		-0.215155	30.7322	0.248701	-0.865117	0.386974	0.508361	-0.686125	32.5226	0.249787	-2.74684	0.00601729	0.0150825	-0.352957	35.4035	0.221189	-1.59572	0.11055	0.205803	0.476608	31.284	0.222604	2.14106	0.0322694	0.0801376	0.111083	35.721	0.295928	0.375373	0.707383	0.858156	-0.119459	31.9118	0.307692	-0.388243	0.697836	0.821928	-0.0696883	47.5875	0.249902	-0.278862	0.780351	0.875923	CDS			FadR family transcriptional regulator CDS	Transcriptional regulator, GntR family
	CJ015_04190		-1.02279	84.8503	0.275072	-3.71827	0.000200589	0.000665068	-1.71303	87.8923	0.217016	-7.89359	2.93613e-15	2.74975e-14	-1.72906	90.0248	0.266862	-6.47923	9.21933e-11	8.15622e-10	1.39005	80.7282	0.402803	3.45095	0.00055862	0.00274397	0.0797075	64.4643	0.319412	0.249545	0.802939	0.908256	0.228638	41.7772	0.254607	0.898005	0.369183	0.550145	-0.108636	60.0522	0.280627	-0.387118	0.698669	0.824878	CDS		e	tripartite tricarboxylate transporter substrate binding protein CDS	Tricarboxylate transport protein TctC
	CJ015_04195		-0.547223	8.44947	0.432015	-1.26668	0.205271	0.306468	-1.05808	8.65564	0.426412	-2.48137	0.0130879	0.0300126	-1.33447	8.68478	0.460328	-2.89895	0.00374418	0.0113557	0.94336	7.85469	0.376671	2.50447	0.0122636	0.0367361	0.218449	7.24415	0.410604	0.532019	0.594713	0.79055	0.408869	6.00786	0.494771	0.826382	0.408588	0.586423	-0.294244	8.1099	0.472482	-0.622764	0.53344	0.711562	CDS			hypothetical protein CDS	ortholog of Bordetella pertussis (BX470248) BP2827
	CJ015_04200		-0.194981	21.0588	0.272168	-0.716399	0.473745	0.589842	-0.529446	22.5099	0.259388	-2.04113	0.0412375	0.0814054	-0.581463	22.3455	0.263086	-2.21016	0.0270939	0.0632499	0.341796	23.7577	0.244688	1.39687	0.162454	0.283556	-0.209431	27.2118	0.266124	-0.786965	0.431302	0.673161	0.012702	20.4408	0.30684	0.0413961	0.96698	0.981025	-0.130436	27.4942	0.297892	-0.437864	0.661485	0.802063	CDS			hypothetical protein CDS	Immune-responsive protein 1
	CJ015_04205		-0.865792	7.12443	0.429623	-2.01524	0.0438798	0.0845308	-0.915908	8.36763	0.388734	-2.35613	0.0184663	0.0406175	-0.764139	8.60724	0.368643	-2.07285	0.0381866	0.0842637	0.645466	8.44967	0.360279	1.79157	0.0732011	0.154539	-0.665543	8.40692	0.395595	-1.68238	0.0924948	0.26534	0.791907	4.26316	0.512419	1.54543	0.122242	0.259097	0.431354	7.21814	0.445378	0.968513	0.332788	0.529201	CDS			sugar ABC transporter permease CDS	N-Acetyl-D-glucosamine ABC transport system, permease protein
	CJ015_04210		0.0680067	10.5074	0.376783	0.180493	0.856766	0.902429	-0.778229	9.61605	0.378369	-2.0568	0.0397059	0.0785436	-0.0597674	12.6898	0.371421	-0.160916	0.87216	0.916355	0.713151	8.85118	0.338296	2.10806	0.0350255	0.0855854	0.372723	13.0367	0.359082	1.03799	0.299275	0.554971	0.580329	6.91347	0.422509	1.37353	0.169588	0.328182	0.749897	16.1474	0.407373	1.84081	0.065649	0.168603	CDS			carbohydrate ABC transporter permease CDS	ABC transport protein, inner membrane component
	CJ015_04215		0.30617	25.1322	0.276567	1.10704	0.268276	0.381059	-0.29471	24.723	0.245633	-1.1998	0.230217	0.342504	-0.185207	25.1026	0.240104	-0.771363	0.440492	0.582825	0.524018	21.4984	0.221754	2.36306	0.0181248	0.0502799	0.391581	31.5278	0.293022	1.33635	0.181433	0.410687	0.499036	22.7173	0.291442	1.7123	0.0868422	0.202705	0.337887	31.0728	0.285062	1.18531	0.235895	0.424795	CDS			ABC transporter ATP-binding protein CDS	ABC transport protein, ATP-binding component
	CJ015_04220		0.0893753	6.751	0.422028	0.211776	0.832282	0.886057	-0.304716	7.61593	0.401458	-0.759025	0.447838	0.574935	0.150086	9.31757	0.375703	0.399481	0.689539	0.794411	0.174717	7.40279	0.350577	0.498371	0.618223	0.73944	0.0384767	9.09225	0.372287	0.103352	0.917684	0.961776	0.171539	7.91356	0.440393	0.389514	0.696896	0.82124	0.548107	13.1671	0.376296	1.45659	0.145231	0.302263	CDS			FAD-dependent oxidoreductase CDS	Threonine synthase (EC 4.2.3.1)
	CJ015_04225		0.167467	11.7059	0.346469	0.483354	0.628844	0.724577	0.0362342	12.7793	0.325051	0.111472	0.911242	0.938849	-0.0494673	12.9312	0.350369	-0.141186	0.887723	0.927037	0.120185	12.4888	0.349222	0.344151	0.730733	0.823954	0.213431	13.9635	0.348018	0.613277	0.539693	0.755216	0.351266	15.1998	0.385199	0.91191	0.361816	0.54296	0.374508	16.7925	0.374508	1	0.317311	0.513741	CDS			ABC transporter substrate-binding protein CDS	ABC transport protein, Solute-binding component
	CJ015_04230		0.635932	4.13789	0.500282	1.27115	0.203676	0.304436	0.462229	4.54453	0.489512	0.944264	0.345035	0.471485	0.573791	5.2978	0.460469	1.2461	0.212727	0.342294	-0.496257	4.86575	0.422932	-1.17337	0.240647	0.378944	0.128631	6.15711	0.428457	0.300218	0.764011	0.885392	0.283234	5.48614	0.473919	0.597642	0.550079	0.711718	0.15945	9.61347	0.410246	0.38867	0.69752	0.824062	CDS			DNA-binding protein CDS	putative DNA-binding protein
	CJ015_04235		-1.53679	11.6246	0.378913	-4.05578	4.99682e-05	0.000182468	-0.246742	16.748	0.282439	-0.873612	0.382329	0.509525	-0.833233	15.0649	0.329192	-2.53115	0.011369	0.0297243	0.808761	13.7466	0.346292	2.33549	0.0195179	0.0532938	0.749619	5.3277	0.440617	1.70129	0.0888879	0.258532	0.236736	16.7103	0.350664	0.675109	0.499607	0.668365	0.432411	13.3091	0.39065	1.1069	0.268336	0.460719	CDS			hypothetical protein CDS	FIG00433732: hypothetical protein
	CJ015_04240	soxR	-0.0407333	27.8273	0.229184	-0.177732	0.858933	0.903039	-0.0355574	32.428	0.206111	-0.172515	0.863032	0.905729	0.297346	36.092	0.240168	1.23807	0.215689	0.345781	-0.418044	36.0166	0.211461	-1.97693	0.0480497	0.110328	-0.484273	43.0266	0.230839	-2.09788	0.0359153	0.139948	-0.650463	51.4571	0.215868	-3.01325	0.00258467	0.0136958	-0.0725774	63.6856	0.255662	-0.28388	0.776502	0.874371	CDS			soxR CDS	Redox-sensitive transcriptional activator SoxR
[truncated: 3,976 more rows]
[truncated: 7 more columns]

## Sheet: qPCR Data
KM22 locus_tag	KM22 Name	risAD60N vs. WT_Non-Mod	log2 FC	St Err	DrisA vs. WT_Non-Mod	log2 FC	St Err	DrisAS vs. WT_Non-Mod	log2 FC	St Err	KM22_WT_Non-Mod vs. Mod	log2 FC	St Err	risAD60N_Non-Mod vs. Mod	log2 FC	St Err	DrisA_Non-Mod vs. Mod	log2 FC	St Err	DrisAS_Non-Mod vs. Mod	log2 FC	St Err
[truncated: 19 more rows]
