# Supplementary material for: The contribution of BvgR, RisA, and RisS to global gene regulation, intracellular cyclic-di-GMP levels, motility, and biofilm formation in Bordetella bronchiseptica
Source: Front Microbiol. 2024 Mar 7;15:1305097. doi: 10.3389/fmicb.2024.1305097 (PMC10955343; doi:10.3389/fmicb.2024.1305097)
Supplement: Supplementary file 4 [file Table_4.XLSX]

## Sheet: RNA-Seq Data
QPCR	KM22 locus_tag	KM22 Name	risAD60N vs. WT_Mod_log2_FC	Base mean_risAD60N vs. WT_Mod	StdErr_risAD60N vs. WT_Mod	Wald-Stats_risAD60N vs. WT_Mod	P-value_risAD60N vs. WT_Mod	P-adj_risAD60N vs. WT_Mod	DrisA vs. WT_Mod_log2_FC	Base mean_DrisA vs. WT_Mod	StdErr_DrisA vs. WT_Mod	Wald-Stats_DrisA vs. WT_Mod	P-value_DrisA vs. WT_Mod	P-adj_DrisA vs. WT_Mod	DrisAS vs. WT_Mod_log2_FC	Base mean_DrisAS vs. WT_Mod	StdErr_DrisAS vs. WT_Mod	Wald-Stats_DrisAS vs. WT_Mod	P-value_DrisAS vs. WT_Mod	P-adj_DrisAS vs. WT_Mod	KM22_WT_Non-Mod vs. Mod_log2_FC	Base mean_KM22_WT_Non-Mod vs. Mod	StdErr_KM22_WT_Non-Mod vs. Mod	Wald-Stats_KM22_WT_Non-Mod vs. Mod	P-value_KM22_WT_Non-Mod vs. Mod	P-adj_KM22_WT_Non-Mod vs. Mod	risAD60N_Non-Mod vs. Mod_log2_FC	Base mean_risAD60N_Non-Mod vs. Mod	StdErr_risAD60N_Non-Mod vs. Mod	Wald-Stats_risAD60N_Non-Mod vs. Mod	P-value_risAD60N_Non-Mod vs. Mod	P-adj_risAD60N_Non-Mod vs. Mod	DrisA_Non-Mod vs. Mod_log2_FC	Base mean_DrisA_Non-Mod vs. Mod	StdErr_DrisA_Non-Mod vs. Mod	Wald-Stats_DrisA_Non-Mod vs. Mod	P-value_DrisA_Non-Mod vs. Mod	P-adj_DrisA_Non-Mod vs. Mod	DrisAS_Non-Mod vs. Mod_log2_FC	Base mean_DrisAS_Non-Mod vs. Mod	StdErr_DrisAS_Non-Mod vs. Mod	Wald-Stats_DrisAS_Non-Mod vs. Mod	P-value_DrisAS_Non-Mod vs. Mod	P-adj_DrisAS_Non-Mod vs. Mod	Type	domain	Cluster	Genbank_description	Product from RAST
	CJ015_00005	dnaA	-0.101469	2873.09	0.291129	-0.348538	0.727436	0.888263	0.280014	3013.48	0.283964	0.98609	0.324089	0.645673	0.1597	3454.93	0.295553	0.540343	0.588961	0.808276	0.40351	2724.75	0.236755	1.70434	0.0883183	0.177659	0.270868	2912.82	0.162371	1.66821	0.095274	0.269621	0.336184	4260.74	0.145181	2.31562	0.0205793	0.0699635	0.457824	5146.62	0.145738	3.14142	0.00168131	0.00938356	CDS			chromosomal replication initiator protein DnaA	Chromosomal replication initiator protein DnaA
	CJ015_00010	dnaN	0.017762	1559.64	0.270486	0.0656671	0.947643	0.981483	0.356748	1623.53	0.286313	1.24601	0.212761	0.537405	0.200199	1833.18	0.261051	0.766895	0.443144	0.707768	0.794921	1684.7	0.213697	3.71984	0.000199347	0.00116022	0.224776	1636.43	0.17782	1.26406	0.206207	0.442733	0.451437	2493.75	0.240547	1.87671	0.0605584	0.156292	0.467339	2783.5	0.126881	3.68328	0.000230251	0.00167687	CDS			DNA polymerase III subunit beta	DNA polymerase III beta subunit (EC 2.7.7.7)
	CJ015_00015	gyrB	0.344196	2014.31	0.152167	2.26196	0.0236999	0.114422	0.120442	1746.85	0.132983	0.905692	0.365099	0.677273	0.342915	2231.81	0.160337	2.13871	0.0324588	0.143685	-0.0148086	1426.84	0.106524	-0.139016	0.889437	0.935262	0.194397	2377.98	0.156305	1.2437	0.213609	0.452379	0.219912	2189.48	0.119224	1.84453	0.0651056	0.163938	-0.0606765	2928.71	0.1398	-0.434023	0.664272	0.80354	CDS			DNA topoisomerase (ATP-hydrolyzing) subunit B	DNA gyrase subunit B (EC 5.99.1.3)
	CJ015_00020		0.101112	206.492	0.374588	0.269929	0.787215	0.91905	0.806063	263.064	0.386773	2.08407	0.0371535	0.204499	1.07837	337.701	0.374733	2.87771	0.00400574	0.030091	0.809398	220.567	0.321097	2.52073	0.0117113	0.0353524	-0.899295	156.18	0.217448	-4.13568	3.53908e-05	0.000482697	-0.972883	306.682	0.296822	-3.27766	0.00104671	0.00647694	-1.40341	407.316	0.155452	-9.02789	1.75006e-19	6.20597e-18	CDS			IclR family transcriptional regulator C-terminal domain-containing protein	Transcriptional regulator, IclR family
	CJ015_00025		1.30265	93.1947	0.304621	4.27629	1.90033e-05	0.000405463	0.897598	74.3961	0.347613	2.58218	0.00981797	0.0929702	1.43092	111.914	0.352195	4.06287	4.84723e-05	0.000781865	0.760232	59.6575	0.249576	3.04609	0.00231838	0.00924003	-0.951167	105.765	0.244203	-3.89498	9.82061e-05	0.00119454	-0.258785	108.247	0.310101	-0.834519	0.403989	0.582835	-1.4305	148.338	0.212214	-6.7408	1.57512e-11	3.55946e-10	CDS			amidase	probable amidase
	CJ015_00035	acyP	-0.250823	191.693	0.193739	-1.29464	0.195443	0.459111	-0.372699	173.967	0.198634	-1.87631	0.0606127	0.275808	-0.419778	204.055	0.178921	-2.34616	0.0189679	0.0974249	-0.13439	155.839	0.161804	-0.830574	0.406214	0.554584	-0.211572	153.111	0.161095	-1.31333	0.189071	0.419248	-0.216792	152.82	0.163714	-1.32421	0.185432	0.348772	-0.282707	179.47	0.165728	-1.70585	0.0880357	0.210407	CDS			acylphosphatase	Acylphosphate phosphohydrolase (EC 3.6.1.7), putative
	CJ015_00040	lldD	-0.208584	504.906	0.151987	-1.37238	0.169946	0.424407	-0.264432	462.206	0.147941	-1.78742	0.0738699	0.306397	-0.220147	556.846	0.147737	-1.49012	0.136193	0.363438	0.260778	464.996	0.122538	2.12814	0.0333258	0.0823229	0.393481	511.651	0.138557	2.83986	0.00451337	0.0294712	0.612155	574.815	0.127854	4.78792	1.68515e-06	2.12837e-05	0.455425	701.743	0.154009	2.95713	0.00310518	0.0154931	CDS			alpha-hydroxy acid oxidase	L-lactate dehydrogenase (EC 1.1.2.3)
	CJ015_00045		-0.125722	59.4872	0.208663	-0.602512	0.546833	0.779027	-0.11067	56.0795	0.21012	-0.5267	0.598402	0.826857	-0.159025	66.0808	0.172617	-0.92126	0.356915	0.633648	0.455063	58.7724	0.14365	3.16787	0.00153561	0.00647802	0.376727	61.2432	0.242242	1.55517	0.119906	0.312473	0.60369	76.2531	0.226076	2.67029	0.00757854	0.0320524	0.534156	87.7845	0.202979	2.63159	0.00849872	0.0350439	CDS			AraC family transcriptional regulator	Transcriptional regulator, AraC family
	CJ015_00055		0.122985	7.57458	0.375842	0.327224	0.743498	0.89575	-0.411979	5.84617	0.370416	-1.11221	0.26605	0.593434	-0.242454	7.37306	0.385778	-0.62848	0.529689	0.768017	-0.0882055	5.46161	0.390154	-0.226079	0.82114	0.889189	0.113091	8.08647	0.401057	0.281982	0.777957	0.893902	0.211323	6.19266	0.459839	0.459559	0.645833	0.783535	0.121058	9.97374	0.444411	0.272402	0.785313	0.878499	CDS			acetyltransferase	PhnO protein
	CJ015_00060		-0.141246	208.582	0.264141	-0.534739	0.59283	0.812553	-0.0721704	197.974	0.237314	-0.304114	0.761041	0.909712	-0.00469253	239.709	0.276935	-0.0169445	0.986481	0.994717	-0.285541	156.728	0.210052	-1.35938	0.174026	0.298376	0.0375926	187.537	0.220993	0.170108	0.864925	0.939516	-0.0973877	205.462	0.17078	-0.570253	0.568506	0.723982	0.0787651	283.218	0.1758	0.448039	0.654125	0.795062	CDS			DedA family protein/thiosulfate sulfurtransferase GlpE	possible integral-membrane protein
	CJ015_00070		0.0145018	96.7148	0.232126	0.0624739	0.950185	0.981483	0.383508	101.67	0.271434	1.41289	0.157687	0.461878	0.207068	115.756	0.247615	0.836247	0.403016	0.671317	0.718363	101.624	0.180853	3.97209	7.12456e-05	0.00047541	0.189052	98.4693	0.217669	0.868529	0.385105	0.633821	0.0878317	136.832	0.257864	0.340612	0.733396	0.847537	0.683798	202.496	0.325535	2.10054	0.0356816	0.107091	CDS			NAD(P)-dependent oxidoreductase	Rrf2-linked NADH-flavin reductase
	CJ015_00075		0.0515614	785.991	0.209527	0.246085	0.805617	0.927916	0.345997	809.529	0.207932	1.66399	0.0961145	0.355923	0.0796001	882.372	0.200918	0.396181	0.691971	0.86819	0.215352	662.191	0.151127	1.42497	0.154166	0.273522	0.395174	895.678	0.166643	2.37138	0.0177216	0.0842501	-0.00933199	1030.6	0.205755	-0.0453548	0.963825	0.979352	0.279696	1188.22	0.187231	1.49386	0.135213	0.287913	CDS			nuclear transport factor 2 family protein	possible membrane protein
	CJ015_00080		0.36673	248.361	0.230902	1.58825	0.11223	0.326213	-0.0227525	205.654	0.169423	-0.134295	0.89317	0.966264	0.133227	256.225	0.178575	0.746054	0.455635	0.718236	0.255149	194.929	0.158687	1.60788	0.107862	0.207115	0.0716029	285.269	0.200765	0.356651	0.721353	0.86455	0.41958	266.8	0.168446	2.49088	0.0127427	0.0483093	0.508442	389.308	0.220295	2.30801	0.0209986	0.0719727	CDS			nucleoside 2-deoxyribosyltransferase	Nucleoside 2-deoxyribosyltransferase
	CJ015_00085	ribB_1	-0.305858	189.554	0.388905	-0.78646	0.431598	0.697486	-0.414576	170.302	0.370592	-1.11868	0.263275	0.592026	-0.339664	208.086	0.415141	-0.818191	0.413248	0.681512	-1.21247	116.809	0.383381	-3.16257	0.00156383	0.0065793	0.104503	154.923	0.171664	0.608763	0.542682	0.757192	-0.370191	126.992	0.231686	-1.59782	0.110084	0.241545	-0.603366	161.667	0.178899	-3.37266	0.000744469	0.00461291	CDS		a	3,4-dihydroxy-2-butanone-4-phosphate synthase	3,4-dihydroxy-2-butanone 4-phosphate synthase (EC 4.1.99.12)
	CJ015_00090		-0.094214	400.859	0.185236	-0.508617	0.611021	0.825993	-0.534796	333.175	0.160135	-3.33966	0.000838806	0.0186223	-0.50839	402.082	0.231766	-2.19355	0.0282677	0.129767	0.108371	335.834	0.127882	0.847431	0.396755	0.544841	0.392445	424.631	0.178529	2.19822	0.0279336	0.116855	0.882647	405.451	0.165702	5.3267	1.00012e-07	1.58984e-06	0.285214	411.628	0.250135	1.14024	0.254185	0.444872	CDS			SET domain-containing protein-lysine N-methyltransferase	Proteins containing SET domain
	CJ015_00100		-0.305241	298.546	0.436892	-0.698664	0.484762	0.738082	-0.161291	288.761	0.408458	-0.394878	0.692933	0.87366	-0.334095	329.501	0.445084	-0.750632	0.452874	0.716395	1.31896	469.665	0.419541	3.14381	0.00166765	0.00695424	0.299233	266.5	0.155994	1.91823	0.0550818	0.186849	0.697214	373.311	0.213585	3.26434	0.00109718	0.00673502	0.391821	370.465	0.205385	1.90774	0.0564245	0.151143	CDS		d	Lrp/AsnC family transcriptional regulator	Transcriptional regulator, AsnC family
	CJ015_00105	ilvB_1	-1.63975	1445.49	0.42286	-3.87777	0.00010542	0.00171865	-1.08601	1426.17	0.398548	-2.7249	0.006432	0.0736414	-1.37043	1664.25	0.420551	-3.25865	0.00111945	0.010939	0.258288	1742.83	0.395517	0.653039	0.513731	0.654868	0.0338381	457.185	0.147486	0.229433	0.818533	0.916772	-0.551406	600.725	0.154339	-3.57269	0.000353335	0.00261457	-0.267095	734.703	0.205602	-1.29909	0.193914	0.369093	CDS			biosynthetic-type acetolactate synthase large subunit	Acetolactate synthase large subunit (EC 2.2.1.6)
	CJ015_00110	fabG_1	0.0103711	201.683	0.174873	0.0593067	0.952708	0.981483	0.199005	200.208	0.143601	1.38582	0.165801	0.475641	0.207918	237.993	0.159718	1.30178	0.19299	0.449992	-0.864279	124.016	0.133329	-6.48229	9.03385e-11	1.70192e-09	-0.493085	165.934	0.194419	-2.5362	0.0112063	0.0595862	-0.587435	202.511	0.182878	-3.21217	0.00131736	0.00789729	-0.561274	253.963	0.180964	-3.10157	0.00192496	0.0104771	CDS			SDR family oxidoreductase	toluenesulfonate zinc-independent alcohol dehydrogenase
	CJ015_00115		0.0366419	200.379	0.151931	0.241174	0.80942	0.928508	0.274077	200.886	0.151219	1.81245	0.0699171	0.296424	0.382483	250.161	0.141167	2.70943	0.0067399	0.0447111	-0.0343752	156.819	0.136023	-0.252716	0.800488	0.875729	-0.310666	174.791	0.17947	-1.73102	0.083448	0.248191	-0.258419	226.494	0.189147	-1.36624	0.171865	0.331271	-0.143537	327.347	0.153972	-0.932232	0.351217	0.546442	CDS			aldehyde dehydrogenase family protein	probable aldehyde dehydrogenase
	CJ015_00120		-0.31819	658.5	0.179968	-1.76803	0.0770555	0.258527	-0.12732	642.937	0.144342	-0.882072	0.377738	0.68639	-0.0663098	781.296	0.138404	-0.479103	0.631865	0.832006	-0.474295	488.15	0.0921615	-5.14635	2.65607e-07	3.06887e-06	-0.179615	510.171	0.220599	-0.814216	0.415521	0.660081	-0.457216	577.355	0.195452	-2.33927	0.0193212	0.0669202	-0.173013	837.727	0.193535	-0.893966	0.37134	0.566847	CDS			SDR family oxidoreductase	oxidoreductase, short-chain dehydrogenase/reductase family
	CJ015_00125		0.0332161	157.348	0.248961	0.133419	0.893862	0.963071	-0.0110788	144.908	0.244646	-0.0452849	0.96388	0.988065	0.175904	182.011	0.238979	0.736063	0.461693	0.722449	-0.629375	101.162	0.199729	-3.15115	0.00162627	0.00681756	-0.460699	127.64	0.184024	-2.50347	0.0122981	0.0646455	-0.490893	132.889	0.186404	-2.6335	0.00845109	0.03491	-0.472366	193.102	0.179392	-2.63314	0.00845985	0.0349149	CDS			ABC transporter permease	ABC transporter, permease component
	CJ015_00130		0.0707595	100.62	0.144942	0.488193	0.625413	0.832326	0.00607762	91.5957	0.181297	0.033523	0.973258	0.990332	0.177199	114.549	0.136564	1.29756	0.194439	0.452473	-0.223579	71.5998	0.166959	-1.33913	0.180529	0.306169	-0.316845	88.8946	0.202808	-1.56229	0.11822	0.309481	-0.340135	89.8374	0.215308	-1.57976	0.114162	0.247547	-0.305189	129.03	0.186348	-1.63774	0.101477	0.233787	CDS			ABC transporter ATP-binding protein	ABC-transporter, ATP-binding component
	CJ015_00135		-0.024356	395.89	0.128579	-0.189424	0.84976	0.945767	0.0280643	372.41	0.135602	0.206961	0.83604	0.94408	0.128115	458.458	0.142806	0.897122	0.369654	0.64262	-0.154212	299.253	0.1011	-1.52533	0.127177	0.234231	-0.24365	345.42	0.139029	-1.75252	0.0796852	0.241056	-0.110115	399.779	0.164809	-0.668137	0.504046	0.672161	-0.242899	519.889	0.174652	-1.39076	0.164299	0.32916	CDS			ABC transporter substrate-binding protein	Hydroxymethylpyrimidine ABC transporter, substrate-binding component
	CJ015_00140	topB	0.00317612	1281.9	0.116022	0.0273751	0.978161	0.992687	-0.0404207	1177.6	0.0997799	-0.405098	0.685405	0.868929	-0.189399	1347.61	0.100308	-1.88817	0.0590031	0.216437	0.324781	1146.02	0.0690186	4.7057	2.52997e-06	2.39276e-05	0.089251	1272.78	0.112603	0.79262	0.428	0.670659	0.417248	1498.07	0.0865139	4.82291	1.4148e-06	1.79182e-05	0.292454	1625.92	0.128258	2.28021	0.0225954	0.0761995	CDS			DNA topoisomerase III	DNA topoisomerase III, Burkholderia type (EC 5.99.1.2)
	CJ015_00145		0.0658878	580.387	0.232945	0.282847	0.777294	0.914347	-0.069374	519.333	0.202135	-0.343206	0.731443	0.893601	0.00212286	631.383	0.210383	0.0100904	0.991949	0.996593	0.697458	595.199	0.169072	4.12521	3.70403e-05	0.000268142	0.349514	653.607	0.181855	1.92194	0.0546133	0.185943	0.121495	581.881	0.141666	0.857614	0.391106	0.571836	0.370795	848.617	0.16973	2.18462	0.0289169	0.0913687	CDS			GDYXXLXY domain-containing protein	putative membrane protein
	CJ015_00150		0.477416	314.634	0.397149	1.20211	0.229321	0.499712	-0.0226834	245.989	0.401232	-0.0565345	0.954916	0.987027	0.523389	356.152	0.423996	1.23442	0.217047	0.483125	0.909159	305.77	0.368398	2.46787	0.013592	0.0401512	0.689566	468.24	0.204007	3.38011	0.000724568	0.00646085	0.59596	316.731	0.250325	2.38074	0.0172779	0.0615047	0.383499	581.583	0.155578	2.465	0.0137014	0.0516465	CDS			tRNA glutamyl-Q(34) synthetase GluQRS	glutamyl-Q-tRNA synthetase
	CJ015_00155		-0.0327751	3790.03	0.216356	-0.151487	0.879592	0.957447	0.179767	3765.16	0.19187	0.936924	0.348797	0.663831	-0.193998	4023.93	0.185782	-1.04423	0.296381	0.574411	0.233903	3290.62	0.149343	1.56621	0.117299	0.220364	-0.129872	3405.38	0.146219	-0.888202	0.374432	0.627	-0.0427838	4410.71	0.15985	-0.267651	0.788968	0.887108	0.120911	4514.1	0.193552	0.624696	0.532171	0.711071	CDS			DUF494 domain-containing protein	Protein of unknown function Smg
	CJ015_00160		-0.299818	63.9532	0.257095	-1.16617	0.243544	0.514186	-0.262139	60.5969	0.263396	-0.995227	0.319626	0.643412	-0.400121	69.5805	0.264934	-1.51027	0.130976	0.35597	1.02586	84.6402	0.182753	5.61337	1.98427e-08	2.81402e-07	1.02346	83.1797	0.192491	5.31692	1.05537e-07	2.2629e-06	1.16839	97.8654	0.198607	5.88291	4.03114e-09	7.77555e-08	1.19344	114.74	0.239698	4.97893	6.39361e-07	8.32614e-06	CDS		c	TonB-dependent hemoglobin/transferrin/lactoferrin family receptor	Putative Ton-B dependent hemine receptor
	CJ015_00165		1.05705	291.818	0.122459	8.63186	6.03636e-18	7.16624e-16	0.150518	195.878	0.158001	0.95264	0.340772	0.658544	0.43143	259.157	0.197637	2.18294	0.0290402	0.132795	0.0951313	165.253	0.115765	0.821764	0.411211	0.558642	0.104434	420.549	0.155348	0.672258	0.501419	0.728274	0.808107	313.814	0.145426	5.55684	2.74703e-08	4.6903e-07	0.344417	409.281	0.239058	1.44073	0.149661	0.308146	CDS			TRAP transporter permease	TRAP-type uncharacterized transport system, fused permease component
	CJ015_00170		0.754671	550.414	0.229731	3.28502	0.00101974	0.0107305	0.31509	442.784	0.310506	1.01476	0.310219	0.634962	0.573879	578.626	0.30576	1.87689	0.0605326	0.219874	0.119206	352.393	0.194769	0.612038	0.540513	0.674886	0.217425	746.553	0.129965	1.67295	0.0943375	0.268623	1.09175	885.554	0.285198	3.82803	0.000129171	0.00111513	0.227717	914.045	0.265834	0.856614	0.391658	0.589469	CDS			TAXI family TRAP transporter solute-binding subunit	TRAP transporter solute receptor, TAXI family precursor
	CJ015_00175		-0.108273	174.111	0.199034	-0.543991	0.586448	0.806939	0.245891	180.775	0.179465	1.37013	0.170646	0.482395	0.199425	213.475	0.204059	0.97729	0.328426	0.604724	0.452948	170.155	0.139553	3.24571	0.00117156	0.00514589	-0.0598625	155.54	0.173372	-0.345284	0.729881	0.869312	0.170936	237.387	0.143006	1.19531	0.231966	0.404602	0.411401	320.755	0.240089	1.71354	0.0866134	0.208071	CDS			DSD1 family PLP-dependent enzyme	low-specificity D-threonine aldolase
	CJ015_00180		0.311189	331.516	0.154122	2.01911	0.0434757	0.176658	0.0624422	286.228	0.144606	0.43181	0.66588	0.858219	0.297331	366.392	0.131239	2.26558	0.0234774	0.113316	-0.662234	195.586	0.122448	-5.40831	6.36221e-08	8.26735e-07	-0.376999	315.814	0.170987	-2.20484	0.0274655	0.115315	-0.574485	270.819	0.180597	-3.18103	0.00146752	0.0086402	-0.577847	402.91	0.16153	-3.57733	0.000347125	0.00237073	CDS			tripartite tricarboxylate transporter substrate binding protein	Tricarboxylate transport protein TctC
	CJ015_00185		0.109003	718.289	0.149151	0.730821	0.464889	0.725458	-0.0789781	631.434	0.163434	-0.483241	0.628925	0.840499	0.0251739	775.354	0.147893	0.170216	0.86484	0.952173	0.149148	580.398	0.102065	1.46131	0.143931	0.258888	-0.118749	692.091	0.132609	-0.89548	0.370531	0.623739	0.0189434	677.469	0.142476	0.132959	0.894226	0.941696	-0.169157	868.595	0.143083	-1.18223	0.237115	0.425806	CDS			acetylornithine transaminase	Acetylornithine aminotransferase (EC 2.6.1.11)
	CJ015_00190		0.150151	166.854	0.187496	0.800825	0.423233	0.690719	-0.138454	143.158	0.156741	-0.883328	0.377059	0.686294	-0.0602106	173.79	0.149123	-0.403765	0.686386	0.865455	-0.0323758	124.266	0.167107	-0.193743	0.846377	0.906473	-0.025977	165.763	0.205634	-0.126326	0.899474	0.957612	0.0624187	150.559	0.150934	0.413549	0.679204	0.809626	0.0478515	200.953	0.168746	0.283571	0.776739	0.874424	CDS			DUF1653 domain-containing protein	FIG00432200: hypothetical protein
	CJ015_00195	accA1_1	0.297316	604.954	0.205871	1.44419	0.148686	0.39152	-0.0584867	505.227	0.274335	-0.213195	0.831175	0.942678	-0.159043	584.949	0.197821	-0.803975	0.421411	0.688761	-0.993091	327.925	0.172941	-5.74237	9.33606e-09	1.3729e-07	-0.379139	571.02	0.146109	-2.5949	0.00946188	0.0525533	-0.0279076	533.675	0.232885	-0.119834	0.904615	0.94779	0.129988	662.843	0.15026	0.865084	0.386993	0.583591	CDS			acetyl/propionyl/methylcrotonyl-CoA carboxylase subunit alpha	Methylcrotonyl-CoA carboxylase biotin-containing subunit (EC 6.4.1.4)
	CJ015_00200		0.58112	476.379	0.141684	4.10153	4.10421e-05	0.000791771	0.0542078	373.71	0.144606	0.374865	0.707761	0.880668	0.0631292	445.286	0.134241	0.470269	0.638163	0.834937	-0.437626	270.634	0.107331	-4.07734	4.5553e-05	0.00031799	-0.267186	522.942	0.134451	-1.98724	0.0468963	0.166762	0.214314	458.188	0.138115	1.55171	0.120732	0.257197	0.231121	582.464	0.169271	1.36539	0.172131	0.339986	CDS			carboxyl transferase domain-containing protein	Methylcrotonyl-CoA carboxylase carboxyl transferase subunit (EC 6.4.1.4)
	CJ015_00205		0.0517874	487.547	0.19262	0.268858	0.788039	0.91905	-0.112167	430.853	0.211664	-0.52993	0.596161	0.825307	0.00568283	531.755	0.19481	0.0291711	0.976728	0.989544	0.107194	393.834	0.16476	0.650611	0.515298	0.65618	0.0597293	487.148	0.123503	0.483626	0.628651	0.812367	0.389022	521.33	0.130467	2.98176	0.00286601	0.0149292	0.144942	656.534	0.129005	1.12354	0.261207	0.452693	CDS			acetyl-CoA C-acetyltransferase	3-ketoacyl-CoA thiolase (EC 2.3.1.16)
	CJ015_00210	aceK	0.0949391	560.881	0.183662	0.516923	0.60521	0.822219	-0.0990445	491.732	0.222948	-0.44425	0.656862	0.856627	-0.0525737	596.931	0.162452	-0.323626	0.746221	0.897725	0.312804	482.732	0.151669	2.06242	0.0391682	0.0935053	-0.137157	527.822	0.146235	-0.937922	0.348285	0.60112	0.0260526	513.679	0.139999	0.186091	0.852374	0.921881	0.0977968	699.901	0.146899	0.665742	0.505576	0.687321	CDS			bifunctional isocitrate dehydrogenase kinase/phosphatase	Isocitrate dehydrogenase phosphatase (EC 2.7.11.5)/kinase (EC 3.1.3.-)
	CJ015_00215	ivd	0.678491	1589.48	0.196524	3.45246	0.000555509	0.00676844	0.12388	1229.22	0.183072	0.676673	0.498613	0.767768	0.054231	1429.06	0.190165	0.285179	0.775507	0.914584	0.433961	1183.26	0.148338	2.92548	0.00343922	0.0127739	-0.00891617	1966.83	0.15857	-0.0562284	0.95516	0.980251	0.125954	1491.21	0.148324	0.849184	0.395779	0.575202	0.392985	1976.19	0.122518	3.20757	0.00133863	0.00773316	CDS			isovaleryl-CoA dehydrogenase	Isovaleryl-CoA dehydrogenase (EC 1.3.8.4); Acyl-CoA dehydrogenase, short-chain specific (EC 1.3.8.1)
	CJ015_00220		0.0573745	431.71	0.322828	0.177725	0.858939	0.950875	0.858476	548.607	0.323571	2.65313	0.00797481	0.0835061	0.479956	573.647	0.345811	1.38792	0.165163	0.407927	0.58092	421.209	0.268031	2.16736	0.0302077	0.0755756	-0.0913638	412.513	0.144852	-0.630738	0.528212	0.747305	-1.09216	626.598	0.178275	-6.12629	8.99522e-10	1.88491e-08	-0.650001	669.319	0.267703	-2.42807	0.0151796	0.0561621	CDS			MerR family DNA-binding transcriptional regulator	Predicted transcriptional regulator LiuR of leucine degradation pathway, MerR family
	CJ015_00225		0.956509	1552.59	0.305714	3.12877	0.00175539	0.0164857	0.954497	1467.29	0.31673	3.0136	0.00258171	0.0404701	0.539896	1486.14	0.337535	1.59952	0.109704	0.318955	0.300165	963.686	0.251013	1.19582	0.231767	0.368548	-0.899215	1640.34	0.184563	-4.87213	1.10399e-06	2.03575e-05	-0.91538	1800.7	0.226278	-4.04539	5.22369e-05	0.000486489	-0.316502	1954.11	0.221324	-1.43003	0.152707	0.312643	CDS			MBL fold metallo-hydrolase	SoxH protein, homolog
	CJ015_00230		-0.0299399	238.361	0.318303	-0.0940613	0.92506	0.975189	-0.0813016	219.304	0.274342	-0.296351	0.766962	0.911979	0.0304053	269.017	0.32368	0.0939364	0.92516	0.972637	0.153588	202.243	0.271561	0.565574	0.571683	0.700932	-0.116323	215.397	0.183912	-0.632492	0.527065	0.746244	-0.235526	215.701	0.182437	-1.291	0.196704	0.362867	0.12617	330.744	0.234481	0.538084	0.590519	0.751049	CDS			LysE family translocator	putative membrane protein
	CJ015_00235	metC_1	0.0875022	320.737	0.255869	0.341981	0.732365	0.890585	-0.171809	276.668	0.248955	-0.690123	0.490117	0.761148	-0.208013	326.604	0.266684	-0.779999	0.435391	0.701857	0.172925	264.025	0.215956	0.800742	0.423281	0.570742	-0.447777	274.386	0.157676	-2.83986	0.00451335	0.0294712	0.405176	329.526	0.192467	2.10517	0.0352761	0.10485	0.524299	420.975	0.177469	2.95431	0.00313365	0.0155838	CDS			cystathionine beta-lyase	Cystathionine beta-lyase (EC 4.4.1.8)
	CJ015_00240	dsbA	-0.213111	743.208	0.345085	-0.61756	0.536865	0.774357	0.542714	897.755	0.363633	1.49248	0.135574	0.428225	0.572874	1061.97	0.356314	1.60778	0.107884	0.315129	0.548961	769.012	0.289665	1.89515	0.058072	0.128377	0.19436	663.317	0.163472	1.18896	0.234457	0.476775	0.268422	1364.18	0.279728	0.959582	0.337265	0.519866	-0.352605	1365.37	0.245719	-1.43499	0.151289	0.310249	CDS			thiol:disulfide interchange protein DsbA/DsbL	Periplasmic thiol:disulfide interchange protein DsbA
	CJ015_00245		0.315853	194.086	0.201667	1.56621	0.1173	0.338378	0.0326556	165.669	0.231542	0.141035	0.887842	0.964263	0.473552	226.555	0.199791	2.37024	0.0177765	0.0926189	-0.326019	125.019	0.167528	-1.94605	0.0516483	0.11665	-0.270581	188.4	0.164546	-1.64441	0.100092	0.277695	-0.344029	162.01	0.190079	-1.80992	0.0703081	0.173605	-0.692465	253.27	0.167829	-4.12601	3.69107e-05	0.000334957	CDS			SPOR domain-containing protein	Probable cell division ftsn transmembrane protein
	CJ015_00250	argS	-0.0363192	1375.67	0.139939	-0.259536	0.795221	0.923268	0.17713	1359.08	0.14865	1.19159	0.233424	0.560072	0.269089	1666.37	0.127723	2.10682	0.0351329	0.152092	0.144572	1156.22	0.0873318	1.65544	0.0978355	0.191523	0.0801911	1321.47	0.125231	0.640346	0.521948	0.743627	-0.195423	1496.23	0.113965	-1.71476	0.0863886	0.201851	-0.302276	1952.66	0.117983	-2.56203	0.0104062	0.0410724	CDS			arginine--tRNA ligase	Arginyl-tRNA synthetase (EC 6.1.1.19)
	CJ015_00255		0.200838	799.68	0.341525	0.588063	0.55649	0.784715	0.545178	851.095	0.337333	1.61614	0.106064	0.377116	0.106576	861.091	0.353608	0.301396	0.763113	0.9049	1.04448	921.525	0.288948	3.61475	0.000300636	0.00165721	0.472251	1009.05	0.154779	3.05114	0.00227977	0.0165769	0.692585	1570.18	0.163465	4.23691	2.26619e-05	0.000228603	1.09905	1681.89	0.161384	6.81015	9.74951e-12	2.25855e-10	CDS			DUF1840 domain-containing protein	FIG00433120: hypothetical protein
	CJ015_00260		0.218264	222.932	0.310265	0.703476	0.481759	0.735878	0.402736	223.268	0.313561	1.2844	0.199003	0.518168	0.24405	249.467	0.30026	0.812796	0.416335	0.68423	0.986166	250.089	0.229172	4.30317	1.68369e-05	0.0001333	0.281823	263.866	0.202289	1.39317	0.163569	0.382187	0.318301	332.572	0.231256	1.3764	0.168698	0.327197	0.373986	372.929	0.191908	1.94877	0.0513223	0.140785	CDS			hypothetical protein	FIG00431466: hypothetical protein
	CJ015_00265		0.1263	124.837	0.337584	0.37413	0.708307	0.875152	0.167915	118.24	0.316907	0.529854	0.596213	0.825307	-0.167544	126.529	0.354214	-0.473002	0.636212	0.833976	0.134253	100.28	0.298238	0.450154	0.652599	0.764571	-0.113279	121.662	0.224397	-0.504815	0.613689	0.803211	0.760234	190.536	0.182198	4.17257	3.01178e-05	0.000299488	1.24705	233.042	0.166197	7.50343	6.21674e-14	1.6566e-12	CDS			carbohydrate ABC transporter permease	Glycerol-3-phosphate ABC transporter, permease protein UgpE (TC 3.A.1.1.3)
	CJ015_00270		0.304588	128.907	0.37933	0.802962	0.421997	0.690626	0.259023	118.809	0.340114	0.761576	0.446313	0.733074	0.0697712	132.227	0.388182	0.179738	0.857358	0.951671	0.409225	108.973	0.331363	1.23498	0.21684	0.351241	-0.120747	136.161	0.239672	-0.5038	0.614402	0.803516	0.773545	200.19	0.153718	5.03222	4.84839e-07	6.77306e-06	0.964956	234.914	0.18504	5.21484	1.83978e-07	2.61771e-06	CDS			sugar ABC transporter permease	Multiple sugar ABC transporter, membrane-spanning permease protein MsmF
	CJ015_00275		-0.00437154	301.611	0.237797	-0.0183835	0.985333	0.994903	0.402536	320.951	0.211937	1.89932	0.0575225	0.266106	-0.204541	317.501	0.256916	-0.79614	0.425951	0.692519	0.496833	291.365	0.162465	3.05809	0.00222753	0.00891583	-0.0177284	288.949	0.190898	-0.0928686	0.926008	0.96478	0.868555	597.528	0.16155	5.37637	7.60019e-08	1.2208e-06	1.15839	559.041	0.209217	5.53679	3.08062e-08	4.94831e-07	CDS			ABC transporter substrate-binding protein	Glycerol-3-phosphate ABC transporter, periplasmic glycerol-3-phosphate-binding protein (TC 3.A.1.1.3)
	CJ015_00280		-0.261733	247.216	0.348696	-0.750605	0.45289	0.715659	-0.0653889	242.409	0.347026	-0.188426	0.850542	0.949273	-0.259881	274.084	0.359643	-0.722608	0.469921	0.73075	-0.0734675	206.048	0.292406	-0.251252	0.801619	0.876549	-0.110613	200.532	0.191597	-0.577323	0.563721	0.771144	0.774445	354.55	0.185425	4.17659	2.95911e-05	0.000295271	0.733977	377.342	0.17909	4.09837	4.16074e-05	0.000371006	CDS			ABC transporter ATP-binding protein	Glycerol-3-phosphate ABC transporter, ATP-binding protein UgpC (TC 3.A.1.1.3)
	CJ015_00285		0.194238	39.3901	0.301627	0.643967	0.519597	0.762998	0.5618	42.4109	0.284952	1.97156	0.0486601	0.241737	0.282933	44.8981	0.287913	0.982701	0.325755	0.603344	0.243405	32.3918	0.276214	0.881217	0.378201	0.526295	-0.288707	38.2636	0.262463	-1.09999	0.271335	0.523369	-0.027495	59.377	0.209371	-0.131322	0.895521	0.941901	0.180943	66.8212	0.27805	0.650759	0.515202	0.696278	CDS			phosphodiesterase	3',5'-cyclic-nucleotide phosphodiesterase (EC 3.1.4.17)
	CJ015_00290		0.330412	25.5898	0.345448	0.956473	0.338833	0.615215	0.351944	25.1094	0.25226	1.39516	0.162966	0.470251	-0.21347	24.8996	0.284391	-0.750624	0.452879	0.716395	-0.102633	18.5605	0.237406	-0.432309	0.665517	0.774228	-0.309722	26.732	0.370363	-0.836265	0.403006	0.648295	0.109718	35.5313	0.259923	0.422116	0.67294	0.804347	0.97186	41.2402	0.27613	3.51957	0.000432249	0.00287958	CDS			ABC transporter ATP-binding protein	Putrescine transport ATP-binding protein PotA (TC 3.A.1.11.1)
	CJ015_00295		0.286318	22.9272	0.254347	1.1257	0.260294	0.533256	0.255811	20.5389	0.269729	0.948402	0.342925	0.659122	0.330361	25.9506	0.234952	1.40608	0.159701	0.400271	-0.11116	16.1298	0.244553	-0.454546	0.649436	0.762007	-0.332201	21.9956	0.278976	-1.19079	0.233737	0.475796	-0.0382635	24.5975	0.313398	-0.122092	0.902826	0.947227	0.628556	47.5252	0.243734	2.57886	0.0099127	0.0394968	CDS			ABC transporter permease subunit	ABC transporter permease protein
	CJ015_00300		0.384541	19.8761	0.297239	1.29371	0.195766	0.459111	0.634662	20.9967	0.24228	2.61954	0.00880472	0.0880472	0.302383	22.5181	0.262772	1.15074	0.249838	0.522201	0.0961104	15.1928	0.278293	0.345356	0.729826	0.823578	-0.313896	18.8044	0.338997	-0.925955	0.35447	0.608605	-0.541397	24.1805	0.288634	-1.87572	0.060694	0.156487	0.272153	33.2125	0.266921	1.0196	0.307919	0.504265	CDS			ABC transporter permease	probable Binding-protein-dependent transport system, permease protein
	CJ015_00305		0.345635	82.6255	0.202969	1.7029	0.0885871	0.283258	0.044096	70.9715	0.241194	0.182824	0.854936	0.95054	0.0298517	83.7571	0.184512	0.161788	0.871473	0.953901	-0.0496519	58.4967	0.172438	-0.28794	0.773392	0.857557	-0.21934	84.1758	0.217153	-1.01007	0.312462	0.567554	0.572459	97.9384	0.239695	2.38828	0.0169273	0.0606802	0.368562	114.279	0.196936	1.87148	0.0612788	0.160984	CDS			ABC transporter substrate-binding protein	ABC-type Fe3+ transport system, periplasmic component
	CJ015_00310		0.51688	48.2445	0.267242	1.93413	0.0530977	0.202523	0.257749	42.1772	0.222412	1.15888	0.246506	0.576744	0.26679	49.4776	0.220483	1.21002	0.22627	0.49454	-0.201212	31.2269	0.246402	-0.816602	0.414156	0.561829	-0.0464839	54.4982	0.290066	-0.160253	0.872682	0.943631	0.33469	58.4872	0.202894	1.64958	0.099029	0.222803	0.239135	70.5027	0.289124	0.827103	0.408178	0.60369	CDS			substrate-binding domain-containing protein	Transcriptional regulator, LacI family
	CJ015_00315		0.871837	257.8	0.205395	4.24468	2.18906e-05	0.000453385	0.63616	223.753	0.224153	2.83806	0.00453881	0.0586631	1.0961	312.484	0.172281	6.36228	1.98778e-10	9.65199e-09	0.0835563	157.498	0.159078	0.525253	0.599407	0.72358	-0.00917756	340.902	0.189113	-0.0485294	0.961294	0.983263	1.19018	539.429	0.287681	4.13715	3.51651e-05	0.000340569	0.648792	699.061	0.169597	3.8255	0.000130509	0.00100442	CDS			amidase	Amidase (EC 3.5.1.4)
	CJ015_00320	leuA_1	-0.420487	1782.16	0.277966	-1.51273	0.130349	0.362421	0.025435	1865.91	0.252543	0.100716	0.919776	0.97482	-0.230142	2074.01	0.253299	-0.908578	0.363573	0.639329	-0.536642	1328.38	0.224586	-2.38948	0.0168724	0.0476511	-0.274501	1245.15	0.133793	-2.05169	0.0401998	0.150545	-0.859809	1581.03	0.147047	-5.84718	4.99965e-09	9.44606e-08	-0.613128	1771.78	0.149598	-4.09852	4.15805e-05	0.000371006	CDS			2-isopropylmalate synthase	2-isopropylmalate synthase (EC 2.3.3.13)
	CJ015_00325		0.158611	1343.84	0.328793	0.482405	0.629518	0.834439	0.0770188	1221.02	0.296119	0.260094	0.794791	0.92588	-0.00432527	1414.27	0.332176	-0.013021	0.989611	0.995798	0.0433472	1028.47	0.285057	0.152065	0.879136	0.928042	-0.375539	1203.12	0.169427	-2.21653	0.0266555	0.112736	0.228937	1499.53	0.147841	1.54854	0.121493	0.258342	0.349437	1851.03	0.153313	2.27924	0.0226525	0.076204	CDS			hypothetical protein	hypothetical protein
	CJ015_00330	rpoN_1	-0.101463	324.478	0.249644	-0.40643	0.684426	0.864207	-0.011848	310.009	0.229394	-0.0516491	0.958808	0.987102	0.0621465	377.479	0.232463	0.267339	0.789208	0.921689	0.348461	302.74	0.173061	2.01352	0.0440599	0.102777	0.0712659	306.65	0.178247	0.399816	0.689292	0.847043	0.294887	383.612	0.175212	1.68303	0.0923702	0.212382	0.400249	533.063	0.208075	1.92358	0.0544076	0.147022	CDS			RNA polymerase factor sigma-54	RNA polymerase sigma-54 factor RpoN
	CJ015_00335		-1.01165	558.015	0.463556	-2.18237	0.0290824	0.132662	-0.0242225	660.066	0.4233	-0.0572232	0.954367	0.987027	-0.00928478	809.317	0.523682	-0.0177298	0.985854	0.994711	-0.946438	429.154	0.432146	-2.19009	0.0285177	0.0721557	-0.550415	216.036	0.28692	-1.91836	0.0550653	0.186849	0.155749	721.285	0.306642	0.507918	0.611511	0.757406	0.543988	1126.33	0.41116	1.32306	0.185817	0.358867	CDS			(2Fe-2S)-binding protein	putative bacterioferritin-associated ferredoxin
	CJ015_00340		-0.134505	92.0241	0.373635	-0.359992	0.718853	0.881433	0.186982	94.7107	0.363176	0.514853	0.606656	0.832449	-0.0526256	104.842	0.38397	-0.137056	0.890986	0.960472	1.46799	147.773	0.332882	4.40994	1.03398e-05	8.56958e-05	0.284591	90.6313	0.201611	1.41158	0.158073	0.374312	0.318628	130.412	0.17566	1.81389	0.0696952	0.172646	0.433325	141.626	0.266319	1.62709	0.103718	0.237407	CDS		d	LysR substrate-binding domain-containing protein	Transcriptional regulator, LysR family
	CJ015_00345		-0.342092	16.7078	0.328501	-1.04137	0.297703	0.574798	0.0402235	18.5885	0.309702	0.129878	0.896663	0.967782	-0.187213	19.5554	0.353125	-0.53016	0.596001	0.81222	0.0881197	15.5407	0.290288	0.30356	0.761463	0.847254	-0.367857	11.1017	0.428832	-0.857812	0.390996	0.637599	-0.106173	21.6629	0.311464	-0.340883	0.733191	0.847537	0.398171	24.5854	0.366877	1.0853	0.27779	0.470467	CDS			DMT family transporter	Permease of the drug/metabolite transporter (DMT) superfamily
	CJ015_00350	bfr	-0.223812	26376.1	0.270304	-0.828002	0.407669	0.679694	-0.874195	21416.9	0.256935	-3.4024	0.00066796	0.016056	-1.04808	24437.3	0.292922	-3.57802	0.000346207	0.00426868	0.183852	23713.6	0.217406	0.845662	0.397741	0.545717	0.194254	24468.4	0.257829	0.753423	0.451196	0.689202	-0.187452	14438.8	0.343133	-0.546297	0.584862	0.736072	-0.225521	15273.4	0.225017	-1.00224	0.316228	0.512574	CDS			bacterioferritin	Bacterioferritin
	CJ015_00355		-0.189627	1079.06	0.150999	-1.25582	0.20918	0.475887	-0.21556	997.033	0.193783	-1.11238	0.265975	0.593434	-0.233972	1182.31	0.120019	-1.94945	0.0512412	0.196536	-0.217409	835.047	0.0855557	-2.54113	0.0110494	0.0335487	0.0142749	949.666	0.150115	0.0950932	0.924241	0.964153	-0.43358	864.949	0.224867	-1.92816	0.0538348	0.143653	-0.340586	1111.79	0.161483	-2.10911	0.0349348	0.105288	CDS			hypothetical protein	putative exported protein
	CJ015_00360	prfC	0.0713321	971.568	0.112259	0.635426	0.525151	0.767018	-0.291042	823.969	0.196605	-1.48034	0.138783	0.432885	-0.258776	984.062	0.18533	-1.3963	0.162623	0.404031	0.314549	840.506	0.096219	3.26909	0.00107895	0.00477935	0.358927	1087.02	0.124735	2.87753	0.00400801	0.0266238	-0.0813047	774.815	0.258685	-0.314301	0.753293	0.861493	0.107652	1058.65	0.160973	0.668759	0.503649	0.686184	CDS			peptide chain release factor 3	Peptide chain release factor 3
	CJ015_00365	rhtB	0.383228	263.303	0.329289	1.1638	0.244503	0.514802	-0.835732	177.696	0.300145	-2.78443	0.00536217	0.0649744	-0.183439	246.634	0.398066	-0.460825	0.644925	0.839343	-0.396981	161.742	0.28963	-1.37065	0.170485	0.293287	0.624884	360.852	0.135838	4.60021	4.22073e-06	7.12731e-05	0.0927633	123.742	0.236524	0.392193	0.694915	0.81996	-0.108708	241.205	0.242165	-0.4489	0.653504	0.795021	CDS			LysE family transporter	LysE family efflux protein
	CJ015_00375		0.0928497	265.592	0.205492	0.451841	0.651383	0.847054	-0.626116	210.695	0.24088	-2.59929	0.00934164	0.0914375	-0.843832	236.014	0.303221	-2.78289	0.00538763	0.0377615	0.383506	234.293	0.149212	2.57021	0.0101638	0.0311419	0.559358	321.558	0.147404	3.79472	0.000147813	0.00168251	0.515108	211.138	0.279828	1.8408	0.0656508	0.165112	0.701587	235.533	0.246568	2.84541	0.00443544	0.0206123	CDS			LemA family protein	LemA family protein
	CJ015_00380		0.300745	137.618	0.2251	1.33605	0.181532	0.441204	-0.555826	101.015	0.319418	-1.74012	0.0818376	0.325666	-0.365733	127.365	0.254819	-1.43526	0.151212	0.38728	0.19653	106.393	0.195127	1.00719	0.313842	0.461995	0.598814	185.59	0.170835	3.50522	0.000456229	0.00440926	0.328145	95.663	0.306495	1.07064	0.284333	0.465805	0.571374	156.234	0.243497	2.34654	0.0189488	0.0662777	CDS			YgcG family protein	Beta-propeller domains of methanol dehydrogenase type
	CJ015_00390		0.25378	21.2504	0.260685	0.973512	0.330299	0.608065	-0.0512092	16.7281	0.250984	-0.204034	0.838327	0.944824	-0.0920191	20.3461	0.252963	-0.363765	0.716033	0.883089	-1.08352	11.0629	0.307122	-3.52799	0.000418727	0.00217284	-1.35221	16.1615	0.337468	-4.00693	6.15122e-05	0.000785515	-0.624444	15.129	0.349305	-1.78768	0.0738284	0.180365	-0.902611	18.2598	0.346092	-2.60801	0.00910699	0.0370549	CDS			ABC transporter permease	Dipeptide transport system permease protein DppC (TC 3.A.1.5.2)
	CJ015_00395		0.0443801	28.7889	0.300523	0.147676	0.882598	0.957776	-0.185386	25.2517	0.30343	-0.610966	0.541222	0.794203	-0.44298	28.0627	0.356077	-1.24406	0.213478	0.477891	-0.917751	17.4023	0.343424	-2.67235	0.00753214	0.02452	-0.455287	24.7361	0.286266	-1.59043	0.111737	0.298096	-0.673187	21.7482	0.300879	-2.2374	0.0252603	0.0819494	-0.0769156	25.1121	0.325881	-0.236024	0.813414	0.894096	CDS			ABC transporter permease	Dipeptide transport system permease protein DppB (TC 3.A.1.5.2)
	CJ015_00400		0.15959	209.853	0.195711	0.815434	0.414824	0.684833	0.0267687	189.61	0.256686	0.104286	0.916943	0.973596	-0.46831	195.602	0.182271	-2.5693	0.0101904	0.0613771	-0.804561	123.715	0.161927	-4.96866	6.74188e-07	7.15524e-06	-0.612383	178.184	0.211045	-2.90167	0.00371178	0.0251637	-0.305245	192.408	0.263888	-1.15672	0.247386	0.424591	-0.144578	179.395	0.248517	-0.581764	0.560726	0.731657	CDS			ABC transporter substrate-binding protein	Putative gluthatione transporter,solute-binding component
	CJ015_00405		0.106237	247.634	0.183049	0.580371	0.561664	0.788749	-0.231743	209.578	0.172552	-1.34304	0.17926	0.49536	-0.0054244	267.259	0.169443	-0.0320132	0.974462	0.988523	0.0970076	197.84	0.124486	0.779266	0.435823	0.583127	-0.368024	217.362	0.21989	-1.67368	0.0941945	0.268544	0.0475667	212.585	0.200782	0.236907	0.812729	0.902814	0.0731944	320.665	0.175458	0.417161	0.67656	0.811361	CDS			GTPase/DUF3482 domain-containing protein	probable integral membrane protein NMA1898
	CJ015_00410		-0.184789	722.449	0.236249	-0.782182	0.434108	0.69975	0.295682	777.269	0.216698	1.36449	0.172414	0.483385	0.354075	943.062	0.240316	1.47337	0.140651	0.370096	0.207337	649.843	0.178751	1.15992	0.24608	0.385173	-0.184454	597.147	0.184109	-1.00187	0.316404	0.571114	-0.625321	798.901	0.178084	-3.51137	0.000445801	0.00320116	-0.329144	1140.68	0.177164	-1.85785	0.0631898	0.164244	CDS			DUF2868 domain-containing protein	probable integral membrane protein NMA1899
	CJ015_00420		-0.53629	226.717	0.256956	-2.08709	0.0368801	0.157279	-0.187673	229.085	0.253481	-0.740386	0.459066	0.739227	0.0189182	290.456	0.267983	0.0705945	0.94372	0.976477	0.367074	236.944	0.204653	1.79364	0.0728708	0.154189	0.211727	182.781	0.180656	1.17199	0.2412	0.485135	-0.388313	204.743	0.208088	-1.8661	0.0620279	0.158684	-0.477295	294.058	0.217058	-2.19893	0.027883	0.0892709	CDS			AraC family transcriptional regulator	Transcriptional regulator, AraC family
	CJ015_00425		0.00867562	52.4933	0.341059	0.0254373	0.979706	0.992786	-0.865487	38.9233	0.343052	-2.5229	0.0116391	0.103173	-0.565729	50.5206	0.389152	-1.45375	0.146016	0.378065	-0.690999	33.4463	0.317776	-2.17448	0.0296688	0.074386	0.171723	52.8906	0.231286	0.742469	0.457803	0.694006	-0.0601815	24.9461	0.311524	-0.193184	0.846815	0.91941	0.0740928	44.6906	0.288058	0.257215	0.797013	0.885003	CDS			DMT family transporter	Permease of the drug/metabolite transporter (DMT) superfamily
	CJ015_00430		-0.940507	141.894	0.506132	-1.85823	0.0631369	0.227489	-1.71526	116.827	0.462271	-3.71051	0.000206844	0.00743997	-1.26356	146.077	0.567533	-2.2264	0.0259875	0.122401	-1.27985	100.097	0.529813	-2.41567	0.0157063	0.0451896	0.558462	76.4063	0.395711	1.41129	0.15816	0.374312	-0.355557	19.2302	0.523149	-0.679648	0.496727	0.667224	0.0283267	52.8434	0.600559	0.0471672	0.96238	0.982866	tRNA			tRNA-Asn	tRNA-Asn
	CJ015_00435	ptlH	0.190856	41.6323	0.259601	0.735187	0.462225	0.723252	-0.213462	34.5979	0.260816	-0.818437	0.413108	0.71125	-0.0560013	42.873	0.237803	-0.235495	0.813825	0.934678	-0.0569878	30.7431	0.23319	-0.244384	0.806934	0.879178	-0.163579	39.7923	0.245195	-0.667139	0.504683	0.730263	0.354355	39.7748	0.241531	1.46712	0.142343	0.289842	0.61841	61.8133	0.2314	2.67247	0.00752941	0.0315255	CDS			type IV secretion system protein PtlH	ATPase required for both assembly of type IV secretion complex and secretion of T-DNA complex, VirB11
	CJ015_00440	ptlG	0.147114	2.32851	0.525996	0.279686	0.779719	0.915804	0.925412	3.25546	0.444701	2.08097	0.0374362	0.205082	1.00842	3.48914	0.504541	1.99868	0.045643	0.179969	1.62218	3.27563	0.557927	2.90752	0.00364306	0.0133721	0.594542	2.50895	0.486767	1.22141	0.221931	NA	1.65323	10.3267	0.427924	3.86336	0.000111837	0.000985788	0.959054	8.37887	0.412264	2.32631	0.0200019	0.0693083	CDS			type IV secretion system protein VirB10	Inner membrane protein of type IV secretion of T-DNA complex, TonB-like, VirB10
	CJ015_00445	ptlF	0.0641647	18.2222	0.263155	0.243828	0.807364	0.928028	-0.490171	14.7905	0.288183	-1.7009	0.088962	0.339674	-0.552472	17.1529	0.276958	-1.99479	0.0460663	0.181212	0.137222	14.6704	0.279898	0.490258	0.623952	0.742908	0.45902	22.6298	0.293617	1.56333	0.117975	0.309015	1.51607	26.0006	0.302403	5.0134	5.34779e-07	7.4034e-06	1.57368	33.4273	0.305142	5.15722	2.50641e-07	3.52273e-06	CDS			type IV secretion system protein PtlF	Outer membrane and periplasm component of type IV secretion of T-DNA complex, has secretin-like domain, VirB9
	CJ015_00450	ptlE	-0.279406	26.8484	0.260803	-1.07133	0.284021	0.560058	-0.0346765	28.8668	0.260046	-0.133348	0.893918	0.966398	-0.247684	30.9264	0.227024	-1.091	0.275272	0.550777	-0.352668	20.8738	0.246426	-1.43113	0.152393	0.271197	0.248183	24.8996	0.284716	0.871684	0.383381	0.632536	0.549816	40.1586	0.291089	1.88882	0.0589157	0.15285	0.230688	36.0289	0.291302	0.791921	0.428407	0.623014	CDS			type IV secretion system peptidoglycanase PtlE	Inner membrane protein forms channel for type IV secretion of T-DNA complex, VirB8
	CJ015_00455	ptlI	0.324025	0.473763	0.530691	0.610572	0.541483	NA	-0.035576	0.0441687	0.262889	-0.135327	0.892353	NA	0.320838	0.297533	0.569538	0.56333	0.57321	0.794766	0.0679167	0.141746	0.71891	0.0944718	0.924734	0.952763	-0.162483	0.565919	0.433255	-0.375028	0.707639	NA	0.501839	0.519579	0.524649	0.956525	0.338807	NA	0.0866431	0.594979	0.600505	0.144284	0.885276	NA	CDS			type IV secretion system protein PtlI	Lipoprotein of type IV secretion complex that spans outer membrane and periplasm, VirB7
	CJ015_00460	ptlD	0.176957	8.42925	0.402571	0.439568	0.66025	0.850887	0.281879	8.58705	0.349124	0.807389	0.419443	0.714731	0.18577	9.89145	0.359729	0.516415	0.605565	0.818017	0.0716588	6.99679	0.388944	0.184239	0.853826	0.911538	0.284288	8.87498	0.433515	0.655775	0.511969	0.736175	0.816265	15.2838	0.342782	2.38129	0.017252	0.0615047	1.39142	22.199	0.341777	4.07114	4.67833e-05	0.000409231	CDS			type IV secretion system protein PtlD	hypothetical protein
	CJ015_00465	ptlC	-0.0218669	38.9017	0.257843	-0.0848069	0.932415	0.977094	-0.176734	35.1637	0.259114	-0.68207	0.495195	0.765136	-0.0840159	41.9426	0.253058	-0.332003	0.739887	0.896126	-0.15758	29.1568	0.230698	-0.68306	0.494569	0.637719	0.367366	44.7685	0.249443	1.47275	0.140819	0.348271	1.68847	78.5138	0.237557	7.10763	1.18053e-12	3.27845e-11	1.17305	80.8271	0.247486	4.73985	2.13875e-06	2.53461e-05	CDS			type IV secretion system protein PtlC	ATPase required for both assembly of type IV secretion complex and secretion of T-DNA complex, VirB4
	CJ015_00470	ptlB	-0.121461	4.08529	0.470469	-0.25817	0.796276	0.923268	-0.408779	3.54654	0.457666	-0.893182	0.37176	0.681266	-0.453691	4.48997	0.488963	-0.927864	0.353478	0.629684	0.309533	3.99068	0.496771	0.62309	0.533225	0.668842	-0.227303	2.36776	0.492944	-0.461113	0.644717	NA	1.30031	5.19671	0.526997	2.4674	0.0136098	0.0509264	0.999181	6.24786	0.476416	2.09729	0.0359681	0.107601	CDS			type IV secretion system protein PtlB	Inner membrane protein forms channel for type IV secretion of T-DNA complex, VirB3
	CJ015_00475	ptlA	0.179907	6.22995	0.442978	0.406131	0.684646	0.864207	0.140263	5.3958	0.42017	0.333825	0.738512	0.896805	0.170615	6.35214	0.433258	0.393794	0.693733	0.868768	0.521225	5.55977	0.45612	1.14274	0.253148	0.393977	0.474302	9.08735	0.39458	1.20204	0.229347	0.471186	0.942571	10.2169	0.403245	2.33746	0.0194152	0.0670348	0.85459	11.6358	0.373554	2.28773	0.0221532	0.0749825	CDS			type IV secretion system protein PtlA	Major pilus subunit of type IV secretion complex, VirB2
	CJ015_00480	ptxC	0.226948	17.9777	0.307262	0.738616	0.46014	0.721696	0.385511	18.9168	0.263484	1.46313	0.143432	0.439	0.426306	21.3989	0.2532	1.68367	0.0922447	0.287356	0.040993	13.7054	0.278428	0.14723	0.882951	0.931187	-0.151908	17.5862	0.3348	-0.453727	0.650025	0.825038	1.26924	42.3798	0.255942	4.95911	7.0818e-07	9.63041e-06	0.832075	44.8104	0.317973	2.61681	0.00887557	0.0362092	CDS			pertussis toxin binding subunit S3	Pertussis toxin subunit 3 precursor (PTX S3)
	CJ015_00485	ptxE	0.147984	1.48801	0.552536	0.267826	0.788833	NA	0.0846901	1.47041	0.477486	0.177366	0.859221	NA	0.13714	1.80285	0.541744	0.253145	0.800156	0.926662	-0.707495	0.832282	0.756658	-0.935026	0.349775	0.497512	0.124066	2.4784	0.500275	0.247995	0.804138	NA	1.44494	5.20072	0.52212	2.76745	0.00564962	0.0256985	1.15476	5.41722	0.497038	2.32328	0.0201639	0.06961	CDS			pertussis toxin binding subunit S5	Pertussis toxin subunit 5 precursor (PTX S5)
	CJ015_00490	ptxD	-0.0675898	3.81959	0.459136	-0.147211	0.882966	0.957776	0.0562929	3.32036	0.407689	0.138078	0.890179	0.964828	0.0553947	4.13059	0.435773	0.127118	0.898847	0.963497	-0.271856	2.60187	0.517578	-0.525246	0.599412	0.72358	0.337169	4.48675	0.468502	0.719675	0.471725	0.704496	1.25979	8.04512	0.430354	2.92732	0.00341892	0.0172442	-0.266709	4.88597	0.479281	-0.556478	0.577884	0.743849	CDS			pertussis toxin binding subunit S4	Pertussis toxin subunit 4 precursor (PTX S4)
	CJ015_00495	ptxB	-0.496473	13.5786	0.423083	-1.17347	0.240609	0.512378	-0.358115	12.5279	0.399113	-0.897277	0.369571	0.680134	0.0399691	17.1759	0.391283	0.102149	0.918638	0.971204	-0.127864	11.5535	0.397092	-0.322001	0.747452	0.836825	-0.0274432	8.89837	0.408319	-0.0672102	0.946414	0.976274	1.00415	15.4623	0.394787	2.54353	0.0109738	0.0426298	-0.0995307	18.3606	0.350451	-0.284007	0.776405	0.874371	CDS			pertussis toxin binding subunit S2	Pertussis toxin subunit 2 precursor (PTX S2)
	CJ015_00500	ptxA	0.340182	18.2016	0.341363	0.996542	0.318987	0.597214	-0.360311	13.8741	0.332562	-1.08344	0.278614	0.605511	-0.151348	17.8274	0.351625	-0.430424	0.666888	0.852162	-0.866497	10.222	0.378771	-2.28765	0.0221579	0.0589244	-0.378118	16.2315	0.332476	-1.13728	0.255423	0.502264	0.23659	12.7607	0.369382	0.640502	0.521846	0.68617	-0.0831819	18.2054	0.368161	-0.225939	0.821249	0.898893	CDS			pertussis toxin ADP-ribosyltransferase subunit S1	Pertussis toxin subunit 1 precursor (NAD-dependent ADP-ribosyltransferase) (EC 2.4.2.-)
	CJ015_00505		0.835442	19.1066	0.275407	3.03348	0.0024175	0.0208049	0.53208	16.2748	0.304002	1.75025	0.0800746	0.321129	0.218904	16.923	0.281012	0.778982	0.43599	0.701857	-0.615384	9.21088	0.308411	-1.99534	0.046006	0.10647	-0.188832	25.0834	0.268394	-0.703562	0.481706	0.711751	0.591315	30.3505	0.302395	1.95544	0.0505317	0.137185	0.905485	35.269	0.280747	3.22528	0.00125851	0.0073162	CDS			tripartite tricarboxylate transporter substrate binding protein	Tricarboxylate transport protein TctC
	CJ015_00510		-0.130814	10.5501	0.375153	-0.348696	0.727318	0.888263	0.0335237	9.16313	0.320127	0.10472	0.916598	0.973596	0.150602	11.4057	0.33031	0.455942	0.648431	0.841353	-0.0525285	7.62465	0.362756	-0.144804	0.884866	0.931741	0.285242	11.568	0.404961	0.704369	0.481203	0.711236	0.690573	14.1849	0.335251	2.05987	0.0394111	0.113341	0.206264	15.1356	0.344125	0.599385	0.548916	0.723828	CDS			reductase	putative reductase
	CJ015_00515		-0.529694	3.918	0.468995	-1.12942	0.258719	0.531206	-0.328628	3.74745	0.433508	-0.758067	0.448411	0.734685	-0.688917	4.1448	0.473729	-1.45424	0.145879	0.377937	-0.602397	2.87898	0.553363	-1.08861	0.276326	0.420996	-0.0283942	2.9274	0.489499	-0.0580066	0.953743	0.979805	0.154164	3.13669	0.527995	0.29198	0.770302	NA	0.424481	3.21554	0.533052	0.796322	0.425845	NA	CDS			glutaredoxin family protein	putative glutaredoxin
	CJ015_00520		0.0412676	33.3909	0.464769	0.0887917	0.929247	0.976726	-0.787603	24.8824	0.418981	-1.87981	0.0601346	0.275137	-0.617603	31.3253	0.517425	-1.19361	0.232631	0.501232	-0.571416	21.7352	0.490602	-1.16472	0.244131	0.383145	0.188889	31.4764	0.286096	0.660228	0.509108	0.733731	0.9117	19.2279	0.325236	2.8032	0.00505984	0.0234431	0.683336	30.204	0.366805	1.86294	0.0624706	0.163322	CDS			CoA transferase	Mesaconyl-CoA C1-C4 CoA transferase
	CJ015_00525		0.20282	9.93556	0.358626	0.565548	0.571701	0.795424	0.183918	9.49528	0.324673	0.566471	0.571074	0.814138	0.551982	13.1211	0.315926	1.74719	0.0806052	0.264197	0.0177352	8.02066	0.347498	0.051037	0.959296	0.974811	-0.238533	9.96307	0.384478	-0.620406	0.534991	0.752611	-0.0948175	11.9515	0.364447	-0.260168	0.794734	0.89055	-0.0204474	20.7783	0.322332	-0.0634359	0.949419	0.977188	CDS			tripartite tricarboxylate transporter substrate binding protein	putative exported protein
	CJ015_00530		0.672968	5.54326	0.401074	1.67791	0.0933638	0.292472	0.115278	3.8479	0.427563	0.269617	0.787455	0.921684	0.242624	5.56962	0.409496	0.592493	0.553521	0.78033	0.845622	5.10336	0.401256	2.10744	0.0350798	0.0856634	-0.180425	6.49708	0.406326	-0.444039	0.657014	0.827551	0.460396	5.09983	0.5195	0.88623	0.375494	0.5566	0.749013	10.195	0.392882	1.90646	0.0565906	0.151412	CDS			CoA transferase	Mesaconyl-CoA C1-C4 CoA transferase
	CJ015_00535		0.416411	4.59274	0.454812	0.915566	0.359894	0.634061	0.370358	3.55973	0.411208	0.900659	0.36777	0.679188	-0.0193439	3.74615	0.4497	-0.0430151	0.96569	0.985281	1.00331	4.68615	0.472	2.12565	0.0335323	0.0827459	-0.774291	4.00716	0.486266	-1.59232	0.111313	0.297134	0.106925	5.36663	0.501785	0.21309	0.831257	0.911403	0.569246	5.66523	0.460577	1.23594	0.216481	0.3986	CDS		d	hypothetical protein	no significant database hits
	CJ015_00540		0.382681	15.2565	0.297249	1.28741	0.197951	0.461488	0.144099	13.0752	0.33761	0.42682	0.66951	0.859828	0.280213	16.3104	0.303895	0.922072	0.356491	0.633373	0.62198	14.2815	0.267063	2.32896	0.0198612	0.0540111	0.315884	20.3919	0.287833	1.09746	0.272442	0.524846	0.329751	18.5382	0.446592	0.738371	0.460289	0.634739	0.305216	25.287	0.338927	0.900536	0.367835	0.562988	CDS			rhodanese-like domain-containing protein	Rhodanese-related sulfurtransferase
	CJ015_00545		-0.127951	147.302	0.372431	-0.343556	0.73118	0.890585	-0.224026	133.516	0.306097	-0.731879	0.464242	0.743161	-0.415337	151.077	0.377372	-1.1006	0.27107	0.545382	-0.450641	103.875	0.321419	-1.40203	0.160905	0.281854	0.450754	148.026	0.258802	1.74169	0.081562	0.244507	0.627927	156.11	0.227794	2.75656	0.00584135	0.0262207	0.616364	173.562	0.24179	2.54917	0.0107979	0.0424366	CDS			IclR family transcriptional regulator	Transcriptional regulator, IclR family
	CJ015_00550	trxB_1	0.331501	18.8168	0.305642	1.08461	0.278096	0.55407	-0.808314	12.4232	0.338418	-2.38851	0.016917	0.130607	-0.594942	16.1108	0.387466	-1.53547	0.124669	0.345	-0.238847	12.0346	0.342941	-0.696468	0.486136	0.629962	0.166417	22.0094	0.274914	0.605343	0.544951	0.758093	0.919231	12.6716	0.37778	2.43325	0.0149641	0.0547495	0.627214	18.276	0.347158	1.80671	0.0708073	0.178275	CDS			thioredoxin-disulfide reductase	Thioredoxin reductase (EC 1.8.1.9)
	CJ015_00555		0.247548	220.674	0.304009	0.814279	0.415485	0.684833	-0.262246	177.003	0.248316	-1.0561	0.290924	0.61808	-0.00764497	225.359	0.286936	-0.0266434	0.978744	0.99078	0.107905	168.846	0.261417	0.412768	0.679777	0.783882	-0.27414	210.236	0.210209	-1.30413	0.192188	0.423917	0.22296	187.953	0.277897	0.802313	0.422372	0.600967	0.464947	307.868	0.253827	1.83175	0.0669887	0.171185	CDS			LysR substrate-binding domain-containing protein	putative LysR-family transcriptional regulator
	CJ015_00560		-0.359625	20.382	0.347602	-1.03459	0.300861	0.577523	-0.35868	19.4958	0.304498	-1.17794	0.238821	0.566239	-0.224973	24.26	0.288695	-0.779274	0.435818	0.701857	0.0256168	18.8108	0.247047	0.103692	0.917414	0.948126	0.610552	22.1123	0.332583	1.83579	0.0663887	0.212102	0.538177	23.8921	0.334923	1.60687	0.108083	0.238219	0.626707	35.0593	0.276347	2.26783	0.0233398	0.0779686	CDS			amidohydrolase family protein	N-formylglutamate deformylase (EC 3.5.1.68)
	CJ015_00565		0.238014	21.8959	0.426876	0.557572	0.577136	0.800762	-0.288162	16.4583	0.376203	-0.765976	0.443691	0.731575	-0.0910916	20.5643	0.352476	-0.258434	0.796072	0.924696	0.778125	20.5524	0.311213	2.5003	0.0124088	0.0370998	0.754468	32.9341	0.364753	2.06844	0.0385989	0.146853	1.10888	24.5377	0.310182	3.57495	0.000350301	0.00260046	0.57108	27.1361	0.309483	1.84527	0.0649978	0.167303	CDS			alpha/beta hydrolase	Hydrolases of the alpha/beta superfamily
	CJ015_00575		-0.0326259	415.201	0.161538	-0.20197	0.83994	0.942541	-0.0783392	377.762	0.130037	-0.602437	0.546883	0.796538	-0.185891	438.068	0.125194	-1.48482	0.137591	0.365718	0.314134	369.192	0.104959	2.99291	0.00276329	0.0106338	0.145763	417.807	0.211056	0.690638	0.489793	0.718405	0.198531	435.201	0.193432	1.02636	0.304724	0.487431	0.252999	523.263	0.145794	1.73532	0.082685	0.200556	CDS			DUF2007 domain-containing protein	FIG00433714: hypothetical protein
	CJ015_00580		-0.793746	641.476	0.397001	-1.99935	0.0455701	0.182049	-0.738958	609.018	0.327864	-2.25386	0.0242052	0.160152	-1.69962	625.994	0.229979	-7.39034	1.46454e-13	9.58053e-12	1.92603	1856.09	0.392489	4.90722	9.23763e-07	9.60836e-06	0.60568	577.135	0.466295	1.29892	0.193971	0.426016	1.05949	793.957	0.39921	2.65397	0.00795511	0.0333999	1.12478	637.107	0.527535	2.13215	0.0329943	0.100399	tRNA			tRNA-Thr	tRNA-Thr
	CJ015_00585	sspB	-0.00259056	497.712	0.212315	-0.0122015	0.990265	0.997157	-0.328289	424.127	0.254946	-1.28768	0.197856	0.516921	-0.328295	505.754	0.208202	-1.57681	0.114839	0.329813	-0.927377	299.412	0.177626	-5.22094	1.78014e-07	2.11409e-06	-0.176475	444.215	0.14821	-1.1907	0.233769	0.475796	0.206367	432.203	0.216364	0.953794	0.340188	0.521539	-0.285516	464.17	0.169929	-1.68021	0.0929172	0.218545	CDS			ClpXP protease specificity-enhancing factor	ClpXP protease specificity-enhancing factor / Stringent starvation protein B
	CJ015_00590	sspA	0.391509	419.892	0.197209	1.98525	0.0471167	0.186135	0.358387	387.177	0.206436	1.73607	0.0825506	0.326822	0.361077	460.297	0.235476	1.53339	0.12518	0.345601	-0.471925	252.077	0.150891	-3.12759	0.00176246	0.00728466	-0.00657231	466.894	0.206034	-0.0318991	0.974552	0.989797	0.166898	520.057	0.239068	0.698121	0.485102	0.65562	-0.429091	537.018	0.252725	-1.69786	0.0895345	0.212582	CDS			glutathione S-transferase N-terminal domain-containing protein	Stringent starvation protein A
	CJ015_00595	petC	0.0911989	1429.87	0.18506	0.492807	0.622149	0.830908	0.193098	1373.01	0.195778	0.986311	0.32398	0.645673	0.0976735	1585.67	0.183713	0.531665	0.594958	0.81222	-0.848189	855.907	0.151579	-5.59568	2.19758e-08	3.08648e-07	-0.215859	1323.05	0.138279	-1.56104	0.118513	0.310072	-0.253424	1508.15	0.157654	-1.60747	0.107951	0.238219	-0.362531	1718.54	0.164311	-2.20637	0.0273582	0.0882301	CDS			cytochrome c1	ubiquinol cytochrome C oxidoreductase, cytochrome C1 subunit
	CJ015_00600	petB	0.265598	1715.02	0.119316	2.22601	0.0260137	0.122526	0.269174	1599.06	0.112734	2.38769	0.0169548	0.130681	0.154557	1831.91	0.0940879	1.64268	0.100448	0.302695	-0.433371	1089.52	0.0805442	-5.38054	7.42618e-08	9.51969e-07	-0.355908	1626.54	0.146655	-2.42683	0.0152313	0.0752757	-0.172161	1859	0.174025	-0.989289	0.322522	0.505379	-0.267405	2091.82	0.161128	-1.65959	0.0969978	0.225156	CDS			cytochrome bc complex cytochrome b subunit	Ubiquinol--cytochrome c reductase, cytochrome B subunit (EC 1.10.2.2)
	CJ015_00605	petA	-0.204445	4704.92	0.162113	-1.26113	0.207262	0.472489	-0.099943	4517.71	0.140415	-0.71177	0.476607	0.752214	-0.304443	5080.52	0.11578	-2.6295	0.00855116	0.0538449	-0.615392	3247.6	0.114612	-5.36935	7.90202e-08	9.96301e-07	0.0224885	4167.12	0.188831	0.119093	0.905202	0.95971	-0.22691	4426.83	0.181168	-1.25249	0.210393	0.379761	-0.224356	4819.99	0.159123	-1.40995	0.158553	0.321305	CDS			ubiquinol-cytochrome c reductase iron-sulfur subunit	Ubiquinol-cytochrome C reductase iron-sulfur subunit (EC 1.10.2.2)
	CJ015_00610	mscL	-0.188549	1188.9	0.246136	-0.766037	0.443654	0.70783	0.11777	1206.27	0.258818	0.455031	0.649087	0.851711	-0.293373	1285.44	0.27522	-1.06596	0.286443	0.56568	0.0484433	1007.67	0.184254	0.262915	0.792616	0.870153	-0.0576427	1029.09	0.190044	-0.303312	0.761652	0.884663	0.0160034	1410.89	0.226219	0.0707426	0.943603	0.969542	0.214028	1432.08	0.162635	1.316	0.188174	0.361904	CDS			large conductance mechanosensitive channel protein MscL	Large-conductance mechanosensitive channel
	CJ015_00615		-0.169981	216.16	0.19425	-0.875065	0.381539	0.652335	0.0775749	214.879	0.153418	0.505645	0.613106	0.835763	0.0101839	251.661	0.214489	0.04748	0.962131	0.984069	-0.186514	169.619	0.154533	-1.20695	0.22745	0.363755	-0.493893	160.514	0.249275	-1.98131	0.047556	0.168253	-0.494937	206.884	0.285249	-1.7351	0.0827225	0.195364	-0.163481	277.963	0.278084	-0.587883	0.556611	0.729423	CDS			Nif3-like dinuclear metal center hexameric protein	FIG137478: Hypothetical protein YbgI
	CJ015_00620	degQ	0.384383	138.481	0.227295	1.69111	0.0908151	0.287405	0.0458344	117.038	0.196926	0.232749	0.815956	0.93598	0.176652	144.438	0.171197	1.03186	0.302136	0.581315	-0.0699457	96.4777	0.169162	-0.413483	0.679253	0.783471	-0.17169	145.995	0.205275	-0.836391	0.402935	0.648295	0.104145	139.09	0.194872	0.534427	0.593046	0.742314	0.27804	200.732	0.182933	1.5199	0.128536	0.277801	CDS			trypsin-like peptidase domain-containing protein	Outer membrane stress sensor protease DegS
	CJ015_00625		-0.0148335	84.6639	0.288908	-0.0513433	0.959052	0.984134	-0.605295	67.3933	0.286281	-2.11434	0.0344862	0.195609	-0.181068	91.5451	0.36687	-0.49355	0.621624	0.8277	-0.0625473	65.5886	0.244424	-0.255896	0.798031	0.87446	0.49791	92.641	0.194031	2.56614	0.0102837	0.0559054	0.899679	75.1418	0.206893	4.34852	1.37061e-05	0.000146601	0.360641	108.818	0.255114	1.41365	0.157464	0.320349	CDS			helix-turn-helix transcriptional regulator	Mobile element protein
	CJ015_00630	tatC	0.338248	496.36	0.130592	2.59012	0.00959418	0.0588081	-0.103927	405.678	0.130763	-0.794776	0.426744	0.720819	0.0332827	501.957	0.144101	0.230968	0.81734	0.936659	-0.172788	334.561	0.106947	-1.61564	0.106172	0.205129	-0.109289	520.696	0.116211	-0.940439	0.346993	0.600014	0.0736303	437.501	0.109434	0.672825	0.501058	0.669831	0.0646579	606.395	0.167654	0.385663	0.699746	0.825232	CDS			twin-arginine translocase subunit TatC	Twin-arginine translocation protein TatC
	CJ015_00635	tatB	0.196449	286.375	0.238165	0.824846	0.409459	0.680196	0.176699	264.973	0.228906	0.771926	0.440158	0.728504	0.250088	321.461	0.228252	1.09567	0.273224	0.548311	-0.373622	188.138	0.190201	-1.96435	0.0494897	0.112697	0.0252606	301.112	0.182906	0.138107	0.890156	0.953406	-0.267826	288.493	0.18022	-1.4861	0.137252	0.282218	-0.541616	350.799	0.146747	-3.69082	0.000223531	0.00163309	CDS			Sec-independent protein translocase protein TatB	Twin-arginine translocation protein TatB
	CJ015_00640	tatA	0.0512264	2278.65	0.189601	0.27018	0.787022	0.91905	0.427116	2413.03	0.200242	2.133	0.0329244	0.190723	0.164924	2612.93	0.181496	0.908692	0.363513	0.639329	-0.485706	1520.33	0.102832	-4.72331	2.32035e-06	2.21685e-05	-0.294733	2014.51	0.212187	-1.38903	0.164825	0.383953	-0.615285	2611.36	0.218025	-2.82209	0.00477117	0.02233	-0.442915	2831.88	0.218038	-2.03136	0.0422184	0.121145	CDS			Sec-independent protein translocase subunit TatA	Twin-arginine translocation protein TatA
	CJ015_00645		0.218916	515.04	0.292507	0.748412	0.454211	0.716769	0.0700748	455.911	0.268226	0.261253	0.793897	0.92588	0.0451561	539.068	0.283751	0.15914	0.873559	0.954774	-0.00521541	380.253	0.238595	-0.0218588	0.982561	0.986031	-0.247698	495.837	0.171267	-1.44627	0.148101	0.361433	-0.176612	486.539	0.157952	-1.11814	0.263508	0.441414	-0.13778	609.797	0.131588	-1.04706	0.295072	0.489486	CDS			histidine triad nucleotide-binding protein	FIG146285: Diadenosine tetraphosphate (Ap4A) hydrolase and other HIT family hydrolases
	CJ015_00650	hisE	0.387822	154.325	0.275668	1.40684	0.159474	0.40884	0.378014	144.682	0.258166	1.46423	0.143131	0.438468	0.417231	172.213	0.267703	1.55856	0.119101	0.335053	0.43134	125.165	0.183672	2.34843	0.0188528	0.0518396	0.295663	189.103	0.222409	1.32937	0.183726	0.413361	0.408527	213.766	0.268636	1.52074	0.128325	0.267924	0.181029	251.549	0.244612	0.740068	0.459259	0.651842	CDS			phosphoribosyl-ATP diphosphatase	Phosphoribosyl-ATP pyrophosphatase (EC 3.6.1.31)
	CJ015_00655	hisI	0.487955	158.884	0.192155	2.53939	0.0111047	0.0654968	0.191553	134.136	0.210848	0.90849	0.363619	0.675503	0.220562	162.672	0.229015	0.963093	0.335501	0.611063	0.609446	136.052	0.144584	4.21517	2.49593e-05	0.000190071	0.241723	198.971	0.164331	1.47095	0.141304	0.349283	0.472329	187.404	0.178061	2.65262	0.00798693	0.0334739	0.380694	235.822	0.203335	1.87224	0.0611727	0.160984	CDS			phosphoribosyl-AMP cyclohydrolase	Phosphoribosyl-AMP cyclohydrolase (EC 3.5.4.19)
	CJ015_00660	hisF	0.524712	438.929	0.221989	2.36369	0.018094	0.094542	0.148231	358.798	0.195144	0.759599	0.447494	0.73388	0.430333	473.294	0.237552	1.81153	0.070059	0.241919	0.166359	309.995	0.140913	1.18058	0.237769	0.375847	0.0321503	516.852	0.187498	0.17147	0.863854	0.939134	0.23124	452.574	0.160613	1.43973	0.149944	0.301332	-0.00132402	652.174	0.156149	-0.00847921	0.993235	0.996397	CDS			imidazole glycerol phosphate synthase subunit HisF	Imidazole glycerol phosphate synthase cyclase subunit (EC 4.1.3.-)
	CJ015_00665	hisA	0.176323	747.384	0.191299	0.921712	0.356679	0.631655	0.234152	707.112	0.208541	1.12281	0.261517	0.589907	0.253613	847.159	0.2033	1.24748	0.212221	0.475839	0.481366	669.893	0.138432	3.47728	0.000506526	0.00253047	0.28006	840.79	0.13958	2.00644	0.0448094	0.161763	0.418337	990.121	0.167081	2.50379	0.0122869	0.0470065	0.156165	1147.17	0.157681	0.990382	0.321988	0.51931	CDS			1-(5-phosphoribosyl)-5-[(5-phosphoribosylamino)methylideneamino]imidazole-4-carboxamide isomerase	Phosphoribosylformimino-5-aminoimidazole carboxamide ribotide isomerase (EC 5.3.1.16)
	CJ015_00670	hisH	0.172162	419.001	0.264205	0.651623	0.514644	0.761972	0.241769	396.927	0.233446	1.03565	0.300365	0.625712	0.335898	488.414	0.205396	1.63537	0.101972	0.305332	0.345971	356.691	0.196978	1.75639	0.0790215	0.163877	0.0234981	426.864	0.191809	0.122507	0.902497	0.958283	0.0999579	493.459	0.146904	0.680428	0.496234	0.667187	-0.175835	607.826	0.213002	-0.825511	0.409081	0.60425	CDS			imidazole glycerol phosphate synthase subunit HisH	Imidazole glycerol phosphate synthase amidotransferase subunit (EC 2.4.2.-)
	CJ015_00675	hisB	0.0961786	1287.82	0.290162	0.331465	0.740293	0.893757	0.197062	1245.22	0.22854	0.862264	0.388542	0.693904	-0.259247	1290.19	0.234839	-1.10394	0.26962	0.543394	0.288222	1097.86	0.201938	1.42728	0.153499	0.272545	0.00280975	1271.89	0.220463	0.0127448	0.989831	0.994144	-0.339844	1329.74	0.241055	-1.40982	0.158593	0.313446	0.0781539	1369.45	0.206954	0.377639	0.705699	0.829916	CDS			imidazoleglycerol-phosphate dehydratase HisB	Imidazoleglycerol-phosphate dehydratase (EC 4.2.1.19)
	CJ015_00680	hisC_1	0.440339	556.849	0.115656	3.80732	0.000140479	0.00213252	-0.188854	427.69	0.118883	-1.58857	0.112158	0.388573	0.315482	595.466	0.139566	2.26044	0.0237939	0.114357	0.0839723	395.406	0.101143	0.830238	0.406404	0.554682	-0.177721	593.943	0.158037	-1.12455	0.26078	0.509317	0.0259153	438.416	0.153464	0.168869	0.8659	0.929502	-0.316686	712.292	0.145234	-2.18052	0.0292186	0.0922111	CDS			histidinol-phosphate transaminase	Histidinol-phosphate aminotransferase (EC 2.6.1.9)
	CJ015_00685	hisD	0.248645	624.729	0.14341	1.73381	0.0829527	0.272914	0.139682	560.455	0.138984	1.00502	0.314885	0.639017	0.393237	724.453	0.122638	3.20649	0.00134367	0.0126069	0.143997	482.486	0.0911698	1.57944	0.114235	0.21602	-0.111495	632.601	0.159179	-0.700437	0.483655	0.714132	-0.240253	600.188	0.160875	-1.49341	0.135329	0.27926	-0.168872	931.574	0.137555	-1.22767	0.219572	0.402156	CDS			histidinol dehydrogenase	Histidinol dehydrogenase (EC 1.1.1.23)
	CJ015_00690	hisG	0.0278964	574.656	0.146795	0.190037	0.84928	0.94546	0.221389	564.8	0.139631	1.58553	0.112847	0.389881	0.26352	683.637	0.119972	2.19651	0.0280555	0.129335	0.138262	472.606	0.0858054	1.61134	0.107105	0.206178	0.0763642	565.251	0.17425	0.438244	0.661209	0.830963	0.169009	717.61	0.174458	0.968764	0.332663	0.516008	0.105927	918.829	0.156794	0.675582	0.499306	0.68235	CDS			ATP phosphoribosyltransferase	ATP phosphoribosyltransferase (EC 2.4.2.17)
	CJ015_00695	murA_1	0.456615	740.899	0.165707	2.75556	0.00585912	0.0406103	0.141674	623.297	0.160966	0.880149	0.378779	0.68639	0.604108	861.935	0.103232	5.85195	4.85857e-09	1.80188e-07	0.435015	600.597	0.116317	3.73989	0.000184097	0.00108766	-0.0297053	837.859	0.200825	-0.147916	0.882409	0.94952	0.131065	763.879	0.228925	0.572525	0.566966	0.723137	-0.0641328	1248.2	0.173283	-0.370104	0.711305	0.832686	CDS			UDP-N-acetylglucosamine 1-carboxyvinyltransferase	UDP-N-acetylglucosamine 1-carboxyvinyltransferase (EC 2.5.1.7)
	CJ015_00700		0.372203	85.8308	0.20543	1.81183	0.0700132	0.243182	0.234977	74.5601	0.177413	1.32446	0.185349	0.502299	0.323545	91.5518	0.173056	1.8696	0.06154	0.2216	0.643908	75.8926	0.154666	4.16321	3.13801e-05	0.000230521	0.0955015	101.758	0.239019	0.399556	0.689483	0.847043	0.435416	108.048	0.193712	2.24775	0.0245919	0.080176	0.192468	131.687	0.216877	0.887453	0.374835	0.569918	CDS			BolA family transcriptional regulator	YrbA protein
	CJ015_00705		0.118875	542.512	0.268002	0.443561	0.65736	0.849905	0.211113	520.3	0.256428	0.823286	0.410345	0.709532	-0.0204204	575.467	0.253386	-0.08059	0.935768	0.973461	0.100898	429.352	0.201528	0.500663	0.616608	0.738827	-0.218845	509.955	0.192186	-1.13871	0.254822	0.501593	-0.0923823	615.859	0.236531	-0.390571	0.696114	0.820948	-0.164125	637.88	0.227099	-0.722704	0.469862	0.65938	CDS			ABC transporter permease	ABC-type multidrug transport system, permease component
	CJ015_00710		0.120112	2063.89	0.19891	0.603851	0.545943	0.778994	0.323291	2049.71	0.248589	1.30051	0.193428	0.511398	0.220491	2353.2	0.222149	0.992534	0.320937	0.599682	-0.222611	1460.7	0.161774	-1.37606	0.168803	0.290802	0.00327038	2073.55	0.124885	0.026187	0.979108	0.991584	-0.323211	2320.72	0.197767	-1.6343	0.102196	0.228256	-0.0548907	2948.92	0.172256	-0.318658	0.749986	0.856094	CDS			ABC transporter ATP-binding protein	ABC-type multidrug transport system, ATPase component
	CJ015_00715		0.104964	749.863	0.192337	0.545731	0.585251	0.806939	0.510132	795.104	0.216908	2.35183	0.0186811	0.138688	0.455475	925.715	0.170966	2.66413	0.00771881	0.0494473	0.784648	782.29	0.157525	4.9811	6.3225e-07	6.77142e-06	0.51529	917.482	0.187933	2.74189	0.00610876	0.0375485	0.442034	1277.09	0.216087	2.04563	0.0407928	0.116443	0.270922	1447.69	0.231685	1.16935	0.242261	0.430541	CDS			ABC transporter substrate-binding protein	Uncharacterized ABC transporter, auxiliary component YrbC
	CJ015_00720		-0.0141376	389.473	0.210836	-0.067055	0.946538	0.981483	0.292481	397.208	0.230227	1.2704	0.203941	0.523389	0.389279	488.087	0.194284	2.00366	0.0451068	0.178833	0.456354	366.72	0.183293	2.48975	0.0127832	0.0380979	0.307287	408.67	0.133078	2.30908	0.020939	0.0958576	0.116749	508.997	0.15564	0.750121	0.453182	0.628321	-0.0161222	658.902	0.156034	-0.103325	0.917705	0.961172	CDS			VacJ family lipoprotein	Nucleoside ABC transporter, periplasmic nucleoside-binding protein
	CJ015_00725	mlaD	0.222587	529.513	0.170386	1.30637	0.191427	0.453392	0.101936	472.097	0.134719	0.756653	0.449258	0.735034	0.102561	564.249	0.160553	0.638798	0.522954	0.764494	0.631756	497.899	0.142768	4.42506	9.64156e-06	8.06213e-05	0.338058	623.365	0.154437	2.18897	0.0285992	0.118777	0.811572	738.836	0.130878	6.201	5.61059e-10	1.21431e-08	0.53161	848.911	0.220882	2.40675	0.016095	0.0585158	CDS			outer membrane lipid asymmetry maintenance protein MlaD	Uncharacterized ABC transporter, periplasmic component YrbD
	CJ015_00730		0.434875	504.797	0.182103	2.38807	0.0169373	0.0904493	0.114266	423.026	0.182292	0.626832	0.53077	0.789253	0.320872	536.925	0.172437	1.8608	0.062772	0.224492	0.210972	375.764	0.137027	1.53963	0.12365	0.229265	-0.0201521	572.211	0.132704	-0.151857	0.879299	0.947982	0.23231	531.666	0.132156	1.75784	0.0787739	0.188358	0.0939352	738.046	0.149696	0.627508	0.530327	0.70905	CDS			lipid asymmetry maintenance ABC transporter permease subunit MlaE	Uncharacterized ABC transporter, permease component YrbE
	CJ015_00735		0.0210325	825.242	0.139274	0.151016	0.879963	0.957447	-0.0150392	758.215	0.122467	-0.122802	0.902264	0.969547	0.149153	950.555	0.116661	1.27851	0.201068	0.461381	0.267036	719.882	0.0823918	3.24105	0.00119091	0.0052162	0.330796	904.54	0.149761	2.20882	0.0271872	0.114517	0.20733	896.503	0.104584	1.98242	0.0474325	0.131093	0.137372	1245.86	0.137094	1.00203	0.316328	0.512574	CDS			ABC transporter ATP-binding protein	putative ABC transporter, ATP-binding protein
	CJ015_00740		-0.275115	837.262	0.164104	-1.67647	0.0936467	0.292944	-0.130796	807.118	0.151267	-0.864672	0.387219	0.693705	-0.392757	900.683	0.149761	-2.62255	0.00872732	0.0546618	-0.0387769	699.667	0.124591	-0.311234	0.755623	0.841954	-0.018166	701.934	0.165616	-0.109687	0.912658	0.960659	0.229861	906.21	0.142003	1.61871	0.10551	0.234181	0.631487	1132.52	0.141288	4.46952	7.83966e-06	8.50372e-05	CDS			tripartite tricarboxylate transporter substrate binding protein	Tricarboxylate transport protein TctC
	CJ015_00745		-0.132187	2009.22	0.137332	-0.962531	0.335783	0.613768	-0.0517641	1909.78	0.177657	-0.291371	0.770768	0.914123	-0.164653	2204.69	0.155422	-1.05939	0.289422	0.567754	-0.0128578	1640.57	0.121753	-0.105606	0.915895	0.947819	0.310531	2039.15	0.123353	2.51741	0.011822	0.0622852	0.655602	2671.92	0.182396	3.59439	0.000325152	0.00246133	0.822859	3371.44	0.189201	4.34912	1.36684e-05	0.000139098	CDS			outer membrane beta-barrel protein	Outer membrane protein W precursor
	CJ015_00750	gltD	-0.168452	920.084	0.223999	-0.75202	0.452039	0.715291	-0.073043	877.798	0.248907	-0.293455	0.769174	0.913364	-0.286212	987.049	0.228758	-1.25116	0.210877	0.47387	-0.236527	704.511	0.17615	-1.34276	0.179349	0.30516	-0.0542234	799.27	0.144405	-0.375496	0.707292	0.858156	-0.207383	870.949	0.137462	-1.50866	0.131386	0.273078	-0.131171	968.051	0.152552	-0.859843	0.389876	0.58717	CDS			glutamate synthase subunit beta	Glutamate synthase [NADPH] small chain (EC 1.4.1.13)
	CJ015_00755	gltB	-0.103633	1457.93	0.251661	-0.411797	0.680488	0.863198	-0.0509061	1376.56	0.232127	-0.219303	0.826414	0.94069	-0.100649	1615.37	0.268389	-0.375013	0.707651	0.87827	0.189953	1272.14	0.209961	0.904706	0.365621	0.513819	-0.191459	1239.84	0.149068	-1.28437	0.199011	0.433368	-0.378464	1306.96	0.131257	-2.88338	0.00393431	0.0192335	-0.438698	1558.33	0.164847	-2.66124	0.00778545	0.0325099	CDS			glutamate synthase-related protein	Glutamate synthase [NADPH] large chain (EC 1.4.1.13)
	CJ015_00760		0.189425	1495.26	0.260003	0.728549	0.466278	0.726402	0.26296	1433.24	0.251457	1.04575	0.295678	0.622276	0.120059	1624.36	0.266592	0.450346	0.652461	0.843792	0.663957	1452.3	0.206786	3.21084	0.00132349	0.00571685	0.00250653	1554.09	0.176334	0.0142147	0.988659	0.994144	0.177021	1887.86	0.177551	0.997019	0.318755	0.501668	0.260616	2203.51	0.153818	1.69431	0.0902056	0.214024	CDS			hypothetical protein	Transposase and inactivated derivatives
	CJ015_00765		-0.140335	517.001	0.20784	-0.675204	0.499546	0.750454	0.125317	516.468	0.226334	0.553683	0.579796	0.817991	0.0401047	599.849	0.196607	0.203984	0.838366	0.944769	-0.0226872	419.691	0.162869	-0.139298	0.889215	0.935262	-0.105116	450.906	0.210138	-0.500224	0.616917	0.804485	-0.160557	565.784	0.200583	-0.800451	0.42345	0.601509	-0.286206	652.861	0.158618	-1.80438	0.0711723	0.178803	CDS			S-(hydroxymethyl)glutathione dehydrogenase/class III alcohol dehydrogenase	S-(hydroxymethyl)glutathione dehydrogenase (EC 1.1.1.284)
	CJ015_00770	fghA	0.0188909	377.628	0.189391	0.0997455	0.920546	0.973756	0.31614	385.248	0.205312	1.5398	0.123608	0.408886	0.420551	475.208	0.164006	2.56425	0.01034	0.061947	-0.0341357	293.368	0.13744	-0.248369	0.803849	0.877147	-0.286717	327.567	0.139602	-2.05382	0.0399928	0.150058	-0.487417	408.651	0.175899	-2.77101	0.00558822	0.0255066	-0.304954	590.45	0.151476	-2.01322	0.0440918	0.125239	CDS			S-formylglutathione hydrolase	S-formylglutathione hydrolase (EC 3.1.2.12)
	CJ015_00775		-0.130506	109.571	0.249786	-0.522471	0.601342	0.820755	-0.406062	94.4997	0.230309	-1.76312	0.0778803	0.315052	-0.270856	117.518	0.216262	-1.25245	0.210407	0.473331	-0.155906	86.3774	0.181048	-0.861131	0.389166	0.538359	-0.444574	86.295	0.237787	-1.86963	0.0615347	0.201904	-0.687221	70.453	0.217974	-3.15277	0.00161732	0.00930815	-0.652122	99.2421	0.263003	-2.47952	0.0131559	0.0500588	CDS			hypothetical protein	hypothetical protein
	CJ015_00780	rpoH	-0.418345	8067	0.472551	-0.88529	0.376	0.64789	0.300811	9656.52	0.430044	0.69949	0.484246	0.755515	0.040859	10366.8	0.477642	0.0855431	0.93183	0.973388	0.413483	8546.92	0.473652	0.872968	0.38268	0.531111	0.349985	6637.75	0.156726	2.23311	0.025542	0.109533	0.067048	12475.5	0.189869	0.353128	0.723992	0.841979	0.373074	13802.2	0.187703	1.98757	0.046859	0.131671	CDS			RNA polymerase sigma factor RpoH	RNA polymerase sigma factor RpoH
	CJ015_00785		-0.862137	154.653	0.223256	-3.86165	0.000112624	0.0017981	-0.176363	170.758	0.242775	-0.726445	0.467566	0.74513	-0.816106	174.693	0.214835	-3.79876	0.00014542	0.00200271	0.44274	179.077	0.149397	2.96351	0.0030415	0.0115621	-0.120222	91.9172	0.246524	-0.487669	0.625784	0.811077	-0.480585	150.422	0.253363	-1.89682	0.0578514	0.151016	0.210741	149.323	0.255617	0.824438	0.409691	0.604649	CDS			phosphodiesterase	3',5'-cyclic-nucleotide phosphodiesterase (EC 3.1.4.17)
	CJ015_00790		-0.354851	534.483	0.141668	-2.5048	0.0122521	0.07012	-0.597882	467.274	0.1553	-3.84984	0.000118195	0.00530388	-0.678381	550.186	0.129186	-5.25122	1.51098e-07	4.16183e-06	0.698326	610.657	0.120786	5.78152	7.4028e-09	1.12021e-07	-0.0307145	435.802	0.14793	-0.207628	0.835519	0.925546	-0.00952942	390.255	0.153297	-0.062163	0.950433	0.97345	0.0823207	486.329	0.146222	0.562985	0.573445	0.740915	CDS			cation:proton antiporter	putative sodium/hydrogen exchanger family
	CJ015_00795		-0.430318	325.404	0.194207	-2.21577	0.0267074	0.124027	0.244907	364.483	0.191782	1.27701	0.2016	0.521127	-0.0595064	397.24	0.189831	-0.31347	0.753924	0.900347	-0.15861	273.243	0.148082	-1.07109	0.284128	0.428843	-0.394747	223.828	0.16233	-2.43176	0.0150256	0.0744016	-0.432954	388.099	0.116697	-3.71006	0.000207211	0.00167001	-0.129052	438.237	0.189719	-0.680227	0.49636	0.680784	CDS			NUDIX domain-containing protein	NTP pyrophosphohydrolases including oxidative damage repair enzymes
	CJ015_00800	coxB	-0.581281	2492.11	0.278129	-2.08996	0.036621	0.156466	-0.0660573	2644.66	0.259936	-0.254129	0.799396	0.929043	-0.401793	2868.85	0.277086	-1.45007	0.147039	0.379274	-0.746797	1820.02	0.244753	-3.05122	0.00227911	0.00909125	0.157939	1902.19	0.22419	0.704486	0.48113	0.711236	-0.470158	2410.14	0.23843	-1.97189	0.0486217	0.132867	-0.345385	2462.43	0.177165	-1.94951	0.051234	0.140785	CDS			cytochrome c oxidase subunit II	Cytochrome c oxidase polypeptide II (EC 1.9.3.1)
	CJ015_00805	ctaD_1	-0.319847	1599.4	0.186747	-1.71273	0.0867625	0.279436	0.324392	1788.91	0.171455	1.892	0.0584906	0.268709	0.0629105	1963.88	0.179	0.351456	0.725246	0.887249	-1.17333	993.117	0.132701	-8.84192	9.40864e-19	4.04917e-17	-0.842868	1029.22	0.156168	-5.3972	6.76874e-08	1.50743e-06	-1.20019	1615.01	0.114619	-10.4711	1.17212e-25	5.68786e-24	-1.08032	1730.1	0.173476	-6.2275	4.73935e-10	9.4993e-09	CDS			cytochrome c oxidase subunit I	Cytochrome c oxidase polypeptide I (EC 1.9.3.1)
	CJ015_00810		0.0952931	246.777	0.367636	0.259205	0.795477	0.923268	0.256144	244.707	0.306879	0.834673	0.403902	0.705081	0.0428422	268.429	0.298456	0.143546	0.885859	0.958162	0.0192578	189.638	0.302352	0.0636934	0.949214	0.968112	0.124632	257.371	0.362877	0.343457	0.731255	0.869861	-0.379996	263.461	0.395216	-0.961488	0.336307	0.519295	-0.315592	290.64	0.2519	-1.25285	0.210261	0.391164	CDS			cytochrome oxidase small assembly protein	hypothetical protein
	CJ015_00815		-0.116561	170.56	0.294315	-0.396041	0.692075	0.867867	0.374839	184.184	0.279866	1.33935	0.180455	0.496369	0.181153	206.677	0.281962	0.642475	0.520565	0.761921	-0.481519	118.481	0.271335	-1.77463	0.0759592	0.158649	-0.213794	142.412	0.264972	-0.806853	0.419751	0.663826	-0.671713	190.639	0.336239	-1.99773	0.0457464	0.127735	-0.452933	226.089	0.335635	-1.34948	0.177183	0.347433	CDS			DUF2970 domain-containing protein	Probable transmembrane protein
	CJ015_00820	ctaE	-0.147571	1032.2	0.164975	-0.894501	0.371054	0.64513	0.134124	1039.68	0.160274	0.836846	0.402679	0.704441	-0.094448	1158.33	0.163071	-0.579182	0.562466	0.787052	-0.757089	676.918	0.12742	-5.94166	2.82145e-09	4.56394e-08	-0.653187	757.417	0.150227	-4.34799	1.37392e-05	0.000205642	-0.924911	925.011	0.172598	-5.35874	8.38021e-08	1.34141e-06	-0.870402	1005.69	0.142207	-6.12067	9.31849e-10	1.82386e-08	CDS			cytochrome c oxidase subunit 3	Cytochrome c oxidase polypeptide III (EC 1.9.3.1)
	CJ015_00825		-0.322738	373.98	0.190156	-1.69723	0.0896534	0.285403	-0.639421	323.644	0.258451	-2.47405	0.013359	0.112022	-0.730842	379.561	0.197336	-3.70353	0.000212618	0.0027895	-0.491436	275.229	0.111296	-4.41559	1.00735e-05	8.3637e-05	0.133166	323.36	0.191994	0.693595	0.487936	0.716822	0.161225	279.018	0.300768	0.536043	0.591929	0.741318	-0.038246	310.248	0.203498	-0.187943	0.850921	0.919106	CDS			twin transmembrane helix small protein	Probable transmembrane protein
	CJ015_00830		0.0515291	143.97	0.218947	0.23535	0.813937	0.931191	-0.230536	123.84	0.249055	-0.925641	0.354633	0.668258	-0.0019364	158.102	0.233331	-0.00829895	0.993378	0.996846	-0.59351	93.3718	0.21998	-2.69802	0.0069753	0.0231245	-0.239087	128.353	0.185447	-1.28925	0.197312	0.431298	-0.375953	108.624	0.208376	-1.8042	0.0711992	0.175242	-0.509606	155.137	0.245209	-2.07825	0.0376865	0.111496	CDS			SURF1 family protein	Cytochrome oxidase biogenesis protein Surf1, facilitates heme A insertion
	CJ015_00835		0.304626	132.494	0.158129	1.92644	0.0540499	0.204454	0.200312	118.649	0.175471	1.14157	0.253634	0.582291	0.322245	147.443	0.162305	1.98542	0.0470974	0.184243	-0.189155	89.449	0.142252	-1.32971	0.183612	0.310089	-0.233609	131.138	0.164785	-1.41766	0.15629	0.372541	0.146959	148.277	0.162227	0.905882	0.364998	0.54578	-0.227399	180.638	0.164043	-1.38622	0.165681	0.330073	CDS			hypothetical protein	hypothetical protein in Cytochrome oxidase biogenesis cluster
	CJ015_00840		0.233452	125.652	0.167568	1.39318	0.163566	0.415875	-0.228403	104.46	0.141453	-1.61469	0.106378	0.377891	0.053728	133.149	0.20724	0.259255	0.795439	0.924696	-0.413702	81.7416	0.173896	-2.37902	0.0173587	0.0486146	0.0675179	136.696	0.190756	0.35395	0.723376	0.865498	0.0207434	107.127	0.172922	0.119958	0.904516	0.94779	-0.0204285	157.559	0.259061	-0.078856	0.937147	0.971061	CDS			COX15/CtaA family protein	Heme A synthase, cytochrome oxidase biogenesis protein Cox15-CtaA
	CJ015_00845		-0.468445	708.041	0.173248	-2.70389	0.00685327	0.04559	-0.199097	701.215	0.164146	-1.21293	0.225158	0.551977	-0.268649	822.243	0.157858	-1.70183	0.0887865	0.280585	-0.365894	559.567	0.136402	-2.68248	0.00730794	0.0240067	-0.00742532	543.485	0.144421	-0.0514146	0.958995	0.98232	-0.5331	592.726	0.159402	-3.34438	0.000824679	0.00538495	-0.582207	707.78	0.173097	-3.36346	0.000769707	0.0047565	CDS			heme o synthase	Heme O synthase, protoheme IX farnesyltransferase (EC 2.5.1.-) COX10-CtaB
	CJ015_00850		-0.35212	727.005	0.258462	-1.36236	0.173083	0.427856	-0.244698	694.448	0.218442	-1.1202	0.262628	0.591413	-0.295397	815.922	0.237254	-1.24507	0.213107	0.477286	0.0073065	633.418	0.215048	0.033976	0.972896	0.981263	0.00595297	582.754	0.177852	0.0334714	0.973299	0.989677	0.0122031	679.165	0.173365	0.0703893	0.943884	0.969542	-0.0725184	806.897	0.212455	-0.341335	0.732852	0.846941	CDS			SCO family protein	Cytochrome oxidase biogenesis protein Sco1/SenC/PrrC, putative copper metallochaperone
	CJ015_00855		-0.291533	189.34	0.19697	-1.48009	0.13885	0.375292	-0.270952	176.31	0.20466	-1.32392	0.185531	0.502299	-0.627748	193.61	0.210805	-2.97786	0.00290264	0.023653	0.636162	209.317	0.17672	3.59982	0.000318433	0.00174302	0.234091	175.652	0.173645	1.3481	0.177627	0.405176	0.0982001	180.4	0.213989	0.458903	0.646304	0.783656	0.0260364	174.907	0.237103	0.10981	0.91256	0.958074	CDS			DUF3717 domain-containing protein	FIG00432453: hypothetical protein
	CJ015_00860		-0.125769	317.704	0.168794	-0.745106	0.456208	0.718967	-0.107339	295.694	0.199835	-0.537137	0.591173	0.822604	-0.0252226	361.679	0.185085	-0.136275	0.891604	0.960753	-0.0555273	256.755	0.139732	-0.397384	0.691084	0.793551	0.137139	303.975	0.144024	0.95219	0.341001	0.595654	-0.390795	275.284	0.187975	-2.07897	0.0376199	0.109487	0.0561068	427.534	0.15087	0.371888	0.709976	0.832398	CDS			glycine zipper 2TM domain-containing protein	Outer membrane lipoprotein
	CJ015_00865		-0.178782	365.143	0.173053	-1.0331	0.301555	0.57765	-0.292277	328.517	0.16467	-1.77493	0.0759101	0.31086	-0.286883	392.253	0.159341	-1.80044	0.0717914	0.24574	0.302116	340.237	0.136007	2.22133	0.0263285	0.067675	0.0895875	336.741	0.143136	0.625891	0.531386	0.749829	0.307136	360.692	0.144883	2.11989	0.034015	0.102222	0.292024	454.279	0.15588	1.87339	0.061014	0.16082	CDS			hypothetical protein	FIG00432130: hypothetical protein
	CJ015_00870	glmU	-0.240083	595.412	0.150505	-1.59518	0.110672	0.323084	-0.0336986	585.389	0.135117	-0.249404	0.803048	0.930807	-0.183449	670.734	0.136795	-1.34105	0.179905	0.42991	0.394653	584.777	0.11348	3.47774	0.000505655	0.00252881	0.10398	532.438	0.170692	0.609166	0.542414	0.757176	0.300926	715.457	0.157244	1.91375	0.0556521	0.146687	0.52665	887.032	0.167391	3.14622	0.00165396	0.00926456	CDS			bifunctional UDP-N-acetylglucosamine diphosphorylase/glucosamine-1-phosphate N-acetyltransferase GlmU	N-acetylglucosamine-1-phosphate uridyltransferase (EC 2.7.7.23) / Glucosamine-1-phosphate N-acetyltransferase (EC 2.3.1.157)
	CJ015_00875		0.326113	231.234	0.240789	1.35435	0.175625	0.432293	-0.274923	179.483	0.241691	-1.1375	0.255329	0.582588	0.00915462	233.142	0.229344	0.0399166	0.96816	0.986806	-0.124826	159.1	0.203053	-0.614747	0.538722	0.673725	-0.251645	232.282	0.215921	-1.16545	0.243838	0.487439	0.27722	194.651	0.261454	1.0603	0.289007	0.47062	0.382622	316.647	0.199239	1.92042	0.0548051	0.147663	CDS			MFS transporter	Uncharacterized transporter YebQ
	CJ015_00880		-0.228727	997.048	0.13478	-1.69704	0.0896894	0.285403	-0.19251	937.115	0.126865	-1.51745	0.129154	0.419037	-0.306042	1083.05	0.136641	-2.23974	0.0251075	0.11921	-0.421274	731.005	0.109868	-3.83436	0.000125893	0.000780135	-0.235423	788.521	0.122842	-1.91647	0.0553049	0.18733	-0.546564	796.205	0.137615	-3.9717	7.13618e-05	0.000646322	-0.375304	972.838	0.1304	-2.87809	0.00400089	0.0191199	CDS			UDP-glucose/GDP-mannose dehydrogenase family protein	UDP-glucose dehydrogenase (EC 1.1.1.22)
	CJ015_00885		-0.287459	273.082	0.14832	-1.9381	0.0526114	0.201538	-0.13184	263.451	0.152888	-0.862329	0.388507	0.693904	-0.0735855	321.559	0.12579	-0.584987	0.558556	0.783909	-0.672148	189.894	0.117023	-5.74374	9.26075e-09	1.36611e-07	-0.477293	193.743	0.165862	-2.87765	0.00400643	0.0266238	-0.507985	229.594	0.196951	-2.57924	0.00990169	0.0394868	-0.525052	305.429	0.179365	-2.92728	0.00341945	0.016752	CDS			glycosyltransferase family 4 protein	putative glycosyl transferases
	CJ015_00890		-0.840986	127.124	0.251294	-3.34663	0.000818011	0.00897486	-0.526787	126.135	0.245121	-2.14909	0.0316271	0.187181	-0.418703	155.233	0.238737	-1.75382	0.0794612	0.26199	-1.05673	91.9293	0.20488	-5.15779	2.49876e-07	2.91584e-06	-0.562807	63.3408	0.348348	-1.61565	0.106171	0.289272	-0.693295	85.1678	0.327275	-2.11839	0.0341423	0.102405	-0.466392	125.682	0.335861	-1.38864	0.164941	0.329739	CDS		a	AraC family transcriptional regulator	AraC-family transcriptional regulator
	CJ015_00895		0.497942	46.9422	0.377045	1.32064	0.186621	0.44631	-0.666546	30.3868	0.375268	-1.77618	0.0757026	0.3103	-1.03768	35.0268	0.372763	-2.78375	0.00537348	0.0377615	-0.294514	28.3793	0.406699	-0.724157	0.468969	0.61485	-1.36339	34.7071	0.371544	-3.66953	0.000242995	0.0025891	-1.66429	13.5227	0.377786	-4.40538	1.05596e-05	0.000114005	-0.14194	20.5657	0.363688	-0.390279	0.696331	0.823521	CDS			DMT family transporter	Permease of the drug/metabolite transporter (DMT) superfamily
	CJ015_00900		0.111778	188.297	0.233995	0.477695	0.632867	0.836476	0.166689	179.203	0.258979	0.643639	0.519809	0.782074	-0.256815	187.446	0.255088	-1.00677	0.314046	0.593781	-0.14351	137.86	0.209947	-0.683555	0.494256	0.637491	-0.528083	160.046	0.150634	-3.50573	0.000455363	0.00440926	-0.309742	192.823	0.195392	-1.58524	0.112912	0.246227	0.2258	212.043	0.175545	1.28628	0.198346	0.375052	CDS			molybdopterin-dependent oxidoreductase	Biotin sulfoxide reductase (EC 1.-.-.-) / Free methionine-(S)-sulfoxide reductase
	CJ015_00905		-0.0235383	49.2356	0.244564	-0.0962461	0.923325	0.975029	0.122493	49.0111	0.203919	0.600693	0.548045	0.796966	0.0175402	55.8039	0.241745	0.0725566	0.942159	0.976133	0.164187	43.1038	0.206102	0.796631	0.425665	0.572805	0.0277462	48.101	0.257621	0.107702	0.914232	0.960924	0.198122	64.3036	0.263054	0.753159	0.451354	0.626164	0.174655	70.979	0.230777	0.756816	0.44916	0.642653	CDS			helix-turn-helix domain-containing protein	Transcriptional regulator, IclR family
	CJ015_00910		-0.227276	10.1561	0.36619	-0.620651	0.534829	0.773589	0.125572	10.1952	0.334918	0.374935	0.707709	0.880668	-0.193964	11.9252	0.374053	-0.518546	0.604077	0.817605	-0.972915	6.69051	0.40147	-2.42338	0.0153769	0.0443987	-0.534091	6.47594	0.422059	-1.26544	0.205714	0.442116	0.0792479	11.3352	0.355998	0.222608	0.823841	0.907721	0.541652	14.7528	0.387556	1.39761	0.16223	0.32687	CDS			citryl-CoA lyase	Citrate synthase (si) (EC 2.3.3.1)
	CJ015_00915		0.745182	15.2244	0.335303	2.22241	0.0262555	0.122931	0.765429	14.8491	0.293804	2.60524	0.0091811	0.090639	0.597592	16.4425	0.315611	1.89344	0.0582989	0.214354	-0.648969	7.6685	0.364125	-1.78227	0.0747047	0.156939	-0.61592	16.173	0.319552	-1.92745	0.0539237	0.184276	0.237946	24.9248	0.271764	0.875563	0.381267	0.561727	0.0379725	24.8038	0.28668	0.132456	0.894624	0.946332	CDS			acetate--CoA ligase family protein	Protein acetyltransferase
	CJ015_00920		0.48672	6.17189	0.441417	1.10263	0.270188	0.545473	0.61169	6.29097	0.365591	1.67315	0.0942969	0.352285	0.541835	7.20566	0.386455	1.40206	0.160896	0.401709	-0.885417	3.0768	0.521704	-1.69716	0.0896658	0.1796	-0.204086	8.05633	0.419758	-0.486198	0.626827	0.811933	0.0739733	10.0919	0.391492	0.188952	0.85013	0.920246	0.205415	12.704	0.37153	0.55289	0.580339	0.745226	CDS			tripartite tricarboxylate transporter substrate binding protein	putative exported protein
	CJ015_00925		0.223862	28.0535	0.235921	0.948885	0.342679	0.619525	-0.00846942	24.052	0.235813	-0.0359159	0.971349	0.98991	0.173733	29.5568	0.221835	0.783164	0.433531	0.700291	-0.533513	17.0819	0.240994	-2.2138	0.0268425	0.0688003	-0.241004	27.3347	0.27557	-0.874565	0.38181	0.631556	0.517391	34.3547	0.268951	1.92374	0.0543875	0.144428	0.320321	43.5759	0.239501	1.33745	0.181076	0.352368	CDS			DNA alkylation response protein	Acyl-CoA dehydrogenase (EC 1.3.8.7)
	CJ015_00930		0.0605879	37.9054	0.224124	0.270332	0.786905	0.91905	-0.0324261	33.4432	0.218922	-0.148117	0.88225	0.962078	0.0133273	41.131	0.25576	0.0521085	0.958442	0.983104	-0.127099	27.8665	0.225212	-0.564354	0.572513	0.701583	-0.197435	35.1497	0.255365	-0.773148	0.439435	0.677533	0.386186	42.1956	0.236635	1.63199	0.102682	0.229009	0.48378	58.7606	0.265899	1.81941	0.0688485	0.174968	CDS			3-hydroxyacyl-CoA dehydrogenase NAD-binding domain-containing protein	Enoyl-CoA hydratase (EC 4.2.1.17) / Delta(3)-cis-delta(2)-trans-enoyl-CoA isomerase (EC 5.3.3.8) / 3-hydroxyacyl-CoA dehydrogenase (EC 1.1.1.35) / 3-hydroxybutyryl-CoA epimerase (EC 5.1.2.3)
	CJ015_00935		0.592275	13.4049	0.317984	1.86259	0.0625195	0.225792	0.323132	10.8935	0.324074	0.997095	0.318718	0.642421	0.436237	13.767	0.369899	1.17934	0.238263	0.50864	-0.131628	7.93073	0.349981	-0.376102	0.706841	0.805195	-0.729857	13.2021	0.340465	-2.14371	0.0320561	0.128912	-0.0625569	14.2653	0.330735	-0.189145	0.849979	0.920246	0.00660012	19.6381	0.356322	0.0185229	0.985222	0.992325	CDS			acetyl-CoA C-acyltransferase	3-ketoacyl-CoA thiolase (EC 2.3.1.16) @ Acetyl-CoA acetyltransferase (EC 2.3.1.9)
	CJ015_00940		-1.18248	51.2598	0.420206	-2.81405	0.00489221	0.0357456	-0.339948	56.8533	0.402821	-0.843918	0.398715	0.704086	-0.71694	62.3534	0.426898	-1.67942	0.0930707	0.289158	0.0453484	55.462	0.3782	0.119906	0.904558	0.943444	0.30946	27.6345	0.303178	1.02072	0.307387	0.562323	0.884818	75.6492	0.254728	3.47358	0.000513573	0.00361462	1.07112	78.4298	0.223373	4.79523	1.62489e-06	1.98168e-05	CDS			Lrp/AsnC family transcriptional regulator	Transcriptional regulator, AsnC family
	CJ015_00945	glmS	-1.43583	431.275	0.302867	-4.74078	2.129e-06	5.93812e-05	-0.0304193	543.763	0.354886	-0.0857158	0.931692	0.979564	-0.561538	560.01	0.305954	-1.83537	0.0664515	0.233746	0.272924	513.152	0.241262	1.13123	0.257957	0.398925	0.755551	259.518	0.181622	4.16001	3.18236e-05	0.000441887	0.365124	680.296	0.28786	1.26841	0.204652	0.372315	0.61395	635.428	0.130254	4.71349	2.43509e-06	2.84196e-05	CDS			glutamine--fructose-6-phosphate transaminase (isomerizing)	Glucosamine--fructose-6-phosphate aminotransferase [isomerizing] (EC 2.6.1.16)
	CJ015_00950		0.906094	11.2734	0.401818	2.25499	0.0241341	0.115674	1.36565	13.7393	0.392142	3.48252	0.000496711	0.0129685	1.41269	15.2078	0.299857	4.71121	2.46246e-06	5.32027e-05	1.69135	13.7452	0.291979	5.79269	6.9268e-09	1.05842e-07	1.19568	28.7474	0.386325	3.09501	0.00196805	0.0147524	1.7028	58.1612	0.302664	5.62603	1.84401e-08	3.20788e-07	1.71988	62.7834	0.249122	6.90377	5.06401e-12	1.20959e-10	CDS			NAD(P)-dependent oxidoreductase	dTDP-glucose 4,6-dehydratase (EC 4.2.1.46)
	CJ015_00955		0.0503027	38.357	0.356509	0.141098	0.887792	0.96004	0.834605	47.951	0.339411	2.45898	0.0139332	0.11514	0.533307	49.6854	0.321618	1.6582	0.0972769	0.297323	0.960902	43.4079	0.291477	3.29667	0.00097839	0.00442587	1.09329	59.9102	0.278754	3.92205	8.77983e-05	0.00108222	1.5988	151.193	0.270944	5.90084	3.61651e-09	7.04549e-08	1.24096	124.794	0.280711	4.42078	9.83457e-06	0.000103985	CDS			tripartite tricarboxylate transporter substrate binding protein	putative exported protein
	CJ015_00960		0.558009	68.7248	0.277019	2.01434	0.0439742	0.178176	1.68379	129.418	0.409317	4.11366	3.89443e-05	0.00269704	2.24382	167.06	0.280284	8.00554	1.18941e-15	9.82829e-14	1.22974	75.6114	0.322123	3.8176	0.000134756	0.000826329	-0.0380333	83.1123	0.291069	-0.130668	0.896038	0.955515	0.216306	292.197	0.397108	0.544702	0.585959	0.736881	-0.740214	305.239	0.165807	-4.46431	8.03255e-06	8.6925e-05	CDS			ABC transporter substrate-binding protein	ABC transporter substrate-binding protein
	CJ015_00965		-0.487475	288.327	0.346078	-1.40857	0.158962	0.407873	0.0786791	314.448	0.333131	0.23618	0.813293	0.934246	-0.615992	314.478	0.387522	-1.58957	0.111933	0.323438	-0.130281	249.784	0.307482	-0.423705	0.671781	0.77926	0.512075	265.982	0.176557	2.90033	0.00372766	0.0252342	0.3892	418.056	0.145961	2.66646	0.00766546	0.0323014	0.927438	394.116	0.264895	3.50115	0.00046326	0.00303788	CDS			enoyl-CoA hydratase/isomerase family protein	probable enoyl-CoA hydratase
	CJ015_00975		-0.148443	146.955	0.18398	-0.806845	0.419756	0.68836	-0.0893249	139.642	0.181682	-0.491654	0.622964	0.839117	-0.420387	151.794	0.200109	-2.10079	0.0356595	0.153665	0.22504	131.977	0.16997	1.324	0.185504	0.312908	0.119083	140.602	0.178166	0.668383	0.503889	0.729792	0.799857	206.586	0.155429	5.14611	2.65943e-07	3.84325e-06	0.876342	211.195	0.179505	4.88198	1.05025e-06	1.31926e-05	CDS			LysR family transcriptional regulator	4-hydroxyphenylacetate 3-monooxygenase (EC 1.14.13.3)
	CJ015_00980		-0.894765	295.903	0.380249	-2.3531	0.0186175	0.0959899	-0.58327	291.137	0.371855	-1.56854	0.116754	0.396553	-1.42586	301.179	0.419961	-3.39521	0.000685763	0.00742516	-0.540263	246.06	0.387605	-1.39385	0.163364	0.284461	0.78228	243.766	0.2469	3.16841	0.00153273	0.0119558	1.20574	392.102	0.158352	7.61431	2.65103e-14	8.31377e-13	1.70229	337.098	0.253923	6.70395	2.02864e-11	4.53983e-10	CDS			oxidoreductase	YhdH, a putative quinone oxidoreductase
	CJ015_00985		-0.43228	134.351	0.357543	-1.20903	0.226652	0.495935	-0.168247	133.969	0.342353	-0.491443	0.623113	0.839117	-0.955758	134.17	0.396847	-2.40838	0.0160236	0.0858602	-0.4704	103.245	0.346157	-1.35892	0.174171	0.298516	0.937464	158.111	0.277506	3.37818	0.000729675	0.00648131	0.940141	200.511	0.162471	5.78651	7.18622e-09	1.33393e-07	1.56117	194.464	0.289566	5.39143	6.98988e-08	1.07101e-06	CDS			NAD(P)/FAD-dependent oxidoreductase	monooxygenase, putative
	CJ015_00990		-0.717024	23.4754	0.416661	-1.72088	0.0852722	0.276866	-0.355232	23.5613	0.439157	-0.808895	0.418576	0.713779	-1.25211	23.7438	0.429809	-2.91318	0.00357763	0.0277856	-0.191307	21.2758	0.612819	-0.312175	0.754907	0.841357	0.322461	18.5323	0.334072	0.965243	0.334423	0.589106	0.600315	27.5298	0.400869	1.49753	0.134254	0.27748	0.786331	19.8531	0.326861	2.40571	0.0161412	0.0586375	CDS			RidA family protein	Bona fide RidA/YjgF/TdcF/RutC subgroup
	CJ015_00995		-0.702488	15.0715	0.416922	-1.68494	0.092	0.289769	-0.758909	13.7162	0.395792	-1.91745	0.0551814	0.260205	-1.07883	15.5969	0.436701	-2.47042	0.0134956	0.0758524	-1.02802	10.3568	0.612264	-1.67905	0.0931422	0.18467	-0.287567	8.74681	0.374186	-0.768513	0.442182	0.681076	1.14665	17.4244	0.312768	3.66613	0.00024625	0.00193722	0.886256	14.9076	0.369009	2.40172	0.0163182	0.059048	CDS			DUF1028 domain-containing protein	major pilin protein fimA
	CJ015_01000	argE_1	-0.231435	32.6969	0.35605	-0.650008	0.515687	0.761972	-0.193826	30.5992	0.328755	-0.589576	0.555475	0.801431	-0.607406	33.0554	0.339619	-1.78849	0.0736965	0.249918	-0.391321	24.0727	0.499628	-0.783224	0.433496	0.580676	0.39632	33.9407	0.309982	1.27852	0.201064	0.436207	0.849288	45.4718	0.231354	3.67094	0.000241657	0.00190761	0.979717	45.4271	0.256507	3.81945	0.000133747	0.00102287	CDS			acetylornithine deacetylase	Acetylornithine deacetylase (EC 3.5.1.16)
	CJ015_01005		-0.260465	103.043	0.324582	-0.802463	0.422285	0.690626	0.0526553	106.086	0.306663	0.171704	0.86367	0.954377	-0.487669	108.418	0.343286	-1.42059	0.155436	0.394027	-1.05016	64.5373	0.307784	-3.41202	0.000644832	0.00309929	-0.228555	81.4157	0.21789	-1.04895	0.294202	0.549851	0.287525	133.623	0.179391	1.60278	0.108983	0.239472	0.273013	110.754	0.285219	0.957206	0.338464	0.534538	CDS		a	tripartite tricarboxylate transporter substrate binding protein	Tricarboxylate transport protein TctC
	CJ015_01010		0.22053	117.725	0.219971	1.00254	0.316083	0.593938	0.258749	110.548	0.216142	1.19712	0.23126	0.558586	0.304915	133.784	0.202519	1.50561	0.132167	0.357472	0.267364	96.2812	0.209286	1.2775	0.201424	0.333409	0.121969	132.698	0.216739	0.562745	0.573608	0.777746	0.611937	174.29	0.200978	3.0448	0.00232835	0.0125835	0.757312	241.806	0.167698	4.51592	6.30418e-06	6.95269e-05	CDS			acyl-CoA dehydrogenase family protein	Acyl-CoA dehydrogenase, long-chain specific, mitochondrial precursor (EC 1.3.99.13)
	CJ015_01015		-0.31381	63.4541	0.317304	-0.988989	0.322668	0.600028	0.178541	69.1851	0.254081	0.702694	0.482246	0.755443	0.177947	82.2915	0.294052	0.605156	0.545075	0.778247	-0.539381	46.7101	0.24254	-2.22388	0.0261564	0.0672696	0.0363716	53.6538	0.250357	0.145279	0.884491	0.949737	0.0503565	85.3794	0.215275	0.233917	0.81505	0.904281	0.468733	124.578	0.217956	2.15059	0.0315088	0.097291	CDS			acyl-CoA dehydrogenase	Acyl-CoA dehydrogenase family protein
	CJ015_01020	dld	0.00313826	62.6598	0.221202	0.0141873	0.988681	0.995778	-0.0385911	57.5129	0.211895	-0.182124	0.855486	0.95054	-0.0365777	68.6873	0.206487	-0.177143	0.859396	0.951769	0.391161	58.1136	0.21179	1.84693	0.0647569	0.140182	0.212592	67.388	0.221773	0.958605	0.337758	0.592608	0.193736	67.5138	0.194686	0.995121	0.319678	0.50246	0.36568	93.2297	0.205828	1.77663	0.075629	0.187446	CDS			D-lactate dehydrogenase	D-Lactate dehydrogenase (EC 1.1.2.5)
	CJ015_01025		0.102519	87.1249	0.236778	0.432977	0.665032	0.854118	0.260289	84.9266	0.228498	1.13913	0.254648	0.582588	0.170781	98.1066	0.210517	0.811247	0.417224	0.68519	0.446951	78.6455	0.191802	2.33028	0.0197913	0.0539461	0.1308	92.229	0.211339	0.618911	0.535975	0.753536	0.0963735	107.74	0.185319	0.520041	0.603035	0.75074	0.286983	137.669	0.170552	1.68267	0.0924382	0.217752	CDS			LysR substrate-binding domain-containing protein	Transcriptional regulator, LysR family
	CJ015_01030		-0.186202	10.314	0.323456	-0.575664	0.564842	0.792011	-0.00229668	9.64043	0.303489	-0.00756758	0.993962	0.997833	-0.0373097	11.9344	0.317719	-0.11743	0.90652	0.966908	0.624312	11.1952	0.277972	2.24595	0.0247071	0.0645689	0.541504	11.6106	0.34948	1.54945	0.121273	0.314923	0.625696	14.2473	0.336383	1.86007	0.0628753	0.160229	0.553254	18.558	0.33873	1.63332	0.102402	0.235448	CDS			tripartite tricarboxylate transporter substrate binding protein	Tricarboxylate transport protein TctC
	CJ015_01035		0.118586	7.56866	0.362756	0.326903	0.743742	0.89575	0.0595913	5.84262	0.359367	0.165823	0.868296	0.956074	-0.26866	7.03942	0.400709	-0.670462	0.502564	0.751764	0.463316	6.68661	0.391283	1.1841	0.236375	0.374227	-0.0903176	7.58914	0.402773	-0.22424	0.822571	0.918395	0.80256	9.97925	0.418285	1.91869	0.0550234	0.145697	1.04821	14.5045	0.440887	2.3775	0.0174305	0.0622905	CDS			aconitase X	FIG00431931: hypothetical protein
	CJ015_01040		-0.0527083	4.00204	0.459846	-0.114622	0.908745	0.968798	-0.0739725	3.45907	0.420539	-0.175899	0.860373	0.952824	0.048815	4.35583	0.430431	0.113409	0.909706	0.968399	0.142708	3.39728	0.479157	0.297833	0.765831	0.851306	-0.472997	3.04811	0.480019	-0.985371	0.324442	0.577927	0.834269	6.1616	0.45843	1.81984	0.0687836	0.170847	0.610382	8.01157	0.43255	1.41113	0.158208	0.321152	CDS			DUF126 domain-containing protein	Aconitate hydratase X, predicted
	CJ015_01045		-0.0420777	1115.62	0.138649	-0.303485	0.761521	0.905994	0.249825	1130.65	0.149185	1.6746	0.0940125	0.351789	-0.0256835	1240.9	0.150802	-0.170312	0.864764	0.952173	0.166925	947.485	0.0934842	1.7856	0.0741646	0.156157	0.468895	1257.14	0.159507	2.93964	0.00328589	0.0229514	0.807011	1914.63	0.165112	4.88766	1.0204e-06	1.35016e-05	0.884563	2055.33	0.153568	5.76007	8.40808e-09	1.4303e-07	CDS			LysR substrate-binding domain-containing protein	transcriptional regulator
	CJ015_01050	nadX_1	0.399085	38.9737	0.453925	0.879187	0.3793	0.650911	0.921397	47.9451	0.390726	2.35817	0.0183654	0.137223	0.809251	55.3326	0.493736	1.63903	0.101206	0.3042	-1.08547	19.5368	0.436053	-2.48931	0.0127993	0.0381028	-0.979167	32.0354	0.366259	-2.67343	0.00750801	0.0439796	-1.33377	53.8401	0.374463	-3.56182	0.000368287	0.00271648	-0.406806	78.5204	0.381465	-1.06643	0.286228	0.480347	CDS			aspartate dehydrogenase	L-Aspartate dehydrogenase (EC 1.4.1.21)
	CJ015_01055		0.171391	18.2699	0.440333	0.389232	0.697105	0.869903	1.03507	26.1948	0.391588	2.64326	0.00821127	0.0850453	0.945943	30.7041	0.504515	1.87496	0.0607987	0.220618	-1.03439	9.9902	0.430865	-2.40072	0.0163627	0.0466469	-1.28472	12.668	0.384321	-3.34283	0.000829277	0.0071324	-1.98212	27.3914	0.42334	-4.68209	2.83964e-06	3.4269e-05	-0.490602	46.1369	0.33862	-1.44883	0.147385	0.304958	CDS			SDR family oxidoreductase	3-oxoacyl-[acyl-carrier protein] reductase (EC 1.1.1.100)
	CJ015_01060		0.0611733	16.8887	0.389788	0.15694	0.875292	0.956399	0.574947	19.4988	0.390494	1.47236	0.140924	0.435272	0.748046	25.7661	0.436133	1.71518	0.0863121	0.276928	-1.57782	8.6224	0.541172	-2.91556	0.00355053	0.0131146	-1.12662	12.6568	0.382301	-2.94695	0.00320925	0.0225528	-1.64321	17.929	0.441813	-3.71924	0.000199827	0.00162469	-0.494785	36.3595	0.340709	-1.45222	0.146439	0.303819	CDS			RraA family protein	4-carboxy-4-hydroxy-2-oxoadipate aldolase (EC 4.1.3.17)
	CJ015_01065		0.468387	63.7955	0.254488	1.84051	0.0656936	0.234016	0.647301	65.6299	0.321739	2.01188	0.0442321	0.228617	0.7225	79.4978	0.313296	2.30612	0.0211038	0.105295	-0.639503	35.8142	0.257456	-2.48393	0.0129942	0.0385797	-0.640755	60.6465	0.230773	-2.77656	0.0054938	0.0345518	-0.960849	71.0757	0.346263	-2.77491	0.00552166	0.0252779	-0.47111	105.083	0.230802	-2.04119	0.0412322	0.119024	CDS			Gfo/Idh/MocA family oxidoreductase	1-carboxy-3-chloro-3,4-dihydroxycyclo hexa-1,5-diene dehydrogenase (EC 1.-.-.-)
	CJ015_01070		0.903887	22.4273	0.354033	2.55312	0.0106763	0.0637002	1.00057	21.6372	0.341912	2.9264	0.0034291	0.0486412	1.19086	28.8016	0.411481	2.89409	0.00380261	0.029028	-1.09694	8.74464	0.393733	-2.78601	0.0053362	0.0183385	-1.31566	22.1235	0.305386	-4.30817	1.64609e-05	0.000242444	-1.05997	26.549	0.339641	-3.12086	0.00180321	0.01015	-0.622077	42.8803	0.291977	-2.13056	0.033125	0.10073	CDS			ABC transporter ATP-binding protein	Ferric iron ABC transporter, ATP-binding protein
	CJ015_01075		0.485459	42.2971	0.316189	1.53534	0.124699	0.352908	0.584616	41.8153	0.350169	1.66953	0.0950132	0.353467	0.434073	46.5873	0.393037	1.10441	0.269417	0.543217	-1.25261	19.8285	0.328318	-3.81525	0.000136046	0.000832064	-1.03055	37.0134	0.268021	-3.84505	0.000120528	0.00142837	-1.10569	42.9592	0.346391	-3.19204	0.00141273	0.00840345	-0.482505	56.1056	0.261738	-1.84346	0.0652612	0.167794	CDS			iron ABC transporter permease	Iron(III)-transport system permease protein SfuB
	CJ015_01080		0.561265	140.914	0.240619	2.33259	0.0196697	0.100078	0.421877	122.734	0.199138	2.11851	0.0341318	0.194252	0.303437	142.429	0.262658	1.15525	0.247986	0.521375	-0.764016	72.5369	0.204054	-3.74419	0.000180979	0.00107059	-0.597451	140.44	0.239272	-2.49695	0.0125265	0.065473	-0.779998	127.304	0.166025	-4.69808	2.6262e-06	3.19441e-05	-0.3359	169.623	0.185449	-1.81128	0.0700979	0.177221	CDS			extracellular solute-binding protein	hypothetical protein
	CJ015_01085		0.85546	50.9133	0.222662	3.84197	0.000122051	0.00190911	0.949021	50.2956	0.299336	3.17042	0.00152221	0.0280279	0.742917	53.7748	0.242553	3.06291	0.00219195	0.018874	-0.640874	24.0768	0.238899	-2.68262	0.00730485	0.0240067	-1.01112	50.1407	0.226793	-4.45832	8.26038e-06	0.000132684	-0.533591	68.2839	0.314142	-1.69857	0.0894004	0.206999	-0.460317	71.2027	0.246832	-1.8649	0.062195	0.16281	CDS			Rieske 2Fe-2S domain-containing protein	Putative phthalate 4,5-dioxygenase oxygenase subunit (OhpA2)
	CJ015_01090		0.485432	53.579	0.33004	1.47083	0.141337	0.378699	0.447441	49.573	0.284377	1.57341	0.115624	0.394706	0.287018	56.2062	0.369162	0.777486	0.436872	0.702652	-1.6459	23.7193	0.328853	-5.00496	5.58733e-07	6.02533e-06	-1.2716	43.3144	0.269731	-4.71434	2.42496e-06	4.29964e-05	-0.798064	51.5721	0.256856	-3.10704	0.0018897	0.0105211	-0.342864	65.5836	0.326544	-1.04998	0.293728	0.488312	CDS			PDR/VanB family oxidoreductase	Flavodoxin reductases (ferredoxin-NADPH reductases) family 1; Vanillate O-demethylase oxidoreductase (EC 1.14.13.-)
	CJ015_01095		0.363704	20.8384	0.389272	0.934318	0.35014	0.626187	0.596836	21.9438	0.34329	1.73858	0.0821089	0.326465	0.703935	28.35	0.413434	1.70265	0.0886327	0.280585	-0.529162	12.7807	0.348911	-1.51661	0.129365	0.237237	-0.408407	20.1794	0.350386	-1.16559	0.243779	0.487439	-0.969604	23.2644	0.355216	-2.72962	0.00634078	0.0280259	-0.855294	33.2175	0.39024	-2.19171	0.0284002	0.0902207	CDS			alpha/beta hydrolase	2-hydroxy-6-oxo-6-phenylhexa-2,4-dienoate hydrolase (EC 3.7.1.-)
	CJ015_01100		-0.145649	181.468	0.301244	-0.483493	0.628746	0.833885	0.140798	184.408	0.289336	0.486624	0.626525	0.839695	-0.00774981	210.188	0.293524	-0.0264026	0.978936	0.99078	-1.07767	110.006	0.255155	-4.22359	2.40437e-05	0.000183995	-0.315203	143.683	0.226865	-1.38939	0.164715	0.383891	-1.16856	154.07	0.195824	-5.96743	2.41017e-09	4.85191e-08	-0.702193	195.018	0.200901	-3.49522	0.000473675	0.00309298	CDS			VOC family protein	putative dioxygenase
	CJ015_01105		0.0221639	229.045	0.181538	0.12209	0.902828	0.966708	-0.463844	185.72	0.174973	-2.65095	0.00802667	0.0835061	-0.510312	220.937	0.194248	-2.62711	0.00861127	0.0540788	0.00831684	179.798	0.121714	0.068331	0.945522	0.966117	-0.167829	205.395	0.172876	-0.970805	0.331646	0.586336	0.301915	181.824	0.171449	1.76097	0.0782438	0.187867	0.149238	212.995	0.243974	0.611697	0.540738	0.717353	CDS			IclR family transcriptional regulator	Transcriptional regulator, IclR family
	CJ015_01110		-0.113838	42.1175	0.399793	-0.284744	0.775841	0.913566	0.0762018	41.4418	0.363257	0.209774	0.833844	0.942748	0.2013	52.1181	0.371875	0.541311	0.588293	0.808067	0.901694	50.5218	0.335957	2.68396	0.00727563	0.0239341	0.298452	43.0196	0.327658	0.910864	0.362367	0.616177	0.0449549	47.056	0.242163	0.185639	0.852728	0.921922	-0.109632	62.4927	0.222245	-0.493296	0.621804	0.773271	CDS			CaiB/BaiF CoA-transferase family protein	Alpha-methylacyl-CoA racemase (EC 5.1.99.4)
	CJ015_01115		-0.290928	23.7805	0.560874	-0.518705	NA	NA	-0.703989	18.1367	0.473113	-1.48799	NA	NA	-0.337586	25.8552	0.599763	-0.562866	NA	NA	1.56088	48.9876	0.67613	2.30855	NA	NA	0.958873	25.8988	0.368067	2.60516	0.00918318	0.0516904	0.719164	9.02796	0.401759	1.79004	0.0734475	0.179623	-0.420256	16.2834	0.357493	-1.17557	0.239769	0.428258	CDS		d	MaoC/PaaZ C-terminal domain-containing protein	MaoC-like dehydratase
	CJ015_01120		-0.83678	69.9496	0.559834	-1.49469	NA	NA	-0.929077	59.8764	0.474814	-1.95672	NA	NA	-0.647832	81.046	0.596007	-1.08695	NA	NA	1.39484	147.408	0.661391	2.10895	NA	NA	0.884303	38.8319	0.265379	3.33223	0.000861526	0.00732774	0.40051	16.3498	0.354805	1.12881	0.258976	0.435563	-0.487594	37.0346	0.296772	-1.64299	0.100385	0.231618	CDS		d	thiolase family protein	putative thiolase
	CJ015_01125		-1.01527	143.205	0.563798	-1.80077	NA	NA	-1.08114	125.29	0.474721	-2.27743	NA	NA	-0.901974	159.99	0.600147	-1.50292	NA	NA	1.45003	348.488	0.716461	2.02388	NA	NA	0.548277	49.0291	0.280815	1.95245	0.0508847	0.176436	0.769334	28.2309	0.313628	2.45301	0.0141666	0.0525828	-0.819721	43.3317	0.301093	-2.72249	0.00647919	0.0280724	CDS			CaiB/BaiF CoA-transferase family protein	CAIB/BAIF family protein
	CJ015_01130	fabG_2	-1.26165	248.652	0.564277	-2.23587	NA	NA	-1.08304	222.63	0.470505	-2.30186	NA	NA	-1.0993	278.973	0.600028	-1.83207	NA	NA	1.25293	557.828	0.727535	1.72216	NA	NA	0.352474	54.6236	0.293462	1.20109	0.229717	0.471503	0.873155	41.831	0.249418	3.50077	0.000463918	0.00331062	-0.928555	57.7497	0.254168	-3.65332	0.000258874	0.001856	CDS			3-oxoacyl-ACP reductase FabG	3-oxoacyl-[acyl-carrier protein] reductase (EC 1.1.1.100)
	CJ015_01135		-0.900914	436.152	0.542172	-1.66167	NA	NA	-0.751765	395.001	0.430731	-1.74533	NA	NA	-0.801418	493.112	0.575456	-1.39267	NA	NA	0.893049	923.987	0.820192	1.08883	NA	NA	0.906151	98.9193	0.276327	3.27927	0.00104077	0.00858237	0.584676	51.8425	0.305899	1.91134	0.0559612	0.147334	-0.957436	83.8047	0.396723	-2.41336	0.0158062	0.0576986	CDS			MaoC family dehydratase	MaoC-like dehydratase precursor
	CJ015_01145	bfrA	-0.625056	29.8948	0.248229	-2.51806	0.0118002	0.0683334	0.955021	49.4443	0.319876	2.9856	0.00283021	0.0431979	1.26899	68.4183	0.350468	3.62084	0.000293648	0.0036493	-0.275961	25.7552	0.216102	-1.27699	0.201605	0.33359	-0.126051	20.1925	0.296032	-0.425802	0.670252	0.835098	-0.430167	69.5941	0.351858	-1.22256	0.221497	0.392135	-0.9051	97.0866	0.344037	-2.63082	0.00851786	0.0350914	CDS			TonB-dependent receptor	TonB-dependent receptor; Outer membrane receptor for ferrienterochelin and colicins
	CJ015_01150	etfA_1	0.204148	18.0302	0.360671	0.566023	0.571378	0.795424	0.0580874	16.4267	0.271459	0.213982	0.830561	0.942252	0.0205554	19.7414	0.273225	0.0752324	0.94003	0.975014	-0.129476	13.6289	0.286456	-0.451992	0.651275	0.763592	-0.54757	15.3615	0.379031	-1.44466	0.148554	0.362019	-0.537851	15.6983	0.330752	-1.62615	0.103919	0.23132	-0.136097	22.5695	0.343812	-0.395848	0.692217	0.821289	CDS			FAD-binding protein	Electron transfer flavoprotein, alpha subunit
	CJ015_01155	etfB_1	-0.183435	6.60705	0.40586	-0.451965	0.651294	0.847054	-0.118528	5.87236	0.39973	-0.296521	0.766832	0.911979	-0.386625	6.36358	0.440046	-0.878601	0.379618	0.651129	0.474143	5.94649	0.438125	1.08221	0.27916	0.423435	0.238692	6.08256	0.418701	0.570078	0.568625	0.773361	0.437239	6.85942	0.475809	0.918939	0.358128	0.540592	0.00437278	6.03685	0.505869	0.00864408	0.993103	0.996397	CDS			electron transfer flavoprotein subunit beta/FixA family protein	Electron transfer flavoprotein, beta subunit
	CJ015_01160		-0.0360334	127.503	0.162121	-0.222262	0.82411	0.936315	-0.118623	115.922	0.175346	-0.676508	0.498718	0.767768	-0.0283855	141.16	0.153632	-0.184763	0.853415	0.951129	-0.0512568	99.4922	0.14045	-0.364948	0.71515	0.810723	0.00487117	123.479	0.174777	0.0278707	0.977765	0.991584	0.0309929	124.346	0.200458	0.15461	0.877129	0.934392	-0.461485	139.157	0.206218	-2.23785	0.025231	0.0830227	CDS			MarR family transcriptional regulator	Transcriptional regulator, MarR family
	CJ015_01165		0.252884	217.594	0.215775	1.17198	0.241206	0.512832	-0.0646733	185.805	0.162689	-0.397526	0.69098	0.872421	-0.151349	214.124	0.184185	-0.821721	0.411235	0.679621	0.393551	186.433	0.147816	2.66243	0.00775786	0.02515	0.0862648	239.611	0.18825	0.458245	0.646776	0.824112	0.2369	221.062	0.149754	1.58193	0.113666	0.24682	0.433216	275.538	0.224722	1.92779	0.0538815	0.1462	CDS			enoyl-CoA hydratase/isomerase family protein	Enoyl-CoA hydratase (EC 4.2.1.17)
yes	CJ015_01170	fadH	0.802883	44.1821	0.447271	1.79507	0.0726426	0.248982	0.235101	32.1679	0.431911	0.544329	0.586215	0.820349	0.410432	41.0496	0.457151	0.897804	0.36929	0.64262	1.76234	58.866	0.400795	4.39711	1.09701e-05	8.99665e-05	0.0172078	61.2546	0.218721	0.0786746	0.937291	0.971647	0.163315	43.3933	0.233911	0.698196	0.485055	0.65562	0.110922	59.9321	0.229257	0.483831	0.628506	0.777369	CDS		d	NADPH-dependent 2,4-dienoyl-CoA reductase	2,4-dienoyl-CoA reductase [NADPH] (EC 1.3.1.34)
	CJ015_01175		1.4554	60.7591	0.341979	4.25581	2.08297e-05	0.00043837	0.302595	34.2157	0.353563	0.855844	0.392084	0.697409	0.251336	39.9458	0.350325	0.717436	0.473105	0.733485	2.29423	82.0093	0.321434	7.1375	9.50418e-13	2.10302e-11	-0.246463	89.7272	0.196408	-1.25485	0.209533	0.446783	0.11363	45.6838	0.296519	0.383214	0.701561	0.824629	0.580355	67.9297	0.220871	2.62757	0.00859964	0.0353336	CDS			enoyl-CoA hydratase-related protein	Cyclohex-1-ene-1-carboxyl-CoA hydratase (EC 4.2.1.17)
	CJ015_01180		0.0847188	4.4472	0.424918	0.199377	0.841968	0.943765	1.77519	10.3813	0.352639	5.03401	4.80327e-07	0.000139295	1.8314	12.5029	0.332562	5.50695	3.65103e-08	1.15412e-06	-0.0489803	3.83335	0.434211	-0.112803	0.910187	0.94449	-0.173459	4.68631	0.452073	-0.383697	0.701203	0.854793	-1.3473	14.9378	0.399257	-3.37451	0.000739472	0.00491206	-1.23794	18.2497	0.345681	-3.58115	0.000342079	0.0023467	CDS			tripartite tricarboxylate transporter substrate binding protein	Tricarboxylate transport protein TctC
	CJ015_01185		0.675308	19.081	0.301107	2.24275	0.024913	0.11867	0.778928	17.7078	0.296076	2.63084	0.0085175	0.0862792	0.613991	20.8271	0.284672	2.15684	0.0310185	0.139173	2.01237	31.0737	0.322759	6.23491	4.52051e-10	7.88316e-09	0.23548	27.6189	0.316331	0.744409	0.456629	0.692682	0.0145374	26.4213	0.280311	0.0518616	0.958639	0.978121	-0.366114	27.1481	0.301986	-1.21235	0.225377	0.410019	CDS		d	CaiB/BaiF CoA-transferase family protein	Alpha-methylacyl-CoA racemase (EC 5.1.99.4)
	CJ015_01190		-0.248209	8.60279	0.457613	-0.542399	0.587544	0.80698	0.396396	11.0127	0.388799	1.01954	0.307947	0.634151	0.0189008	10.9512	0.42568	0.0444014	0.964584	0.984873	1.34787	14.1512	0.371619	3.62701	0.00028672	0.00159549	0.513963	9.10023	0.402173	1.27797	0.201261	0.436207	-0.423446	12.5125	0.371588	-1.13956	0.254471	0.431985	0.0464418	13.911	0.363355	0.127814	0.898296	0.948499	CDS		d	acyl-CoA dehydrogenase family protein	Butyryl-CoA dehydrogenase (EC 1.3.8.1)
	CJ015_01195		0.501842	7.902	0.381261	1.31627	0.188083	0.449111	0.553167	8.09563	0.419224	1.3195	0.187001	0.503588	-0.270213	6.59066	0.424811	-0.636078	0.524725	0.764947	1.25217	8.698	0.356824	3.50919	0.000449466	0.00230774	0.182653	11.0118	0.399203	0.457545	0.647279	0.824298	-0.650165	9.90915	0.494249	-1.31546	0.188355	0.352831	0.280463	7.79537	0.492211	0.569801	0.568812	0.737201	CDS		d	MaoC family dehydratase N-terminal domain-containing protein	Acyl dehydratase
	CJ015_01200		0.634323	14.8888	0.386761	1.64009	0.100987	0.30741	0.00198127	10.6882	0.41686	0.00475283	0.996208	0.998263	0.266761	14.7362	0.443027	0.602133	0.547086	0.778247	0.723241	12.5778	0.437559	1.6529	0.0983513	0.192236	0.135093	18.8721	0.308658	0.43768	0.661619	0.831079	1.04654	16.6236	0.334369	3.1299	0.00174867	0.00991354	-0.391587	15.2887	0.354368	-1.10503	0.269147	0.461821	CDS			glucose 1-dehydrogenase	3-oxoacyl-[acyl-carrier protein] reductase (EC 1.1.1.100)
	CJ015_01205		0.614939	20.6234	0.305474	2.01307	0.0441077	0.178201	0.159693	16.515	0.322697	0.494872	0.620691	0.839117	0.317797	21.1987	0.260416	1.22034	0.222335	0.489809	0.0470405	13.731	0.276878	0.169896	0.865092	0.918756	0.167629	26.9244	0.306542	0.54684	0.584489	0.784652	0.0956432	20.0721	0.418955	0.22829	0.819421	0.904581	0.020827	28.8905	0.278909	0.074673	0.940475	0.972715	CDS			tripartite tricarboxylate transporter substrate binding protein	putative exported protein
	CJ015_01210		-0.346527	17.0908	0.305596	-1.13394	0.25682	0.529522	-0.0662334	18.0836	0.302258	-0.219128	0.82655	0.94069	-0.244788	19.6385	0.33357	-0.733842	0.463045	0.723647	-0.927424	11.5473	0.379826	-2.44171	0.0146179	0.0425125	-0.148827	12.894	0.333487	-0.446275	0.655399	0.826482	-0.579901	16.1262	0.329894	-1.75784	0.0787747	0.188358	-0.25592	17.2	0.369274	-0.693036	0.488287	0.673953	CDS			oxidoreductase	Alcohol dehydrogenase (EC 1.1.1.1)
	CJ015_01215		-0.112176	238.242	0.305416	-0.36729	0.713403	0.878005	0.136512	239.363	0.281619	0.484742	0.627859	0.840499	-0.0155651	272.939	0.320516	-0.0485627	0.961268	0.984023	0.943584	289.954	0.22899	4.12063	3.77842e-05	0.000271849	0.704018	291.345	0.199339	3.53176	0.000412798	0.00408368	0.421627	331.392	0.156052	2.70184	0.00689573	0.0297653	0.904252	458.373	0.161049	5.61477	1.96821e-08	3.21754e-07	CDS			IclR family transcriptional regulator	Transcriptional regulator, IclR family
	CJ015_01220		-0.306261	4.73058	0.426211	-0.718566	0.472409	0.729408	0.552797	5.57176	0.385453	1.43415	0.15153	0.450705	0.715617	7.70916	0.40081	1.78543	0.0741917	0.250784	-0.404725	3.76895	0.498061	-0.812601	0.416447	0.563795	0.334642	4.02996	0.461743	0.724737	0.468613	0.702364	-0.89326	4.817	0.491764	-1.81644	0.0693029	0.171767	-0.512329	9.33937	0.441021	-1.16169	0.245362	0.43445	CDS			CaiB/BaiF CoA-transferase family protein	Alpha-methylacyl-CoA racemase (EC 5.1.99.4)
	CJ015_01225		-0.532949	4.97491	0.420477	-1.26749	0.204982	0.469834	0.729272	7.37165	0.395811	1.84248	0.0654056	0.286845	0.916268	9.77152	0.358038	2.55914	0.0104932	0.0627195	0.581516	6.11633	0.428091	1.35839	0.174339	0.298694	0.0657311	3.60808	0.46447	0.141519	0.88746	0.95144	-0.843222	7.96282	0.538646	-1.56545	0.117478	0.25268	-1.35026	10.9746	0.395643	-3.41281	0.000642967	0.00407713	CDS			PaaI family thioesterase	FIG00433392: hypothetical protein
	CJ015_01230	bfrZ	-0.286711	11.8098	0.395899	-0.724203	0.468941	0.727261	0.148753	11.71	0.340993	0.436235	0.662666	0.857676	0.116561	14.3809	0.364346	0.319918	0.749031	0.898657	0.509814	11.4402	0.340975	1.49517	0.134871	0.244845	1.15989	16.7508	0.360816	3.21462	0.00130615	0.0103638	0.0893858	12.6321	0.345017	0.259077	0.795576	0.890621	0.137148	17.1053	0.351657	0.390004	0.696534	0.82355	CDS			TonB-dependent receptor	Ferrichrome-iron receptor
	CJ015_01235	bupR	-0.21946	116.599	0.18886	-1.16202	0.245225	0.514918	0.0267348	116.963	0.167623	0.159493	0.87328	0.958604	-0.189565	130.485	0.158602	-1.19522	0.231999	0.500787	0.109163	101.419	0.137127	0.79607	0.425992	0.573034	0.5288	123.809	0.203018	2.6047	0.00919543	0.0516962	0.404934	152.406	0.176141	2.29891	0.0215098	0.0726562	0.443761	165.352	0.194473	2.28186	0.0224974	0.0759245	CDS			FecR domain-containing protein	Iron siderophore sensor protein
yes	CJ015_01240	bupI	-0.91448	27.5603	0.384217	-2.38012	0.0173071	0.0916203	0.0284391	33.3234	0.329306	0.086361	0.931179	0.979564	0.0366562	40.5674	0.461904	0.0793589	0.936747	0.973461	-1.59667	18.4196	0.344949	-4.6287	3.67966e-06	3.35171e-05	-0.821675	11.3301	0.376819	-2.18056	0.0292163	0.120687	-0.422076	32.8123	0.294686	-1.43229	0.152061	0.303595	-0.291195	42.0626	0.392796	-0.741339	0.458488	0.651136	CDS		a	sigma-70 family RNA polymerase sigma factor	RNA polymerase sigma-54 factor RpoN
	CJ015_01245		-0.0517709	8.54187	0.417153	-0.124105	0.901232	0.965636	0.0346747	8.32559	0.378713	0.0915593	0.927048	0.977837	0.240647	10.5385	0.386355	0.622866	0.533373	0.771504	-0.522634	6.03601	0.422229	-1.2378	0.215791	0.350026	-0.338018	6.37287	0.429796	-0.786461	0.431598	0.673321	-0.0389675	9.45942	0.388246	-0.100368	0.920052	0.956356	-0.210926	13.2145	0.372966	-0.565536	0.571709	0.7395	CDS			PepSY-associated TM helix domain-containing protein	FIG138928: iron-regulated membrane protein
	CJ015_01250		-0.0739174	0.851731	0.5364	-0.137803	0.890396	NA	0.069501	1.10798	0.468722	0.148278	0.882124	NA	0.527842	1.28268	0.589299	0.895712	0.370407	0.642821	0.0659001	0.778739	0.808287	0.0815306	0.93502	0.958518	0.112804	0.531463	0.353239	0.319343	0.749467	NA	-0.0310271	0.900826	0.616776	-0.0503054	0.959879	NA	-0.060213	1.41146	0.598757	-0.100563	0.919897	NA	CDS			DUF3325 domain-containing protein	putative iron uptake protein
	CJ015_01255	mnmH	-0.357592	213.545	0.140412	-2.54674	0.0108735	0.0645441	-0.388291	196.245	0.178008	-2.18132	0.0291601	0.178929	-0.317706	240.587	0.138536	-2.2933	0.0218308	0.108235	-0.406849	163.799	0.116124	-3.50356	0.000459085	0.00234593	-0.172751	163.669	0.165019	-1.04685	0.295167	0.550007	-0.234129	166.211	0.236144	-0.991467	0.321458	0.504154	-0.120937	235.126	0.171416	-0.705517	0.480489	0.668194	CDS			tRNA 2-selenouridine(34) synthase MnmH	Selenophosphate-dependent tRNA 2-selenouridine synthase
	CJ015_01260	selD	-0.285917	190.377	0.127981	-2.23406	0.025479	0.120745	-0.17164	181.247	0.147305	-1.1652	0.243938	0.573972	-0.218793	215.434	0.170104	-1.28623	0.198364	0.457203	-0.566571	136.487	0.104271	-5.43362	5.52209e-08	7.27644e-07	-0.206728	146.812	0.16151	-1.27997	0.200555	0.435592	-0.470634	155.593	0.207948	-2.26323	0.0236215	0.0779474	-0.389947	202.394	0.208265	-1.87236	0.0611569	0.160984	CDS			selenide, water dikinase SelD	Selenide,water dikinase (EC 2.7.9.3)
	CJ015_01265		-0.434584	20.8405	0.428023	-1.01533	0.309949	0.586698	-0.132874	21.3063	0.388401	-0.342105	0.732272	0.893907	0.0212767	27.0118	0.408282	0.0521129	0.958439	0.983104	-1.32608	13.1032	0.398804	-3.32514	0.000883754	0.00405762	-0.926486	11.0562	0.426966	-2.16993	0.0300122	0.122874	-0.618383	18.208	0.396557	-1.55938	0.118907	0.254248	-0.524845	27.327	0.338851	-1.5489	0.121407	0.267535	CDS		a	RidA family protein	Bona fide RidA/YjgF/TdcF/RutC subgroup
	CJ015_01270		0.100557	1.57466	0.5638	0.178356	0.858443	NA	0.171007	1.32066	0.477478	0.358145	0.720234	NA	0.862269	2.40142	0.549151	1.57018	0.116372	0.331691	0.286725	1.31638	0.776798	0.369111	0.712045	0.809158	-0.0615506	1.38355	0.498515	-0.123468	0.901737	NA	-0.191158	1.32032	0.602855	-0.317088	0.751177	NA	-0.777506	2.98151	0.543443	-1.4307	0.152515	NA	CDS			pyridoxal phosphate-dependent aminotransferase	Aspartate aminotransferase
	CJ015_01275	accC_1	-0.114218	94.0405	0.274428	-0.416204	0.677261	0.861461	0.00058787	88.6481	0.273899	0.0021463	0.998288	0.998956	-0.0595983	104.588	0.236998	-0.251471	0.80145	0.927704	-0.28557	69.0642	0.201682	-1.41594	0.156792	0.276716	-0.0304781	83.9384	0.248646	-0.122576	0.902443	0.958283	-0.0494932	95.2028	0.261186	-0.189494	0.849706	0.920246	-0.429363	103.241	0.237077	-1.81107	0.0701299	0.177221	CDS			acetyl-CoA carboxylase biotin carboxylase subunit	Biotin carboxylase of acetyl-CoA carboxylase (EC 6.3.4.14)
	CJ015_01280	accB_1	0.0908373	0.173741	0.433723	0.209436	0.834108	NA	0.252351	0.247504	0.358854	0.703214	0.481922	NA	2.08918	1.66974	0.5787	3.61013	0.000306048	0.00379339	0.0581584	0.124202	0.719019	0.0808858	0.935533	0.958834	0.137837	0.363357	0.380049	0.362683	0.716842	NA	-0.353393	0.399765	0.585133	-0.603953	0.545875	NA	-1.4279	2.83617	0.566083	-2.52241	0.0116552	NA	CDS			acetyl-CoA carboxylase biotin carboxyl carrier protein subunit	Biotin carboxyl carrier protein
	CJ015_01285		0.979742	2.90884	0.523074	1.87305	0.061062	0.222262	0.630024	1.78226	0.47345	1.33071	0.183284	0.499084	0.813414	2.53452	0.549168	1.48118	0.13856	0.366639	-0.873827	0.987521	0.783098	-1.11586	0.264482	0.406516	-0.57975	3.09807	0.494164	-1.17319	0.240718	0.484569	-0.530803	1.68131	0.588448	-0.902039	0.367036	NA	-0.838967	2.43693	0.566947	-1.4798	0.138927	NA	CDS			hypothetical protein	hypothetical protein
	CJ015_01290	hutG_1	0.667501	2.90915	0.509138	1.31104	0.189843	0.451451	0.963575	3.24125	0.437816	2.20087	0.0277454	0.172804	2.25089	8.49529	0.448384	5.01999	5.16732e-07	1.30523e-05	-0.358979	1.55984	0.623561	-0.575692	0.564824	0.695065	-0.768854	2.81375	0.50062	-1.5358	0.124587	NA	-1.05041	3.53879	0.57174	-1.83721	0.0661786	0.165993	-1.94698	12.5775	0.449792	-4.32861	1.5005e-05	0.000150704	CDS			N-formylglutamate deformylase	N-formylglutamate deformylase (EC 3.5.1.68)
	CJ015_01295		1.27145	7.17925	0.419383	3.03172	0.00243168	0.0208494	0.548196	4.85748	0.447483	1.22507	0.22055	0.546956	1.24082	8.08441	0.459231	2.70196	0.00689328	0.0454644	-0.622685	2.96367	0.574573	-1.08373	0.278483	0.423045	-1.02903	6.7254	0.416604	-2.47003	0.01351	0.0690858	-0.915649	4.04509	0.515468	-1.77635	0.0756759	0.184098	-1.49552	8.72787	0.420607	-3.55562	0.000377084	0.00254891	CDS			hydroxyacid dehydrogenase	D-3-phosphoglycerate dehydrogenase (EC 1.1.1.95)
	CJ015_01300		0.767039	5.57481	0.427145	1.79573	0.0725368	0.248982	0.936252	5.24332	0.39468	2.37218	0.0176835	0.133417	1.83928	10.2717	0.42179	4.36066	1.29669e-05	0.000238571	-0.147952	3.02433	0.522676	-0.283066	0.777126	0.859788	-0.488652	6.129	0.438207	-1.11512	0.264801	0.514208	-0.908513	5.85097	0.457282	-1.98677	0.046948	0.130223	-1.77292	14.1849	0.395494	-4.48281	7.36676e-06	8.04758e-05	CDS			Zn-dependent hydrolase	Allantoate amidohydrolase (EC 3.5.3.9)
	CJ015_01305		0.767493	19.4668	0.428444	1.79135	0.0732376	0.250066	0.245992	14.8255	0.419629	0.586213	0.557733	0.80344	1.30079	31.3743	0.493169	2.63762	0.00834904	0.0528548	-0.511736	9.82391	0.42887	-1.19322	0.232783	0.369914	-1.09662	18.0832	0.322863	-3.39656	0.000682386	0.00615616	-0.931313	12.3041	0.44727	-2.08222	0.0373226	0.108759	-1.86001	37.2113	0.38665	-4.81057	1.50499e-06	1.85014e-05	CDS			ABC transporter ATP-binding protein	Oligopeptide transport system permease protein OppB (TC 3.A.1.5.1)
	CJ015_01310		1.69678	4.3931	0.492981	3.44187	0.00057771	0.00692952	1.51723	4.65802	0.460939	3.29161	0.000996156	0.0211212	2.21041	7.24912	0.525428	4.20688	2.58923e-05	0.000455048	0.776876	1.89073	0.61771	1.25767	0.208511	0.342241	-0.800244	5.5082	0.456781	-1.75192	0.0797873	0.241056	-1.3644	6.56732	0.543724	-2.50936	0.0120949	0.046426	-1.88754	10.5925	0.466213	-4.04867	5.15092e-05	0.000443017	CDS			ABC transporter permease	Putative polyamine transporter; Oligopeptide transport system permease protein OppC (TC 3.A.1.5.1)
	CJ015_01315		0.680139	18.8444	0.290275	2.34308	0.0191252	0.0980615	0.394315	16.1598	0.321538	1.22634	0.220072	0.54606	0.990137	23.9248	0.355442	2.78565	0.00534201	0.0377224	0.0654064	11.9276	0.299548	0.21835	0.827156	0.89323	-1.05023	16.5301	0.338545	-3.10219	0.00192092	0.0144697	-1.28596	14.3538	0.430779	-2.98521	0.00283385	0.0147951	-1.1749	29.6929	0.397924	-2.95258	0.00315128	0.0156377	CDS			ABC transporter permease	Putative polyamine transporter;
	CJ015_01320		0.992378	50.2031	0.392498	2.52836	0.0114596	0.0669079	1.25621	57.8969	0.410284	3.0618	0.00220012	0.036441	2.15446	120.805	0.471646	4.56796	4.92499e-06	9.99858e-05	-0.840338	20.8025	0.471175	-1.78349	0.0745061	0.15673	-2.05771	41.1554	0.329378	-6.24725	4.17731e-10	1.14666e-08	-2.19889	63.034	0.342345	-6.42303	1.33592e-10	3.14213e-09	-3.52456	152.659	0.351734	-10.0205	1.23843e-23	5.09748e-22	CDS			ABC transporter substrate-binding protein	Oligopeptide ABC transporter, periplasmic oligopeptide-binding protein OppA (TC 3.A.1.5.1)
	CJ015_01325		0.927046	12.1479	0.471372	1.9667	0.049218	0.192466	1.04369	13.2333	0.462119	2.25848	0.0239158	0.15921	2.00213	28.1048	0.522572	3.83129	0.000127471	0.00180296	-0.313559	5.46898	0.54135	-0.579217	0.562443	0.693761	-1.72463	10.7053	0.44564	-3.87	0.000108833	0.00130998	-2.25901	13.8835	0.466236	-4.8452	1.26484e-06	1.63331e-05	-3.40897	35.7276	0.372054	-9.16257	5.06735e-20	1.85401e-18	CDS			5-oxoprolinase subunit PxpA	Lactam utilization protein LamB
	CJ015_01330		0.400951	23.6152	0.442323	0.906467	0.364689	0.638137	0.539465	23.588	0.408211	1.32154	0.186323	0.502638	1.15472	39.1132	0.479689	2.40723	0.0160741	0.086033	0.192575	17.5159	0.423559	0.454659	0.649355	0.762007	-1.19355	18.1644	0.341677	-3.49321	0.000477246	0.00459311	-1.89484	20.2949	0.327755	-5.78126	7.41414e-09	1.36172e-07	-2.59504	41.8358	0.289476	-8.96462	3.11362e-19	1.07118e-17	CDS			biotin-dependent carboxyltransferase family protein	Allophanate hydrolase 2 subunit 2 (EC 3.5.1.54)
	CJ015_01335		0.201904	17.9479	0.539224	0.374435	0.708081	0.875152	0.254431	18.2938	0.477308	0.533055	0.593996	0.823712	0.862715	29.4306	0.57243	1.50711	0.131783	0.35702	-0.153688	12.3014	0.637881	-0.240936	0.809605	0.880765	-1.94599	11.1336	0.429997	-4.52559	6.0227e-06	9.95149e-05	-1.72392	14.2805	0.491583	-3.50688	0.000453391	0.00324052	-3.33558	28.1315	0.361477	-9.22764	2.76665e-20	1.02034e-18	CDS			5-oxoprolinase subunit PxpB	Allophanate hydrolase 2 subunit 1 (EC 3.5.1.54)
	CJ015_01340	aatA	0.278466	144.476	0.533153	0.5223	NA	NA	0.484929	160.65	0.47799	1.01452	NA	NA	1.24554	299.899	0.572134	2.17701	NA	NA	0.193639	110.321	0.616975	0.313851	NA	NA	-2.36881	88.9645	0.211287	-11.2113	3.58723e-29	2.01672e-27	-1.04792	166.297	0.395185	-2.65171	0.00800842	0.0335321	-2.23834	361.975	0.301671	-7.4198	1.17295e-13	3.07234e-12	CDS			pyridoxal phosphate-dependent aminotransferase	Aspartate aminotransferase (EC 2.6.1.1)
	CJ015_01345		-0.249173	342.929	0.378841	-0.657724	0.510715	0.758375	-0.110769	330.723	0.347908	-0.318387	0.750191	0.904056	-0.171493	388.313	0.378658	-0.452898	0.650622	0.842828	0.412724	339.732	0.35097	1.17595	0.239613	0.377824	0.490138	334.968	0.190848	2.5682	0.0102227	0.0557309	0.481982	394.733	0.171643	2.80804	0.00498434	0.0231865	0.552123	497.444	0.166293	3.32018	0.000899589	0.0054424	CDS			GntR family transcriptional regulator	Transcriptional regulator, GntR family
	CJ015_01350		-0.453189	19.1741	0.324343	-1.39725	0.162338	0.414216	-0.240877	18.7189	0.293443	-0.820864	0.411724	0.710185	-0.372057	21.9256	0.284276	-1.30879	0.190605	0.445977	-0.0737074	16.9239	0.265488	-0.27763	0.781296	0.862977	0.458058	17.4049	0.325212	1.40849	0.158986	0.375282	0.58914	23.445	0.28216	2.08796	0.0368014	0.107904	0.622508	28.4337	0.290641	2.14185	0.0322058	0.0986503	CDS			dihydrodipicolinate synthase family protein	4-hydroxy-tetrahydrodipicolinate synthase (EC 4.3.3.7)
	CJ015_01355		1.09311	224.154	0.251881	4.33981	1.42603e-05	0.000314406	0.595904	172.06	0.262834	2.26722	0.0233765	0.157885	0.732354	213.758	0.258305	2.83523	0.00457927	0.0333359	0.988812	180.301	0.187318	5.27878	1.30048e-07	1.58045e-06	0.368662	373.034	0.143388	2.57108	0.0101381	0.0553754	0.292504	271.656	0.171969	1.70091	0.0889598	0.206394	0.36705	384.677	0.177626	2.06642	0.038789	0.113463	CDS			LysR family transcriptional regulator	LysR-family transcriptional regulator
	CJ015_01360		0.846185	7.25376	0.368506	2.29626	0.0216613	0.106921	0.371213	5.5113	0.375866	0.987621	0.323338	0.645673	0.906231	8.73589	0.352033	2.57428	0.0100448	0.0608114	-0.648996	3.67351	0.536188	-1.21039	0.22613	0.362658	-0.489992	7.7437	0.392811	-1.2474	0.212252	0.450705	-0.0711596	6.77561	0.455819	-0.156114	0.875943	0.934392	-0.00967956	15.143	0.364652	-0.0265447	0.978823	0.990642	CDS			CoA transferase	CAIB/BAIF family protein
	CJ015_01365		0.338035	16.1312	0.403021	0.838752	0.401608	0.672981	0.105285	13.8245	0.383065	0.274848	0.783433	0.919123	0.321664	17.9465	0.415209	0.774704	0.438515	0.703475	-0.933139	8.38142	0.481591	-1.93762	0.0526698	0.11833	-0.197561	16.737	0.332038	-0.594994	0.551848	0.762592	-0.114479	15.6036	0.328439	-0.348554	0.727424	0.844465	-0.221423	22.4819	0.332309	-0.666315	0.505209	0.687228	CDS			tripartite tricarboxylate transporter substrate binding protein	Tricarboxylate transport protein TctC
	CJ015_01370		0.694369	15.4289	0.323487	2.14652	0.0318318	0.141577	0.763036	15.5121	0.322936	2.36281	0.0181368	0.135953	0.562554	15.9361	0.362676	1.55112	0.120873	0.337471	0.381265	10.9842	0.356799	1.06857	0.285263	0.430093	0.106834	20.1317	0.296322	0.360533	0.718449	0.862711	-0.350487	20.9174	0.311807	-1.12405	0.260992	0.437836	0.283185	28.1352	0.349251	0.810835	0.417461	0.611737	CDS			acyl-CoA dehydrogenase family protein	probable acyl-CoA dehydrogenase
	CJ015_01375		0.19461	2.73593	0.513748	0.378805	0.704833	0.873403	0.485636	2.74218	0.45506	1.06719	0.285886	0.612424	0.557717	3.63024	0.486468	1.14646	0.251604	0.524354	0.0241694	2.10325	0.607174	0.0398063	0.968248	0.978679	-0.499246	1.3685	0.494805	-1.00898	0.312986	NA	0.13707	3.50525	0.49467	0.277094	0.781708	0.881093	0.0879841	4.65763	0.488828	0.17999	0.85716	NA	CDS			MaoC family dehydratase	Acyl dehydratase
	CJ015_01380		0.539604	2.12327	0.506826	1.06467	0.287024	0.563342	0.345405	1.99475	0.464306	0.743918	0.456926	0.738709	0.395468	2.38042	0.526402	0.751267	0.452492	0.716395	0.0737437	1.54041	0.63878	0.115445	0.908093	0.944238	0.0244862	2.07324	0.501101	0.0488647	0.961027	NA	0.0347266	2.26945	0.594874	0.0583764	0.953449	NA	0.186764	3.00521	0.55876	0.334247	0.738193	NA	CDS			hypothetical protein	FIG00433290: hypothetical protein
	CJ015_01385		0.765372	3.59971	0.515913	1.48353	0.137934	0.373875	0.586269	2.95252	0.441931	1.32661	0.184639	0.501353	0.842427	4.23261	0.463865	1.8161	0.0693546	0.240197	-0.737051	1.6859	0.659429	-1.11771	0.263691	0.405698	-0.539903	3.65299	0.492252	-1.0968	0.272729	0.525179	-0.44027	3.33038	0.546987	-0.804899	0.420878	0.599916	0.0111247	6.99252	0.474027	0.0234684	0.981277	0.992025	CDS			Zn-ribbon domain-containing OB-fold protein	protein of unknown function DUF35
	CJ015_01390		0.10127	15.0881	0.330622	0.306302	0.759375	0.904762	0.03807	13.7188	0.278303	0.136794	0.891194	0.965477	0.438805	19.3595	0.26682	1.64457	0.100059	0.301907	-0.545439	10.1864	0.319642	-1.70641	0.087932	0.17702	-0.111143	15.2377	0.393015	-0.282796	0.777333	0.893642	-0.91895	10.8976	0.464011	-1.98045	0.047653	0.131388	-0.365699	23.0506	0.311885	-1.17254	0.240979	0.429679	CDS			thiolase family protein	Acetyl-CoA acetyltransferase
	CJ015_01395		0.634575	7.45391	0.419832	1.5115	0.130662	0.362689	1.23595	10.2581	0.419524	2.94607	0.00321837	0.0469598	1.6991	14.3402	0.368838	4.60662	4.09267e-06	8.45459e-05	0.906484	7.25375	0.486884	1.86181	0.0626306	0.136397	0.463619	12.3942	0.355085	1.30566	0.191669	0.423072	-0.299449	17.5698	0.317222	-0.943972	0.345184	0.527786	-0.452565	26.7342	0.293651	-1.54117	0.123276	0.270055	CDS			enoyl-CoA hydratase/isomerase family protein	Enoyl-CoA hydratase [branched-chain amino acid degradation] (EC 4.2.1.17)
	CJ015_01400		1.12329	66.3516	0.205995	5.45298	4.95329e-08	1.82132e-06	1.71623	101.383	0.398498	4.30674	1.65679e-05	0.00147836	2.38309	138.977	0.205319	11.6068	3.80647e-31	1.19523e-28	0.0356912	35.566	0.218089	0.163654	0.870003	0.920845	-1.25892	67.1442	0.227596	-5.53136	3.17755e-08	7.25173e-07	-1.24486	144.138	0.439975	-2.82939	0.00466361	0.0219604	-1.46237	220.113	0.199423	-7.33298	2.25085e-13	5.86237e-12	CDS			acyl-CoA dehydrogenase family protein	Butyryl-CoA dehydrogenase (EC 1.3.99.2)
	CJ015_01405		0.749766	43.4808	0.360374	2.08052	0.0374778	0.158997	1.51471	67.3072	0.404641	3.74334	0.000181594	0.00701979	1.86887	82.4847	0.353357	5.28891	1.23044e-07	3.4912e-06	-0.322192	23.3596	0.354724	-0.90829	0.363725	0.511615	-0.367288	47.9483	0.270249	-1.35907	0.174123	0.399358	-1.20338	93.4394	0.353011	-3.4089	0.000652265	0.00441548	-1.29835	122.795	0.242845	-5.34643	8.97036e-08	1.34264e-06	CDS			tripartite tricarboxylate transporter substrate binding protein	putative exported protein
	CJ015_01410		0.358204	26.8495	0.278367	1.28681	0.198161	0.461513	0.673204	28.5412	0.288498	2.33348	0.0196231	0.142714	0.72601	34.2161	0.253236	2.86693	0.00414477	0.030889	-0.0197002	18.8295	0.263757	-0.0746905	0.940461	0.962833	-0.016091	28.8377	0.2851	-0.0564398	0.954991	0.980251	-0.775138	32.4911	0.369751	-2.09638	0.0360486	0.106483	-0.284211	47.3155	0.265673	-1.06978	0.28472	0.478686	CDS			acetate--CoA ligase family protein	Enoyl-CoA hydratase (EC 4.2.1.17)
	CJ015_01415		0.403765	12.096	0.323087	1.24971	0.211405	0.4784	0.473736	11.1742	0.32991	1.43595	0.151016	0.449787	0.168443	12.1928	0.395708	0.425673	0.670346	0.855216	0.154588	8.75654	0.356541	0.433577	0.664595	0.773794	0.057612	14.5743	0.352011	0.163665	0.869995	0.941915	-0.415626	12.6739	0.39918	-1.0412	0.297783	0.479322	0.291947	16.242	0.418148	0.698191	0.485058	0.671708	CDS			enoyl-CoA hydratase/isomerase family protein	Enoyl-CoA hydratase (EC 4.2.1.17)
	CJ015_01420		0.118735	806.356	0.188823	0.628816	0.52947	0.769685	0.10145	745.186	0.198081	0.512165	0.608535	0.832921	0.0771496	881.116	0.190247	0.405523	0.685093	0.865323	0.508095	748.581	0.137089	3.70632	0.00021029	0.00121486	0.532315	991.054	0.129444	4.11232	3.917e-05	0.000524924	0.214235	925.244	0.143861	1.48918	0.13644	0.280953	0.347226	1204.55	0.143317	2.42278	0.0154023	0.0566677	CDS			IclR family transcriptional regulator	Transcriptional regulator, IclR family
	CJ015_01425		0.701342	7.81031	0.402527	1.74235	0.0814476	0.269359	1.64808	12.6144	0.342744	4.8085	1.52071e-06	0.000294003	1.86311	15.6694	0.300605	6.19785	5.72404e-10	2.47342e-08	0.953372	7.64378	0.328364	2.9034	0.00369138	0.0134862	-0.13458	10.1527	0.401374	-0.3353	0.737399	0.872762	-0.842841	19.4063	0.3753	-2.24578	0.024718	0.0804733	-0.673631	26.9773	0.278759	-2.41654	0.0156688	0.0573734	CDS			thiamine pyrophosphate-dependent dehydrogenase E1 component subunit alpha	Branched-chain alpha-keto acid dehydrogenase, E1 component, alpha subunit (EC 1.2.4.4)
	CJ015_01430		0.796956	4.33241	0.417867	1.9072	0.0564947	0.211285	1.05863	4.1898	0.390438	2.71139	0.00670021	0.0755193	1.3377	5.89147	0.39288	3.40485	0.000662006	0.00725127	0.227721	2.49275	0.524354	0.434289	0.664079	0.773384	-0.641543	5.18023	0.447545	-1.43347	0.151723	0.36697	-0.369565	7.08972	0.427523	-0.864434	0.387349	0.567423	-0.846089	8.9001	0.401366	-2.10802	0.0350291	0.105288	CDS			alpha-ketoacid dehydrogenase subunit beta	Branched-chain alpha-keto acid dehydrogenase, E1 component, beta subunit (EC 1.2.4.4)
	CJ015_01435		0.590418	7.8053	0.401227	1.47153	0.141148	0.378629	1.14814	8.73998	0.374784	3.06348	0.00218781	0.0363851	1.30645	11.2327	0.386717	3.3783	0.000729351	0.00777204	0.466555	5.76472	0.42486	1.09814	0.272145	0.415841	0.13307	10.6134	0.374095	0.35571	0.722057	0.865043	-0.669563	11.906	0.376534	-1.77823	0.0753664	0.183636	-0.720098	15.9496	0.35195	-2.04602	0.0407543	0.118087	CDS			enoyl-CoA hydratase/isomerase family protein	Enoyl-CoA hydratase [branched-chain amino acid degradation] (EC 4.2.1.17)
	CJ015_01440		0.376183	5.1788	0.463104	0.812307	0.416616	0.68576	0.343015	4.71528	0.43546	0.787707	0.430868	0.722525	0.738769	6.89663	0.412039	1.79296	0.0729793	0.248362	0.40239	4.56477	0.536706	0.749739	0.453412	0.600157	-0.237601	4.45034	0.46074	-0.515694	0.606068	0.797823	-0.236671	4.93148	0.548142	-0.43177	0.665909	0.799229	-0.699081	7.32804	0.432174	-1.61759	0.10575	0.240245	CDS			dihydrolipoamide acetyltransferase family protein	Dihydrolipoamide acyltransferase component of branched-chain alpha-keto acid dehydrogenase complex (EC 2.3.1.168)
	CJ015_01445		0.777745	5.70186	0.448481	1.73418	0.0828869	0.272914	0.900059	5.77789	0.426459	2.11054	0.0348118	0.196266	1.19092	7.13763	0.445677	2.67216	0.00753648	0.048585	0.60562	4.00239	0.51814	1.16883	0.242471	0.381176	0.00863001	7.61583	0.411857	0.0209539	0.983282	0.994023	-0.595233	7.63484	0.432586	-1.37599	0.168826	0.327197	-0.784418	9.47533	0.407023	-1.92721	0.053954	0.146225	CDS			acyl-CoA dehydrogenase family protein	Probable acyl-CoA dehydrogenase (EC 1.3.99.-)
	CJ015_01450		0.552518	19.1591	0.272814	2.02525	0.0428415	0.175072	0.382596	16.7262	0.320843	1.19247	0.233076	0.560072	0.739576	22.2963	0.275161	2.6878	0.0071925	0.046791	0.356137	14.1308	0.265903	1.33935	0.180456	0.306169	0.0094104	21.9266	0.277853	0.0338683	0.972982	0.989677	-0.00108062	21.3861	0.356328	-0.00303265	0.99758	0.998013	-0.222022	31.7683	0.276827	-0.802023	0.42254	0.617404	CDS			AMP-binding protein	O-succinylbenzoic acid--CoA ligase (EC 6.2.1.26)
	CJ015_01455		0.127895	18.5474	0.273332	0.467912	0.639847	0.840662	0.174632	17.6293	0.258634	0.675209	0.499543	0.768084	0.180306	21.1687	0.244093	0.738677	0.460103	0.721798	-0.441011	12.2253	0.276934	-1.59248	0.111277	0.211896	0.172011	20.3758	0.320444	0.53679	0.591413	0.788664	-0.478148	17.9712	0.337173	-1.41811	0.156159	0.309898	0.14805	28.5476	0.273227	0.54186	0.587915	0.749248	CDS			MmgE/PrpD family protein	Immune-responsive protein 1
	CJ015_01460		0.783971	65.3487	0.253803	3.0889	0.00200899	0.0183103	0.732563	60.1902	0.250898	2.91976	0.00350296	0.049105	0.605655	66.067	0.236722	2.55851	0.0105122	0.0627533	-0.426443	34.1049	0.249106	-1.71189	0.086917	0.175518	0.170416	91.9753	0.22551	0.755693	0.449833	0.688261	-0.526169	76.0603	0.252428	-2.08443	0.037121	0.108446	-0.267788	90.803	0.241561	-1.10857	0.267615	0.459919	CDS			ABC transporter substrate-binding protein	putative leu/ile/val-binding protein precursor
	CJ015_01465		0.445786	8.21429	0.407635	1.09359	0.274134	0.551364	-0.151614	6.00049	0.420181	-0.360831	0.718226	0.886086	0.321655	8.79146	0.436803	0.736386	0.461496	0.722382	-0.102501	5.4387	0.439907	-0.233005	0.815757	0.885199	-0.323504	7.07093	0.427456	-0.756812	0.449163	0.688149	-0.0810607	4.8803	0.469193	-0.172766	0.862835	0.927412	-0.588248	8.28538	0.422701	-1.39164	0.164031	0.329157	CDS			branched-chain amino acid ABC transporter permease	Branched-chain amino acid ABC transporter, permease protein
	CJ015_01470		0.488454	6.24521	0.458259	1.06589	0.286473	0.562696	0.107763	5.16992	0.380826	0.282971	0.777199	0.916402	0.828511	8.61483	0.427189	1.93945	0.0524466	0.200019	-0.106155	4.27758	0.478341	-0.221923	0.824374	0.891251	0.0790737	8.03369	0.387619	0.203999	0.838355	0.927259	0.232568	6.95068	0.43172	0.538701	0.590093	0.740226	0.0869861	14.3154	0.348011	0.249952	0.802624	0.88805	CDS			branched-chain amino acid ABC transporter ATP-binding protein/permease	Branched-chain amino acid transport ATP-binding protein LivG (TC 3.A.1.4.1)
	CJ015_01475		0.405771	4.72116	0.422269	0.960932	0.336586	0.61388	0.110516	4.28184	0.409689	0.269756	0.787348	0.921684	0.681517	6.34688	0.405979	1.6787	0.0932103	0.28921	-1.63092	2.21788	0.62652	-2.60314	0.00923732	0.0287922	0.264757	6.59226	0.441009	0.600344	0.548277	0.760527	-0.259544	4.57671	0.501397	-0.517642	0.604708	0.751561	-0.552274	7.9416	0.419504	-1.31649	0.188009	0.361832	CDS		a	ABC transporter ATP-binding protein	Branched-chain amino acid transport ATP-binding protein LivG (TC 3.A.1.4.1)
	CJ015_01480	lpdA_1	-0.298502	76.7447	0.24906	-1.19851	0.230717	0.501338	-0.125079	74.4846	0.183073	-0.683215	0.494471	0.764276	-0.201338	88.8003	0.179857	-1.11943	0.262955	0.53478	-0.146545	64.1108	0.143106	-1.02403	0.30582	0.452128	-0.0534989	61.516	0.283304	-0.188839	0.850219	0.933216	-0.277456	69.8058	0.278401	-0.996605	0.318956	0.501668	0.134801	99.7125	0.267787	0.503389	0.614691	0.76949	CDS			dihydrolipoyl dehydrogenase	Dihydrolipoamide dehydrogenase of branched-chain alpha-keto acid dehydrogenase (EC 1.8.1.4)
	CJ015_01485		-0.303941	613.605	0.209294	-1.45222	0.146441	0.388551	-0.636801	529.877	0.178628	-3.56496	0.000363912	0.0113326	-0.794198	608.701	0.237401	-3.34539	0.000821671	0.0085432	-0.0961098	507.998	0.179652	-0.534978	0.592665	0.718582	0.386777	592.83	0.208265	1.85714	0.0632915	0.205475	0.791291	592.659	0.212981	3.71532	0.000202947	0.00164426	0.688484	634.088	0.2056	3.34866	0.000812037	0.00498833	CDS			TetR/AcrR family transcriptional regulator	Transcriptional regulator, TetR family
	CJ015_01490		0.457852	9.59759	0.399238	1.14682	0.251458	0.523493	0.412399	8.9423	0.369413	1.11636	0.264267	0.592026	0.641018	12.0294	0.372308	1.72174	0.0851161	0.274281	-0.10585	6.43652	0.404593	-0.261621	0.793614	0.87084	-0.0719867	10.9866	0.389125	-0.184996	0.853232	0.935188	-0.27455	11.0147	0.360531	-0.761516	0.446349	0.622028	-0.645141	15.9368	0.346803	-1.86025	0.0628499	0.163956	CDS			amidohydrolase family protein	PROBABLE ANTIBIOTIC-RESISTANCE PROTEIN
	CJ015_01495		0.206219	32.3069	0.228953	0.900706	0.367745	0.640777	-0.0750764	26.3464	0.247086	-0.303847	0.761244	0.909712	-0.0153971	32.8435	0.224437	-0.0686032	0.945306	0.97683	0.0626174	24.4199	0.263391	0.237736	0.812086	0.882441	-0.067397	32.6553	0.252905	-0.266492	0.789861	0.900633	-0.0683112	26.8113	0.287767	-0.237384	0.812359	0.902814	0.0515702	38.826	0.248608	0.207436	0.83567	0.909881	CDS			tripartite tricarboxylate transporter substrate binding protein	Tricarboxylate transport protein TctC
	CJ015_01500		1.08536	10.3651	0.365427	2.9701	0.002977	0.0243095	0.988102	9.17608	0.353222	2.7974	0.00515157	0.0635725	1.70758	16.1784	0.368901	4.62883	3.67741e-06	7.66398e-05	0.598359	6.78568	0.384098	1.55783	0.119274	0.222341	-0.0378041	15.1126	0.344152	-0.109847	0.912531	0.960659	-0.380053	12.8423	0.354978	-1.07064	0.284333	0.465805	-0.56942	29.1076	0.322902	-1.76345	0.077825	0.192063	CDS			FAD-dependent oxidoreductase	Succinate dehydrogenase/fumarate reductase, flavoprotein subunit
	CJ015_01505		-0.0645823	167.216	0.363253	-0.177789	0.858889	0.950875	-0.0822533	153.326	0.35824	-0.229604	0.818399	0.936796	0.0293726	190.602	0.363964	0.080702	0.935679	0.973461	0.509334	163.293	0.322974	1.57701	0.114792	0.216696	0.317322	169.007	0.212174	1.49558	0.134764	0.338244	-0.0666983	152.578	0.172266	-0.387182	0.698622	0.822432	0.213481	238.165	0.155884	1.36948	0.170848	0.338321	CDS			IclR family transcriptional regulator	Transcriptional regulator, IclR family
	CJ015_01510		-0.188389	16.3963	0.357929	-0.526331	0.598658	0.818361	0.0996267	15.8201	0.299996	0.332094	0.739819	0.897219	-0.346405	16.8231	0.322745	-1.07331	0.283133	0.561688	-0.115341	12.2666	0.361494	-0.319067	0.749676	0.837915	0.148922	14.4297	0.395548	0.376496	0.706548	0.858156	-0.386895	14.7152	0.341382	-1.13332	0.257079	0.433787	-0.10267	15.8543	0.375038	-0.273758	0.784271	0.878182	CDS			tripartite tricarboxylate transporter substrate binding protein	Tricarboxylate transport protein TctC
	CJ015_01515		0.431346	1.6507	0.56164	0.768012	0.44248	NA	0.760768	2.20609	0.47855	1.58974	0.111894	0.388573	0.580283	1.82209	0.559961	1.03629	0.300066	0.579874	0.0910101	0.971266	0.803844	0.113219	0.909857	0.94449	-0.0389182	1.94405	0.502063	-0.0775166	0.938213	NA	-1.32825	2.63551	0.598965	-2.21757	0.026584	NA	-1.09403	1.80228	0.586747	-1.86457	0.0622411	NA	CDS			cupin domain-containing protein	hypothetical protein
	CJ015_01520		0.0943477	3.14032	0.548689	0.171951	0.863476	0.952071	0.656461	4.22282	0.466084	1.40846	0.158995	0.463986	0.33293	3.85969	0.550074	0.605245	0.545016	0.778247	0.716991	3.11169	0.595763	1.20348	0.228789	0.365468	0.413936	4.49077	0.48443	0.85448	0.392839	0.639917	-0.659045	4.63534	0.513564	-1.28328	0.199394	0.366114	-0.114901	4.46638	0.48253	-0.238122	0.811787	NA	CDS			mandelate racemase/muconate lactonizing enzyme family protein	Putative mandelate racemase STM3833
	CJ015_01525		0.404501	8.39883	0.431132	0.93823	0.348126	0.62498	1.05977	10.484	0.412817	2.56717	0.0102531	0.0956925	0.988839	11.1537	0.370395	2.66969	0.00759212	0.0488509	0.116108	5.70158	0.507919	0.228594	0.819184	0.888311	-0.77405	6.17971	0.448686	-1.72515	0.0845004	0.250391	-1.74626	10.1987	0.466472	-3.74355	0.000181439	0.0014963	-1.68994	10.7732	0.422859	-3.99645	6.42996e-05	0.000543892	CDS			SDR family oxidoreductase	3-oxoacyl-[acyl-carrier protein] reductase (EC 1.1.1.100)
	CJ015_01530		-0.708812	186.688	0.312768	-2.26625	0.0234359	0.113266	-0.0272474	207.065	0.290329	-0.0938499	0.925228	0.977333	-0.289908	230.473	0.322619	-0.898608	0.368862	0.64262	0.529433	219.026	0.230484	2.29705	0.0216157	0.0577445	0.750284	173.075	0.230181	3.25954	0.00111592	0.00907299	0.151128	240.218	0.153204	0.986448	0.323913	0.507043	0.323065	265.987	0.226451	1.42665	0.153682	0.31404	CDS			FadR/GntR family transcriptional regulator	GntR-family transcriptional regulator
	CJ015_01535		-0.0812125	13.7809	0.43408	-0.187091	0.851589	0.947575	-0.152909	12.4824	0.391044	-0.391029	0.695776	0.874865	-0.177461	15.1578	0.379608	-0.467485	0.640153	0.836836	0.916347	17.2374	0.315689	2.90269	0.0036997	0.0134956	0.26866	15.0737	0.371809	0.722574	0.469942	0.70293	0.598633	17.1164	0.332858	1.79847	0.0721031	0.177089	0.823617	23.3912	0.301839	2.72866	0.00635918	0.0277349	CDS			Ldh family oxidoreductase	Malate dehydrogenase (EC 1.1.1.37)
	CJ015_01540		0.262841	82.2279	0.234139	1.12258	0.261615	0.534544	-0.224173	67.2728	0.189123	-1.18533	0.235888	0.563807	-0.130633	82.1061	0.20314	-0.643069	0.520179	0.76183	-0.0653048	59.1795	0.195655	-0.333776	0.738549	0.829034	0.0305472	89.0345	0.227945	0.134011	0.893394	0.954484	0.428886	79.4903	0.196681	2.18061	0.029212	0.0914239	0.336061	102.248	0.234639	1.43224	0.152074	0.311606	CDS			LysR family transcriptional regulator	LysR family regulatory protein
	CJ015_01545		-0.0480884	9.99421	0.406903	-0.118182	0.905924	0.968216	0.159767	9.54225	0.363425	0.439615	0.660216	0.857098	-0.122807	10.3625	0.372802	-0.329417	0.741841	0.896605	-0.365924	7.01279	0.417796	-0.875845	0.381114	0.529432	-0.412704	8.39733	0.394044	-1.04735	0.294936	0.549932	-0.463179	10.4597	0.403759	-1.14717	0.251312	0.428458	-0.310128	10.8369	0.378361	-0.819662	0.412409	0.607398	CDS			tripartite tricarboxylate transporter substrate binding protein	Tricarboxylate transport protein TctC
	CJ015_01550		-0.293953	30.4868	0.328773	-0.894091	0.371273	0.645269	0.115384	31.9004	0.303274	0.380463	0.703602	0.878636	-0.0686208	36.2486	0.325884	-0.210568	0.833224	0.94298	-0.734085	20.8131	0.296394	-2.47672	0.0132594	0.0393174	-0.486878	21.8162	0.291955	-1.66764	0.0953865	0.269774	-0.494391	32.1936	0.255902	-1.93195	0.0533653	0.143032	0.132157	44.2602	0.246908	0.535247	0.592479	0.75253	CDS			DUF1446 domain-containing protein	Small uncharacterized protein Bpro_4170 / Protein of unknown function DUF1446
	CJ015_01555		-0.459441	19.1322	0.287861	-1.59605	0.110477	0.323084	0.215604	21.3473	0.279455	0.771515	0.440401	0.728504	-0.0299046	23.6774	0.280082	-0.106771	0.914971	0.969876	-0.812036	13.2951	0.292913	-2.77228	0.00556649	0.0190462	-0.022347	14.2272	0.3315	-0.0674117	0.946254	0.976274	-0.536118	21.5328	0.311183	-1.72284	0.084918	0.199425	-0.280774	23.4262	0.341857	-0.82132	0.411464	0.60641	CDS			tripartite tricarboxylate transporter substrate binding protein	putative exported protein
	CJ015_01560		-0.0931578	53.938	0.195511	-0.476484	0.633729	0.837217	-0.145073	48.5741	0.207881	-0.697866	0.485261	0.756336	-0.39777	53.7731	0.181263	-2.19444	0.0282036	0.129726	0.330461	47.3738	0.161639	2.04443	0.0409107	0.0967299	0.0832358	52.3204	0.231269	0.359909	0.718915	0.862711	0.513993	62.1195	0.27611	1.86155	0.0626663	0.159812	0.488615	64.3217	0.214352	2.2795	0.0226373	0.076204	CDS			PaaI family thioesterase	FIG00431880: hypothetical protein
	CJ015_01565		0.954143	26.8387	0.307777	3.10012	0.00193445	0.0177708	0.514055	20.6283	0.301074	1.7074	0.0877472	0.338111	0.987549	29.7199	0.330044	2.99217	0.00277001	0.02269	0.61391	19.7577	0.281207	2.18312	0.0290266	0.0731278	-0.261002	33.6198	0.273769	-0.953368	0.340404	0.595319	-0.512601	23.1706	0.305353	-1.67871	0.0932082	0.213776	-0.891985	38.9329	0.300087	-2.97242	0.00295466	0.0149391	CDS			CoA transferase	L-carnitine dehydratase/bile acid-inducible protein F
	CJ015_01570		0.889074	78.5878	0.432803	2.05422	0.0399542	0.166506	0.266676	56.3305	0.401636	0.663973	0.506707	0.772887	0.525645	74.463	0.473302	1.11059	0.266744	0.540139	1.3677	79.3135	0.410489	3.33189	0.00086258	0.00397482	0.294999	120.209	0.286036	1.03133	0.302384	0.557373	0.17842	70.4949	0.261322	0.682757	0.49476	0.665746	-0.500493	91.1882	0.301481	-1.66011	0.096892	0.225024	CDS		d	haloacid dehalogenase type II	haloacid dehalogenase-like hydrolase
	CJ015_01575		0.0269857	157.456	0.184729	0.146083	0.883856	0.957797	-0.215225	137.218	0.155621	-1.38301	0.166662	0.4772	-0.112804	170.22	0.224861	-0.50166	0.615907	0.825156	0.110167	128.575	0.135724	0.811703	0.416962	0.564331	0.416498	177.512	0.186484	2.23343	0.0255209	0.109533	0.196289	143.741	0.176548	1.11181	0.266219	0.444663	0.0837567	192.981	0.191914	0.436427	0.662527	0.802732	CDS			LysR family transcriptional regulator	LysR family regulatory protein
	CJ015_01580		0.0618503	10.1577	0.346531	0.178484	0.858343	0.950875	-0.0203503	9.6531	0.355639	-0.0572219	0.954368	0.987027	0.242058	11.5228	0.335464	0.721563	0.470563	0.731228	-0.334244	6.76535	0.381493	-0.876147	0.38095	0.529432	-0.0495289	8.97458	0.372262	-0.133048	0.894155	0.954846	-0.274324	9.46129	0.412528	-0.664983	0.506061	0.674533	-0.49903	11.049	0.431217	-1.15726	0.247166	0.436064	CDS			tripartite tricarboxylate transporter substrate binding protein	Tricarboxylate transport protein TctC
	CJ015_01585	ctaD_2	-0.413191	278.111	0.25588	-1.61479	0.106357	0.315803	0.170944	305.91	0.248951	0.686656	0.492299	0.76244	0.0943916	360.999	0.337153	0.279966	0.779503	0.916684	-0.314383	222.503	0.225323	-1.39526	0.162938	0.283826	-0.0405153	216.644	0.186956	-0.21671	0.828434	0.921593	-0.241651	334.764	0.176738	-1.36728	0.171537	0.33101	0.0549977	444.423	0.205394	0.267767	0.788878	0.879925	CDS			cytochrome c oxidase subunit I	Cytochrome c oxidase polypeptide I (EC 1.9.3.1)
	CJ015_01590		-0.879295	22.7966	0.295213	-2.97851	0.00289649	0.0239478	0.554354	32.0981	0.249065	2.22574	0.0260319	0.166374	0.191137	34.48	0.376967	0.507039	0.612128	0.823044	-0.662968	18.199	0.277991	-2.38485	0.017086	0.0480317	-0.151023	12.5313	0.354172	-0.426413	0.669807	0.835098	-1.02711	32.858	0.333762	-3.07738	0.00208831	0.0114472	-0.0118361	43.8978	0.422989	-0.0279819	0.977677	0.990449	CDS			DUF2244 domain-containing protein	hypothetical protein
	CJ015_01595		-0.151329	82.7232	0.405949	-0.372779	0.709313	0.875531	-0.736775	65.3755	0.38865	-1.89573	0.0579957	0.267761	-0.801029	78.2829	0.394516	-2.03041	0.042315	0.171666	-0.443201	58.7056	0.343325	-1.29091	0.196736	0.327847	0.457579	85.4157	0.266528	1.71681	0.0860136	0.253081	1.24761	80.3336	0.288	4.33196	1.47785e-05	0.000157341	1.37652	103.99	0.202359	6.80238	1.02902e-11	2.36009e-10	CDS			GntR family transcriptional regulator	Predicted regulator PutR for proline utilization, GntR family
	CJ015_01600		-0.0819355	196.359	0.392116	-0.208957	0.834482	0.940519	-0.619406	157.055	0.368664	-1.68014	0.0929307	0.349149	-0.531404	193.41	0.396477	-1.34031	0.180143	0.430203	-1.30505	111.719	0.360561	-3.61949	0.000295185	0.00163291	0.107231	180.195	0.246725	0.434616	0.663841	0.831831	1.22021	197.924	0.186683	6.53625	6.30814e-11	1.54684e-09	0.806768	227.478	0.178346	4.52361	6.07935e-06	6.73697e-05	CDS			aminotransferase class V-fold PLP-dependent enzyme	Serine--glyoxylate aminotransferase (EC 2.6.1.45)
	CJ015_01605		0.782507	60.478	0.287807	2.71886	0.00655065	0.0439558	0.28444	46.4418	0.268753	1.05837	0.289886	0.61644	0.334688	56.9121	0.25077	1.33464	0.181993	0.432486	-1.04853	26.9339	0.26676	-3.93062	8.47275e-05	0.000554333	-0.524824	64.7166	0.271184	-1.93531	0.0529526	0.181749	0.11075	60.3735	0.259514	0.42676	0.669554	0.801726	0.50327	94.0168	0.205683	2.44682	0.0144123	0.0538856	CDS		a	serine hydrolase	Beta-lactamase class C and other penicillin binding proteins
	CJ015_01610		0.0376486	96.0086	0.267964	0.140499	0.888266	0.96004	0.172603	93.0344	0.292443	0.590211	0.555049	0.801066	0.379014	118.415	0.238747	1.58751	0.112396	0.32418	0.429423	89.3774	0.177403	2.42061	0.0154944	0.0446738	-0.147454	90.7048	0.225947	-0.652607	0.51401	0.737596	-0.502123	95.2925	0.23617	-2.12611	0.0334944	0.101185	-0.721072	133.35	0.203049	-3.55121	0.000383463	0.00258445	CDS			MBL fold metallo-hydrolase	metallo-beta-lactamase family protein
	CJ015_01615		-0.0549709	31.667	0.465591	-0.118067	0.906015	0.968216	0.920693	49.8282	0.452748	2.03357	0.0419954	0.221935	1.47958	74.1345	0.484591	3.05326	0.00226372	0.0193154	1.01675	40.4201	0.437672	2.32308	0.0201747	0.0546733	-0.433032	26.1784	0.270105	-1.6032	0.108891	0.293559	-1.56353	57.1424	0.316175	-4.94513	7.60925e-07	1.0287e-05	-1.97846	96.1197	0.236611	-8.36166	6.18406e-17	1.91332e-15	CDS			tripartite tricarboxylate transporter substrate binding protein	Tricarboxylate transport protein TctC
	CJ015_01620		-0.0503222	119.486	0.389262	-0.129276	0.897139	0.964643	-0.029585	111.765	0.333002	-0.0888433	0.929206	0.979344	0.202493	144.253	0.30305	0.668184	0.504016	0.752677	0.793604	134.508	0.249099	3.18589	0.00144308	0.00615967	0.184756	121.686	0.338671	0.545533	0.585387	0.785374	-0.190775	115.656	0.286927	-0.664892	0.50612	0.674533	-0.0763369	180.777	0.271099	-0.281583	0.778264	0.874869	CDS			LysR family transcriptional regulator	LysR-family transcriptional regulator
	CJ015_01625		-0.827234	339.948	0.228796	-3.61559	0.000299663	0.00404501	0.00766564	386.781	0.230715	0.0332255	0.973495	0.99035	-0.398134	415.329	0.245105	-1.62434	0.104302	0.309496	0.317529	370.251	0.17298	1.83564	0.0664107	0.142905	0.696141	291.205	0.15829	4.39789	1.09308e-05	0.000169097	0.0984508	445.99	0.156715	0.628215	0.529863	0.69335	0.574339	510.15	0.18346	3.13059	0.00174453	0.00966619	CDS			DUF3300 domain-containing protein	FIG01200701: possible membrane protein
	CJ015_01630		-1.07196	103.773	0.431173	-2.48615	0.0129133	0.0730913	-0.266602	116.37	0.353501	-0.754175	0.450744	0.735909	-0.671308	125.36	0.432111	-1.55355	0.120291	0.336643	-0.27733	97.9598	0.335731	-0.826048	0.408777	0.556786	-0.490491	42.7126	0.298385	-1.64382	0.100213	0.277801	-0.759554	86.3824	0.297262	-2.55517	0.0106137	0.0415007	0.117003	102.236	0.360263	0.324772	0.745353	0.854685	CDS			DUF2950 family protein	putative exported protein
	CJ015_01635		-0.0666708	110.15	0.242757	-0.274641	0.783592	0.918955	-0.358389	96.0084	0.187346	-1.91298	0.0557506	0.261864	-0.3053	115.487	0.174533	-1.74924	0.0802499	0.263808	0.0980622	92.9673	0.162558	0.603243	0.546347	0.679098	0.268491	111.576	0.249367	1.07669	0.281619	0.536029	0.437041	107.743	0.248142	1.76126	0.078195	0.187867	0.957927	174.952	0.226407	4.231	2.32654e-05	0.000221598	CDS	GGDEF		GGDEF domain-containing protein	diguanylate cyclase/phosphodiesterase (GGDEF & EAL domains) with PAS/PAC sensor(s)
	CJ015_01640	ogt_1	-0.41931	33.335	0.338875	-1.23736	0.215954	0.483448	-0.171325	30.8304	0.286877	-0.597208	0.550368	0.798784	-0.221296	37.5972	0.293474	-0.754058	0.450815	0.714928	-0.503331	23.9291	0.295476	-1.70346	0.0884822	0.177874	-0.07459	25.5165	0.368965	-0.20216	0.839792	0.928626	-0.589029	24.2587	0.299982	-1.96355	0.0495824	0.135012	-0.381103	33.2361	0.348019	-1.09507	0.273488	0.466497	CDS			methylated-DNA--[protein]-cysteine S-methyltransferase	Methylated-DNA--protein-cysteine methyltransferase (EC 2.1.1.63)
	CJ015_01645	alkB	-0.0490397	57.2204	0.255699	-0.191787	0.847909	0.94546	0.0130979	53.8647	0.225555	0.0580696	0.953693	0.987027	0.0724701	65.8611	0.288597	0.251112	0.801727	0.927798	-0.291317	41.564	0.215263	-1.35331	0.175957	0.300698	-0.504049	45.314	0.249599	-2.01944	0.0434416	0.158307	-0.733993	47.2284	0.308958	-2.3757	0.0175157	0.0622089	-0.537176	65.2173	0.351121	-1.52989	0.126045	0.273748	CDS			DNA oxidative demethylase AlkB	Alkylated DNA repair protein AlkB
	CJ015_01650		-0.282982	45.6582	0.322775	-0.876716	0.380641	0.651893	-0.0987973	45.155	0.252935	-0.390604	0.69609	0.874865	-0.0232674	55.7373	0.249632	-0.0932065	0.925739	0.972637	-0.434854	34.6956	0.204075	-2.13086	0.033101	0.0818106	0.148988	39.6554	0.341427	0.436369	0.662569	0.831399	-0.692435	37.2611	0.393063	-1.76164	0.0781305	0.187867	-0.26024	57.5105	0.299487	-0.868952	0.384874	0.581155	CDS			2OG-Fe(II) oxygenase	FIG00431960: hypothetical protein
	CJ015_01655		-0.491143	67.2792	0.306268	-1.60364	0.108793	0.320581	-0.534378	61.7953	0.267037	-2.00113	0.045378	0.232656	-0.5389	74.6689	0.281924	-1.91151	0.0559394	0.207959	-0.667431	50.6308	0.258374	-2.5832	0.00978897	0.0301511	-0.620114	39.2853	0.32825	-1.88915	0.0588712	0.195813	-0.479168	43.7417	0.303973	-1.57635	0.114945	0.24866	0.060973	67.7586	0.327263	0.186312	0.8522	0.919842	CDS			DUF523 domain-containing protein	Purine nucleoside phosphorylase (EC 2.4.2.1)
	CJ015_01660	bhuV	-0.23086	16.3951	0.367979	-0.627373	0.530415	0.770348	-0.0776506	15.5294	0.398714	-0.194753	0.845587	0.948857	-0.0241262	19.3722	0.384973	-0.0626699	0.950029	0.979347	-0.177705	13.2927	0.319201	-0.556718	0.57772	0.706363	-0.219739	12.4224	0.368611	-0.596127	0.551091	0.762575	0.0169857	16.7888	0.417313	0.0407025	0.967533	0.981025	0.354611	25.516	0.36132	0.981433	0.32638	0.522979	CDS			heme ABC transporter ATP-binding protein	ABC-type hemin transport system, ATPase component
	CJ015_01665	bhuU	-0.279602	27.275	0.288944	-0.967666	0.333211	0.611174	-0.198498	25.5692	0.280973	-0.706467	0.479898	0.753545	0.0365194	33.6361	0.25032	0.145891	0.884007	0.958032	-0.498102	20.1763	0.265534	-1.87585	0.0606757	0.13288	-0.766259	17.4701	0.316399	-2.42181	0.0154435	0.0759812	-0.589185	20.5465	0.404513	-1.45653	0.145247	0.294195	-0.331818	34.8134	0.296917	-1.11755	0.263761	0.455919	CDS			iron ABC transporter permease	Hemin ABC transporter, permease protein
	CJ015_01670	bhuT	-0.301226	23.0945	0.328403	-0.917246	0.359014	0.633465	0.103362	24.3924	0.301614	0.342695	0.731828	0.893635	-0.105164	27.3295	0.273867	-0.383997	0.70098	0.873422	-0.463367	17.5924	0.27319	-1.69613	0.089861	0.179893	-0.440395	16.3008	0.362595	-1.21456	0.224532	0.466679	-0.801521	22.5128	0.326582	-2.45427	0.014117	0.0524832	-0.183182	28.547	0.42504	-0.430976	0.666486	0.80474	CDS			ABC transporter substrate-binding protein	Periplasmic hemin-binding protein
	CJ015_01675	bhuS	-0.318952	72.0206	0.193807	-1.64572	0.0998211	0.305665	0.0234289	72.7126	0.162816	0.143898	0.885581	0.963446	0.000692282	87.4772	0.174551	0.00396608	0.996836	0.998241	-0.011649	62.5316	0.186864	-0.0623394	0.950293	0.968621	-0.138736	57.2935	0.211881	-0.654779	0.51261	0.736407	0.0106789	82.1326	0.236555	0.0451434	0.963993	0.979352	0.131672	108.556	0.213672	0.616233	0.53774	0.715435	CDS			hemin-degrading factor	Hemin transport protein HmuS
	CJ015_01685	hurR	-0.196321	16.0712	0.353195	-0.555842	0.578319	0.801202	0.751769	20.3233	0.347737	2.16189	0.0306266	0.184077	1.25905	30.3653	0.343249	3.66803	0.000244431	0.00311997	0.763835	17.8305	0.321252	2.37768	0.0174217	0.048675	0.269475	15.052	0.372426	0.723566	0.469332	0.702736	-0.920592	22.0043	0.304139	-3.02688	0.00247093	0.01323	-1.01563	40.0173	0.288123	-3.52499	0.000423502	0.00282539	CDS			DUF4880 domain-containing protein	heme uptake transmembrane sensor
	CJ015_01690	hurI	-0.857957	16.4077	0.534937	-1.60384	0.108748	0.320581	0.452941	25.6511	0.476367	0.950824	0.341694	0.658544	0.483292	29.234	0.541794	0.892022	0.372381	0.644348	0.221138	18.3694	0.570208	0.38782	0.698149	0.79859	0.261221	8.55433	0.408913	0.638817	0.522942	0.744463	-1.03903	26.1159	0.441635	-2.35269	0.0186381	0.0651415	-1.15404	29.3909	0.347147	-3.32437	0.000886201	0.00538259	CDS			sigma-70 family RNA polymerase sigma factor	heme uptake regulator
	CJ015_01695		-0.376429	797.593	0.476246	-0.790409	0.429289	0.696185	0.0383084	861.331	0.431897	0.0886981	0.929322	0.979344	-0.289929	907.533	0.496741	-0.583663	0.559447	0.784287	0.303876	804.724	0.483628	0.628325	0.529791	0.666644	-0.0550698	589.126	0.197565	-0.278742	0.780443	0.894601	-0.417569	835.251	0.263181	-1.58662	0.112598	0.245658	-0.236219	813.547	0.27616	-0.85537	0.392347	0.589724	CDS			hypothetical protein	FIG00431565: hypothetical protein
	CJ015_01700		1.23911	26.9589	0.362478	3.41844	0.000629803	0.00738225	1.1313	24.3567	0.373546	3.02855	0.00245729	0.0395002	1.73126	35.8608	0.27823	6.22243	4.89515e-10	2.13483e-08	-0.485048	10.7482	0.322823	-1.50252	0.132963	0.242037	-1.04382	29.9425	0.340361	-3.0668	0.00216361	0.0159333	-1.8192	26.1742	0.438604	-4.14772	3.35807e-05	0.000327288	-2.22265	45.8442	0.32941	-6.74737	1.50548e-11	3.41885e-10	CDS			2Fe-2S iron-sulfur cluster-binding protein	Ferredoxin
	CJ015_01705		0.60906	2.52364	0.529183	1.15095	0.249755	0.52112	0.513562	2.0543	0.470502	1.09152	0.275044	0.602552	0.983895	3.19705	0.496049	1.98346	0.0473158	0.184909	-0.127737	1.38288	0.712443	-0.179295	0.857706	0.913891	-0.657856	2.14533	0.496597	-1.32473	0.185261	NA	-1.08207	1.54745	0.618558	-1.74934	0.0802329	NA	-0.748989	5.25429	0.531924	-1.40808	0.159109	0.321989	CDS			hypothetical protein	FIG00432765: hypothetical protein
	CJ015_01710		-0.0280957	2.89304	0.47697	-0.0589047	0.953028	0.981483	0.939104	4.44083	0.421249	2.22933	0.0257919	0.165413	1.01348	4.5363	0.44079	2.29925	0.021491	0.106662	0.515173	2.63625	0.526889	0.977765	0.328191	0.475608	-0.217004	2.54001	0.494163	-0.439134	0.660565	NA	-0.749849	5.93057	0.481806	-1.55633	0.11963	0.255485	-0.702769	6.80189	0.457739	-1.5353	0.124709	0.272247	CDS			2Fe-2S iron-sulfur cluster-binding protein	Ferredoxin
	CJ015_01715		-0.154504	5.00406	0.473354	-0.326402	0.74412	0.895807	0.270297	5.47262	0.411712	0.656519	0.51149	0.774993	0.549485	7.54043	0.392262	1.40081	0.16127	0.402099	0.398888	5.11735	0.415543	0.959922	0.337095	0.484026	0.16415	4.12481	0.496557	0.330576	0.740965	0.875333	-0.424016	5.59216	0.482401	-0.87897	0.379418	0.559896	-0.309961	9.07226	0.409788	-0.756394	0.449413	0.642816	CDS			ornithine cyclodeaminase family protein	Ornithine cyclodeaminase (EC 4.3.1.12)
	CJ015_01720		0.401664	658.25	0.33304	1.20605	0.227797	0.497501	0.570307	655.762	0.311427	1.83127	0.0670608	0.289992	0.336881	710.151	0.321783	1.04692	0.295136	0.574411	0.28799	506.66	0.264883	1.08723	0.276933	0.421491	0.0116889	753.969	0.250803	0.046606	0.962827	0.984394	-0.167224	872.855	0.193368	-0.864797	0.38715	0.567312	0.129828	1005.09	0.14471	0.897158	0.369635	0.565179	CDS			GntR family transcriptional regulator	Predicted regulator PutR for proline utilization, GntR family
	CJ015_01725		0.209652	12.4464	0.324902	0.645278	0.518747	0.76296	1.36871	21.3839	0.360472	3.797	0.000146457	0.00607228	1.74372	27.4701	0.27784	6.276	3.47389e-10	1.58855e-08	0.933583	14.3868	0.28187	3.31211	0.000925966	0.00421719	0.0297347	14.0138	0.342555	0.0868026	0.930828	0.967776	-1.31136	27.0714	0.425278	-3.08354	0.00204552	0.0112394	-1.94711	34.4863	0.343674	-5.66558	1.46527e-08	2.44742e-07	CDS			sulfite exporter TauE/SafE family protein	putative membrane protein
	CJ015_01730		0.0197223	27.2099	0.28055	0.0702987	0.943956	0.981483	0.631837	30.8725	0.24826	2.54506	0.0109258	0.0992092	0.896027	40.1581	0.263587	3.39936	0.000675435	0.00734711	0.016335	21.3647	0.27522	0.0593525	0.952671	0.970252	0.170174	28.3857	0.287912	0.59106	0.55448	0.764424	-1.26992	31.9376	0.261052	-4.86462	1.14675e-06	1.50208e-05	-0.996173	49.0371	0.257875	-3.863	0.000112001	0.000884121	CDS			hypothetical protein	FIG00761799: membrane protein
	CJ015_01735		0.431656	44.6165	0.312574	1.38097	0.167288	0.420904	1.60174	76.764	0.356271	4.49584	6.92952e-06	0.000824436	1.82911	92.3155	0.267823	6.82953	8.51904e-12	4.8343e-10	-0.891013	23.4673	0.291833	-3.05316	0.00226444	0.0090404	-1.55916	33.3023	0.302912	-5.14723	2.64362e-07	5.39251e-06	-2.73781	85.292	0.36848	-7.43	1.08595e-13	3.29357e-12	-2.61443	113.784	0.279256	-9.36212	7.81519e-21	2.95312e-19	CDS			iron-containing redox enzyme family protein	Paralog of coenzyme PQQ synthesis protein C
	CJ015_01740		0.287901	13.875	0.326386	0.882089	0.377729	0.649177	1.4391	23.1618	0.354963	4.05424	5.02981e-05	0.00301669	1.51436	26.1499	0.295352	5.12731	2.93905e-07	7.86529e-06	-0.151879	9.4797	0.378103	-0.401686	0.687915	0.791128	0.0540242	14.3747	0.315478	0.171246	0.864031	0.939134	-1.81622	26.7388	0.396741	-4.57784	4.69806e-06	5.46533e-05	-1.50374	33.0883	0.303226	-4.95912	7.08142e-07	9.17004e-06	CDS			aldehyde dehydrogenase family protein	Betaine aldehyde dehydrogenase (EC 1.2.1.8)
	CJ015_01745		-0.0410378	7.64853	0.435507	-0.0942301	0.924926	0.975189	0.374502	7.96366	0.410329	0.912686	0.361408	0.673196	0.605302	9.92219	0.373251	1.6217	0.104867	0.31006	-0.463303	4.88547	0.457273	-1.01319	0.310971	0.458442	-0.223073	5.55355	0.465144	-0.47958	0.631526	0.814132	-0.968316	6.24828	0.564672	-1.71483	0.0863763	0.201851	-1.38177	9.68115	0.450594	-3.06654	0.0021655	0.0115143	CDS			heme-binding protein	Hypothetical protein PA1329
	CJ015_01750		0.127986	8.42149	0.390596	0.327669	0.743162	0.89575	0.360057	8.42452	0.375224	0.959579	0.337267	0.657959	0.438859	10.8299	0.37037	1.18492	0.236049	0.505464	0.711626	8.48613	0.386761	1.83996	0.0657735	0.141859	0.0414712	7.43293	0.421812	0.0983166	0.921681	0.963533	-0.783411	7.38957	0.432259	-1.81236	0.06993	0.172949	-0.37352	12.36	0.367472	-1.01646	0.309411	0.505976	CDS			2Fe-2S iron-sulfur cluster-binding protein	CDP-6-deoxy-delta-3,4-glucoseen reductase-like
	CJ015_01755		-0.298858	394.229	0.298775	-1.00028	0.317176	0.595268	-0.171621	380.472	0.248993	-0.68926	0.49066	0.761148	-0.29481	437.432	0.305002	-0.966584	0.333752	0.60943	-0.12434	325.173	0.234991	-0.529127	0.596717	0.721443	-0.113329	309.523	0.179124	-0.632686	0.526939	0.746244	-0.110275	369.698	0.181866	-0.606353	0.54428	0.706797	0.0483521	442.486	0.205876	0.23486	0.814317	0.894584	CDS			ABC transporter substrate-binding protein	probable extracellular solute-binding protein
	CJ015_01760		-0.253284	401.18	0.248595	-1.01886	0.308269	0.585433	-0.518105	351.356	0.192302	-2.69423	0.00705514	0.0777111	-0.433535	427.587	0.291067	-1.48947	0.136364	0.363522	0.287575	376.166	0.183763	1.56492	0.117601	0.220666	1.23234	571.162	0.154026	8.00088	1.2353e-15	4.74561e-14	0.963086	446.976	0.199069	4.83796	1.31176e-06	1.68446e-05	0.723854	536.657	0.228655	3.16571	0.00154705	0.00877232	CDS			beta-propeller fold lactonase family protein	Surface antigen
	CJ015_01765		-0.1013	62.3264	0.224316	-0.451596	0.65156	0.847054	-0.389064	54.2658	0.245991	-1.58162	0.113736	0.392369	-0.321053	65.3388	0.256456	-1.25188	0.210612	0.473501	0.255937	56.3732	0.198822	1.28727	0.198002	0.329255	0.473089	68.7355	0.21108	2.24128	0.0250078	0.107744	0.655928	66.4813	0.232807	2.81748	0.00484023	0.0226303	0.80311	91.516	0.219599	3.65716	0.000255026	0.0018321	CDS			polysaccharide deacetylase family protein	putative polysaccharide deacetylase
	CJ015_01770		0.0891605	84.9421	0.214212	0.416227	0.677244	0.861461	-0.231413	72.2082	0.211393	-1.0947	0.273648	0.601266	-0.134997	88.5789	0.192139	-0.702601	0.482305	0.738275	0.498499	80.8699	0.176519	2.82405	0.0047421	0.0165885	0.431225	100.89	0.23012	1.87392	0.0609418	0.200243	0.589005	93.5036	0.230077	2.56003	0.0104663	0.0410635	0.907166	143.275	0.255969	3.54404	0.000394038	0.00264798	CDS			sterol desaturase family protein	Probable transmembrane protein
	CJ015_01775		0.0224461	443.551	0.212215	0.105771	0.915764	0.97224	0.206151	440.846	0.199996	1.03077	0.302646	0.62842	-0.300733	451.117	0.194508	-1.54612	0.122076	0.339443	0.154522	368.537	0.161773	0.955181	0.339486	0.486417	0.177149	457.464	0.146203	1.21166	0.225642	0.468131	0.175672	567.793	0.199519	0.880477	0.378601	0.559049	0.465494	557.602	0.186843	2.49136	0.0127255	0.0487247	CDS			acyl-CoA thioesterase	Acyl-CoA hydrolase (EC 3.1.2.20)
	CJ015_01780		0.1141	136.495	0.436266	0.261537	0.793678	0.923067	-0.341878	108.71	0.429943	-0.79517	0.426515	0.720695	-0.161118	137.91	0.44745	-0.36008	0.718788	0.883674	-2.37075	61.4144	0.43643	-5.43216	5.56774e-08	7.31604e-07	0.404463	157.73	0.171666	2.3561	0.0184678	0.0869627	0.18379	102.26	0.325655	0.564369	0.572503	0.726826	0.330702	163.638	0.198348	1.66728	0.095459	0.222871	CDS		a	DUF1254 domain-containing protein	hypothetical protein
	CJ015_01785		-0.0151002	140.105	0.170096	-0.0887749	0.929261	0.976726	-0.0633555	128.646	0.178337	-0.355256	0.722398	0.887712	-0.0720102	152.811	0.148818	-0.48388	0.628471	0.829816	0.120404	117.778	0.14481	0.831462	0.405713	0.554061	-0.509259	113.912	0.174702	-2.91501	0.00355673	0.0243272	-0.282471	126.725	0.227567	-1.24127	0.214507	0.384108	-0.188695	163.067	0.196066	-0.962405	0.335846	0.532411	CDS			MBL fold metallo-hydrolase	metallo-beta-lactamase superfamily protein
	CJ015_01790		-0.525426	123.306	0.351171	-1.49621	0.134599	0.369191	-0.168938	125.507	0.343009	-0.492517	0.622354	0.839117	-0.225593	148.259	0.341659	-0.660285	0.509071	0.755952	0.680136	148.252	0.284606	2.38974	0.0168601	0.0476451	-0.0504622	89.0802	0.268496	-0.187944	0.85092	0.933764	-0.374421	111.811	0.22982	-1.62919	0.103273	0.230105	-0.277696	141.338	0.23764	-1.16856	0.242581	0.430944	CDS			LysR substrate-binding domain-containing protein	Glycine cleavage system transcriptional activator
	CJ015_01795		-0.49877	240.8	0.205239	-2.43019	0.0150908	0.0823941	-0.332961	232.1	0.215293	-1.54655	0.121971	0.406863	-0.475908	267.743	0.214005	-2.22382	0.0261605	0.122847	0.291491	243.074	0.175189	1.66387	0.0961391	0.189332	0.054576	189.973	0.179747	0.303626	0.761413	0.884663	0.0138802	223.15	0.216658	0.0640651	0.948918	0.972763	0.466873	307.675	0.144293	3.2356	0.00121388	0.0070746	CDS			DUF2917 domain-containing protein	FIG00432855: hypothetical protein
	CJ015_01800		0.209905	130.386	0.169164	1.24083	0.214667	0.481859	0.476445	130.331	0.178607	2.66757	0.00764027	0.0814962	0.392003	153.818	0.206698	1.8965	0.0578942	0.213342	0.674192	125.316	0.143861	4.68642	2.78026e-06	2.60323e-05	0.0381728	140.449	0.180973	0.210931	0.832941	0.924209	0.336337	197.233	0.166307	2.02238	0.0431372	0.121852	0.450966	252.077	0.237357	1.89995	0.0574401	0.153302	CDS			2-hydroxychromene-2-carboxylate isomerase	2-hydroxychromene-2-carboxylate isomerase family protein
	CJ015_01805		-0.389893	64.6226	0.207678	-1.8774	0.060464	0.220905	0.0962589	68.4021	0.282578	0.340646	0.73337	0.894249	0.367203	89.6069	0.237992	1.54292	0.12285	0.340768	0.135041	60.1495	0.172062	0.784841	0.432547	0.57957	-0.43844	45.4072	0.261103	-1.67918	0.093116	0.266573	0.0415325	81.0484	0.309469	0.134206	0.89324	0.941696	0.169723	131.158	0.239192	0.709568	0.477972	0.666573	CDS			SDR family oxidoreductase	short chain dehydrogenase
	CJ015_01810	trpC	-0.46832	296.964	0.216885	-2.1593	0.0308268	0.138302	0.0771211	316.93	0.207546	0.371586	0.710201	0.882285	-0.116984	361.536	0.142908	-0.818598	0.413016	0.681462	0.446847	311.302	0.160095	2.79115	0.00525216	0.0180895	0.422285	263.679	0.198814	2.12402	0.0336688	0.133804	-0.143233	337.492	0.202247	-0.708211	0.478814	0.650172	-0.341581	357.194	0.197208	-1.73208	0.0832589	0.201694	CDS			indole-3-glycerol phosphate synthase TrpC	Indole-3-glycerol phosphate synthase (EC 4.1.1.48)
	CJ015_01815	trpD	-0.02511	333.579	0.333508	-0.0752903	0.939984	0.980244	0.266238	341.95	0.265742	1.00187	0.316408	0.640582	0.0327684	377.96	0.252545	0.129753	0.896762	0.962955	-0.450912	229.39	0.274463	-1.64289	0.100406	0.195563	0.0642296	311.86	0.290639	0.220995	0.825097	0.919592	-0.691509	331.873	0.247136	-2.79809	0.00514061	0.0236509	-0.309727	393.624	0.190265	-1.62787	0.103551	0.237263	CDS			anthranilate phosphoribosyltransferase	Anthranilate phosphoribosyltransferase (EC 2.4.2.18)
	CJ015_01820	trpG	-0.565917	77.4325	0.399095	-1.418	0.15619	0.403324	0.767085	113.189	0.404079	1.89836	0.0576492	0.266427	0.669722	129.202	0.311268	2.1516	0.0314293	0.140315	-0.358113	62.5704	0.379519	-0.943599	0.345375	0.492944	-0.0261365	46.3215	0.25276	-0.103405	0.917642	0.961776	-1.5452	108.36	0.335029	-4.61214	3.98541e-06	4.68692e-05	-0.984729	138.235	0.275867	-3.56957	0.000357563	0.00243481	CDS			aminodeoxychorismate/anthranilate synthase component II	Anthranilate synthase, amidotransferase component (EC 4.1.3.27) @ Para-aminobenzoate synthase, amidotransferase component (EC 2.6.1.85)
	CJ015_01825	trpE	-0.489928	480.121	0.391605	-1.25108	0.210907	0.477716	0.861002	749.827	0.420007	2.04997	0.0403674	0.214553	0.883263	885.78	0.32305	2.73413	0.00625448	0.0425702	0.417185	503.378	0.367107	1.13641	0.255784	0.396787	0.35696	369.525	0.149615	2.38586	0.0170394	0.0817396	-1.40553	790.528	0.342562	-4.10299	4.07843e-05	0.000386069	-1.01166	1044.36	0.289761	-3.49137	0.000480558	0.00313348	CDS			anthranilate synthase component I	Anthranilate synthase, aminase component (EC 4.1.3.27)
	CJ015_01830	gph_1	-0.605028	10569.2	0.233145	-2.59507	0.00945704	0.0582752	-0.444035	10268.8	0.298455	-1.48778	0.136809	0.430369	-0.880833	11112.2	0.165736	-5.31468	1.06844e-07	3.0499e-06	-0.786768	7686.6	0.153265	-5.13339	2.84569e-07	3.24796e-06	0.274379	8426.6	0.244698	1.12129	0.262163	0.511023	-0.461767	7865.27	0.333853	-1.38314	0.166621	0.324926	0.119035	8966.08	0.159058	0.748377	0.454233	0.646287	CDS			phosphoglycolate phosphatase	Phosphoglycolate phosphatase (EC 3.1.3.18)
	CJ015_01835	rpe	0.470594	265.785	0.163036	2.88645	0.00389616	0.0301659	0.678148	267.446	0.16161	4.19621	2.71414e-05	0.00217131	0.343303	282.623	0.183561	1.87024	0.0614503	0.2216	-0.141405	173.779	0.136471	-1.03615	0.300132	0.446642	-0.675564	247.61	0.15297	-4.41631	1.00398e-05	0.000156893	-0.301325	347.671	0.144079	-2.09139	0.0364929	0.107223	-0.417394	335.409	0.216462	-1.92825	0.053824	0.14613	CDS			ribulose-phosphate 3-epimerase	Ribulose-phosphate 3-epimerase (EC 5.1.3.1)
	CJ015_01840		-0.228984	1111.84	0.191068	-1.19844	0.230745	0.501338	-0.327093	1007.48	0.19618	-1.66731	0.0954527	0.35432	-0.299828	1208.77	0.184723	-1.62312	0.104564	0.309496	0.184003	999.864	0.143907	1.27862	0.201029	0.332873	0.294377	1075.56	0.159173	1.84942	0.0643978	0.207895	-0.000569455	959.412	0.178963	-0.00318197	0.997461	0.998013	-0.0938187	1203.93	0.15293	-0.613473	0.539564	0.716583	CDS			Co2+/Mg2+ efflux protein ApaG	ApaG protein
	CJ015_01845		0.00428692	495.261	0.143495	0.029875	0.976167	0.992458	-0.0164566	456.197	0.162822	-0.101071	0.919494	0.974743	0.26203	591.943	0.128042	2.04644	0.0407133	0.167573	0.0554056	397.745	0.096561	0.573788	0.566111	0.695919	0.0643364	481.395	0.185375	0.34706	0.728546	0.868977	0.0523916	503.262	0.173675	0.301664	0.762908	0.867716	-0.00439656	761.249	0.159565	-0.0275534	0.978018	0.990449	CDS			murein transglycosylase A	Membrane-bound lytic murein transglycosylase A precursor (EC 3.2.1.-)
	CJ015_01850		0.279987	523.464	0.202521	1.38251	0.166815	0.420671	-0.247831	416.507	0.196231	-1.26296	0.206603	0.527595	0.312056	587.161	0.202087	1.54416	0.122549	0.340201	0.148881	400.407	0.151275	0.984178	0.325028	0.47263	-0.0521395	548.303	0.210616	-0.247558	0.804477	0.909139	0.307986	458.71	0.166331	1.85164	0.0640773	0.162395	0.159878	835.196	0.224346	0.712642	0.476067	0.664649	CDS			UbiH/UbiF family hydroxylase	2-octaprenyl-3-methyl-6-methoxy-1,4-benzoquinol hydroxylase (EC 1.14.13.-)
	CJ015_01855	dsbC	0.345402	396.626	0.302085	1.14339	0.252876	0.52515	-0.109378	320.992	0.276606	-0.39543	0.692526	0.873631	0.193917	419.872	0.363211	0.533896	0.593413	0.811314	0.267719	309.511	0.287237	0.932047	0.351312	0.498942	0.279895	466.352	0.159768	1.75188	0.0797942	0.241056	0.814587	440.784	0.171038	4.76261	1.91106e-06	2.37466e-05	0.338242	579.643	0.191762	1.76386	0.0777555	0.191994	CDS			thiol:disulfide interchange protein DsbC	Thiol:disulfide interchange protein DsbC
	CJ015_01860		0.403304	254.628	0.274994	1.46659	0.142486	0.381116	-0.317922	190.414	0.280943	-1.13163	0.257792	0.585253	0.400151	284.943	0.295507	1.35412	0.175699	0.423512	0.125958	184.82	0.216997	0.580459	0.561605	0.693287	0.194321	306.969	0.212037	0.916449	0.359432	0.612335	0.770686	245.454	0.242702	3.17544	0.00149608	0.00875247	0.409155	458.773	0.197674	2.06985	0.0384662	0.112805	CDS			D-2-hydroxyacid dehydrogenase family protein	D-3-phosphoglycerate dehydrogenase (EC 1.1.1.95)
	CJ015_01865	ttcA	-0.390042	206.426	0.237667	-1.64113	0.10077	0.307153	-0.228187	197.963	0.221792	-1.02883	0.303559	0.629082	-0.465519	224.648	0.22021	-2.11398	0.0345171	0.150116	-0.162548	170.119	0.179992	-0.903082	0.366483	0.514581	0.127853	167.66	0.178259	0.717229	0.473233	0.705336	0.150794	199.718	0.143679	1.04952	0.293938	0.475708	0.0174111	210.117	0.186391	0.0934119	0.925576	0.965612	CDS			tRNA 2-thiocytidine(32) synthetase TtcA	tRNA(Cytosine32)-2-thiocytidine synthetase
	CJ015_01870	folB	-0.503795	91.1899	0.287657	-1.75137	0.0798822	0.265891	-0.456211	84.7943	0.238314	-1.91433	0.0555781	0.261544	-0.334625	104.607	0.247996	-1.34932	0.177235	0.425907	-0.384091	71.6012	0.244027	-1.57397	0.115495	0.217673	0.0354795	66.1892	0.23878	0.148587	0.88188	0.94921	-0.257805	65.6262	0.228456	-1.12847	0.259122	0.43565	-0.388281	88.8215	0.258857	-1.49999	0.133618	0.285865	CDS			dihydroneopterin aldolase	Dihydroneopterin aldolase (EC 4.1.2.25)
	CJ015_01875		-0.245196	157.047	0.261871	-0.936323	0.349107	0.625529	-0.37246	141.772	0.174294	-2.13697	0.0326004	0.190032	-0.301549	172.595	0.186129	-1.62011	0.10521	0.310122	-0.598008	111.079	0.172363	-3.46947	0.00052149	0.00259418	-0.309111	119.154	0.294319	-1.05026	0.2936	0.549308	-0.506793	110.833	0.216692	-2.33877	0.0193474	0.0669605	-0.136498	166.02	0.226406	-0.60289	0.546582	0.721782	CDS			NAD(P)/FAD-dependent oxidoreductase	Thioredoxin reductase (EC 1.8.1.9)
	CJ015_01880		0.0553913	1038.82	0.237622	0.233107	0.815678	0.932017	0.170315	999.195	0.23326	0.73015	0.465298	0.744221	0.0707811	1155.03	0.256727	0.275706	0.782774	0.918044	0.720109	1073.64	0.187489	3.8408	0.000122635	0.00076602	0.127637	1066.92	0.130407	0.978754	0.327701	0.581935	0.304029	1326.84	0.0894523	3.39878	0.00067688	0.00456869	0.502513	1685.16	0.15033	3.34273	0.000829574	0.00508555	CDS			PDZ domain-containing protein	protease, putative
	CJ015_01885		0.502475	490.435	0.166278	3.02189	0.00251205	0.0213409	0.198478	411.092	0.141989	1.39784	0.162161	0.469095	0.117009	474.335	0.120134	0.973984	0.330064	0.60703	-0.207139	304.787	0.105854	-1.95684	0.0503659	0.114249	-0.498823	488.147	0.209843	-2.37712	0.0174482	0.0832674	-0.275062	449.411	0.1987	-1.38431	0.166264	0.324504	-0.415502	511.107	0.161206	-2.57747	0.00995278	0.0395556	CDS			enoyl-CoA hydratase	Enoyl-CoA hydratase (EC 4.2.1.17)
	CJ015_01890		-1.8125	105.329	0.23318	-7.77297	7.66686e-15	6.33885e-13	-0.359872	125.132	0.461738	-0.779385	0.435753	0.726186	-2.07841	114.217	0.221471	-9.38454	6.31902e-21	7.83226e-19	-1.48405	80.3034	0.207638	-7.14728	8.85158e-13	1.99629e-11	-0.237144	34.4226	0.253229	-0.93648	0.349026	0.601949	-1.34934	73.1248	0.535413	-2.52018	0.0117293	0.0452866	-0.328611	39.6012	0.250729	-1.31062	0.189985	0.36364	CDS			DUF1254 domain-containing protein	putative exported protein
	CJ015_01895		-0.332486	1354.95	0.332751	-0.999205	0.317696	0.595452	-0.175315	1313.9	0.311566	-0.562689	0.573647	0.816247	-0.0129669	1629.81	0.350691	-0.0369752	0.970505	0.987487	-0.239681	1084.88	0.333306	-0.719101	0.472079	0.616858	0.846069	1530.53	0.234044	3.615	0.000300345	0.00305649	0.297227	1460.92	0.297358	0.999559	0.317524	0.500269	0.0409044	1860.81	0.204639	0.199886	0.84157	0.913252	CDS			ATP synthase subunit I	ATP synthase protein I
	CJ015_01900	atpB	0.311399	2343.77	0.323118	0.963732	0.33518	0.613151	-0.0885284	1926.09	0.294903	-0.300195	0.764029	0.911722	0.00416755	2362.66	0.340382	0.0122437	0.990231	0.995798	-0.59961	1386.09	0.257538	-2.32824	0.0198993	0.0540831	0.0653121	2628.13	0.225517	0.28961	0.772114	0.890084	-0.00890231	2032.07	0.230658	-0.0385953	0.969213	0.981562	-0.37453	2430.12	0.277032	-1.35194	0.176395	0.346477	CDS			F0F1 ATP synthase subunit A	ATP synthase F0 sector subunit a
	CJ015_01905	atpE	0.423364	4089.01	0.33185	1.27577	0.202037	0.466085	-0.127976	3183.62	0.33247	-0.384927	0.700292	0.878058	0.0415436	4030.18	0.328171	0.126591	0.899264	0.963497	-0.894769	2148.33	0.261939	-3.41594	0.000635611	0.00306887	0.0295618	4747.73	0.222966	0.132584	0.894522	0.955013	-0.23398	3029.58	0.249162	-0.939069	0.347696	0.529701	-0.552041	4015.57	0.247003	-2.23496	0.02542	0.0835243	CDS			F0F1 ATP synthase subunit C	ATP synthase F0 sector subunit c
	CJ015_01910	atpF	0.151874	1408.23	0.395579	0.383928	0.701032	0.872082	-0.0652852	1219.82	0.371847	-0.17557	0.860632	0.952824	0.224874	1607.85	0.437592	0.51389	0.607329	0.819188	-0.889528	811.755	0.377789	-2.35456	0.0185446	0.0512539	0.313927	1597.36	0.18554	1.69197	0.090652	0.262339	-0.0764321	1232.45	0.199074	-0.383938	0.701024	0.824419	-0.439615	1753.94	0.225694	-1.94784	0.0514343	0.14097	CDS			F0F1 ATP synthase subunit B	ATP synthase F0 sector subunit b
	CJ015_01915	atpH	0.618522	618.84	0.354447	1.74503	0.0809792	0.268916	0.220846	496.658	0.346116	0.638069	0.523429	0.783436	0.56863	679.469	0.400945	1.41822	0.156125	0.395349	-0.611332	323.555	0.321343	-1.90243	0.0571151	0.1265	0.213246	823.684	0.234889	0.907859	0.363953	0.6173	-0.157644	562.82	0.218193	-0.722498	0.469988	0.643686	-0.603584	819.773	0.241737	-2.49686	0.0125298	0.0480952	CDS			F0F1 ATP synthase subunit delta	ATP synthase delta chain (EC 3.6.3.14)
	CJ015_01920	atpA	0.3233	1882.36	0.314798	1.02701	0.304416	0.58002	0.534489	1901.77	0.316289	1.68988	0.0910513	0.344876	0.643625	2361.03	0.353802	1.81917	0.0688857	0.239095	-0.443752	1161.74	0.275448	-1.61102	0.107176	0.206219	0.381632	2367.04	0.183868	2.07558	0.0379332	0.145266	-0.312371	2347.92	0.222068	-1.40665	0.159532	0.314425	-0.621402	2908.2	0.21498	-2.89051	0.0038462	0.0184891	CDS			F0F1 ATP synthase subunit alpha	ATP synthase alpha chain (EC 3.6.3.14)
	CJ015_01925	atpG	0.31634	1204.69	0.312055	1.01373	0.310711	0.587181	0.368242	1148.03	0.290749	1.26653	0.205324	0.525774	0.326026	1338.45	0.324081	1.006	0.314414	0.593781	-0.426382	748.963	0.261262	-1.63201	0.102678	0.199033	0.462344	1577.49	0.215068	2.14975	0.0315747	0.127572	-0.106641	1422.06	0.23406	-0.455614	0.648667	0.785283	-0.295358	1611.98	0.204706	-1.44284	0.149067	0.307196	CDS			F0F1 ATP synthase subunit gamma	ATP synthase gamma chain (EC 3.6.3.14)
	CJ015_01930	atpD	0.423873	1089.91	0.328141	1.29174	0.196447	0.4596	0.556662	1079.74	0.352398	1.57964	0.114189	0.392695	0.752356	1375.04	0.364361	2.06487	0.0389356	0.162866	-0.277979	681.317	0.277994	-0.999946	0.317337	0.465487	0.3596	1412.05	0.1981	1.81524	0.0694864	0.218008	-0.433184	1296.2	0.274113	-1.58031	0.114035	0.247388	-0.878837	1647.29	0.196628	-4.46954	7.83894e-06	8.50372e-05	CDS			F0F1 ATP synthase subunit beta	ATP synthase beta chain (EC 3.6.3.14)
	CJ015_01935	atpC	-0.0346395	1124.74	0.331242	-0.104575	0.916713	0.97246	-0.29261	970.978	0.310033	-0.943803	0.34527	0.660913	-0.241089	1177.7	0.343875	-0.701096	0.483243	0.738275	-0.767565	710.212	0.271934	-2.82261	0.00476342	0.0166507	0.527633	1302.55	0.204951	2.57443	0.0100405	0.0550376	-0.124001	886.867	0.154601	-0.802068	0.422514	0.600984	-0.266076	1119.68	0.222901	-1.1937	0.232596	0.420333	CDS			F0F1 ATP synthase subunit epsilon	ATP synthase epsilon chain (EC 3.6.3.14)
	CJ015_01940		0.136101	38.9786	0.231668	0.587485	0.556878	0.784715	0.308654	37.895	0.251532	1.2271	0.219787	0.545966	0.243593	45.3179	0.214218	1.13713	0.255484	0.528008	0.360629	34.663	0.285873	1.2615	0.207129	0.34045	-0.0480402	36.4701	0.307594	-0.15618	0.875891	0.945412	-0.00939501	45.4432	0.351307	-0.026743	0.978665	0.987829	0.408003	67.0157	0.232034	1.75838	0.0786832	0.193559	CDS			hypothetical protein	ortholog of Bordetella pertussis (BX470248) BP3290
	CJ015_01945	hemE	-0.307857	620.123	0.195924	-1.57131	0.116111	0.335367	0.0612092	636.176	0.199683	0.306532	0.759199	0.909499	-0.0575786	733.501	0.194104	-0.296638	0.766743	0.908061	-0.143375	507.556	0.144234	-0.99404	0.320203	0.467936	-0.257887	475.987	0.141994	-1.81618	0.0693432	0.21776	-0.393084	634.528	0.152714	-2.57399	0.0100534	0.039919	-0.279936	768.768	0.145836	-1.91952	0.054918	0.147881	CDS			uroporphyrinogen decarboxylase	Uroporphyrinogen III decarboxylase (EC 4.1.1.37)
	CJ015_01950	priA	0.27087	292.063	0.231983	1.16763	0.242956	0.513785	-0.110723	241.803	0.212814	-0.520282	0.602867	0.830047	0.268584	326.599	0.274349	0.978986	0.327587	0.604266	-0.269979	194.109	0.192965	-1.39911	0.16178	0.283145	-0.176563	288.541	0.163223	-1.08173	0.279374	0.533867	-0.163324	235.24	0.132551	-1.23216	0.21789	0.387828	-0.336444	378.694	0.169797	-1.98144	0.0475417	0.133071	CDS			primosomal protein N'	Helicase PriA essential for oriC/DnaA-independent DNA replication
	CJ015_01955	rep	0.177315	363.941	0.29932	0.592394	0.553587	0.783346	-0.082586	314.032	0.263651	-0.31324	0.754099	0.905543	0.0825892	394.102	0.350192	0.235839	0.813557	0.934599	-0.150663	258.146	0.243675	-0.618296	0.53638	0.672051	0.0464524	371.31	0.1691	0.274703	0.783544	0.896313	0.325267	364.332	0.155049	2.09784	0.0359195	0.106283	0.0690217	478.85	0.250683	0.275335	0.783059	0.877254	CDS			UvrD-helicase domain-containing protein	ATP-dependent DNA helicase Rep
	CJ015_01960		-0.0301436	184.512	0.317879	-0.0948274	0.924452	0.975029	0.0206294	173.926	0.286053	0.0721175	0.942508	0.9834	-0.196875	195.24	0.299822	-0.656638	0.511413	0.757514	-0.808919	115.385	0.246636	-3.27981	0.00103876	0.00464964	-0.150361	160.146	0.193634	-0.776518	0.437443	0.676716	-0.422528	164.146	0.172307	-2.45218	0.0141993	0.0526363	-0.0258294	203.296	0.184659	-0.139876	0.888758	0.942529	CDS			M20 family metallopeptidase	putative peptidase
	CJ015_01965		0.10803	111.549	0.174772	0.618119	0.536497	0.77434	0.0478255	101.665	0.158546	0.30165	0.762919	0.910714	-0.0912894	118.148	0.172205	-0.530122	0.596027	0.81222	-0.535342	72.7311	0.173976	-3.07711	0.00209018	0.0084672	-0.436549	92.5522	0.184564	-2.3653	0.0180154	0.0852679	-0.44283	94.3301	0.187323	-2.364	0.018079	0.0635599	-0.502137	109.609	0.200805	-2.50063	0.0123974	0.0477185	CDS			hydrolase	ortholog of Bordetella pertussis (BX470248) BP3296
	CJ015_01970		0.269674	134.292	0.203367	1.32605	0.184824	0.445505	-0.220281	108.056	0.227487	-0.968323	0.332883	0.653874	-0.223521	128.836	0.162769	-1.37325	0.169676	0.41408	-0.615512	81.5184	0.198975	-3.09341	0.00197872	0.00805044	-0.471401	122.16	0.198797	-2.37127	0.0177272	0.0842501	-0.255331	97.4926	0.260918	-0.978585	0.327785	0.511166	-0.16564	125.194	0.181635	-0.911938	0.361801	0.556524	CDS			ATP-binding cassette domain-containing protein	Dipeptide transport ATP-binding protein DppF (TC 3.A.1.5.2)
	CJ015_01975		0.0868258	92.2161	0.354711	0.244779	0.806628	0.928028	-0.349122	75.1257	0.344417	-1.01366	0.310744	0.635251	-0.267983	92.3467	0.404906	-0.661841	0.508073	0.755851	-0.954772	53.5875	0.337567	-2.82839	0.00467823	0.0163895	0.214004	94.0379	0.186069	1.15013	0.250091	0.495666	-0.0812952	62.5486	0.204409	-0.397709	0.690845	0.817453	-0.389768	78.1575	0.218207	-1.78623	0.0740619	0.184565	CDS			ABC transporter ATP-binding protein	putative oligopeptide transport ATP-binding protein
	CJ015_01980		0.450009	71.0431	0.217117	2.07266	0.0382042	0.161392	-0.331649	53.763	0.208366	-1.59167	0.111459	0.388509	-0.242964	66.0573	0.314081	-0.773572	0.439184	0.70383	-1.05263	36.6718	0.231511	-4.5468	5.44672e-06	4.84831e-05	0.0591698	79.8865	0.191454	0.309054	0.75728	0.883022	-0.168703	45.7021	0.25663	-0.657378	0.510938	0.678696	-0.398625	59.0653	0.2398	-1.66232	0.0964477	0.224557	CDS		a	ABC transporter permease	Dipeptide transport system permease protein DppC (TC 3.A.1.5.2)
	CJ015_01985		0.000186779	184.364	0.253206	0.000737657	0.999411	0.99985	-0.648376	146.199	0.242812	-2.67028	0.00757881	0.0812141	-0.646391	174.797	0.30199	-2.14044	0.0323195	0.143473	-0.857395	112.913	0.203522	-4.21279	2.52238e-05	0.000191155	-0.15142	162.915	0.15046	-1.00638	0.314233	0.568308	-0.283312	103.973	0.226772	-1.24933	0.211545	0.381392	-0.102379	140.991	0.225237	-0.45454	0.64944	0.791832	CDS			ABC transporter permease	Dipeptide transport system permease protein DppB (TC 3.A.1.5.2)
	CJ015_01990		0.0915729	166.499	0.224126	0.408578	0.682849	0.864207	-0.365653	137.761	0.210687	-1.73553	0.0826477	0.326927	-0.466637	161.037	0.231131	-2.01893	0.0434947	0.174791	-0.68494	104.339	0.186457	-3.67345	0.000239295	0.00136065	-0.224212	150.252	0.225784	-0.993035	0.320693	0.573981	-0.155986	121.126	0.179269	-0.870127	0.384231	0.564622	0.0854954	156.651	0.195918	0.436383	0.662559	0.802732	CDS			succinylglutamate desuccinylase/aspartoacylase family protein	ortholog of Bordetella pertussis (BX470248) BP3300
	CJ015_01995		0.042473	883.999	0.205661	0.206519	0.836385	0.940907	0.0128487	813.968	0.194327	0.0661189	0.947283	0.985901	-0.0933041	941.125	0.202225	-0.461386	0.644521	0.839221	0.143395	726.235	0.174345	0.822476	0.410806	0.558253	0.312144	962.426	0.192264	1.62352	0.104479	0.28596	0.18598	958.761	0.202645	0.91776	0.358745	0.541169	0.023044	1056.81	0.190354	0.121058	0.903645	0.952401	CDS			ABC transporter substrate-binding protein	putative binding-protein-dependent transport protein
	CJ015_02000		-1.16146	9338.96	0.454864	-2.55341	0.0106674	0.0637002	0.237957	12877.8	0.425692	0.558989	0.57617	0.817991	-0.624708	11687.3	0.483973	-1.29079	0.196777	0.456111	1.03981	15690.7	0.436097	2.38435	0.0171093	0.0480596	0.220179	4709.45	0.122425	1.79848	0.0721005	0.224644	-0.557898	13546.9	0.133858	-4.16784	3.07498e-05	0.000304199	0.523721	11609.4	0.265688	1.97119	0.0487021	0.135496	CDS			hypothetical protein	ortholog of Bordetella pertussis (BX470248) BP3302
	CJ015_02005		-0.112579	239.79	0.271368	-0.414858	0.678246	0.861917	0.0215256	231.82	0.26723	0.0805509	0.935799	0.981271	-0.167828	262.936	0.293151	-0.572497	0.566985	0.789622	1.17216	324.02	0.20259	5.78586	7.2142e-09	1.0952e-07	0.295955	246.961	0.254204	1.16424	0.244326	0.487595	0.642702	341.345	0.25923	2.47928	0.0131649	0.0495429	1.04844	466.6	0.310076	3.38122	0.000721641	0.00448956	CDS			NAD(P)H-hydrate dehydratase	NAD(P)HX dehydratase
	CJ015_02010		0.145737	243.624	0.162777	0.89532	0.370616	0.644718	0.206117	231.799	0.192566	1.07037	0.284452	0.611379	0.175606	274.428	0.137872	1.27369	0.202772	0.463475	0.50423	227.107	0.131311	3.83996	0.000123057	0.000767632	-0.00313062	249.42	0.150991	-0.0207339	0.983458	0.994023	0.4123	327.291	0.188846	2.18326	0.029017	0.090937	0.391551	403.061	0.148245	2.64124	0.00826023	0.0342135	CDS			enoyl-CoA hydratase/isomerase family protein	Enoyl-CoA hydratase (EC 4.2.1.17)
	CJ015_02015		-0.269293	67.1351	0.421214	-0.639325	0.522612	0.764516	0.442646	82.7351	0.386171	1.14624	0.251694	0.581111	0.183859	89.1796	0.455796	0.403381	0.686668	0.865455	0.359545	67.6513	0.334136	1.07604	0.281908	0.426179	-0.092793	53.4189	0.393475	-0.23583	0.813565	0.913205	-0.171891	108.477	0.398533	-0.431311	0.666242	0.799422	0.719374	158.363	0.397249	1.81089	0.070158	0.177221	CDS			enoyl-CoA hydratase-related protein	Enoyl-CoA hydratase (EC 4.2.1.17)
	CJ015_02020		-0.45512	536.404	0.430842	-1.05635	0.290809	0.5681	0.353262	655.105	0.40819	0.865436	0.3868	0.693489	-0.200205	648.512	0.435391	-0.459827	0.64564	0.839729	0.549756	604.17	0.395401	1.39038	0.164415	0.285686	0.46388	472.785	0.160155	2.89644	0.00377426	0.0254748	0.155497	903.682	0.173528	0.896095	0.370202	0.550882	0.722823	907.845	0.244289	2.95888	0.0030876	0.015438	CDS			nitronate monooxygenase family protein	Dioxygenases related to 2-nitropropane dioxygenase
	CJ015_02025		-0.536842	432.297	0.43268	-1.24074	0.214703	0.481859	0.317633	532.189	0.406124	0.782109	0.43415	0.725572	-0.258459	518.99	0.450812	-0.57332	0.566428	0.789312	0.00945973	401.21	0.397389	0.0238047	0.981008	0.985411	0.455605	366.719	0.166575	2.73514	0.00623544	0.0381837	-0.802587	543.697	0.110927	-7.23525	4.64676e-13	1.33885e-11	0.0934985	550.106	0.21783	0.429226	0.667759	0.805855	CDS			TetR/AcrR family transcriptional regulator	Transcriptional regulator, TetR family
	CJ015_02030		-0.273126	680.32	0.418998	-0.651855	0.514495	0.761972	0.323677	781.339	0.406481	0.79629	0.425863	0.720241	-0.176975	783.96	0.4362	-0.40572	0.684948	0.865323	0.493144	711.999	0.385103	1.28055	0.200351	0.332101	0.39986	661.214	0.180062	2.22068	0.0263725	0.111744	-0.322934	909.052	0.231748	-1.39347	0.163479	0.320287	0.49788	1010.39	0.220937	2.25349	0.0242284	0.0802968	CDS			acyl-CoA dehydrogenase family protein	Butyryl-CoA dehydrogenase (EC 1.3.99.2)
	CJ015_02035		0.137731	314.623	0.211992	0.649695	0.515889	0.761972	0.286006	307.323	0.229728	1.24498	0.21314	0.537777	0.0473966	339.627	0.234338	0.202258	0.839715	0.945282	0.447592	284.406	0.168307	2.65938	0.0078285	0.0253265	0.0780351	329.406	0.125292	0.622825	0.5334	0.751295	-0.158103	363.655	0.165736	-0.953945	0.340111	0.521539	0.236624	442.887	0.170652	1.38658	0.165569	0.329993	CDS			CaiB/BaiF CoA-transferase family protein	L-carnitine dehydratase/bile acid-inducible protein F (EC 2.8.3.16)
	CJ015_02040		0.230802	481.25	0.125957	1.83239	0.066893	0.236423	0.0241544	423.837	0.112352	0.214988	0.829777	0.942079	0.0250508	502.825	0.120745	0.207468	0.835644	0.943627	0.00268363	356.964	0.0880665	0.0304728	0.97569	0.982514	-0.0742229	489.038	0.164396	-0.451487	0.651638	0.82569	-0.213451	442.093	0.112046	-1.90503	0.0567756	0.148967	0.0766239	613.116	0.188931	0.405566	0.685061	0.816477	CDS			3-hydroxyacyl-CoA dehydrogenase	3-hydroxyacyl-CoA dehydrogenase (EC 1.1.1.35) / Enoyl CoA hydratase (EC 4.2.1.17)
	CJ015_02045		-0.448923	3154.89	0.327622	-1.37025	0.17061	0.425123	-0.86032	2704.47	0.294143	-2.92483	0.00344644	0.0486412	-0.799708	3236.51	0.361771	-2.21054	0.027068	0.125979	-0.859775	2182	0.271181	-3.17048	0.00152186	0.00644898	0.142816	2469.07	0.224938	0.634913	0.525485	0.745422	-0.353943	1646.07	0.286258	-1.23645	0.216292	0.386476	-0.513892	2025.54	0.243026	-2.11456	0.0344677	0.104064	CDS			c-type cytochrome	putative cytochrome c
	CJ015_02050		-0.601648	1373.34	0.320176	-1.87912	0.0602282	0.22086	-1.16618	1142.33	0.29053	-4.01397	5.97057e-05	0.00337847	-0.992784	1418.2	0.254089	-3.90722	9.33641e-05	0.0013916	0.43066	1683.13	0.367626	1.17146	0.241412	0.379894	-0.0305439	968.547	0.316475	-0.0965129	0.923113	0.963885	-0.208646	654.491	0.359993	-0.579584	0.562195	0.720522	0.243149	1193.41	0.396451	0.613315	0.539668	0.716583	tRNA			tRNA-Arg	tRNA-Arg
	CJ015_02055		0.24097	40.3503	0.48255	0.499368	0.61752	0.829476	-0.328248	30.5685	0.441829	-0.742929	0.457525	0.738733	-0.31995	36.9518	0.518054	-0.6176	0.536839	0.773955	-0.126454	27.1912	0.471449	-0.268225	0.788526	0.867397	0.73043	53.5193	0.326874	2.2346	0.0254438	0.109316	-0.384028	20.035	0.337878	-1.13659	0.25571	0.432913	-0.0298779	30.9154	0.377623	-0.0791209	0.936936	0.971061	CDS			cupredoxin family protein	Copper tolerance protein
	CJ015_02060	copA	0.0307923	26.4683	0.334363	0.0920925	0.926625	0.975536	0.725376	32.4265	0.377245	1.92283	0.0545018	0.259036	0.765501	36.6583	0.332054	2.30535	0.0211467	0.105398	0.0125821	20.0121	0.312528	0.0402592	0.967886	0.978525	0.500415	28.3897	0.275704	1.81505	0.0695166	0.218008	-0.717758	36.2072	0.383247	-1.87283	0.0610914	0.157073	-0.823636	40.4472	0.264374	-3.11542	0.00183684	0.0100568	CDS			copper resistance system multicopper oxidase	Multicopper oxidase
	CJ015_02065	copB	-0.0681316	6.84898	0.39241	-0.173624	0.862161	0.951608	0.590053	8.72488	0.342299	1.7238	0.0847447	0.331539	0.704819	10.7495	0.3378	2.0865	0.0369333	0.157	0.356239	6.76571	0.370286	0.962064	0.336017	0.482848	0.0675944	7.23602	0.415751	0.162584	0.870846	0.942395	-0.0680932	12.3729	0.372954	-0.182578	0.855129	0.923651	0.0620343	18.9187	0.327785	0.189253	0.849894	0.919074	CDS			copper resistance protein B	Copper resistance protein B
	CJ015_02070		-0.212579	27.814	0.449745	-0.472664	0.636453	0.838956	-0.212411	25.3842	0.435443	-0.487804	0.625689	0.839695	-0.00376709	33.3653	0.459983	-0.00818963	0.993466	0.996846	0.735932	31.8369	0.369502	1.99169	0.0464052	0.107288	-0.0436502	21.6683	0.317844	-0.137332	0.890768	0.953406	-0.331755	19.7326	0.376046	-0.88222	0.377658	0.55855	-0.0219528	36.8705	0.285281	-0.0769514	0.938662	0.971695	CDS			enoyl-CoA hydratase/isomerase family protein	Enoyl-CoA hydratase (EC 4.2.1.17)
	CJ015_02075		-0.153169	54.9423	0.424323	-0.360973	0.71812	0.881189	0.20675	58.0411	0.421791	0.490172	0.624012	0.839495	0.337925	72.0574	0.445939	0.757782	0.448581	0.711946	0.95669	68.249	0.396268	2.41425	0.0157677	0.0452947	-0.232861	42.9915	0.239779	-0.971149	0.331474	0.586336	-0.30311	61.6725	0.278168	-1.08967	0.27586	0.457122	-0.597579	80.53	0.229511	-2.6037	0.00922224	0.0374247	CDS			CoA transferase	CAIB/BAIF family protein
	CJ015_02080		-0.714622	160.223	0.516053	-1.38478	NA	NA	-0.465113	153.831	0.466429	-0.997178	NA	NA	-0.351989	194.855	0.546524	-0.64405	NA	NA	1.21524	272.305	0.558107	2.17744	NA	NA	0.771714	111.487	0.176308	4.37709	1.20275e-05	0.000182993	0.105826	103.904	0.216494	0.488818	0.62497	0.767683	-0.132969	155.274	0.260865	-0.509722	0.610246	0.765923	CDS		d	IclR family transcriptional regulator	Transcriptional regulator, IclR family
	CJ015_02085		-0.570263	378.434	0.466756	-1.22176	0.221798	0.488913	-0.147567	393.248	0.436244	-0.338268	0.735162	0.895154	-0.287279	454.344	0.476814	-0.602498	0.546843	0.778247	1.29899	639.292	0.452228	2.87242	NA	NA	0.90117	365.308	0.178383	5.0519	4.37446e-07	8.61806e-06	0.472041	456.135	0.168545	2.80069	0.00509942	0.0235471	0.84268	619.409	0.14404	5.85032	4.90638e-09	8.66606e-08	CDS		d	cysteine dioxygenase	Cysteine dioxygenase (EC 1.13.11.20)
	CJ015_02090		1.9808	20.2885	0.33894	5.84411	5.09269e-09	2.24563e-07	-0.183621	6.89266	0.389683	-0.471206	0.637493	0.846369	1.01419	13.6028	0.348173	2.9129	0.00358086	0.0277856	0.0184082	6.5519	0.412496	0.0446264	0.964405	0.977533	0.225322	39.6286	0.320645	0.702714	0.482234	0.712303	0.24637	7.15829	0.475978	0.517608	0.604732	0.751561	-0.861004	17.8985	0.346964	-2.48154	0.0130818	0.0498817	CDS			amidase	Glutamyl-tRNA(Gln) amidotransferase subunit A-like protein
	CJ015_02095		1.92684	21.6412	0.333603	5.77584	7.65708e-09	3.22294e-07	0.366168	9.40876	0.358243	1.02212	0.306723	0.63225	0.634815	12.9369	0.379785	1.67151	0.0946208	0.291746	-0.052056	7.12278	0.440933	-0.118059	0.906021	0.944066	0.280548	43.2696	0.328984	0.852772	0.393786	0.640336	0.316088	13.7463	0.345946	0.913694	0.360878	0.542488	-0.511278	16.0202	0.368695	-1.38672	0.165526	0.329993	CDS			ABC transporter substrate-binding protein	High-affinity leucine-specific transport system, periplasmic binding protein LivK (TC 3.A.1.4.1)
	CJ015_02100		0.884724	9.35114	0.336558	2.62874	0.00857013	0.0539436	-0.270389	6.42376	0.372185	-0.726489	0.467539	0.74513	0.44938	8.83556	0.373746	1.20237	0.229221	0.497985	-0.6474	4.40293	0.422326	-1.53294	0.125291	0.231577	0.984628	21.7127	0.319091	3.08573	0.00203054	0.0150631	0.557317	8.20837	0.418534	1.33159	0.182994	0.345313	-0.171209	11.6795	0.410036	-0.417546	0.676279	0.811253	CDS			ABC transporter ATP-binding protein	Branched-chain amino acid transport ATP-binding protein LivF (TC 3.A.1.4.1)
	CJ015_02105		0.58	7.07553	0.41586	1.3947	0.163106	0.415392	0.638422	7.30184	0.36801	1.73479	0.0827772	0.326942	0.633812	8.40781	0.428875	1.47785	0.139449	0.367958	0.0834658	5.00387	0.43596	0.191453	0.848171	0.908188	0.867347	11.4657	0.409892	2.11604	0.0343418	0.135319	0.0095451	9.57952	0.416688	0.0229071	0.981724	0.990101	-0.685809	8.80607	0.415424	-1.65087	0.0987661	0.228341	CDS			ABC transporter ATP-binding protein	Branched-chain amino acid transport ATP-binding protein LivG (TC 3.A.1.4.1)
	CJ015_02110		0.394258	7.42968	0.394326	0.999828	0.317394	0.595435	-0.0190853	5.6349	0.39329	-0.0485273	0.961296	0.987411	-0.281128	6.55149	0.442526	-0.63528	0.525246	0.765442	0.0290877	5.03786	0.455877	0.0638059	0.949125	0.968112	0.350191	9.65431	0.431935	0.810749	0.41751	0.661871	-0.00647371	6.09858	0.440259	-0.0147043	0.988268	0.993955	0.184279	6.80312	0.463103	0.397923	0.690687	0.820416	CDS			branched-chain amino acid ABC transporter permease	putative branched-chain amino acid transport system permease protein
	CJ015_02115		0.284355	14.0033	0.31348	0.90709	0.364359	0.637801	-0.159725	10.7621	0.299571	-0.533179	0.59391	0.823712	-0.126386	13.0108	0.31585	-0.400147	0.689048	0.866573	-0.799369	7.66117	0.346806	-2.30495	0.0211695	0.0566695	0.00153321	16.166	0.377977	0.00405635	0.996764	0.998049	-0.38999	9.56854	0.462474	-0.84327	0.399077	0.577859	-1.03917	9.821	0.400597	-2.59406	0.00948498	0.0382452	CDS			branched-chain amino acid ABC transporter permease	branched-chain amino acid transport system permease protein
	CJ015_02120		0.00586734	250.602	0.30014	0.0195487	0.984403	0.994903	-0.255122	216.726	0.276835	-0.921568	0.356754	0.669854	-0.320368	254.093	0.282915	-1.13238	0.257473	0.530095	-0.146468	187.846	0.246874	-0.593289	0.552988	0.685535	0.103353	243.339	0.180143	0.573728	0.566152	0.772446	-0.0103634	206.706	0.201007	-0.0515577	0.958881	0.978121	0.0836889	258.389	0.155519	0.538125	0.590491	0.751049	CDS			LacI family DNA-binding transcriptional regulator	LacI family transcriptional regulator
	CJ015_02125		0.200784	49.3464	0.364699	0.550548	0.581943	0.804058	-0.132028	41.2745	0.336749	-0.392067	0.695008	0.874865	0.0778561	52.2794	0.405777	0.191869	0.847845	0.949893	-0.021748	35.3335	0.329459	-0.0660112	0.947369	0.966957	0.563899	62.8543	0.292913	1.92514	0.0542118	0.184899	0.120067	41.8063	0.292798	0.410068	0.681756	0.81086	-0.0693871	59.3675	0.286333	-0.24233	0.808525	0.891485	CDS			porin	outer membrane porin
	CJ015_02130	panB	0.0627722	362.43	0.141042	0.445061	0.656275	0.849883	-0.274716	308.205	0.132654	-2.07093	0.0383658	0.208685	-0.142907	379.363	0.121633	-1.1749	0.240035	0.511104	0.134513	296.898	0.0850155	1.58222	0.113599	0.215224	0.0822566	370.614	0.131531	0.625379	0.531722	0.750074	0.295586	339.207	0.148421	1.99155	0.0464209	0.129383	0.151126	443.893	0.171058	0.883478	0.376978	0.572609	CDS			3-methyl-2-oxobutanoate hydroxymethyltransferase	3-methyl-2-oxobutanoate hydroxymethyltransferase (EC 2.1.2.11)
	CJ015_02135		0.253444	111.416	0.238336	1.06339	0.287605	0.563525	-0.687011	80.8306	0.261418	-2.62802	0.00858838	0.0864427	-0.452502	101.459	0.273562	-1.65411	0.0981049	0.298305	-0.506369	68.8856	0.208159	-2.4326	0.0149907	0.0434889	-0.441143	102.001	0.196685	-2.24289	0.0249037	0.107492	-0.10337	62.0676	0.21472	-0.481419	0.630219	0.770844	0.0393175	96.1265	0.288882	0.136102	0.89174	0.944172	CDS			LysR family transcriptional regulator	putative LysR-family transcriptional regulator
	CJ015_02140		0.206963	9.88106	0.336326	0.615364	0.538315	0.775722	-0.364618	8.44921	0.339014	-1.07553	0.282139	0.609624	0.0283742	10.8303	0.326403	0.08693	0.930727	0.973296	0.303042	8.5885	0.327462	0.925427	0.354744	0.502295	0.470965	13.2788	0.338499	1.39133	0.164125	0.382709	0.563212	10.2106	0.379559	1.48386	0.137846	0.283313	0.290673	14.8291	0.341248	0.851793	0.394329	0.590789	CDS			tripartite tricarboxylate transporter substrate binding protein	Tricarboxylate transport protein TctC
	CJ015_02145		0.212636	15.804	0.334913	0.634897	0.525495	0.767236	-1.05992	10.5341	0.35752	-2.96463	0.00303043	0.0448955	-0.812166	13.6496	0.336057	-2.41675	0.0156598	0.0844874	-0.923122	9.14444	0.348274	-2.65056	0.00803577	0.02589	-0.155747	14.5091	0.344748	-0.451772	0.651434	0.82569	0.412998	7.49326	0.512182	0.806349	0.420042	0.599131	0.454796	11.6207	0.393145	1.15681	0.247349	0.43622	CDS			succinylglutamate desuccinylase/aspartoacylase family protein	ortholog of Bordetella pertussis (BX470248) BP3300
	CJ015_02150		0.0906159	229.365	0.127607	0.710115	0.477633	0.73275	-0.133864	199.202	0.129882	-1.03066	0.302698	0.62842	-0.0111258	247.455	0.104145	-0.10683	0.914924	0.969876	-0.12388	170.465	0.0991073	-1.24996	0.211315	0.344792	0.00789588	229.418	0.153943	0.0512907	0.959094	0.98232	-0.285241	186.911	0.191404	-1.49026	0.136157	0.280591	-0.309937	257.67	0.173517	-1.7862	0.0740662	0.184565	CDS			lipocalin family protein	outer membrane lipoprotein
	CJ015_02155	gshA	-0.216948	406.385	0.218003	-0.995161	0.319658	0.597745	-0.179032	382.221	0.168919	-1.05987	0.289204	0.615271	-0.272504	444.593	0.246146	-1.10708	0.268258	0.541575	-0.0584339	333.354	0.173026	-0.337716	0.735577	0.827282	-0.037342	340.032	0.164399	-0.227142	0.820313	0.91743	-0.119986	367.893	0.164749	-0.728298	0.466431	0.641522	-0.193222	425.384	0.21299	-0.907189	0.364307	0.559632	CDS			glutamate--cysteine ligase	Glutamate--cysteine ligase (EC 6.3.2.2)
	CJ015_02165		-0.267951	189.835	0.225776	-1.1868	0.235308	0.506027	-0.451276	169.261	0.194933	-2.31504	0.0206109	0.14713	-0.420699	204.332	0.156114	-2.69481	0.00704282	0.0461359	-0.546452	137.619	0.149044	-3.66637	0.000246013	0.00139042	-0.201396	148.119	0.255318	-0.788805	0.430226	0.672775	-0.451959	131.117	0.278763	-1.6213	0.104953	0.233172	-0.124925	188.084	0.214513	-0.582366	0.56032	0.731605	CDS			hypothetical protein	hypothetical protein
	CJ015_02170		-0.725462	2.07171	0.5491	-1.32118	0.18644	0.44631	-0.577766	1.59151	0.471274	-1.22597	0.220211	NA	-0.375	2.19637	0.518136	-0.723748	0.46922	0.730577	0.223257	2.08499	0.60862	0.366825	0.71375	0.81031	0.378082	1.69125	0.500408	0.755547	0.449921	NA	0.0590622	1.15067	0.610884	0.0966831	0.922978	NA	0.157834	2.38674	0.567836	0.277957	0.781046	NA	CDS			helix-turn-helix domain-containing protein	transcriptional regulator
	CJ015_02175		-0.248786	127.618	0.239391	-1.03924	0.298691	0.576119	-0.552731	109.628	0.244094	-2.26442	0.0235482	0.158353	-0.23206	143.301	0.233561	-0.993573	0.320431	0.599682	-0.640327	89.0158	0.186538	-3.43269	0.000597615	0.00290509	-0.120948	103.591	0.228557	-0.52918	0.596681	0.792203	-0.236537	84.5722	0.233701	-1.01214	0.311473	0.494248	-0.350037	133.483	0.239085	-1.46407	0.143174	0.299064	CDS			AEC family transporter	membrane protein
	CJ015_02180		-0.246609	283.063	0.296075	-0.832928	0.404885	0.675782	-0.533058	243.706	0.299039	-1.78257	0.0746559	0.307914	-0.487095	296.097	0.289566	-1.68215	0.0925395	0.288077	1.08989	382.566	0.259951	4.19269	2.75669e-05	0.000206246	0.66826	316.171	0.174503	3.82951	0.0001284	0.00151001	0.625866	264.223	0.189514	3.30248	0.000958353	0.00604379	0.770672	372.223	0.168611	4.57071	4.86069e-06	5.42561e-05	CDS		d	Ldh family oxidoreductase	Ureidoglycolate dehydrogenase (EC 1.1.1.154)
	CJ015_02185	metX	-0.413855	961.507	0.324285	-1.27621	0.201882	0.465959	-0.754466	829.683	0.258194	-2.92209	0.00347695	0.048888	-0.604291	1021.36	0.328234	-1.84104	0.0656159	0.23098	-0.470955	730.417	0.215123	-2.18924	0.0285797	0.0722347	0.297549	818.014	0.236653	1.25732	0.208637	0.445631	-0.0968165	589.672	0.210047	-0.460927	0.644851	0.783337	-0.319996	772.152	0.202655	-1.57901	0.114333	0.255118	CDS			homoserine O-acetyltransferase	Homoserine O-acetyltransferase (EC 2.3.1.31)
	CJ015_02190	metW	0.121144	133.679	0.223301	0.542514	0.587464	0.80698	-0.0703896	117.005	0.198149	-0.355235	0.722414	0.887712	-0.175235	136.155	0.236419	-0.741208	0.458568	0.719951	0.0385709	102.436	0.157961	0.24418	0.807091	0.879178	0.235087	145.314	0.19415	1.21085	0.225951	0.468272	0.00560225	122.442	0.186765	0.0299962	0.97607	0.986556	0.00161129	145.694	0.214954	0.00749599	0.994019	0.996397	CDS			methionine biosynthesis protein MetW	Methionine biosynthesis protein MetW
	CJ015_02195	ampG	0.444966	267.666	0.184185	2.41586	0.015698	0.0850078	-0.341713	196.918	0.183326	-1.86397	0.0623263	0.280078	-0.130007	251.138	0.214153	-0.607076	0.5438	0.777679	0.50808	221.549	0.124104	4.09398	4.24037e-05	0.000300078	0.336291	344.099	0.182342	1.84429	0.0651407	0.209827	0.836576	257.272	0.194852	4.2934	1.75957e-05	0.000183937	0.557341	343.435	0.225064	2.47637	0.0132728	0.0502773	CDS			muropeptide transporter	AmpG permease
	CJ015_02200		0.435845	368.729	0.126353	3.44943	0.000561782	0.0068269	0.223706	323.603	0.151486	1.47675	0.139743	0.433138	0.203372	384.843	0.21868	0.929995	0.352374	0.628836	0.0905181	262.758	0.0957376	0.945481	0.344413	0.491974	0.493692	500.716	0.12242	4.03276	5.51246e-05	0.000709845	0.738712	519.936	0.180865	4.08433	4.42042e-05	0.000417584	0.335063	554.191	0.237857	1.40867	0.158932	0.321773	CDS			porin	outer membrane porin protein precursor
	CJ015_02205		-0.191799	20.8612	0.273687	-0.700796	0.48343	0.737114	-0.130566	20.171	0.263537	-0.495436	0.620292	0.839113	-0.0405921	24.5687	0.242146	-0.167634	0.866871	0.953085	-0.62297	14.3511	0.276196	-2.25554	0.0240997	0.0632633	-0.590241	15.3926	0.332291	-1.77628	0.0756871	0.231839	-0.699227	17.6654	0.324775	-2.15296	0.0313218	0.0960701	0.135077	31.2041	0.28928	0.46694	0.640542	0.784928	CDS			amino acid racemase	Aspartate racemase (EC 5.1.1.13)
	CJ015_02210	artP_1	-0.0569966	32.7649	0.262918	-0.216785	0.828376	0.938205	0.0520899	30.7963	0.272054	0.191469	0.848158	0.949273	-0.161388	34.6775	0.258553	-0.624195	0.5325	0.770766	-0.24418	24.2514	0.237661	-1.02743	0.304218	0.450549	-0.322299	28.0372	0.266975	-1.20723	0.227345	0.469771	-0.141287	33.3063	0.24989	-0.565398	0.571803	0.726574	-0.293442	33.9291	0.271765	-1.07976	0.280247	0.473759	CDS			amino acid ABC transporter ATP-binding protein	Glutamate Aspartate transport ATP-binding protein GltL (TC 3.A.1.3.4)
	CJ015_02215		-0.189417	25.7394	0.24065	-0.787106	0.43122	0.697486	-0.0221304	25.6573	0.245651	-0.0900888	0.928217	0.978624	-0.44396	26.397	0.245454	-1.80873	0.0704929	0.242883	-0.461564	18.0862	0.261672	-1.7639	0.0777489	0.161837	-0.629523	19.9682	0.297128	-2.1187	0.0341161	0.134769	-0.513978	25.2422	0.314408	-1.63475	0.102102	0.228157	0.0727371	27.8921	0.293089	0.248174	0.804	0.888614	CDS			ABC transporter permease subunit	Glutamate Aspartate transport system permease protein GltK (TC 3.A.1.3.4)
	CJ015_02220		0.998999	8.11084	0.361141	2.76623	0.00567084	0.0394827	0.265282	4.90434	0.374413	0.708526	0.478618	0.753065	0.21006	6.07118	0.392152	0.535661	0.592193	0.810158	-0.0230215	3.96011	0.452603	-0.0508646	0.959433	0.974811	-0.718478	8.86555	0.387736	-1.85301	0.0638808	0.206515	0.458331	7.22751	0.434876	1.05393	0.291913	0.473345	0.270082	7.90856	0.410143	0.658507	0.510212	0.691788	CDS			amino acid ABC transporter permease	Glutamate Aspartate transport system permease protein GltJ (TC 3.A.1.3.4)
	CJ015_02225		0.312034	12.2965	0.379551	0.822113	0.411012	0.68147	0.554073	13.9043	0.344246	1.60952	0.107502	0.380422	0.170482	12.9807	0.296124	0.575712	0.56481	0.78799	-1.00443	6.39654	0.365649	-2.74698	0.00601465	0.0204306	-0.192109	13.1262	0.374393	-0.513122	0.607866	0.799276	-0.45851	18.1916	0.359785	-1.2744	0.202522	0.369753	0.169071	18.3592	0.338596	0.499329	0.617547	0.770877	CDS		a	amino acid ABC transporter substrate-binding protein	Glutamate Aspartate periplasmic binding protein precursor GltI (TC 3.A.1.3.4)
	CJ015_02230		-0.236198	32.1502	0.234345	-1.00791	0.313499	0.590167	0.0349127	33.5236	0.294688	0.118473	0.905693	0.970751	-0.0311333	37.3486	0.229877	-0.135435	0.892268	0.96125	0.00548837	26.337	0.216527	0.0253473	0.979778	0.984605	-0.222584	26.2555	0.289918	-0.767747	0.442638	0.681305	0.0402681	39.0032	0.342744	0.117487	0.906474	0.948875	-0.006684	44.2227	0.260566	-0.0256518	0.979535	0.990718	CDS			D-cysteine desulfhydrase	pyridoxal phosphate-dependent deaminase, putative
	CJ015_02235		-0.13398	104.104	0.182941	-0.732363	0.463947	0.724722	-0.183788	95.1091	0.176716	-1.04002	0.298331	0.62486	-0.193015	112.681	0.166516	-1.15914	0.2464	0.519724	0.0588466	86.7299	0.178213	0.330203	0.741247	0.830929	-0.144381	90.292	0.194821	-0.741097	0.458635	0.694354	0.383413	111.852	0.176096	2.17729	0.0294587	0.09176	0.493374	150.099	0.219865	2.24398	0.0248336	0.081832	CDS			LysR substrate-binding domain-containing protein	LysR family regulatory protein
	CJ015_02240		-0.259956	189.504	0.133094	-1.95318	0.0507985	0.196489	0.14284	198.511	0.144675	0.987319	0.323486	0.645673	0.0107671	226.711	0.159177	0.0676424	0.94607	0.977052	0.119519	170.324	0.206419	0.579013	0.56258	0.693761	-0.347805	143.25	0.173259	-2.00743	0.0447043	0.16151	-0.687418	191.186	0.153601	-4.47536	7.62835e-06	8.55637e-05	0.132208	279.985	0.220693	0.599058	0.549134	0.723908	CDS			heavy metal sensor histidine kinase	sensor kinase protein
	CJ015_02245		-0.139389	271.093	0.110169	-1.26523	0.205788	0.471448	-0.00300778	262.857	0.128405	-0.0234242	0.981312	0.992596	-0.12235	302.103	0.123854	-0.987856	0.323223	0.599682	-0.192707	211.419	0.148215	-1.30019	0.193537	0.32332	-0.369893	216.832	0.13994	-2.64323	0.00821197	0.0473215	-0.599994	241.772	0.151085	-3.97122	7.15044e-05	0.000646344	0.1574	353.893	0.186928	0.842038	0.399767	0.595452	CDS			heavy metal response regulator transcription factor	DNA-binding heavy metal response regulator
	CJ015_02250		0.243686	2.9226	0.461924	0.527546	0.597814	0.81769	-0.241063	2.20579	0.441931	-0.545477	0.585425	0.820349	0.0185667	2.96656	0.495628	0.037461	0.970117	0.987306	-0.219899	1.9535	0.559338	-0.393141	0.694215	0.796044	-0.0257628	3.33398	0.472669	-0.054505	0.956533	0.981441	-1.0017	1.37436	0.605472	-1.65441	0.0980437	NA	0.367956	5.65502	0.537566	0.684485	0.493669	0.67955	CDS			DUF305 domain-containing protein	putative exported protein
	CJ015_02255		0.0932003	14.4861	0.333722	0.279275	0.780034	0.915941	-0.141805	12.9053	0.290589	-0.487991	0.625556	0.839695	-0.52361	13.6548	0.305699	-1.71283	0.086744	0.277935	-0.046861	10.7765	0.29819	-0.157152	0.875125	0.924806	0.0255931	13.6815	0.367713	0.0696006	0.944512	0.975852	0.0792332	13.698	0.367806	0.215421	0.829439	0.911403	0.248421	12.9043	0.38782	0.640556	0.521811	0.701736	CDS			beta-propeller fold lactonase family protein	Surface antigen gene
	CJ015_02260		-1.22726	44.638	0.414936	-2.95771	0.00309934	0.0250873	1.07224	94.6546	0.416331	2.57546	0.0100108	0.0944107	0.885306	114.875	0.509248	1.73846	0.0821302	0.268327	2.80024	207.344	0.361476	7.74668	9.43265e-15	2.69808e-13	0.654347	27.2259	0.270174	2.42195	0.0154375	0.0759812	0.953269	250.137	0.290413	3.28246	0.00102907	0.00640214	1.48614	486.849	0.530171	2.80314	0.00506081	0.0229629	CDS			tartrate dehydrogenase	Tartrate dehydrogenase (EC 1.1.1.93) / Tartrate decarboxylase (EC 4.1.1.73) / D-malic enzyme (EC 1.1.1.83)
	CJ015_02265		-0.387533	58.4749	0.217215	-1.7841	0.0744071	0.252384	0.159231	63.6885	0.201494	0.790254	0.42938	0.722343	0.172943	77.0709	0.180838	0.956342	0.338899	0.614185	0.259081	56.5754	0.161995	1.59931	0.109751	0.209712	0.125447	46.8376	0.242098	0.518166	0.604343	0.796864	-0.465962	63.3254	0.255025	-1.82712	0.0676816	0.168746	-0.201404	88.2525	0.212815	-0.946382	0.343954	0.540064	CDS			LysR family transcriptional regulator	Positive regulator of Tartrate dehydrogenase/decarboxylase/D-malic enzyme
	CJ015_02270		-0.282746	3643.45	0.330429	-0.855694	0.392167	0.665592	-0.0935296	3559.7	0.317364	-0.294707	0.768218	0.912578	-0.252693	4077.5	0.313525	-0.805973	0.420258	0.688254	-0.269198	2851.32	0.246288	-1.09302	0.274384	0.418717	-0.386365	2626.77	0.261138	-1.47954	0.138996	0.345297	-0.221666	3435.46	0.288976	-0.767076	0.443036	0.619096	0.148959	4446.22	0.26202	0.5685	0.569695	0.737931	CDS			universal stress protein	putative universal stress protein
	CJ015_02275		0.0826015	209.089	0.301702	0.273785	0.78425	0.91905	-0.248062	177.657	0.249779	-0.993125	0.320649	0.645192	-0.173478	215.239	0.297421	-0.583274	0.559709	0.784358	-0.150335	154.093	0.253842	-0.592239	0.55369	0.685997	-0.313218	186.676	0.221416	-1.41461	0.157183	0.373511	-0.18919	164.922	0.211828	-0.893132	0.371787	0.552348	0.0451139	235.293	0.257123	0.175457	0.860721	0.92514	CDS			trimeric intracellular cation channel family protein	putative membrane protein
	CJ015_02280	gdhA_1	0.0952211	408.531	0.484484	0.196541	0.844187	0.944787	-0.781209	294.775	0.441859	-1.76801	0.07706	0.312278	-0.228514	414.162	0.564382	-0.404892	0.685557	0.865452	0.65047	404.731	0.503179	1.29272	0.196107	0.327031	-0.592871	296.284	0.160759	-3.68796	0.000226063	0.00242925	-0.213226	140.753	0.179085	-1.19064	0.233794	0.40702	-1.12647	257.105	0.386022	-2.91814	0.00352127	0.0171779	CDS			NADP-specific glutamate dehydrogenase	NADP-specific glutamate dehydrogenase (EC 1.4.1.4)
	CJ015_02285	xth_1	-0.502195	768.593	0.272869	-1.84042	0.0657064	0.234016	-0.226324	763.765	0.2541	-0.890689	0.373096	0.682368	-0.4559	861.634	0.235835	-1.93313	0.0532198	0.201986	-0.0373426	681.499	0.226439	-0.164912	0.869013	0.92051	-0.114282	543.523	0.226467	-0.504628	0.61382	0.803211	-0.0169422	737.204	0.23911	-0.0708553	0.943513	0.969542	-0.0539939	790.522	0.191773	-0.281551	0.778288	0.874869	CDS			exodeoxyribonuclease III	Exodeoxyribonuclease III (EC 3.1.11.2)
	CJ015_02290	pyrE	-0.098251	417.625	0.120063	-0.818329	0.413169	0.683693	-0.179496	378.818	0.140302	-1.27936	0.20077	0.519562	-0.253452	444.466	0.141418	-1.79222	0.0730981	0.248586	0.194981	363.592	0.0997126	1.95543	0.0505327	0.114572	0.218684	414.914	0.12679	1.72478	0.084568	0.250391	-0.0198957	381.133	0.135599	-0.146724	0.88335	0.9367	0.00993721	471.055	0.189926	0.0523214	0.958273	0.980709	CDS			orotate phosphoribosyltransferase	Orotate phosphoribosyltransferase (EC 2.4.2.10)
	CJ015_02295	gatB	-0.0178295	496.228	0.193682	-0.0920554	0.926654	0.975536	0.158711	484.689	0.205708	0.771535	0.44039	0.728504	0.308126	605.703	0.199074	1.5478	0.121671	0.339094	-0.356773	351.377	0.190134	-1.87643	0.0605963	0.132793	0.204524	497.058	0.132252	1.54647	0.12199	0.316297	-0.0375156	553.48	0.13307	-0.281924	0.778002	0.878205	-0.277417	721.716	0.158393	-1.75145	0.0798678	0.19543	CDS			Asp-tRNA(Asn)/Glu-tRNA(Gln) amidotransferase subunit GatB	Aspartyl-tRNA(Asn) amidotransferase subunit B (EC 6.3.5.6) @ Glutamyl-tRNA(Gln) amidotransferase subunit B (EC 6.3.5.7)
	CJ015_02300	gatA	0.168817	461.615	0.124882	1.35181	0.176436	0.433138	0.212802	434.194	0.0995311	2.13804	0.0325134	0.190032	0.381492	548.864	0.0832063	4.58489	4.54235e-06	9.26168e-05	-0.193995	327.917	0.0897874	-2.16061	0.0307256	0.0767076	-0.0895671	454.482	0.195125	-0.459023	0.646218	0.824009	-0.454052	446.517	0.152641	-2.97464	0.00293329	0.0151784	-0.37484	659.401	0.136091	-2.75433	0.00588123	0.0259449	CDS			Asp-tRNA(Asn)/Glu-tRNA(Gln) amidotransferase subunit GatA	Aspartyl-tRNA(Asn) amidotransferase subunit A (EC 6.3.5.6) @ Glutamyl-tRNA(Gln) amidotransferase subunit A (EC 6.3.5.7)
	CJ015_02305	gatC	0.23303	424.57	0.196657	1.18496	0.236035	0.506648	0.128321	382.197	0.14126	0.908404	0.363665	0.675503	-0.0570009	430.646	0.156349	-0.364575	0.715429	0.882926	-0.354705	277.669	0.137041	-2.58832	0.00964444	0.0297841	-0.337827	398.372	0.185696	-1.81925	0.0688729	0.217069	-0.333159	396.777	0.174524	-1.90896	0.0562672	0.148055	-0.370181	432.189	0.199049	-1.85974	0.0629217	0.163956	CDS			Asp-tRNA(Asn)/Glu-tRNA(Gln) amidotransferase subunit GatC	Aspartyl-tRNA(Asn) amidotransferase subunit C (EC 6.3.5.6) @ Glutamyl-tRNA(Gln) amidotransferase subunit C (EC 6.3.5.7)
	CJ015_02310	mreB	-0.22331	2985.44	0.178369	-1.25196	0.210585	0.477478	-0.229781	2774.7	0.151947	-1.51225	0.130471	0.420406	-0.533645	3068.83	0.144396	-3.69571	0.000219273	0.00286088	-0.0140816	2495.07	0.113766	-0.123777	0.901492	0.942058	0.383816	3000.48	0.170593	2.24989	0.0244557	0.106133	0.233066	3013.31	0.158208	1.47316	0.140707	0.287271	0.292951	3147.18	0.168516	1.73842	0.0821367	0.19971	CDS			rod shape-determining protein	Rod shape-determining protein MreB
	CJ015_02315	mreC	0.116772	471.214	0.232192	0.50291	0.615028	0.828025	-0.289275	390.006	0.233407	-1.23936	0.215213	0.541535	0.0676678	517.711	0.249356	0.27137	0.786106	0.920348	-0.0987334	347.394	0.177956	-0.554818	0.579019	0.707338	0.258868	517.972	0.175432	1.4756	0.140051	0.346742	0.121951	391.388	0.18658	0.653613	0.513361	0.679808	-0.0837729	605.188	0.167587	-0.499878	0.617161	0.770615	CDS			rod shape-determining protein MreC	Rod shape-determining protein MreC
	CJ015_02320	mreD	0.147343	186.493	0.19267	0.764741	0.444426	0.708815	-0.371633	149.849	0.202123	-1.83864	0.0659675	0.287103	-0.115923	192.453	0.218326	-0.530962	0.595445	0.81222	0.126564	146.685	0.147232	0.859621	0.389998	0.539034	0.386721	215.682	0.176067	2.19645	0.0280598	0.117276	0.282931	152.871	0.174424	1.62209	0.104784	0.233021	0.369194	243.816	0.183352	2.01358	0.0440533	0.125239	CDS			rod shape-determining protein MreD	Rod shape-determining protein MreD
	CJ015_02325	mrdA	0.0576515	465.265	0.316938	0.181902	0.85566	0.949246	-0.387715	380.388	0.307292	-1.26172	0.207051	0.528157	-0.190806	480.234	0.351621	-0.542647	0.587373	0.807038	-0.0133526	359.148	0.265135	-0.0503613	0.959834	0.974906	0.805123	613.299	0.140058	5.74848	9.00493e-09	2.18488e-07	0.830089	470.226	0.134995	6.14903	7.79564e-10	1.641e-08	0.500339	605.23	0.189854	2.63539	0.00840406	0.0347157	CDS			penicillin-binding protein 2	Penicillin-binding protein 2 (PBP-2)
	CJ015_02330	mrdB	0.349562	157.844	0.263001	1.32913	0.183806	0.443933	-0.182779	123.939	0.245348	-0.744977	0.456285	0.738709	-0.00553877	156.712	0.285528	-0.0193983	0.984523	0.993951	0.308874	124.246	0.209359	1.47533	0.140124	0.252913	0.589694	215.646	0.189714	3.10833	0.00188151	0.0142426	0.745948	165.017	0.167994	4.44032	8.98259e-06	9.93039e-05	0.407093	212.131	0.238934	1.70379	0.0884203	0.210873	CDS			rod shape-determining protein RodA	Rod shape-determining protein RodA
	CJ015_02335	ldh	0.0390556	1422.99	0.369441	0.105715	0.915808	0.97224	0.105421	1352.41	0.362021	0.291202	0.770897	0.914123	0.347402	1752.29	0.360292	0.964223	0.334934	0.610976	0.928174	1629.17	0.320305	2.89778	0.00375816	0.0136769	0.0946962	1409.03	0.195207	0.485106	0.627601	0.812252	0.370766	1764.28	0.163248	2.27118	0.023136	0.0767315	0.500609	2880.16	0.222617	2.24875	0.0245287	0.0809429	CDS			Ldh family oxidoreductase	Hypothetical oxidoreductase, YbiC homolog
	CJ015_02340		0.602504	1699.05	0.370234	1.62736	0.103661	0.311252	0.403729	1466.58	0.354879	1.13765	0.255266	0.582588	0.390563	1725.1	0.379737	1.02851	0.30371	0.582441	1.09405	1721.59	0.322091	3.3967	0.000682037	0.00325477	0.225008	2281.64	0.182798	1.23091	0.218356	0.457971	0.345865	2203.54	0.122053	2.83372	0.00460094	0.0217319	0.521239	2920.68	0.152375	3.42076	0.00062446	0.0039707	CDS		d	DASS family sodium-coupled anion symporter	membrane protein, putative
	CJ015_02345	slmA	-0.581655	316.7	0.272356	-2.13564	0.0327086	0.144229	0.0159748	342.011	0.254313	0.0628157	0.949913	0.986563	-0.320223	376.892	0.218384	-1.46633	0.142559	0.373028	0.280066	321.299	0.227978	1.22848	0.219267	0.354682	0.324488	251.31	0.159742	2.03133	0.0422218	0.155375	0.0593249	377.779	0.188444	0.314815	0.752902	0.861474	0.27057	416.853	0.180625	1.49797	0.134141	0.286493	CDS			nucleoid occlusion factor SlmA	Transcriptional regulator SlmA, TetR family
	CJ015_02350		0.211477	129.574	0.22085	0.957561	0.338284	0.614519	0.100221	116.076	0.220358	0.45481	0.649246	0.851711	0.291684	147.948	0.239924	1.21573	0.224087	0.491634	0.0812107	98.6463	0.192365	0.422169	0.672901	0.779403	-0.235034	120.163	0.208264	-1.12853	0.259094	0.506971	-0.181924	121.732	0.18171	-1.00118	0.316741	0.499547	-0.312868	172.109	0.179441	-1.74357	0.0812349	0.19783	CDS			pyrimidine 5'-nucleotidase	Pyridoxal-5'-phosphate phosphatase (EC 3.1.3.74), Alphaproteobacterial type
	CJ015_02355	argB	-0.212086	623.376	0.206063	-1.02923	0.303371	0.579459	0.30557	675.39	0.210552	1.45128	0.146701	0.443315	0.0687461	747.724	0.214434	0.320593	0.748519	0.898523	0.28483	582.264	0.158885	1.79268	0.0730238	0.154395	0.126319	571.665	0.150544	0.839084	0.401422	0.646596	0.0237368	854.155	0.13914	0.170597	0.864541	0.928596	0.177835	965.803	0.140938	1.2618	0.207021	0.386383	CDS			acetylglutamate kinase	Acetylglutamate kinase (EC 2.7.2.8)
	CJ015_02360		-0.0312149	1691.5	0.187944	-0.166087	0.868089	0.953853	-0.185097	1506.76	0.189105	-0.978805	0.327676	0.648366	-0.316722	1734.95	0.169597	-1.86749	0.0618329	0.222259	0.0604587	1376.67	0.125117	0.483219	0.62894	0.745793	-0.198242	1492.63	0.219476	-0.90325	0.366393	0.620754	0.45569	1828.26	0.199559	2.28348	0.022402	0.0748844	0.137835	1867.77	0.191784	0.7187	0.472326	0.660826	CDS			MetQ/NlpA family ABC transporter substrate-binding protein	Methionine ABC transporter substrate-binding protein
	CJ015_02365		-0.347432	1155.15	0.331642	-1.04761	0.294818	0.57233	0.194204	1260.05	0.323333	0.600631	0.548086	0.796966	0.0606825	1434.87	0.335385	0.180934	0.85642	0.951129	0.581467	1261.28	0.306516	1.89702	0.057825	0.127952	0.387273	1069.71	0.177651	2.17996	0.0292602	0.120761	0.387847	1752.36	0.23425	1.6557	0.0977821	0.220752	0.346272	1961.93	0.212709	1.62792	0.103543	0.237263	CDS			TlpA disulfide reductase family protein	Cytochrome c-type biogenesis protein ResA
	CJ015_02370		-0.178467	284.18	0.274725	-0.649623	0.515936	0.761972	0.434939	320.953	0.284461	1.52899	0.126266	0.413754	0.262308	359.029	0.271303	0.966845	0.333621	0.60943	0.380846	272.455	0.222661	1.71043	0.0871864	0.17591	0.194251	270.031	0.162708	1.19386	0.232531	0.474611	0.024176	428.699	0.181336	0.133321	0.893939	0.941696	0.0056016	471.199	0.138204	0.0405314	0.967669	0.986068	CDS			BON domain-containing protein	21 kDa hemolysin precursor
	CJ015_02375		-0.320656	505.739	0.19173	-1.67244	0.0944381	0.293703	-0.24101	479.555	0.180007	-1.33889	0.180607	0.496369	-0.477211	539.847	0.169077	-2.82245	0.00476587	0.0343756	0.0416084	441.445	0.142933	0.291104	0.770972	0.855602	0.0693016	428.861	0.153148	0.452514	0.650899	0.825486	-0.106094	458.605	0.186809	-0.567926	0.570085	0.725165	-0.129585	489.053	0.15972	-0.811324	0.41718	0.611704	CDS			phosphoheptose isomerase	Phosphoheptose isomerase (EC 5.3.1.-)
	CJ015_02380		-0.655685	1.50862	0.563597	-1.16339	0.24467	NA	-0.759155	1.05585	0.465162	-1.63202	0.102675	NA	-0.281442	1.61665	0.579614	-0.485568	0.627273	0.829816	-0.923413	0.9036	0.791856	-1.16614	0.243559	0.382429	0.0432569	0.645491	0.428871	0.100862	0.91966	NA	0.168847	0.221624	0.512835	0.329242	0.741973	NA	-0.228323	0.828022	0.608967	-0.374935	0.707709	NA	CDS			YraN family protein	Predicted endonuclease distantly related to archaeal Holliday junction resolvase
	CJ015_02385	rsmI	-0.317955	266.301	0.293117	-1.08474	0.278037	0.55407	-0.386655	245.144	0.23956	-1.61402	0.106523	0.377891	-0.0366645	318.89	0.305563	-0.11999	0.904491	0.966908	-0.229714	213.158	0.216147	-1.06277	0.287887	0.432706	-0.22189	196.712	0.319157	-0.695239	0.486906	0.716449	-0.22748	207.329	0.354234	-0.642174	0.52076	0.685445	-0.0326303	364.115	0.362269	-0.090072	0.92823	0.966819	CDS			16S rRNA (cytidine(1402)-2'-O)-methyltransferase	rRNA small subunit methyltransferase I
	CJ015_02390	ogt_2	-0.198032	136.05	0.182122	-1.08736	0.27688	0.55407	0.120681	138.484	0.174651	0.690987	0.489574	0.760831	0.217095	170.014	0.214048	1.01423	0.310471	0.590083	0.194688	121.416	0.177141	1.09906	0.271743	0.415363	0.131577	123.823	0.250937	0.524343	0.60004	0.794638	0.00252031	161.374	0.164772	0.0152957	0.987796	0.993955	0.299789	243.18	0.227234	1.31929	0.187071	0.360368	CDS			methylated-DNA--[protein]-cysteine S-methyltransferase	Methylated-DNA--protein-cysteine methyltransferase (EC 2.1.1.63)
	CJ015_02395	rlpA	-0.305326	403.978	0.195581	-1.56112	0.118495	0.340976	0.108889	420.853	0.191486	0.568652	0.569593	0.813203	0.00576331	488.803	0.195386	0.029497	0.976468	0.989493	0.469559	416.443	0.133082	3.52835	0.000418158	0.00217235	0.171695	362.574	0.141713	1.21157	0.225676	0.468131	0.113616	508.683	0.126214	0.90019	0.368019	0.549407	0.0888648	594.961	0.188331	0.471853	0.637031	0.78252	CDS			septal ring lytic transglycosylase RlpA family protein	Rare lipoprotein A precursor
	CJ015_02400	rapZ	-0.204441	1277.83	0.197601	-1.03462	0.300849	0.577523	0.126499	1301.72	0.143155	0.883652	0.376884	0.686294	-0.104082	1457.71	0.128912	-0.807391	0.419441	0.687633	0.151384	1126.98	0.115974	1.30533	0.191781	0.321624	0.133903	1166.49	0.179331	0.746681	0.455256	0.692194	-0.0272111	1494.26	0.141311	-0.192561	0.847303	0.919507	0.267073	1800.46	0.209322	1.2759	0.201992	0.379611	CDS			RNase adapter RapZ	FIG000506: Predicted P-loop-containing kinase
	CJ015_02405		0.374905	177.269	0.229851	1.63108	0.102873	0.310903	-0.475992	129.717	0.186745	-2.54888	0.0108068	0.0986978	-0.204482	167.236	0.174711	-1.1704	0.241838	0.513158	-0.115556	121.652	0.167513	-0.689836	0.490298	0.633605	-0.445982	168.299	0.261105	-1.70805	0.0876265	0.255994	0.257045	127.149	0.236224	1.08814	0.276532	0.457514	0.109125	185.878	0.186148	0.586229	0.557722	0.729803	CDS			c-type cytochrome	Probable cytochrome c2
	CJ015_02410		0.0881819	235.433	0.231341	0.381177	0.703072	0.872948	-0.0299382	211.098	0.201754	-0.14839	0.882035	0.962069	0.0327115	256.649	0.182197	0.179539	0.857514	0.951671	-0.0639492	176.718	0.155642	-0.410875	0.681164	0.784914	-0.115115	219.947	0.224838	-0.51199	0.608658	0.800084	-0.0135003	225.505	0.15854	-0.0851535	0.932139	0.96241	0.0657728	306.583	0.173538	0.37901	0.70468	0.828933	CDS			cytochrome c	Putative diheme cytochrome c-553
	CJ015_02415		-0.29232	618.927	0.296761	-0.985037	0.324606	0.601376	-0.245474	579.183	0.294261	-0.834207	0.404165	0.705274	-0.153494	710.402	0.334485	-0.458898	0.646307	0.839754	0.0542647	538.796	0.268136	0.202377	0.839622	0.902329	0.0433641	499.179	0.140587	0.30845	0.75774	0.883022	-0.17429	508.397	0.142758	-1.22088	0.222132	0.392266	-0.246592	680.781	0.168365	-1.46463	0.143023	0.298882	CDS			HPr(Ser) kinase/phosphatase	HPr kinase/phosphorylase (EC 2.7.1.-) (EC 2.7.4.-)
	CJ015_02420		-0.349765	1610.83	0.270564	-1.29272	0.196107	0.459502	-0.503498	1449.93	0.227595	-2.21225	0.0269493	0.169777	-0.514361	1715.38	0.276891	-1.85763	0.0632219	0.225416	-0.258534	1283.6	0.220876	-1.1705	0.241801	0.380251	-0.00315878	1277.65	0.144115	-0.0219185	0.982513	0.993722	-0.207568	1152.12	0.153886	-1.34885	0.177386	0.338078	-0.141129	1463.69	0.135665	-1.04027	0.298213	0.493099	CDS			PTS sugar transporter subunit IIA	PTS system nitrogen-specific IIA component, PtsN
	CJ015_02425	raiA	-0.290146	16023	0.374335	-0.775098	0.438282	0.703647	0.489674	19610.5	0.35269	1.3884	0.165016	0.474102	-0.458045	17027.7	0.377172	-1.21442	0.224587	0.492232	0.545592	17096.4	0.324142	1.68319	0.0923384	0.18362	0.223396	14475.8	0.231852	0.963527	0.335283	0.589945	0.427787	31935.8	0.248584	1.72089	0.08527	0.199956	0.598084	20473.9	0.283589	2.10898	0.0349462	0.105288	CDS			ribosome-associated translation inhibitor RaiA	Ribosome hibernation protein YhbH
	CJ015_02430	lptB	-0.109569	277.79	0.30553	-0.358619	0.71988	0.881991	-0.0641195	261.263	0.30714	-0.208763	0.834633	0.943039	0.0615405	323.357	0.328085	0.187575	0.85121	0.950105	-0.0836272	219.567	0.264285	-0.316429	0.751677	0.839352	-0.045103	233.155	0.13661	-0.330159	0.74128	0.875333	-0.0247302	259.414	0.205758	-0.120191	0.904332	0.94779	-0.210726	342.567	0.19154	-1.10017	0.271259	0.463493	CDS			LPS export ABC transporter ATP-binding protein	Lipopolysaccharide ABC transporter, ATP-binding protein LptB
	CJ015_02435	lptA	-0.128334	308.458	0.339061	-0.378498	0.705061	0.873403	0.137014	308.273	0.306251	0.447392	0.654592	0.85582	0.147691	368.34	0.330002	0.447547	0.65448	0.845126	-0.0434325	247.777	0.298391	-0.145556	0.884272	0.931592	-0.0204998	260.673	0.229102	-0.0894787	0.928702	0.966021	0.0106572	342.499	0.171125	0.0622771	0.950342	0.97345	-0.166305	414.588	0.190377	-0.873557	0.382359	0.578116	CDS			lipopolysaccharide transport periplasmic protein LptA	LptA, protein essential for LPS transport across the periplasm
	CJ015_02440	lptC	-0.031995	929.641	0.310157	-0.103157	0.917838	0.97246	0.219264	939.719	0.235514	0.931004	0.351852	0.667445	0.117203	1074.14	0.258776	0.452913	0.650611	0.842828	0.145947	781.296	0.243793	0.598652	0.549405	0.681995	0.421449	1013.35	0.243907	1.72791	0.0840049	0.249364	0.00486731	1127.07	0.258832	0.0188049	0.984997	0.992099	0.418893	1526.29	0.228053	1.83682	0.0662361	0.16945	CDS			LPS export ABC transporter periplasmic protein LptC	Probable transmembrane protein
	CJ015_02445		-0.00166835	311.014	0.18726	-0.00890927	0.992892	0.998065	0.0833104	294.743	0.155697	0.535081	0.592594	0.823343	0.125343	357.181	0.163436	0.766925	0.443126	0.707768	0.0816184	253.222	0.12048	0.677441	0.498126	0.641073	-0.291401	270.469	0.195435	-1.49103	0.135953	0.340436	-0.290525	306.572	0.185811	-1.56355	0.117924	0.253204	-0.120993	423.522	0.171074	-0.707255	0.479408	0.66728	CDS			HAD-IIIA family hydrolase	3-deoxy-D-manno-octulosonate 8-phosphate phosphatase (EC 3.1.3.45)
	CJ015_02450		-0.119194	291.869	0.156792	-0.760206	0.447132	0.711304	0.00718117	279.02	0.149283	0.0481044	0.961633	0.987411	0.0815571	341.709	0.131686	0.619331	0.535698	0.773824	0.0798704	246.794	0.107816	0.740804	0.458812	0.605085	-0.275525	242.917	0.182317	-1.51124	0.130728	0.332408	-0.439719	264.239	0.211686	-2.07723	0.0377804	0.109816	-0.544067	347.315	0.150072	-3.62538	0.000288534	0.00202149	CDS			KpsF/GutQ family sugar-phosphate isomerase	Arabinose 5-phosphate isomerase (EC 5.3.1.13)
	CJ015_02455	purT	-0.0787212	498.78	0.233198	-0.337572	0.735686	0.891433	-0.265651	440.754	0.226591	-1.17238	0.241043	0.56918	-0.12573	545.931	0.208763	-0.602263	0.546999	0.778247	0.513589	491.789	0.163378	3.14356	0.00166908	0.00695424	0.188385	495.745	0.188119	1.00142	0.316625	0.571288	0.586441	541.903	0.17466	3.35762	0.00078617	0.0051554	0.513624	741.724	0.194843	2.63609	0.00838687	0.0346758	CDS			formate-dependent phosphoribosylglycinamide formyltransferase	Phosphoribosylglycinamide formyltransferase 2 (EC 2.1.2.-)
	CJ015_02460		0.607346	1807.75	0.33599	1.80763	0.0706636	0.245073	1.33984	2468.41	0.360732	3.71422	0.000203831	0.00743262	1.57444	3094.21	0.334758	4.70321	2.56103e-06	5.50797e-05	-0.535446	972.497	0.289234	-1.85126	0.0641326	0.139282	0.486698	2694.01	0.193153	2.51975	0.0117438	0.061944	0.4571	5469.23	0.31023	1.47342	0.140637	0.287271	0.230163	6741.15	0.139375	1.6514	0.0986576	0.228236	CDS			GbsR/MarR family transcriptional regulator	FIG00432938: hypothetical protein
	CJ015_02465	cydA	0.82679	2933.34	0.212598	3.88899	0.000100661	0.00167047	1.22491	3469.53	0.343094	3.5702	0.000356706	0.0113326	1.62436	4614.17	0.234477	6.92761	4.28018e-12	2.55185e-10	0.0892901	1805.67	0.174308	0.512256	0.608472	0.731883	0.0721587	3922.2	0.173625	0.415601	0.677702	0.840292	0.428563	7305.98	0.348326	1.23035	0.218567	0.388882	0.170579	9731.35	0.147271	1.15827	0.246756	0.435674	CDS			cytochrome ubiquinol oxidase subunit I	Cytochrome d ubiquinol oxidase subunit I (EC 1.10.3.-)
	CJ015_02470	cydB_1	1.23967	870.495	0.188133	6.58932	4.41833e-11	2.52554e-09	1.4245	964.998	0.337253	4.22384	2.40174e-05	0.0019551	2.02518	1412.3	0.178629	11.3373	8.57327e-30	2.3753e-27	0.318889	493.361	0.0968706	3.29191	0.000995107	0.00448851	-0.191666	1208.63	0.21419	-0.894844	0.370871	0.623983	0.343129	2077.69	0.373557	0.918544	0.358334	0.540727	0.0611763	3093.63	0.189236	0.323281	0.746482	0.855156	CDS			cytochrome d ubiquinol oxidase subunit II	Cytochrome d ubiquinol oxidase subunit II (EC 1.10.3.-)
	CJ015_02475	cydX	-0.175731	72.3563	0.323069	-0.543943	0.586481	0.806939	0.64837	88.6382	0.309202	2.09691	0.0360012	0.200776	0.587458	102.569	0.345149	1.70204	0.0887475	0.280585	0.310154	68.3551	0.270167	1.14801	0.250965	0.391355	-0.0470024	61.3906	0.274395	-0.171295	0.863992	0.939134	0.195248	136.854	0.288539	0.676677	0.498611	0.668365	0.364761	175.499	0.279451	1.30528	0.191798	0.366124	CDS			cytochrome bd-I oxidase subunit CydX	Cyd operon protein YbgT
	CJ015_02480	cydD	1.27696	542.975	0.364881	3.49967	0.000465831	0.00592527	0.310068	343.62	0.338526	0.915934	0.359701	0.67299	1.57969	785.632	0.379379	4.16388	3.12885e-05	0.000539812	-0.216011	237.42	0.296352	-0.728898	0.466064	0.611873	-0.324345	741.923	0.322068	-1.00707	0.313901	0.568308	0.791273	625.249	0.377464	2.09629	0.0360565	0.106483	0.0773141	1603.45	0.297721	0.259686	0.795106	0.883451	CDS			thiol reductant ABC exporter subunit CydD	Transport ATP-binding protein CydD
	CJ015_02485	cydC	1.29711	308.908	0.400657	3.23747	0.00120595	0.0121947	0.0340813	170.857	0.397289	0.0857847	0.931638	0.979564	1.48396	439.154	0.461383	3.21632	0.00129844	0.0122805	-0.198504	130.976	0.357475	-0.555294	0.578693	0.707125	-0.1604	457.537	0.286731	-0.559408	0.575883	0.779322	0.977617	307.38	0.399334	2.44812	0.0143605	0.0530949	0.170053	916.783	0.322098	0.527955	0.59753	0.756554	CDS			thiol reductant ABC exporter subunit CydC	Transport ATP-binding protein CydC
	CJ015_02490	apt	0.200304	823.197	0.168603	1.18803	0.234824	0.505906	-0.716163	604.985	0.163727	-4.37412	1.21921e-05	0.00117857	-0.477336	764.233	0.181686	-2.62726	0.0086076	0.0540788	0.0853408	633.179	0.129418	0.659421	0.509625	0.650872	0.212756	925.208	0.125367	1.69707	0.0896833	0.260131	1.06623	740.725	0.118116	9.02694	1.76534e-19	7.1388e-18	0.671491	940.184	0.202201	3.3209	0.000897267	0.00543548	CDS			adenine phosphoribosyltransferase	Adenine phosphoribosyltransferase (EC 2.4.2.7)
	CJ015_02495		-0.322074	38.2441	0.260855	-1.23468	0.216948	0.484782	0.185866	40.7963	0.29812	0.623461	0.532982	0.789357	0.150955	49.0675	0.224862	0.671319	0.502017	0.751764	0.763997	44.4084	0.205102	3.72497	0.000195342	0.00114072	0.960943	45.832	0.224957	4.27168	1.94005e-05	0.000279489	0.8842	68.5945	0.262619	3.36686	0.0007603	0.00500712	0.492246	71.3778	0.205472	2.39568	0.0165895	0.0597993	CDS			LysR family transcriptional regulator	probable LysR-family transcriptional regulator
	CJ015_02500		0.489216	59.566	0.239293	2.04442	0.0409122	0.168827	0.496713	55.0318	0.234068	2.12209	0.0338301	0.193077	0.409408	64.126	0.243658	1.68025	0.0929078	0.288851	-0.00546171	40.6437	0.231896	-0.0235524	0.98121	0.985411	0.0188785	70.2947	0.211043	0.0894536	0.928721	0.966021	0.0743441	77.4223	0.289265	0.257011	0.797171	0.891547	0.363387	102.64	0.207243	1.75343	0.0795276	0.194973	CDS			DUF4148 domain-containing protein	putative exported protein
	CJ015_02505		0.0514098	42.0848	0.219078	0.234664	0.814469	0.931339	0.228215	41.1707	0.217506	1.04923	0.294071	0.622276	0.245412	49.5459	0.200586	1.22348	0.22115	0.489724	-0.0329246	32.2501	0.195653	-0.16828	0.866363	0.919068	0.00472119	40.1095	0.261112	0.0180811	0.985574	0.994144	0.249552	52.7907	0.239014	1.04409	0.296442	0.477999	0.219588	70.0277	0.216238	1.01549	0.309871	0.506024	CDS			porin	outer membrane porin
	CJ015_02510	ilvA_1	0.111044	747.144	0.344068	0.322738	0.746894	0.897513	-0.841644	550.649	0.306857	-2.74279	0.00609199	0.0712011	-0.76114	662.743	0.411918	-1.8478	0.0646317	0.228369	-0.765401	454.133	0.315621	-2.42506	0.0153058	0.0442933	-0.237048	669.398	0.218411	-1.08533	0.277777	0.532154	0.230315	415.104	0.298343	0.77198	0.440126	0.616524	0.120683	511.9	0.293186	0.411626	0.680614	0.81393	CDS			threonine ammonia-lyase, biosynthetic	Threonine dehydratase biosynthetic (EC 4.3.1.19)
	CJ015_02515		0.0924373	235.433	0.218365	0.423315	0.672065	0.858863	-0.634841	181.573	0.216045	-2.93847	0.00329837	0.0476774	-0.530024	222.024	0.209962	-2.52438	0.0115902	0.0676456	-0.230961	168.311	0.191202	-1.20794	0.227069	0.36342	-0.0481614	227.906	0.180317	-0.267093	0.789398	0.900372	0.192342	157.803	0.226477	0.849281	0.395725	0.575202	0.35318	227.24	0.195921	1.80267	0.0714403	0.179379	CDS			YqaA family protein	probable membrane protein YPO3302
	CJ015_02520		0.118648	3159.41	0.142197	0.834389	0.404062	0.675142	0.10954	2926.56	0.11441	0.957439	0.338346	0.65828	0.250389	3636.33	0.126452	1.98011	0.0476907	0.185946	0.0901891	2490.53	0.102141	0.882985	0.377245	0.525887	0.137987	3324.54	0.127189	1.0849	0.277967	0.532154	-0.0503516	3304.75	0.0991165	-0.508004	0.61145	0.757406	-0.00627494	4678.2	0.106018	-0.0591873	0.952803	0.97805	CDS			FAD/FMN-binding oxidoreductase	FAD/FMN-containing dehydrogenases
	CJ015_02525		0.922689	1518.56	0.160947	5.73286	9.8753e-09	4.04625e-07	0.905859	1429.61	0.239165	3.78759	0.000152118	0.00619147	1.2721	1937.17	0.137426	9.2566	2.11044e-20	2.48504e-18	-0.769107	698.168	0.168077	-4.57591	4.74158e-06	4.26924e-05	-0.0136709	2016.52	0.116899	-0.116947	0.906902	0.959954	-0.079249	2153.91	0.252082	-0.314378	0.753234	0.861493	-0.379014	3086.85	0.176571	-2.14653	0.0318309	0.0979574	CDS			GntR family transcriptional regulator	Transcriptional regulator, GntR family
	CJ015_02530		0.119447	6.11992	0.378587	0.315509	0.752375	0.899896	0.398031	8.21402	0.414438	0.960413	0.336847	0.657817	0.13444	7.09962	0.363148	0.370208	0.711228	0.880621	-0.366193	4.42781	0.430729	-0.850171	0.39523	0.543548	0.140644	6.37329	0.406547	0.345948	0.729382	0.869312	-0.267799	10.8109	0.430865	-0.621538	0.534246	0.697539	0.309772	11.3651	0.38654	0.801397	0.422902	0.617736	CDS			CaiB/BaiF CoA-transferase family protein	L-carnitine dehydratase/bile acid-inducible protein F
	CJ015_02535		0.0590753	1.39362	0.551896	0.107041	0.914757	NA	0.106747	1.44786	0.474268	0.225078	0.821918	NA	-0.554818	1.28093	0.565571	-0.980988	0.326599	0.604198	-0.218756	1.08026	0.719672	-0.303966	0.761153	0.847254	-0.246279	1.09105	0.49043	-0.50217	0.615548	NA	-0.608666	1.43641	0.607069	-1.00263	0.316039	NA	0.10132	1.0238	0.608302	0.166563	0.867714	NA	CDS			alpha/beta hydrolase fold domain-containing protein	6-hexanolactone hydrolase
	CJ015_02540		0.624927	1.43928	0.555943	1.12409	0.260977	NA	0.491582	1.77321	0.477526	1.02944	0.303275	0.628774	0.577965	1.59129	0.566142	1.02088	0.30731	0.586717	-0.169263	0.825562	0.782755	-0.21624	0.828801	0.894451	0.142727	1.95044	0.501391	0.284661	0.775904	NA	0.0224573	2.18841	0.605668	0.0370786	0.970422	NA	0.408331	2.28968	0.570807	0.715358	0.474388	NA	CDS			enoyl-CoA hydratase	putative enoyl-CoA hydratase/isomerase
	CJ015_02545		-0.0339787	4.78143	0.392246	-0.086626	0.930969	0.977056	-0.0361086	5.4504	0.378431	-0.0954166	0.923984	0.977108	0.46915	6.58135	0.384906	1.21887	0.222895	0.490146	-0.191271	3.52543	0.457913	-0.417702	0.676165	0.781676	0.217974	4.85328	0.451297	0.482994	0.6291	0.812367	-0.491708	5.80564	0.491106	-1.00122	0.316718	0.499547	-0.636391	7.93067	0.430275	-1.47903	0.139131	0.29328	CDS			FAD-dependent monooxygenase	Salicylate hydroxylase (EC 1.14.13.1)
	CJ015_02550		-0.351986	25.5406	0.306137	-1.14977	0.25024	0.521897	-0.274938	22.7462	0.275149	-0.999233	0.317682	0.641446	-0.46372	27.2944	0.249079	-1.86174	0.0626399	0.22419	-0.438761	18.6218	0.31207	-1.40597	0.159733	0.28022	0.123724	21.7841	0.328915	0.376157	0.706801	0.858156	0.186942	22.0686	0.289289	0.646211	0.518142	0.683248	0.178024	27.2897	0.300572	0.592285	0.55366	0.727346	CDS			tripartite tricarboxylate transporter substrate binding protein	Tricarboxylate transport protein TctC
	CJ015_02555		0.390009	312.17	0.242359	1.60922	0.107569	0.318239	0.415079	294.019	0.244986	1.6943	0.0902081	0.343268	0.389316	344.809	0.239223	1.62742	0.103648	0.308459	0.198921	234.872	0.190738	1.04291	0.296992	0.443268	-0.138619	337.019	0.134814	-1.02822	0.303846	0.558728	-0.0640157	379.885	0.158937	-0.402774	0.687115	0.815399	-0.0242413	472.908	0.152619	-0.158836	0.873798	0.933537	CDS			IclR family transcriptional regulator	Transcriptional regulator, IclR family
	CJ015_02560		0.144215	73.4448	0.244125	0.59074	0.554695	0.784434	-0.0588115	64.645	0.209516	-0.280701	0.77894	0.916402	0.175707	82.7938	0.206531	0.850757	0.394904	0.665712	0.602708	71.5473	0.167589	3.59636	0.000322707	0.00176025	0.121874	78.5041	0.264492	0.460784	0.644954	0.822927	0.455546	84.9372	0.256787	1.77402	0.0760594	0.184739	0.565069	130.196	0.212727	2.65631	0.00790006	0.0329288	CDS			5-oxoprolinase subunit PxpA	Lactam utilization protein LamB
	CJ015_02565		-0.277069	163.365	0.183551	-1.5095	0.131172	0.363338	-0.463515	143.014	0.219274	-2.11387	0.0345267	0.195609	-0.215913	183.505	0.168236	-1.2834	0.199353	0.458696	0.308512	156.154	0.153413	2.01099	0.0443266	0.103143	0.0466696	141.178	0.184043	0.25358	0.79982	0.906384	0.475018	150.611	0.222532	2.13461	0.0327931	0.0996548	0.520561	237.17	0.209304	2.48711	0.0128786	0.049229	CDS			biotin-dependent carboxyltransferase family protein	Allophanate hydrolase 2 subunit 2 (EC 3.5.1.54)
	CJ015_02570		-0.352811	69.5919	0.225248	-1.56632	0.117274	0.338378	-0.536936	61.6593	0.256834	-2.09059	0.0365645	0.202699	-0.375012	77.1887	0.211533	-1.77283	0.0762566	0.255047	0.453431	73.5718	0.213943	2.1194	0.0340565	0.0836872	0.351577	62.7578	0.204281	1.72104	0.0852429	0.251581	0.435956	61.3598	0.260462	1.67378	0.0941738	0.215028	0.54624	90.5571	0.202326	2.6998	0.00693807	0.029506	CDS			5-oxoprolinase subunit PxpB	Allophanate hydrolase 2 subunit 1 (EC 3.5.1.54)
	CJ015_02575		-0.019437	14.7728	0.428555	-0.0453547	0.963825	0.984847	0.143654	14.66	0.435803	0.32963	0.74168	0.898706	0.347474	19.0124	0.413379	0.84057	0.400589	0.669558	1.0459	19.1977	0.314319	3.32753	0.000876209	0.0040297	-0.113933	13.7728	0.328532	-0.346795	0.728745	0.86899	0.498834	21.401	0.324495	1.53726	0.12423	0.261865	-0.351274	24.6213	0.304798	-1.15248	0.249123	0.438664	CDS		d	VOC family protein	probable dioxygenase
	CJ015_02580		-0.36126	23.7511	0.278817	-1.29569	0.195083	0.459032	0.0451043	24.954	0.260369	0.173232	0.862469	0.953558	-0.109899	28.974	0.262526	-0.418621	0.675493	0.858967	0.715864	29.1367	0.202447	3.53606	0.000406138	0.00212159	0.0495978	19.6924	0.29318	0.169172	0.865661	0.940094	0.106751	30.6077	0.28238	0.378041	0.7054	0.827454	0.150979	36.3121	0.322034	0.468829	0.639192	0.783741	CDS			LysR family transcriptional regulator	LysR family transcriptional regulator
	CJ015_02585	serA	0.0220911	383.484	0.141636	0.155971	0.876056	0.956399	0.194443	377.517	0.129495	1.50155	0.133213	0.425119	0.142822	441.595	0.153628	0.929659	0.352548	0.628836	0.0125763	305.749	0.107676	0.116798	0.90702	0.944238	-0.106937	359.61	0.139648	-0.765765	0.443816	0.682453	-0.160211	431.691	0.118531	-1.35164	0.176491	0.336905	-0.0458952	541.564	0.146214	-0.313891	0.753604	0.858654	CDS			phosphoglycerate dehydrogenase	D-3-phosphoglycerate dehydrogenase (EC 1.1.1.95)
	CJ015_02590		0.0255719	377.366	0.181474	0.140912	0.887939	0.96004	-0.164054	330.362	0.185519	-0.884297	0.376536	0.686224	-0.0222054	410.65	0.165342	-0.1343	0.893165	0.961776	-0.221826	274.145	0.13546	-1.63758	0.101509	0.197258	-0.400658	322.196	0.169937	-2.35769	0.0183889	0.0866796	-0.309112	306.533	0.175773	-1.75859	0.0786471	0.188358	-0.654904	386.704	0.169022	-3.87467	0.000106769	0.000851568	CDS			DUF411 domain-containing protein	CopG protein
	CJ015_02595		-0.170859	88.6643	0.211196	-0.809004	0.418513	0.687655	-0.0438424	85.2616	0.201605	-0.217467	0.827845	0.941273	0.130666	106.701	0.202238	0.6461	0.518215	0.760845	0.0380795	74.3002	0.159692	0.238455	0.811528	0.882038	-0.220539	71.5747	0.219081	-1.00665	0.314102	0.568308	-0.149733	87.1518	0.182187	-0.821863	0.411155	0.588824	-0.0644964	126.46	0.203003	-0.317711	0.750704	0.856285	CDS			heavy metal sensor histidine kinase	two-component sensor kinase
	CJ015_02600		-0.582107	152.656	0.17327	-3.35953	0.000780745	0.00866871	-0.484716	146.134	0.138001	-3.51242	0.000444047	0.0122846	-0.354706	180.286	0.142487	-2.48939	0.0127961	0.0725041	-0.362867	125.848	0.116532	-3.11387	0.00184649	0.00759815	-0.0519275	108.147	0.216862	-0.239449	0.810757	0.912803	-0.389261	113.498	0.223821	-1.73916	0.0820071	0.193973	-0.111544	171.106	0.212621	-0.524614	0.599852	0.758452	CDS			heavy metal response regulator transcription factor	DNA-binding heavy metal response regulator
	CJ015_02605	phoR	-0.0266801	253.311	0.209429	-0.127394	0.898628	0.965503	0.0219493	237.59	0.209848	0.104596	0.916696	0.973596	0.149738	295.274	0.215994	0.693251	0.488152	0.74224	0.0126383	201.32	0.15841	0.0797822	0.936411	0.959508	-0.114535	228.827	0.153364	-0.746814	0.455176	0.692194	0.0938923	269.33	0.177367	0.529367	0.596551	0.745688	0.0107296	364.638	0.149589	0.0717273	0.942819	0.973893	CDS			phosphate regulon sensor histidine kinase PhoR	Phosphate regulon sensor protein PhoR (SphS) (EC 2.7.13.3)
	CJ015_02610	phoB	-0.0924109	462.414	0.323881	-0.285323	0.775396	0.913508	0.105897	455.465	0.265086	0.399483	0.689537	0.871311	0.199763	559.182	0.313187	0.637841	0.523577	0.764597	-0.415492	328.543	0.267501	-1.55324	0.120366	0.224063	-0.219895	379.587	0.230857	-0.952516	0.340836	0.595622	-0.536899	430.309	0.199416	-2.69235	0.00709506	0.0304546	-0.570353	578.445	0.227958	-2.50201	0.0123489	0.0476389	CDS			phosphate regulon transcriptional regulator PhoB	Phosphate regulon transcriptional regulatory protein PhoB (SphR)
	CJ015_02615	ubiE	0.103922	733.996	0.190895	0.544395	0.586169	0.806939	0.178859	698.631	0.189066	0.946013	0.344142	0.660037	0.0564086	804.135	0.214975	0.262396	0.793016	0.92356	-0.0410289	556.316	0.142775	-0.287368	0.77383	0.857557	-0.210961	684.677	0.130782	-1.61307	0.106728	0.290447	-0.296406	755.24	0.124926	-2.37265	0.0176609	0.0625669	-0.0434858	949.262	0.200717	-0.216652	0.82848	0.904695	CDS			bifunctional demethylmenaquinone methyltransferase/2-methoxy-6-polyprenyl-1,4-benzoquinol methylase UbiE	Ubiquinone/menaquinone biosynthesis methyltransferase UbiE (EC 2.1.1.-)
	CJ015_02620		-0.387685	4190.15	0.469133	-0.826386	0.408585	0.680196	0.215893	4834.32	0.437969	0.492941	0.622054	0.839117	-0.01131	5303.05	0.489565	-0.0231021	0.981569	0.992033	0.344326	4291.67	0.458547	0.750907	0.452709	0.599734	-0.554489	2683.56	0.129733	-4.27407	1.91935e-05	0.000277567	-0.681259	4842.94	0.231166	-2.94706	0.00320813	0.016342	-0.373184	5409.15	0.239668	-1.55709	0.11945	0.263982	CDS			TIM44-like domain-containing protein	putative membrane protein
	CJ015_02625		0.102074	324.52	0.220394	0.463145	0.64326	0.843471	-0.45716	258.92	0.240018	-1.90469	0.0568203	0.263991	-0.0319811	346.327	0.216661	-0.147609	0.882651	0.957889	-0.399098	219.62	0.189316	-2.10811	0.0350214	0.0855854	-0.364361	284.866	0.237084	-1.53684	0.124332	0.320206	-0.308094	207.766	0.251773	-1.2237	0.221067	0.391968	-0.0890998	390.058	0.278388	-0.320056	0.748926	0.855862	CDS			SCP2 sterol-binding domain-containing protein	Protein YigP (COG3165) clustered with ubiquinone biosynthetic genes
	CJ015_02630		0.115735	815.323	0.178965	0.646694	0.51783	0.76296	-0.332963	670.13	0.187388	-1.77686	0.0755917	0.31012	-0.0168623	872.393	0.213785	-0.0788751	0.937132	0.973461	-0.301216	563.531	0.136322	-2.20959	0.0271335	0.0694398	-0.148119	774.384	0.138336	-1.07072	0.284295	0.53868	0.0338674	640.113	0.14976	0.226144	0.821089	0.905772	-0.20992	939.741	0.158989	-1.32034	0.186721	0.35986	CDS			ubiquinone biosynthesis regulatory protein kinase UbiB	Ubiquinone biosynthesis monooxygenase UbiB
	CJ015_02635		0.0291551	491.724	0.382696	0.0761833	0.939273	0.980165	-0.28172	419.752	0.333103	-0.845742	0.397697	0.703996	0.0681333	553.047	0.418961	0.162624	0.870814	0.953901	-0.688955	311.916	0.341092	-2.01985	0.043399	0.101589	0.165767	480.465	0.209686	0.79055	0.429207	0.671409	0.140527	397.816	0.197535	0.711405	0.476833	0.649011	-0.185579	592.501	0.205016	-0.905192	0.365364	0.560694	CDS			ferritin	FIG00433176: hypothetical protein
	CJ015_02640	rfaE2	0.355273	894.722	0.227045	1.56477	0.117637	0.338929	0.27471	813.832	0.241141	1.13921	0.254616	0.582588	-0.0429487	875.892	0.228988	-0.187558	0.851223	0.950105	0.65643	820.802	0.177386	3.70057	0.000215114	0.00123816	0.396666	1152.07	0.12457	3.18428	0.00145117	0.011358	0.27782	1121.12	0.171822	1.61691	0.105899	0.234708	0.757649	1372.31	0.142689	5.30978	1.09758e-07	1.62696e-06	CDS			D-glycero-beta-D-manno-heptose 1-phosphate adenylyltransferase	ADP-heptose synthase (EC 2.7.-.-) / D-glycero-beta-D-manno-heptose 7-phosphate kinase
	CJ015_02645		0.32333	745.058	0.160915	2.00932	0.0445029	0.179328	0.284589	684.443	0.160926	1.76845	0.0769864	0.312278	0.427643	853.236	0.15291	2.79669	0.00516291	0.0367331	-0.237801	493.405	0.116854	-2.03502	0.0418489	0.0986499	-0.220069	748.378	0.136757	-1.6092	0.107574	0.291623	-0.174875	794.268	0.121739	-1.43648	0.150867	0.302697	-0.150665	1117.41	0.128611	-1.17148	0.241406	0.429851	CDS			TolC family outer membrane protein	Type I secretion outer membrane protein, TolC precursor
	CJ015_02650	pcm_1	-0.0760416	2685.81	0.100046	-0.760066	0.447215	0.711304	0.31452	2818.74	0.124832	2.51955	0.0117505	0.103458	0.0965344	3122.58	0.0800478	1.20596	0.227833	0.496594	-0.469284	1866.92	0.0678879	-6.91264	4.75731e-12	9.91465e-11	0.110128	2585.89	0.114524	0.961612	0.336245	0.59096	-0.409567	3093.68	0.184941	-2.21458	0.0267891	0.0855246	-0.188077	3568.61	0.142422	-1.32056	0.186648	0.35986	CDS			protein-L-isoaspartate O-methyltransferase	Protein-L-isoaspartate O-methyltransferase (EC 2.1.1.77)
	CJ015_02655	thiD	0.174476	166.292	0.204329	0.853897	0.393162	0.666525	-0.13448	140.988	0.150444	-0.893887	0.371382	0.681266	0.231109	186.99	0.140998	1.63909	0.101194	0.3042	-0.490189	107.129	0.157866	-3.10511	0.0019021	0.0077866	-0.399297	149.683	0.195438	-2.04309	0.0410439	0.152467	-0.498342	123.502	0.201164	-2.47729	0.0132383	0.0497785	-0.896204	180.538	0.212993	-4.20767	2.58014e-05	0.00024225	CDS			bifunctional hydroxymethylpyrimidine kinase/phosphomethylpyrimidine kinase	Phosphomethylpyrimidine kinase (EC 2.7.4.7)
	CJ015_02660	thiG	-0.203021	977.66	0.221297	-0.917413	0.358926	0.633465	-0.0851034	941.303	0.157986	-0.538676	0.590111	0.822604	-0.225136	1074.72	0.175597	-1.28212	0.199802	0.459506	-0.522409	691.187	0.152347	-3.42908	0.000605642	0.00293499	-0.110713	820.355	0.237256	-0.466641	0.640757	0.820069	-0.745736	795.017	0.211376	-3.52801	0.000418698	0.00303014	-0.797136	892.099	0.219031	-3.63937	0.000273305	0.00193241	CDS			thiazole synthase	Thiazole biosynthesis protein ThiG
	CJ015_02665		0.728412	32.9099	0.273725	2.66111	0.00778825	0.0502578	-0.033511	24.0117	0.280727	-0.119372	0.90498	0.970751	0.586843	35.2396	0.280838	2.08961	0.0366526	0.15623	-0.477267	18.1606	0.310045	-1.53935	0.12372	0.229282	0.488583	48.4591	0.297131	1.64434	0.100107	0.277695	-0.252744	22.3508	0.30243	-0.835709	0.403319	0.582305	-0.62487	40.6995	0.277626	-2.25076	0.0244008	0.0806907	CDS			cobalamin-binding protein	Vitamin B12 ABC transporter, B12-binding component BtuF
	CJ015_02670		0.636086	335.047	0.430155	1.47874	0.13921	0.376047	0.676338	331.21	0.428583	1.57808	NA	NA	1.01387	449.971	0.469564	2.15917	NA	NA	-0.693254	169.08	0.422704	-1.64004	NA	NA	0.493239	487.194	0.133526	3.69394	0.000220802	0.0024007	-1.13464	347.325	0.315333	-3.59822	0.000320408	0.00243487	-1.56145	513.865	0.237698	-6.56905	5.06358e-11	1.08572e-09	CDS			TonB-dependent receptor	Outer membrane vitamin B12 receptor BtuB
	CJ015_02675	metH	-0.259379	2797.83	0.113338	-2.28855	0.0221058	0.108767	0.208663	2956.76	0.0933141	2.23614	0.0253427	0.163775	0.1708	3484.26	0.0913425	1.86988	0.0615002	0.2216	-0.620063	1953.19	0.0693566	-8.94022	3.88413e-19	1.78632e-17	-0.354671	2130.34	0.142391	-2.49083	0.0127447	0.0661632	-0.497136	3031.79	0.12892	-3.85616	0.000115184	0.0010095	-0.39503	3848.46	0.110468	-3.57597	0.000348936	0.00237958	CDS			methionine synthase	5-methyltetrahydrofolate--homocysteine methyltransferase (EC 2.1.1.13)
	CJ015_02680		-0.926469	231.561	0.33083	-2.80044	0.00510325	0.0370167	-0.350948	246.444	0.267843	-1.31028	0.190102	0.506939	-0.66211	272.103	0.382035	-1.73311	0.0830759	0.269857	0.589216	290.105	0.243071	2.42405	0.0153485	0.0443621	-0.286407	121.632	0.264759	-1.08176	0.279358	0.533867	-0.516013	194.51	0.237592	-2.17185	0.0298671	0.0927036	0.10067	228.821	0.304973	0.330095	0.741328	0.852122	CDS			class I SAM-dependent methyltransferase	SAM-dependent methyltransferase YafE (UbiE paralog)
	CJ015_02685		-0.644497	147.043	0.293344	-2.19707	0.0280155	0.12881	-0.0853671	157.571	0.264151	-0.323175	0.746563	0.901627	-0.201415	184.124	0.278342	-0.723625	0.469296	0.730577	-0.129536	132.634	0.194371	-0.666435	0.505133	0.646896	-0.0927188	99.1081	0.270865	-0.342306	0.73212	0.870089	-0.953173	126.705	0.214971	-4.43396	9.25173e-06	0.000102035	-0.42369	172.114	0.27628	-1.53355	0.125139	0.272943	CDS			helix-turn-helix transcriptional regulator	putative DNA-binding protein
	CJ015_02690	mutY	-0.332556	183.245	0.161414	-2.06027	0.0393724	0.164972	-0.0861808	181.018	0.18861	-0.456927	0.647723	0.851711	-0.0357152	221.771	0.122201	-0.292265	0.770084	0.910873	-0.00276058	160.642	0.104475	-0.0264232	0.97892	0.984165	-0.299455	134.347	0.208475	-1.43641	0.150887	0.365714	-0.44523	164.342	0.232363	-1.91609	0.0553535	0.146235	-0.433456	222.167	0.158937	-2.72722	0.00638708	0.0277778	CDS			A/G-specific adenine glycosylase	A/G-specific adenine glycosylase (EC 3.2.2.-)
	CJ015_02695		0.364122	3781.34	0.194222	1.87477	0.0608247	0.221572	0.553757	3740.39	0.138669	3.99338	6.51389e-05	0.00352608	0.357211	4220.49	0.177611	2.01121	0.0443037	0.17669	0.105875	2768.73	0.0473736	2.2349	0.0254242	0.0658538	-0.303752	3767	0.249321	-1.21832	0.223104	0.465388	-0.135861	4884.95	0.169005	-0.803889	0.421461	0.599916	0.202941	6138.86	0.208619	0.972783	0.330661	0.527274	CDS			indolepyruvate ferredoxin oxidoreductase family protein	Indolepyruvate ferredoxin oxidoreductase, alpha and beta subunits
	CJ015_02700	cheD	0.580358	481.285	0.311309	1.86425	0.0622862	0.225247	0.918202	560.935	0.402346	2.28212	0.0224822	0.154226	1.02459	648.109	0.315036	3.2523	0.00114475	0.0111171	-1.29156	219.291	0.286164	-4.51336	6.38073e-06	5.59477e-05	0.45588	686.782	0.125155	3.64251	0.00026999	0.00279698	0.564849	1174.18	0.387046	1.45938	0.14446	0.292858	0.380874	1271.97	0.187507	2.03125	0.04223	0.121145	CDS			chemoreceptor glutamine deamidase CheD	Chemotaxis protein CheD
	CJ015_02705	ftsX	0.0547671	403.232	0.202796	0.27006	0.787114	0.91905	-0.0766382	360.772	0.222649	-0.344211	0.730688	0.893384	0.139519	457.87	0.193578	0.720741	0.471069	0.73129	-0.0538825	308.473	0.16874	-0.319322	0.749482	0.837898	-0.0220886	390.477	0.210062	-0.105153	0.916254	0.961733	0.119713	400.756	0.232558	0.514766	0.606717	0.752976	0.165375	607.088	0.220887	0.748687	0.454046	0.646234	CDS			permease-like cell division protein FtsX	Cell division protein FtsX
	CJ015_02710	ftsE	0.00654614	584.147	0.139613	0.0468878	0.962603	0.984847	-0.296593	498.977	0.128744	-2.30375	0.0212367	0.149755	-0.320949	591.332	0.134478	-2.38663	0.0170037	0.0898847	0.512765	558.65	0.114152	4.49195	7.05746e-06	6.09697e-05	0.234322	613.484	0.152756	1.53396	0.125039	0.32131	0.494303	584.199	0.120242	4.1109	3.94121e-05	0.00037695	0.366836	694.137	0.165494	2.21662	0.026649	0.0864546	CDS			ATP-binding cassette domain-containing protein	Cell division transporter, ATP-binding protein FtsE (TC 3.A.5.1.1)
	CJ015_02715		1.83316	2653.21	0.33494	5.4731	4.4223e-08	1.65123e-06	0.581834	1388.19	0.375274	1.55042	0.12104	0.404629	0.967195	1916.51	0.388576	2.48908	0.0128075	0.0725041	-1.05305	696.179	0.322036	-3.26997	0.00107558	0.00477257	-0.679738	3705.01	0.202716	-3.35315	0.000798967	0.00696264	-0.0444585	1936.87	0.324012	-0.137213	0.890863	0.941503	-0.951153	2438.88	0.258815	-3.67503	0.000237817	0.00172651	CDS			amino acid ABC transporter substrate-binding protein	Glutamate Aspartate periplasmic binding protein precursor GltI (TC 3.A.1.3.4)
	CJ015_02720		1.80619	565.587	0.378966	4.76611	1.8782e-06	5.33501e-05	0.413791	270.067	0.372643	1.11042	0.266817	0.593779	0.837159	385.07	0.413299	2.02556	0.0428104	0.173079	-1.10541	142.895	0.353294	-3.12887	0.00175482	0.00726556	-0.647462	810.14	0.174892	-3.70207	0.000213847	0.00233058	0.211293	387.272	0.146142	1.44581	0.148231	0.298796	-0.436027	547.172	0.252232	-1.72868	0.083867	0.202741	CDS			amino acid ABC transporter permease	Glutamate Aspartate transport system permease protein GltJ (TC 3.A.1.3.4)
	CJ015_02725		2.25904	508.77	0.276083	8.18248	2.78069e-16	2.68221e-14	0.462139	203.887	0.29469	1.56822	0.116829	0.396553	0.973448	299.055	0.300999	3.23406	0.00122043	0.0117311	-1.08558	108.14	0.236936	-4.58175	4.6109e-06	4.15956e-05	-0.703372	763.157	0.150918	-4.66063	3.15236e-06	5.44283e-05	0.0535539	278.274	0.247423	0.216447	0.828639	0.911049	-0.561597	421.246	0.255328	-2.19951	0.0278417	0.0892709	CDS			amino acid ABC transporter permease	Glutamate Aspartate transport system permease protein GltK (TC 3.A.1.3.4)
	CJ015_02730		2.14586	720.119	0.272281	7.88104	3.24658e-15	2.81494e-13	0.80246	355.013	0.296662	2.70497	0.00683115	0.0761936	1.01896	458.055	0.303652	3.35569	0.000791662	0.00830793	-0.745408	178.891	0.256069	-2.91097	0.00360313	0.0132508	-0.282639	1191.92	0.183804	-1.53772	0.124118	0.320206	0.453424	641.121	0.227023	1.99726	0.0457967	0.127798	-0.410289	682.178	0.208956	-1.96352	0.0495857	0.137291	CDS			amino acid ABC transporter ATP-binding protein	Glycerol-3-phosphate ABC transporter, ATP-binding protein UgpC (TC 3.A.1.1.3)
	CJ015_02735		0.91404	475.242	0.239138	3.82224	0.000132247	0.00203423	-0.0787663	313.185	0.23048	-0.34175	0.732539	0.893999	0.227277	411.529	0.246881	0.920595	0.357262	0.634025	-0.689233	220.554	0.180761	-3.81294	0.000137322	0.000838639	-0.409839	559.01	0.16424	-2.49536	0.0125828	0.0656184	0.0790799	340.669	0.17782	0.44472	0.656522	0.791052	-0.342372	468.842	0.181357	-1.88784	0.0590474	0.156893	CDS			tripartite tricarboxylate transporter substrate binding protein	Tricarboxylate transport protein TctC
	CJ015_02740		0.874963	37.3132	0.256454	3.41178	0.000645413	0.00750819	-0.238564	24.1243	0.259796	-0.918273	0.358476	0.671536	-0.0892028	29.8196	0.275824	-0.323405	0.746388	0.897725	-0.920414	16.4819	0.290508	-3.16829	0.00153339	0.00647448	-0.485897	42.2996	0.261999	-1.85457	0.0636572	0.206371	-0.389744	20.5949	0.322306	-1.20924	0.226572	0.397605	-0.0193308	31.8181	0.309687	-0.0624204	0.950228	0.977365	CDS			CopD family protein	putative membrane protein
	CJ015_02745	glpK	-0.167188	696.049	0.154548	-1.08179	0.279348	0.555099	0.0817705	696.683	0.130359	0.627274	0.53048	0.789253	0.356579	900.109	0.142923	2.49489	0.0125995	0.0715845	-0.060179	568.02	0.0932533	-0.645328	0.518714	0.658001	-0.211147	573.593	0.212382	-0.994185	0.320133	0.573981	-0.242615	732.874	0.215762	-1.12446	0.260819	0.437705	-0.15657	1157.12	0.226002	-0.692779	0.488448	0.673974	CDS			glycerol kinase GlpK	Glycerol kinase (EC 2.7.1.30)
	CJ015_02750		0.0972866	383.922	0.208689	0.466181	0.641086	0.841812	0.147885	365.179	0.193561	0.76402	0.444855	0.732364	0.604628	503.262	0.166867	3.62343	0.000290727	0.00362255	0.258011	327.194	0.147497	1.74926	0.0802466	0.165394	-0.0584856	375.352	0.19867	-0.294386	0.768463	0.888462	-0.0292383	426	0.222122	-0.131632	0.895275	0.941858	-0.0847007	722.792	0.171336	-0.494354	0.621056	0.772955	CDS			DHA2 family efflux MFS transporter permease subunit	Multidrug resistance protein B
	CJ015_02755		-0.474437	670.772	0.225336	-2.10546	0.0352509	0.152108	-0.604899	608.096	0.212537	-2.84608	0.00442607	0.0577573	-0.905028	678.93	0.177924	-5.08661	3.64523e-07	9.59163e-06	-0.199732	559.419	0.159025	-1.25598	0.209124	0.342855	-0.323725	463.449	0.218937	-1.47862	0.139242	0.345297	-0.551015	427.084	0.201735	-2.73138	0.00630691	0.0279297	-0.31604	469.382	0.166677	-1.89612	0.0579436	0.154315	CDS			DUF3460 family protein	FIG00431825: hypothetical protein
	CJ015_02760	scpA	-0.449072	945.092	0.218057	-2.05943	0.0394532	0.165161	-0.388046	893.833	0.187974	-2.06436	0.0389838	0.210166	-0.617241	1008.81	0.187286	-3.29572	0.000981714	0.00981714	-0.177509	791.613	0.179107	-0.991074	0.321649	0.469756	0.0954867	756.486	0.175897	0.542857	0.587228	0.785806	-0.156679	780.63	0.235738	-0.664629	0.506288	0.674563	-0.0419038	870.81	0.1713	-0.244622	0.80675	0.890593	CDS			ScpA family protein	Segregation and condensation protein A
	CJ015_02765	panC	0.240778	284.23	0.332178	0.724847	0.468546	0.727261	-0.495769	212.58	0.325088	-1.52503	0.127252	0.416395	-0.315505	266.76	0.36184	-0.871947	0.383237	0.65519	-0.652356	169.177	0.29186	-2.23517	0.0254064	0.0658538	-0.167834	280.952	0.145736	-1.15163	0.249475	0.4949	-0.0689968	174.877	0.167583	-0.411718	0.680546	0.80999	-0.0580714	258.984	0.212509	-0.273266	0.784649	0.878182	CDS			pantoate--beta-alanine ligase	Pantoate--beta-alanine ligase (EC 6.3.2.1)
	CJ015_02770		0.120014	107.39	0.154635	0.776107	0.437686	0.703397	-0.362718	88.0324	0.227574	-1.59385	0.11097	0.388019	-0.153995	111.245	0.171073	-0.90017	0.36803	0.642432	0.395025	95.4851	0.119534	3.30471	0.000950743	0.00431746	0.336507	118.497	0.206471	1.6298	0.103143	0.28286	0.259846	90.2646	0.269393	0.964559	0.334766	0.518356	0.203289	130.059	0.220485	0.92201	0.356524	0.55172	CDS			helix-turn-helix transcriptional regulator	Cys-tRNA(Pro) deacylase YbaK
	CJ015_02775		-0.26158	2108.46	0.225286	-1.1611	0.2456	0.515173	0.430802	2417.86	0.223069	1.93125	0.053452	0.25617	0.183721	2651.64	0.235543	0.779991	0.435396	0.701857	0.0381851	1814.87	0.187426	0.203734	0.838561	0.901809	0.0822138	1848.51	0.139711	0.588456	0.556226	0.765205	0.14118	3352.33	0.154172	0.915733	0.359807	0.541752	0.148184	3546.14	0.193637	0.765267	0.444112	0.637409	CDS			copper resistance protein NlpE N-terminal domain-containing protein	ortholog of Bordetella pertussis (BX470248) BP3819
	CJ015_02780		0.331797	102.41	0.249054	1.33223	0.182784	0.442157	-0.642976	71.8721	0.289467	-2.22124	0.0263345	0.1677	-0.252058	95.9669	0.244568	-1.03063	0.302716	0.581981	-0.16788	68.8707	0.230432	-0.728546	0.466279	0.611873	-0.0555728	107.888	0.181531	-0.306133	0.759503	0.8835	0.164949	60.0998	0.307655	0.536147	0.591857	0.741318	0.133278	103.454	0.241438	0.552018	0.580936	0.745605	CDS			A24 family peptidase	Leader peptidase (Prepilin peptidase) (EC 3.4.23.43) / N-methyltransferase (EC 2.1.1.-)
	CJ015_02785	coaE	-0.342445	566.579	0.188083	-1.82071	0.0686502	0.24047	-0.46529	511.912	0.170479	-2.72931	0.00634664	0.0734463	-0.480965	609.381	0.165687	-2.90285	0.00369779	0.0284583	0.374764	572.45	0.152718	2.45397	0.0141291	0.0414247	0.289274	519.611	0.193321	1.49634	0.134565	0.338244	0.0809012	475.81	0.249214	0.324626	0.745464	0.855086	0.517675	702.422	0.176418	2.93437	0.00334223	0.0164382	CDS			dephospho-CoA kinase	Dephospho-CoA kinase (EC 2.7.1.24)
	CJ015_02790	zapD	-0.256584	432.387	0.195155	-1.31477	0.188588	0.449853	-0.193913	409.843	0.139089	-1.39416	0.16327	0.470541	-0.353784	469.396	0.214028	-1.65298	0.0983353	0.29862	0.616587	469.013	0.152796	4.03535	5.45204e-05	0.000374459	0.35694	424.346	0.192307	1.8561	0.0634398	0.205811	0.343377	473.819	0.167381	2.05147	0.0402212	0.115167	0.696692	614.802	0.211468	3.29454	0.00098582	0.0059252	CDS			cell division protein ZapD	FIG002842: hypothetical protein
	CJ015_02795	mdtA	0.0463211	222.129	0.161132	0.287473	0.77375	0.912033	-0.337011	184.706	0.128734	-2.61788	0.00884785	0.0880988	-0.308291	223.027	0.181079	-1.70252	0.088657	0.280585	0.373643	196.858	0.109896	3.39997	0.000673943	0.00321941	0.222029	235.362	0.193264	1.14884	0.250623	0.49608	0.427126	203.65	0.136885	3.12033	0.00180647	0.0101559	0.483282	271.069	0.199453	2.42304	0.0153914	0.0566677	CDS			MdtA/MuxA family multidrug efflux RND transporter periplasmic adaptor subunit	Probable Co/Zn/Cd efflux system membrane fusion protein
	CJ015_02800	mdtB	-0.0248293	357.305	0.109258	-0.227254	0.820226	0.933618	-0.253936	312.1	0.171205	-1.48323	0.138014	0.432129	-0.220662	376.996	0.171612	-1.28582	0.198507	0.457203	0.012669	285.113	0.0921446	0.13749	0.890643	0.935946	0.248579	371.345	0.12722	1.95392	0.0507101	0.176034	0.197093	331.951	0.21494	0.916965	0.359161	0.541495	0.187667	429.494	0.202746	0.925628	0.35464	0.550075	CDS			MdtB/MuxB family multidrug efflux RND transporter permease subunit	acriflavin resistance protein
	CJ015_02805	mdtC	0.166297	277.685	0.17343	0.958874	0.337622	0.614519	-0.136669	236.182	0.209188	-0.653332	0.513542	0.776168	-0.113748	283.317	0.171483	-0.663318	0.507127	0.75492	-0.00947212	207.762	0.128122	-0.0739307	0.941066	0.963242	-0.033909	280.484	0.141669	-0.239354	0.810831	0.912803	-0.124274	234.718	0.206908	-0.600622	0.548092	0.710346	0.023053	315.314	0.168855	0.136526	0.891406	0.944172	CDS			multidrug efflux RND transporter permease subunit	AcrB/AcrD/AcrF family protein
	CJ015_02810		-0.0413349	96.2474	0.181958	-0.227167	0.820294	0.933618	-0.183368	85.7081	0.174938	-1.04819	0.294551	0.622276	-0.168263	102.734	0.173383	-0.970466	0.331814	0.607638	0.0910617	78.9406	0.156787	0.580799	0.561376	0.693287	0.200922	96.7132	0.219144	0.916849	0.359222	0.612204	0.0230136	87.6027	0.20776	0.11077	0.911799	0.951209	0.22929	119.752	0.23654	0.969351	0.33237	0.528901	CDS			efflux transporter outer membrane subunit	RND efflux system, outer membrane lipoprotein, NodT family
	CJ015_02815		-0.152509	166.059	0.231168	-0.659732	0.509426	0.757675	-0.125282	155.242	0.250033	-0.501061	0.616328	0.837587	0.0336589	193.847	0.207929	0.161877	0.871403	0.953901	-0.920917	104.682	0.19657	-4.68492	2.80066e-06	2.61711e-05	-0.314248	131.106	0.216923	-1.44866	0.147433	0.360374	-0.465431	136.917	0.292361	-1.59198	0.11139	0.243947	-0.616904	187.571	0.235383	-2.62085	0.00877097	0.0358459	CDS			Nudix family hydrolase	Mutator mutT protein (7,8-dihydro-8-oxoguanine-triphosphatase) (EC 3.6.1.-) / Thiamin-phosphate pyrophosphorylase-like protein
	CJ015_02820		-0.249458	142.447	0.274963	-0.907242	0.364279	0.637801	0.0326252	142.536	0.252812	0.129049	0.897319	0.967782	0.0289166	170.517	0.305973	0.0945071	0.924706	0.972637	-0.565013	100.537	0.230347	-2.45288	0.0141718	0.041498	0.0724076	120.9	0.18254	0.396666	0.691614	0.847457	-0.501502	129.794	0.164123	-3.05565	0.00224573	0.0121941	-0.655434	159.595	0.199465	-3.28596	0.00101637	0.00606141	CDS			ATP-binding protein	putative ATP/GTP-binding protein
	CJ015_02825	argJ	-0.33561	745.116	0.170068	-1.97339	0.0484506	0.190268	-0.157498	723.12	0.176397	-0.892858	0.371933	0.681315	-0.175914	859.048	0.170822	-1.02981	0.3031	0.581981	-0.301199	582.518	0.135388	-2.22471	0.0261004	0.0671992	-0.175829	573.043	0.165133	-1.06477	0.286979	0.541536	-0.351186	660.84	0.197004	-1.78263	0.0746458	0.182135	-0.315285	836.203	0.148551	-2.1224	0.0338043	0.102256	CDS			bifunctional glutamate N-acetyltransferase/amino-acid acetyltransferase ArgJ	Glutamate N-acetyltransferase (EC 2.3.1.35) / N-acetylglutamate synthase (EC 2.3.1.1)
	CJ015_02830		-0.0828774	100.851	0.263923	-0.314021	0.753505	0.900327	-0.500414	83.8237	0.275591	-1.81578	0.0694035	0.295986	-0.0757701	112.526	0.232787	-0.325491	0.74481	0.89766	-0.0318501	82.39	0.269659	-0.118113	0.905978	0.944066	0.197371	100.02	0.315122	0.626332	0.531097	0.749829	0.0465196	74.1615	0.303322	0.153367	0.878109	0.934392	-0.0133205	125.576	0.250717	-0.0531298	0.957628	0.980601	CDS			hypothetical protein	putative membrane protein
	CJ015_02835		0.210508	68.3746	0.232967	0.903596	0.36621	0.639107	-0.0860554	58.3866	0.206106	-0.417529	0.676291	0.862915	-0.277087	66.3354	0.226696	-1.22229	0.2216	0.489724	0.839757	71.2229	0.181355	4.63047	3.64835e-06	3.32965e-05	0.24928	77.7378	0.220032	1.13293	0.257245	0.504852	0.582842	78.0567	0.20008	2.91304	0.00357932	0.0178966	0.588931	88.0395	0.213974	2.75235	0.00591686	0.0260523	CDS			MarR family transcriptional regulator	Transcriptional regulator, MarR family
	CJ015_02840		-0.155155	226.247	0.301663	-0.514334	0.607019	0.823385	-0.894834	176.606	0.281543	-3.17832	0.00148133	0.0276039	-0.840817	214.367	0.349472	-2.40597	0.0161297	0.0862326	0.91112	269.705	0.235623	3.86685	0.000110251	0.000696081	0.164116	207.529	0.185877	0.882927	0.377276	0.628486	0.818115	163.301	0.17741	4.61144	3.99881e-06	4.69072e-05	0.446104	188.042	0.251848	1.77132	0.0765067	0.189316	CDS			alpha/beta hydrolase	Kynurenine formamidase (EC 3.5.1.9) homolog
	CJ015_02845		1.13794	723.674	0.267765	4.24976	2.14003e-05	0.000448341	-0.416646	397.19	0.254337	-1.63817	0.101387	0.36767	-0.223924	504.542	0.368073	-0.608369	0.542943	0.777047	-0.0741539	366.49	0.220118	-0.336882	0.736206	0.82779	0.0371713	1055.12	0.131995	0.281613	0.77824	0.893902	0.892252	509.178	0.169135	5.27539	1.32471e-07	2.03564e-06	0.241043	571.018	0.293897	0.820163	0.412123	0.607187	CDS			ABC transporter substrate-binding protein	Benzoate transport, inner-membrane translocator
	CJ015_02850		1.60076	204.165	0.348189	4.59739	4.27814e-06	0.000108834	-0.28398	89.0925	0.310624	-0.914223	0.3606	0.673196	0.240613	129.144	0.315637	0.762309	0.445876	0.709964	-0.569611	68.9093	0.33197	-1.71585	0.0861892	0.174536	-0.488951	286.346	0.268234	-1.82285	0.0683257	0.216185	0.139985	90.0012	0.230978	0.606054	0.544479	0.706857	-0.316981	151.226	0.291436	-1.08765	0.276749	0.470006	CDS			branched-chain amino acid ABC transporter permease	High-affinity branched-chain amino acid transport system permease protein LivH (TC 3.A.1.4.1)
	CJ015_02855		1.56295	175.912	0.182495	8.56434	1.08699e-17	1.19828e-15	-0.0259686	90.4008	0.214437	-0.121101	0.903611	0.97032	0.422682	128.266	0.287595	1.46971	0.141641	0.371659	-0.373345	68.1802	0.175881	-2.12271	0.0337778	0.0831657	0.0434237	281.301	0.170317	0.254958	0.798756	0.905846	0.333079	110.118	0.236411	1.4089	0.158865	0.313623	-0.211614	165.393	0.300513	-0.704177	0.481322	0.668729	CDS			branched-chain amino acid ABC transporter permease	Branched-chain amino acid transport system permease protein LivM (TC 3.A.1.4.1)
	CJ015_02860		1.72885	71.5613	0.238856	7.23803	4.55245e-13	3.25048e-11	0.0455745	33.4135	0.295199	0.154386	0.877306	0.96007	0.636134	49.4645	0.234415	2.71371	0.00665353	0.0444818	-0.718542	22.6614	0.254894	-2.81898	0.0048177	0.0168062	-0.18236	112.499	0.215541	-0.846057	0.397521	0.644782	0.392566	43.9355	0.345125	1.13746	0.255347	0.432912	0.0261897	75.0078	0.244254	0.107223	0.914612	0.959354	CDS			ABC transporter ATP-binding protein	Benzoate transport related protein
	CJ015_02865		1.97901	51.372	0.250146	7.91144	2.54433e-15	2.26543e-13	0.187763	22.1452	0.267627	0.701586	0.482937	0.755515	0.928869	33.829	0.226105	4.10814	3.98858e-05	0.000668549	-0.37293	15.8421	0.27877	-1.33777	0.180972	0.306588	-0.013776	90.7483	0.216028	-0.0637696	0.949154	0.978477	0.261475	29.241	0.3175	0.823545	0.410198	0.588174	-0.305288	50.3711	0.278002	-1.09815	0.272137	0.464477	CDS			ABC transporter ATP-binding protein	Branched-chain amino acid transport ATP-binding protein LivF (TC 3.A.1.4.1)
	CJ015_02870		0.75628	176.16	0.289536	2.61204	0.00900037	0.0560858	-0.569599	108.711	0.264418	-2.15416	0.0312274	0.186001	-0.528116	131.792	0.326046	-1.61976	0.105284	0.310122	1.14119	173.359	0.203651	5.60368	2.0985e-08	2.96508e-07	0.0209438	227.299	0.184977	0.113224	0.909853	0.959954	0.98853	133.506	0.187954	5.25942	1.44508e-07	2.19862e-06	0.831631	166.385	0.233263	3.56521	0.000363571	0.00246118	CDS		d	bifunctional salicylyl-CoA 5-hydroxylase/oxidoreductase	probable bifunctional hydroxylase/oxidoreductase
	CJ015_02875		1.22815	25.9446	0.351616	3.49288	0.000477842	0.00602836	-0.260133	12.7474	0.386092	-0.673759	0.500464	0.768162	-0.0834412	16.7737	0.388239	-0.214922	0.829828	0.941339	0.156583	12.892	0.339845	0.460749	0.644979	0.759056	-0.0443004	39.0382	0.241174	-0.183686	0.85426	0.936091	-0.00880744	11.8835	0.398543	-0.0220991	0.982369	0.990317	0.190507	20.9317	0.309963	0.614612	0.538811	0.716239	CDS			SDR family NAD(P)-dependent oxidoreductase	D-beta-hydroxybutyrate dehydrogenase (EC 1.1.1.30)
	CJ015_02880		0.976771	38.6422	0.273754	3.56805	0.000359641	0.00473722	-0.391282	22.8814	0.291401	-1.34276	0.179349	0.49536	-0.0660086	30.2354	0.321419	-0.205366	0.837286	0.944353	0.155532	23.1214	0.249487	0.623409	0.533016	0.668842	-0.27973	47.728	0.240448	-1.16337	0.244679	0.487675	0.0352795	20.2461	0.309517	0.113982	0.909252	0.950488	0.0571329	35.6355	0.287725	0.198568	0.842601	0.913252	CDS			enoyl-CoA hydratase family protein	Enoyl-CoA hydratase (EC 4.2.1.17)
	CJ015_02885		0.866494	34.6039	0.346588	2.50007	0.012417	0.0707142	-0.258142	21.742	0.311486	-0.828745	0.407249	0.707729	-0.0184777	28.4665	0.343888	-0.0537316	0.957149	0.982601	-0.138513	19.1871	0.292434	-0.473658	0.635744	0.751014	-0.140362	43.5047	0.298016	-0.470988	0.637649	0.817681	-0.0274665	19.9579	0.308762	-0.0889566	0.929116	0.961096	-0.242707	29.6095	0.289537	-0.838261	0.401884	0.597448	CDS			acyl-CoA dehydrogenase family protein	Butyryl-CoA dehydrogenase (EC 1.3.99.2)
	CJ015_02890		1.4521	47.6748	0.257428	5.64082	1.69244e-08	6.69744e-07	-0.034973	24.7759	0.248777	-0.140579	0.888202	0.964263	0.398227	34.9662	0.285056	1.39702	0.162409	0.403897	-0.167218	20.3131	0.261176	-0.64025	0.52201	0.661109	-0.548445	62.4343	0.243519	-2.25216	0.024312	0.105796	0.214249	28.6287	0.254924	0.840443	0.40066	0.579374	-0.162005	45.9603	0.319698	-0.506742	0.612336	0.767342	CDS			AMP-binding protein	Acyl-coenzyme A synthetases/AMP-(fatty) acid ligases
	CJ015_02895		1.31862	23.406	0.377351	3.49443	0.00047508	0.00601974	0.189107	12.7893	0.318506	0.593733	0.552691	0.799509	0.54334	17.9291	0.363493	1.49477	0.134973	0.361097	-0.156422	9.88468	0.375071	-0.417047	0.676644	0.781676	0.129751	40.0605	0.356153	0.364312	0.715625	0.861591	0.692241	21.102	0.359647	1.92478	0.0542569	0.144181	0.0842024	27.9398	0.389644	0.216101	0.828909	0.904695	CDS			acyl-CoA thioesterase	Putative 4-hydroxybenzoyl CoA thioesterase (EC 3.1.2.23)
	CJ015_02900		1.214	25.6455	0.315579	3.8469	0.000119624	0.00188387	0.339114	16.7381	0.285496	1.18781	0.234909	0.562425	0.256497	18.839	0.265179	0.967261	0.333414	0.60943	-0.265642	11.6598	0.291054	-0.912692	0.361405	0.509114	0.0700158	41.1723	0.2752	0.254418	0.799172	0.905882	-0.0393041	22.2908	0.331666	-0.118505	0.905667	0.948246	0.0232567	26.0492	0.286182	0.0812653	0.935231	0.970821	CDS			RidA family protein	Putative translation initiation inhibitor, yjgF family
	CJ015_02905		2.78419	1972.87	0.366815	7.59018	3.19458e-14	2.42474e-12	1.59168	1201.77	0.447017	3.56068	0.000369897	0.0113664	2.65129	1951.85	0.372642	7.11485	1.12033e-12	6.85294e-11	-1.09056	279.67	0.334127	-3.2639	0.00109891	0.0048586	-0.283796	3639.5	0.129244	-2.19582	0.028105	0.117359	0.792086	3720.16	0.478038	1.65695	0.097529	0.220505	0.393	5505.49	0.125987	3.11936	0.00181243	0.00995864	CDS			FapA family protein	FIG00431529: hypothetical protein
	CJ015_02910	hemL	0.0344942	490.265	0.181179	0.190388	0.849005	0.94546	-0.09106	439.905	0.160881	-0.566009	0.571388	0.814263	0.0322595	543.441	0.144193	0.223724	0.822972	0.939762	-0.141259	366.709	0.125736	-1.12346	0.261242	0.402723	-0.23698	438.319	0.18424	-1.28626	0.198353	0.432178	-0.311072	420.53	0.171111	-1.81795	0.0690717	0.171378	-0.221444	597.341	0.148798	-1.48822	0.136693	0.289715	CDS			glutamate-1-semialdehyde 2,1-aminomutase	Glutamate-1-semialdehyde aminotransferase (EC 5.4.3.8)
	CJ015_02915	thiE	-0.0550573	247.547	0.15033	-0.366244	0.714183	0.878499	-0.122125	226.875	0.138652	-0.880802	0.378425	0.68639	0.0875701	287.405	0.124227	0.704921	0.480859	0.737975	-0.306856	181.945	0.113081	-2.7136	0.00665566	0.0222218	-0.360022	202.615	0.234142	-1.53762	0.124141	0.320206	-0.499855	201.95	0.24462	-2.04339	0.0410134	0.116928	-0.418847	304.551	0.199235	-2.10227	0.0355295	0.106704	CDS			thiamine phosphate synthase	Thiamin-phosphate pyrophosphorylase (EC 2.5.1.3)
	CJ015_02925	rubA	0.427594	541.672	0.317075	1.34856	0.177479	0.435237	-0.0198074	434.658	0.306274	-0.0646722	0.948435	0.986378	-0.198867	490.199	0.312659	-0.636049	0.524744	0.764947	0.5315	455.43	0.253131	2.0997	0.0357553	0.0869958	0.368176	727.692	0.254119	1.44883	0.147385	0.360374	0.621041	614.126	0.279221	2.22419	0.0261358	0.0839624	0.623042	680.501	0.234882	2.65257	0.00798815	0.0332359	CDS			rubredoxin	Rubredoxin
	CJ015_02930		0.254447	952.591	0.323025	0.787699	0.430873	0.697288	-0.000662462	815.467	0.312698	-0.00211853	0.99831	0.998956	0.0760909	996.403	0.343688	0.221395	0.824785	0.939762	0.464919	828.403	0.274592	1.69313	0.0904312	0.180516	0.243581	1099.5	0.113524	2.14565	0.0319013	0.128476	0.583804	1108.63	0.13176	4.43081	9.38777e-06	0.000103288	0.510615	1441.86	0.173086	2.95007	0.00317706	0.0157317	CDS			YqgE/AlgH family protein	UPF0301 protein YqgE
	CJ015_02935		0.434894	126.197	0.292537	1.48663	0.137112	0.373226	-0.233681	96.1624	0.294801	-0.792675	0.427967	0.721821	0.140777	127.85	0.332316	0.423624	0.67184	0.85616	0.194482	92.9171	0.256945	0.756901	0.449109	0.595975	-0.339688	127.012	0.191032	-1.77817	0.0753754	0.231499	-0.262771	86.6566	0.203927	-1.28856	0.197552	0.363996	0.0790224	162.904	0.193491	0.408404	0.682977	0.815257	CDS			Holliday junction resolvase RuvX	Putative Holliday junction resolvase YggF
	CJ015_02940	pyrB_1	0.360757	219.513	0.176239	2.04698	0.0406605	0.168539	-0.220278	171.422	0.149799	-1.47049	0.141429	0.435744	0.180984	233.068	0.274226	0.659983	0.509264	0.755952	0.123472	162.283	0.183142	0.674188	0.500192	0.642497	0.0720883	245.159	0.157105	0.458856	0.646338	0.824009	0.321434	186.959	0.157376	2.04245	0.0411065	0.117091	-0.0767763	282.811	0.192182	-0.399498	0.689527	0.819891	CDS			aspartate carbamoyltransferase catalytic subunit	Aspartate carbamoyltransferase (EC 2.1.3.2)
	CJ015_02945	pyrC_1	0.335645	263.767	0.338849	0.990543	0.321909	0.600028	-0.395553	196.612	0.316111	-1.25131	0.210822	0.534237	0.110857	274.725	0.274619	0.403677	0.68645	0.865455	-0.710786	150.573	0.261297	-2.72023	0.00652371	0.0218279	-0.248496	263.203	0.294078	-0.845	0.398111	0.644782	-0.170725	165.803	0.324093	-0.526777	0.598348	0.747125	-0.0373201	336.979	0.26106	-0.142956	0.886325	0.941682	CDS			dihydroorotase	Dihydroorotase (EC 3.5.2.3)
	CJ015_02950	plsC_1	0.367198	346.802	0.154288	2.37995	0.0173149	0.0916203	-0.354567	264.778	0.190689	-1.8594	0.0629706	0.281487	-0.057907	345.416	0.248313	-0.233201	0.815605	0.936038	-0.153576	233.763	0.109965	-1.39659	0.162537	0.283556	0.381846	442.06	0.132529	2.88123	0.00396127	0.0265043	0.391303	288.706	0.191623	2.04204	0.0411471	0.117091	0.328866	443.66	0.227082	1.44822	0.147555	0.305172	CDS			lysophospholipid acyltransferase family protein	1-acyl-sn-glycerol-3-phosphate acyltransferase (EC 2.3.1.51)
	CJ015_02955	apaH	0.050189	591.797	0.108613	0.462089	0.644018	0.844225	0.0524158	549.974	0.118715	0.441524	0.658833	0.857098	0.0453749	655.749	0.0943374	0.480986	0.630527	0.830807	0.458018	549.102	0.0698712	6.55517	5.55783e-11	1.05983e-09	0.120744	602.044	0.131426	0.918722	0.358241	0.611663	0.375605	711.651	0.120664	3.11281	0.00185318	0.0103691	0.260608	861.455	0.132234	1.97081	0.0487453	0.135534	CDS			symmetrical bis(5'-nucleosyl)-tetraphosphatase	Bis(5'-nucleosyl)-tetraphosphatase, symmetrical (EC 3.6.1.41)
	CJ015_02960	lptG	0.0218503	1138.6	0.155783	0.140261	0.888454	0.96004	-0.0369821	1041.59	0.162689	-0.227318	0.820177	0.937345	-0.133306	1207.61	0.142916	-0.932752	0.350948	0.627311	-0.118663	861.008	0.117887	-1.00659	0.314133	0.462088	-0.240634	1014.89	0.127881	-1.8817	0.059877	0.197873	-0.127533	1084.71	0.129329	-0.986114	0.324077	0.507127	-0.0312951	1323.05	0.130872	-0.239127	0.811007	0.89353	CDS			LPS export ABC transporter permease LptG	FIG000906: Predicted Permease
	CJ015_02965	mtgA	-0.0830101	126.563	0.183764	-0.451722	0.651469	0.847054	-0.190867	113.657	0.197553	-0.966157	0.333965	0.654212	-0.0419207	142.794	0.18912	-0.221662	0.824577	0.939762	0.07039	106.072	0.150057	0.469089	0.639006	0.753917	0.0277635	113.735	0.187974	0.147699	0.88258	0.94952	0.0652438	113.838	0.227383	0.286934	0.774163	0.874655	-0.385139	142.805	0.198111	-1.94406	0.0518885	0.14171	CDS			monofunctional biosynthetic peptidoglycan transglycosylase	Monofunctional biosynthetic peptidoglycan transglycosylase (EC 2.4.2.-)
	CJ015_02970	aroE	-0.289095	195.668	0.265958	-1.087	0.277039	0.55407	-0.0188906	197.301	0.204456	-0.0923946	0.926385	0.977359	0.0101444	235.804	0.217186	0.0467086	0.962745	0.98427	-0.0625368	165.112	0.189907	-0.329302	0.741928	0.831037	-0.325663	143.166	0.267541	-1.21724	0.223511	0.465817	-0.564608	179.714	0.217065	-2.6011	0.00929261	0.0376022	-0.417133	237.096	0.261999	-1.59212	0.111358	0.250102	CDS			shikimate dehydrogenase	Shikimate 5-dehydrogenase I alpha (EC 1.1.1.25)
	CJ015_02975		-0.487098	254.688	0.138931	-3.50605	0.000454803	0.00581696	-0.132693	257.224	0.187469	-0.707811	0.479063	0.753509	-0.0968314	311.171	0.138818	-0.697544	0.485462	0.7398	-0.209429	212.413	0.118707	-1.76425	0.0776902	0.161832	0.00829145	194.409	0.216852	0.0382355	0.9695	0.987655	-0.645386	216.833	0.244734	-2.63709	0.00836202	0.0346351	-0.298294	315.954	0.195874	-1.52289	0.127787	0.276571	CDS			TonB family protein	TonB protein
	CJ015_02980		0.217569	657.569	0.266687	0.815821	0.414602	0.684833	-0.166682	544.224	0.259764	-0.641667	0.521089	0.782477	0.00451994	683.026	0.277598	0.0162823	0.987009	0.995037	0.487128	584.781	0.202312	2.40781	0.0160487	0.0459611	0.0644524	695.744	0.167103	0.385705	0.699715	0.853808	0.401483	635.488	0.146398	2.74241	0.00609908	0.0271922	0.141661	829.672	0.136785	1.03565	0.300364	0.495945	CDS			RNB domain-containing ribonuclease	Exoribonuclease II (EC 3.1.13.1)
	CJ015_02985		0.274842	164.519	0.18058	1.52199	0.128011	0.358988	-0.12693	135.549	0.202795	-0.625905	0.531377	0.789357	0.0365473	168.97	0.211194	0.173051	0.862611	0.952173	0.0190134	119.905	0.142006	0.133892	0.893488	0.937903	-0.104851	167.749	0.196499	-0.533595	0.593622	0.790053	0.198475	150.008	0.213114	0.931308	0.351695	0.534205	0.0487362	204.471	0.253987	0.191885	0.847833	0.917275	CDS			alpha/beta fold hydrolase	Putative esterase, FIGfam005057
	CJ015_02990	mpl	-0.0318811	515.009	0.132851	-0.239977	0.810348	0.928508	-0.322364	443.301	0.168014	-1.91868	0.0550247	0.25973	-0.197737	547.471	0.135825	-1.45582	0.145442	0.377429	-0.248259	379.839	0.0905753	-2.74091	0.00612697	0.0207249	-0.56482	401.303	0.143773	-3.92855	8.546e-05	0.00106259	-0.148392	396.678	0.185419	-0.800303	0.423535	0.601509	-0.127235	559.008	0.163054	-0.780327	0.435199	0.628678	CDS			UDP-N-acetylmuramate:L-alanyl-gamma-D-glutamyl-meso-diaminopimelate ligase	UDP-N-acetylmuramate:L-alanyl-gamma-D-glutamyl-meso-diaminopimelate ligase (EC 6.3.2.-)
	CJ015_02995		-0.179825	200.826	0.173114	-1.03876	0.298915	0.576119	-0.17214	186.909	0.191198	-0.900322	0.367949	0.679188	-0.211969	220.355	0.177579	-1.19366	0.232611	0.501232	-0.0962673	160.568	0.144227	-0.667471	0.504471	0.646401	-0.0195443	173.85	0.161575	-0.120961	0.903722	0.958919	0.0819465	193.802	0.20142	0.406844	0.684123	0.812736	-0.116618	223.498	0.17491	-0.666735	0.504942	0.687228	CDS			TlpA disulfide reductase family protein	Cytochrome c-type biogenesis protein ResA
	CJ015_03000	aroQ	0.154063	1443.99	0.393011	0.392006	0.695054	0.869052	0.0718164	1304	0.312889	0.229527	0.818459	0.936796	0.27876	1657.13	0.360217	0.773868	0.439009	0.703789	-0.154267	1031.8	0.319081	-0.483474	0.628759	0.745767	0.481732	1771.15	0.307793	1.56512	0.117556	0.308267	0.565915	1809.62	0.237602	2.38178	0.0172292	0.0614757	0.23586	2335.79	0.31928	0.738723	0.460075	0.652398	CDS			type II 3-dehydroquinate dehydratase	3-dehydroquinate dehydratase II (EC 4.2.1.10)
	CJ015_03005	accB_2	0.151719	928.329	0.262144	0.578763	0.562749	0.789793	-0.119459	796.763	0.228174	-0.523544	0.600595	0.828562	0.0360858	993.96	0.284278	0.126938	0.898989	0.963497	-0.253159	643.011	0.194264	-1.30317	0.192517	0.322304	0.440757	1121.95	0.226746	1.94384	0.0519148	0.178736	0.63489	1048.53	0.137638	4.61276	3.97349e-06	4.68486e-05	0.241117	1276.77	0.225887	1.06742	0.285781	0.479846	CDS			acetyl-CoA carboxylase biotin carboxyl carrier protein	Biotin carboxyl carrier protein of acetyl-CoA carboxylase
	CJ015_03010	accC_2	0.375517	1175.72	0.315141	1.19158	0.233424	0.503918	0.0113085	971.006	0.310611	0.0364071	0.970958	0.98991	0.450437	1358.92	0.381215	1.18158	0.237372	0.507039	-0.176756	776.093	0.27767	-0.636569	0.524406	0.662712	0.466457	1542.13	0.108936	4.28191	1.85293e-05	0.000270316	0.745582	1405.74	0.151148	4.9328	8.10584e-07	1.08944e-05	0.215878	2024.59	0.221324	0.975395	0.329364	0.525751	CDS			acetyl-CoA carboxylase biotin carboxylase subunit	Biotin carboxylase of acetyl-CoA carboxylase (EC 6.3.4.14)
	CJ015_03015	prmA	0.417112	546.192	0.320558	1.3012	0.193188	0.455661	-0.150733	422.169	0.307479	-0.490222	0.623977	0.839495	0.407414	612.509	0.347166	1.17355	0.240577	0.51139	-0.480172	322.04	0.262397	-1.82994	0.0672583	0.144331	0.231375	679.182	0.21228	1.08995	0.275734	0.528978	0.678609	568.839	0.222428	3.05092	0.00228145	0.012359	0.393223	982.057	0.212085	1.85409	0.0637268	0.165237	CDS			50S ribosomal protein L11 methyltransferase	Ribosomal protein L11 methyltransferase (EC 2.1.1.-)
	CJ015_03020		0.0521807	258.47	0.447441	0.11662	NA	NA	-0.107042	226.236	0.39806	-0.268908	0.788	0.921684	0.439769	336.54	0.483227	0.910067	NA	NA	-0.88814	153.37	0.417131	-2.12916	NA	NA	0.418815	285.833	0.248919	1.68254	0.0924643	0.26534	0.499993	275.569	0.178467	2.8016	0.00508503	0.0235125	0.0848729	477.533	0.223078	0.380463	0.703602	0.8283	CDS			DUF3426 domain-containing protein	Probable transmembrane protein
	CJ015_03025		0.582124	239.392	0.231198	2.51786	0.0118071	0.0683334	0.3862	208.822	0.267187	1.44543	0.148337	0.445204	0.750535	286.445	0.284466	2.6384	0.00832977	0.0528548	0.232383	169.173	0.187348	1.24038	0.214834	0.348836	0.576383	357.235	0.171829	3.3544	0.000795362	0.00694435	0.988267	401.911	0.189337	5.21961	1.79301e-07	2.69243e-06	0.53334	545.671	0.221749	2.40515	0.0161659	0.0586809	CDS			carbohydrate kinase family protein	Sugar kinases, ribokinase family
	CJ015_03030		-0.960144	2449.53	0.290067	-3.31007	0.000932713	0.0100663	-0.575229	2455.31	0.306545	-1.87649	0.0605875	0.275808	-0.915072	2741.64	0.283987	-3.22224	0.00127194	0.012054	0.96665	3623.26	0.245316	3.94043	8.13353e-05	0.000535129	1.03479	2190.03	0.118357	8.74297	2.27064e-18	9.69226e-17	0.0455734	2048.93	0.25993	0.175329	0.860821	0.926641	0.275056	2243.56	0.171676	1.60218	0.109115	0.246217	CDS			glycine zipper 2TM domain-containing protein	Outer membrane lipoprotein
	CJ015_03035		-1.02046	732.339	0.560476	-1.82071	0.0686508	0.24047	-1.42589	630.637	0.47847	-2.98011	0.00288147	0.0435506	-1.40281	761.993	0.597097	-2.34939	0.0188044	0.0967291	-1.2651	544.337	0.669837	-1.88867	0.0589357	0.129891	1.15032	348.639	0.297533	3.86619	0.000110548	0.00132537	1.39279	155.78	0.225978	6.16337	7.12108e-10	1.51982e-08	0.79264	194.48	0.369751	2.14371	0.0320559	0.0983219	CDS			acyl carrier protein	Acyl carrier protein
	CJ015_03045		-0.293614	39.8296	0.519423	-0.565269	0.571891	0.795424	-1.09804	29.8892	0.47105	-2.33105	0.0197509	0.142874	-1.02324	37.5128	0.559265	-1.82961	NA	NA	0.161793	36.4512	0.548133	0.29517	NA	NA	1.48855	54.0714	0.241722	6.15809	7.36293e-10	1.93961e-08	1.97159	25.7599	0.31006	6.35876	2.03389e-10	4.6417e-09	1.73136	37.9905	0.329077	5.26125	1.4308e-07	2.06125e-06	CDS			hypothetical protein	ortholog of Bordetella pertussis (BX470248) BP2989
	CJ015_03050		0.213679	75.4828	0.529943	0.403212	0.686792	0.865736	-0.805069	49.7705	0.468569	-1.71814	0.0857707	0.333384	-0.378017	68.022	0.575579	-0.65676	0.511335	0.757514	0.299664	60.6697	0.552022	0.542849	0.587234	0.714582	1.37203	136.891	0.227643	6.02709	1.66936e-09	4.29931e-08	1.89245	56.6623	0.261648	7.23282	4.7308e-13	1.3546e-11	1.39817	97.0783	0.350156	3.99298	6.52474e-05	0.000549891	CDS			membrane-bound O-acyltransferase	D-alanyl transfer protein DltB
	CJ015_03055	dltA	-0.291981	122.698	0.552065	-0.528888	0.596883	0.816899	-0.638324	98.9082	0.478584	-1.33378	0.182277	0.498095	-0.662525	122.601	0.585339	-1.13187	0.257691	0.530095	-0.267413	97.8676	0.633252	-0.422286	0.672817	0.779403	1.48273	155.925	0.265336	5.58812	2.29542e-08	5.37151e-07	1.57634	90.7598	0.311883	5.05424	4.32098e-07	6.07308e-06	1.33037	121.072	0.304228	4.37294	1.22582e-05	0.000127275	CDS			D-alanine--poly(phosphoribitol) ligase	D-alanine--poly(phosphoribitol) ligase subunit 1 (EC 6.1.1.13)
	CJ015_03060		0.288161	582.652	0.19104	1.50838	0.131458	0.363591	0.432545	574.058	0.17574	2.46128	0.0138443	0.11497	0.0213533	595.39	0.158448	0.134765	0.892797	0.9616	0.134424	442.755	0.129987	1.03413	0.301073	0.44765	-0.193844	590.375	0.223912	-0.865714	0.386647	0.635042	-0.206709	710.664	0.265072	-0.779823	0.435495	0.61227	0.0727176	730.545	0.198446	0.366435	0.71404	0.834193	CDS			YggT family protein	Integral membrane protein YggT, involved in response to extracytoplasmic stress (osmotic shock)
	CJ015_03065		-0.710045	9406.28	0.314398	-2.25843	0.023919	0.115021	0.706657	13493.1	0.293707	2.406	0.0161284	0.127056	-0.151015	12099.1	0.367006	-0.411479	0.680722	0.861917	-0.062477	8709.89	0.250348	-0.249561	0.802927	0.876826	0.20489	6796.31	0.206265	0.993336	0.320546	0.573981	-0.1092	19106.9	0.168273	-0.648948	0.516372	0.681694	0.0594172	13334.4	0.233786	0.254153	0.799378	0.886062	CDS			histone H1-like DNA-binding protein	Low-complexity acidic protein, XCC2875 type
	CJ015_03070	nrdB	-0.310577	6503.66	0.181629	-1.70995	0.0872746	0.280464	-0.0793501	6495.05	0.170003	-0.466758	0.640673	0.847656	-0.593483	6766.38	0.126692	-4.68444	2.80724e-06	5.98286e-05	0.0722257	5734.67	0.108094	0.668173	0.504023	0.646278	0.165694	5794.27	0.219911	0.753459	0.451174	0.689202	0.123371	7300.42	0.259982	0.474537	0.635117	0.773831	0.0477864	6188.94	0.200915	0.237843	0.812003	0.893669	CDS			ribonucleotide-diphosphate reductase subunit beta	Ribonucleotide reductase of class Ia (aerobic), beta subunit (EC 1.17.4.1)
	CJ015_03075	nrdA	-0.0859198	6179.51	0.146268	-0.587412	0.556927	0.784715	-0.129738	5746.55	0.223264	-0.581099	0.561174	0.807103	-0.515926	6156.5	0.125982	-4.09523	4.21743e-05	0.000696014	-0.442144	4342.01	0.0951614	-4.64626	3.38007e-06	3.10292e-05	-0.0661875	5571.87	0.152701	-0.433445	0.664691	0.831992	-0.547898	5045.9	0.284663	-1.92473	0.0542634	0.144181	-0.372627	5052.68	0.145335	-2.56392	0.0103498	0.0409552	CDS			ribonucleoside-diphosphate reductase subunit alpha	Ribonucleotide reductase of class Ia (aerobic), alpha subunit (EC 1.17.4.1)
	CJ015_03080		0.491101	344.025	0.270052	1.81854	0.0689816	0.240874	1.1838	480.093	0.382959	3.0912	0.00199348	0.0340064	1.32057	533.268	0.239027	5.52478	3.29894e-08	1.05701e-06	-0.117257	223.357	0.203363	-0.57659	0.564216	0.69485	-1.39817	269.28	0.188026	-7.43605	1.03744e-13	3.70746e-12	-1.61431	552.149	0.376729	-4.28506	1.82689e-05	0.000189684	-1.67061	641.981	0.164169	-10.1762	2.5337e-24	1.08152e-22	CDS			indolepyruvate ferredoxin oxidoreductase family protein	Indolepyruvate ferredoxin oxidoreductase, alpha and beta subunits
	CJ015_03085		0.0168328	30.9279	0.319265	0.0527236	0.957952	0.983877	-0.24315	25.2307	0.400241	-0.607509	0.543513	0.795051	-0.282901	30.9607	0.316909	-0.892691	0.372023	0.643965	1.48121	45.8873	0.247888	5.97534	2.29612e-09	3.73997e-08	0.694034	40.5154	0.302689	2.2929	0.0218539	0.0981936	0.825137	34.7125	0.315069	2.61891	0.00882115	0.036083	0.765128	42.3112	0.257745	2.96855	0.0029921	0.0150713	CDS		d	Lrp/AsnC family transcriptional regulator	Transcriptional regulator, AsnC family
	CJ015_03090		-0.713288	69.0129	0.283362	-2.51723	0.0118281	0.0683698	-0.543973	66.6814	0.290165	-1.8747	0.0608341	0.276194	-0.831368	75.5156	0.264183	-3.14694	0.0016499	0.015002	0.973311	100.089	0.20406	4.76973	1.84477e-06	1.80664e-05	1.59183	101.364	0.25666	6.2021	5.57136e-10	1.50199e-08	0.908565	83.5952	0.238597	3.80795	0.000140124	0.00119624	0.699694	78.3071	0.212478	3.29302	0.00099116	0.00594181	CDS			lipoprotein	putative lipoprotein
	CJ015_03095		0.255698	138.55	0.184447	1.38629	0.165658	0.419352	-0.76691	98.9513	0.210725	-3.63938	0.000273292	0.0092519	-0.628202	123.145	0.287649	-2.18391	0.0289685	0.132726	0.0507452	103.256	0.16197	0.313299	0.754053	0.841004	0.246645	158.297	0.177649	1.38838	0.165021	0.384021	0.533882	91.4004	0.234603	2.27568	0.0228653	0.0761075	0.38186	121.858	0.252085	1.51481	0.129822	0.279793	CDS			MFS transporter	putative membrane transport protein
	CJ015_03100	gltX	-0.287364	457.767	0.156561	-1.83548	0.0664344	0.23517	0.189874	484.626	0.149302	1.27175	0.203462	0.52328	0.0843633	561.555	0.141897	0.594539	0.552152	0.780269	-0.174113	369.389	0.111469	-1.56199	0.118291	0.221346	-0.176265	362.066	0.134755	-1.30804	0.19086	0.421796	-0.841675	448.443	0.12031	-6.99588	2.63603e-12	7.14828e-11	-0.673748	552.893	0.159068	-4.23559	2.27956e-05	0.000217573	CDS			glutamate--tRNA ligase	Glutamyl-tRNA synthetase (EC 6.1.1.17)
	CJ015_03105		-0.45937	888.472	0.229394	-2.00254	0.0452272	0.181273	-0.0233374	927.127	0.182249	-0.128052	0.898108	0.967782	-0.138384	1069.01	0.246446	-0.561517	0.574445	0.796189	0.442206	937.115	0.1594	2.77418	0.00553403	0.0189628	-0.000606174	683.105	0.200597	-0.00302185	0.997589	0.998049	0.0254327	1021.15	0.206409	0.123215	0.901937	0.946921	0.346408	1329.38	0.218173	1.58777	0.112339	0.251889	CDS			GNAT family N-acetyltransferase	Acetyl-CoA synthetase (ADP-forming) alpha and beta chains, putative
	CJ015_03110		0.667968	55.3633	0.220313	3.0319	0.00243016	0.0208494	1.54192	82.8672	0.336607	4.58077	4.63273e-06	0.000614167	1.93567	107.243	0.198476	9.75269	1.7964e-22	2.48854e-20	-0.201781	32.7389	0.207741	-0.971312	0.331393	0.478033	-1.56191	45.7278	0.263879	-5.91902	3.23868e-09	8.15863e-08	-1.96768	97.3247	0.371807	-5.29221	1.20845e-07	1.88209e-06	-2.59044	130.551	0.227432	-11.3899	4.69316e-30	2.43095e-28	CDS			GntR family transcriptional regulator	Predicted regulator PutR for proline utilization, GntR family
	CJ015_03120	dbpA	0.0303037	611.834	0.147841	0.204974	0.837592	0.941047	-0.121884	542.985	0.131276	-0.928453	0.353172	0.667445	-0.0983689	652.598	0.16581	-0.593262	0.553006	0.78033	-0.0450343	470.267	0.11602	-0.38816	0.697898	0.79859	-0.186496	553.438	0.145718	-1.27985	0.200599	0.435592	-0.0562047	553.92	0.141967	-0.395901	0.692178	0.81819	-0.23334	674.831	0.156195	-1.49391	0.135199	0.287913	CDS			ATP-dependent RNA helicase DbpA	ATP-dependent 23S rRNA helicase DbpA
	CJ015_03125		-0.263174	362.744	0.230821	-1.14016	0.254218	0.526399	0.078717	371.141	0.173617	0.453395	0.650264	0.852709	-0.107247	419.298	0.224156	-0.478448	0.632331	0.832218	-0.0692027	302.792	0.152362	-0.454201	0.649684	0.762108	-0.0110006	309.519	0.173545	-0.0633875	0.949458	0.978477	-0.383064	375.787	0.167629	-2.28519	0.0223015	0.0746081	-0.236228	429.79	0.208948	-1.13056	0.258241	0.448804	CDS			VOC family protein	Lactoylglutathione lyase and related lyases
	CJ015_03130		0.0867113	7.27037	0.416879	0.208001	0.835228	0.940907	0.545548	8.79456	0.349732	1.5599	0.118782	0.399943	0.105014	7.9465	0.369931	0.283873	0.776507	0.915482	-0.635714	4.44281	0.464864	-1.36753	0.17146	0.294673	-0.729888	5.55686	0.449417	-1.62408	0.10436	0.285857	-1.0587	10.0412	0.390639	-2.71016	0.00672502	0.0291375	-0.337445	9.16875	0.402028	-0.839355	0.40127	0.596727	CDS			cysteine hydrolase	Nicotinamidase/isochorismatase family protein
	CJ015_03135		0.133175	27.1791	0.255682	0.520861	0.602464	0.821138	-0.120922	23.3593	0.2779	-0.435125	0.663472	0.858001	-0.147477	27.4789	0.304604	-0.484159	0.628273	0.829816	-0.426609	18.0343	0.290268	-1.46971	0.14164	0.255257	-0.664712	22.5182	0.298251	-2.2287	0.0258337	0.110476	-0.442157	20.6409	0.338036	-1.30802	0.190867	0.355084	-0.403769	26.4389	0.324812	-1.24308	0.213837	0.396058	CDS			ABC transporter permease	putative ABC transport proteins, inner membrane component
	CJ015_03140		-0.256506	20.2233	0.300208	-0.854429	0.392867	0.666291	0.367868	24.6741	0.270275	1.36109	0.173486	0.485217	-0.487574	21.928	0.351809	-1.3859	0.165776	0.409013	-0.31094	15.9894	0.317133	-0.980471	0.326854	0.474533	-0.0361205	15.9711	0.319466	-0.113065	0.909979	0.959954	-0.976313	24.152	0.338077	-2.88785	0.00387889	0.0190029	-0.500665	16.4646	0.401882	-1.2458	0.212837	0.394851	CDS			ABC transporter ATP-binding protein	Hydroxymethylpyrimidine ABC transporter, ATPase component
	CJ015_03145		0.211195	116.094	0.236392	0.893407	0.371639	0.645545	0.343974	112.649	0.263737	1.30423	0.192155	0.509194	0.46219	138.177	0.19862	2.327	0.0199651	0.101114	-0.0539698	83.7162	0.17096	-0.315686	0.752241	0.839581	-0.0743555	115.286	0.217869	-0.341286	0.732888	0.870777	-0.26384	128.282	0.263497	-1.0013	0.31668	0.499547	-0.612053	159.201	0.228376	-2.68002	0.00736167	0.0308945	CDS			ABC transporter substrate-binding protein	FIG00432654: hypothetical protein
	CJ015_03150		-0.0887922	224.198	0.195058	-0.455208	0.648959	0.846406	0.339135	239.103	0.267507	1.26776	0.204883	0.524935	0.219058	272.794	0.177438	1.23456	0.216994	0.483125	0.144647	191.436	0.169503	0.853358	0.393461	0.542063	-0.408761	178.438	0.160743	-2.54294	0.0109924	0.0587295	-0.434695	261.099	0.248023	-1.75264	0.0796634	0.189755	-0.204586	322.134	0.173251	-1.18086	0.237657	0.425806	CDS			alpha/beta hydrolase	probable carboxylesterase
	CJ015_03155		-0.371172	241.834	0.230889	-1.60757	0.107928	0.318691	-0.150356	235.98	0.229281	-0.655771	0.511971	0.775056	-0.104377	285.719	0.219084	-0.476423	0.633773	0.83312	-0.325944	188.274	0.183888	-1.77251	0.0763101	0.15924	-0.295288	174.784	0.20645	-1.43031	0.152628	0.367749	-0.545882	198.503	0.18207	-2.9982	0.00271577	0.0143082	-0.725692	247.438	0.186152	-3.89838	9.68374e-05	0.000785951	CDS			ribosome biogenesis factor YjgA	FIG138315: Putative alpha helix protein
	CJ015_03160	pmbA	0.0526783	1296.99	0.181939	0.289538	0.77217	0.911562	0.0843706	1216.13	0.178178	0.473518	0.635843	0.845604	0.0742132	1446.86	0.179981	0.41234	0.68009	0.861777	0.390772	1169.63	0.13045	2.99556	0.00273939	0.010594	0.00858283	1275.14	0.123347	0.0695828	0.944526	0.975852	0.209158	1501.44	0.119412	1.75157	0.0798485	0.189939	0.231256	1903.02	0.143778	1.60843	0.107741	0.243713	CDS			metalloprotease PmbA	TldE protein, part of TldE/TldD proteolytic complex
	CJ015_03165		0.593413	3487.9	0.19909	2.98062	0.00287663	0.0238261	0.195402	2838.83	0.199521	0.979359	0.327403	0.648285	0.389731	3597.87	0.175524	2.22039	0.0263925	0.12357	-0.46761	1961.1	0.140166	-3.33613	0.000849544	0.00393019	-0.177058	3953.32	0.121899	-1.45249	0.146364	0.358142	0.426994	3982.76	0.161239	2.64821	0.00809194	0.0337591	0.189326	5255.55	0.113858	1.66283	0.0963473	0.224437	CDS			TRAP transporter substrate-binding protein	TRAP transporter solute receptor, unknown substrate 6
	CJ015_03170	rplM	-0.29533	3500.38	0.230031	-1.28387	0.199187	0.462736	-0.272872	3273.59	0.237047	-1.15113	0.249678	0.57913	-0.342533	3816.51	0.270901	-1.26442	0.206079	0.468	-0.176215	2816.44	0.206195	-0.854603	0.392771	0.541591	0.423029	3442.41	0.210137	2.01311	0.044103	0.159964	0.472218	3801.67	0.242963	1.94358	0.0519456	0.139959	-0.125624	3606.46	0.218589	-0.574705	0.565491	0.73464	CDS			50S ribosomal protein L13	LSU ribosomal protein L13p (L13Ae)
	CJ015_03175	rpsI	0.0748425	1612.98	0.194487	0.38482	0.700371	0.872082	-0.171651	1400.36	0.162741	-1.05475	0.29154	0.618821	-0.110996	1701.76	0.186322	-0.595721	0.551362	0.780269	-0.182969	1171.4	0.117209	-1.56104	0.118514	0.221485	0.231874	1740.86	0.204645	1.13305	0.257192	0.504852	0.204552	1542.49	0.15227	1.34335	0.179158	0.340084	-0.240791	1747.79	0.190907	-1.2613	0.2072	0.386405	CDS			30S ribosomal protein S9	SSU ribosomal protein S9p (S16e)
	CJ015_03180	argC	-0.324179	1247.98	0.263571	-1.22995	0.218716	0.486266	0.158938	1329.59	0.27584	0.576197	0.564482	0.809393	0.122631	1566.4	0.267071	0.459173	0.64611	0.839729	0.471188	1289.82	0.210227	2.24133	0.0250049	0.0651293	-0.0304752	1013.47	0.134682	-0.226276	0.820987	0.917431	0.158371	1654.86	0.152094	1.04127	0.29775	0.479322	0.106208	1997.93	0.144493	0.735038	0.462316	0.653566	CDS			N-acetyl-gamma-glutamyl-phosphate reductase	N-acetyl-gamma-glutamyl-phosphate reductase (EC 1.2.1.38)
	CJ015_03185		0.154945	214.186	0.245559	0.630989	0.528048	0.769218	0.383061	215.806	0.277954	1.37814	0.168159	0.478098	0.605815	276.398	0.236101	2.56592	0.0102903	0.0618206	0.835783	225.732	0.198325	4.21421	2.5065e-05	0.000190567	0.433881	257.208	0.16972	2.55646	0.0105744	0.0569484	0.605611	349.829	0.181943	3.32858	0.0008729	0.00559676	0.566055	504.959	0.138137	4.09778	4.17132e-05	0.000371213	CDS			hypothetical protein	FIG00761799: membrane protein
	CJ015_03190		-0.175837	5686.33	0.294879	-0.596301	0.550974	0.781928	0.478746	6544.82	0.295245	1.62152	0.104905	0.375008	0.0449427	6802.99	0.314955	0.142695	0.886531	0.958162	0.521592	5789.18	0.241642	2.15853	0.0308865	0.0769868	0.278606	5569.87	0.164587	1.69276	0.0905016	0.262068	0.0447787	8984.95	0.170921	0.261984	0.793334	0.889716	0.511703	9902.66	0.161883	3.16094	0.00157262	0.00887363	CDS			iron-sulfur cluster insertion protein ErpA	probable iron binding protein from the HesB_IscA_SufA family
	CJ015_03195	anmK	-0.336738	354.176	0.227976	-1.47708	0.139655	0.377029	-0.922835	287.947	0.274766	-3.35862	0.000783325	0.0178168	-0.899071	349.466	0.163412	-5.50186	3.75809e-08	1.18004e-06	-0.321409	276.559	0.14362	-2.23791	0.0252269	0.065562	0.387347	337.241	0.252704	1.53281	0.125323	0.321803	0.272433	221.602	0.357189	0.762715	0.445634	0.621407	0.666298	352.514	0.257377	2.5888	0.00963104	0.0386415	CDS			anhydro-N-acetylmuramic acid kinase	Anhydro-N-acetylmuramic acid kinase (EC 2.7.1.-)
	CJ015_03200		-0.677175	3271.45	0.127765	-5.30018	1.15689e-07	3.96772e-06	-0.962897	2858.98	0.260888	-3.69085	0.000223507	0.00791658	-1.57684	3125.59	0.125787	-12.5358	4.75369e-36	2.23899e-33	0.220543	3301.76	0.0967938	2.27848	0.022698	0.0602242	0.487009	2759.04	0.120568	4.03929	5.36143e-05	0.000694275	0.206663	2095.46	0.295827	0.698596	0.484805	0.655603	0.496052	1999.89	0.136762	3.62711	0.000286615	0.0020111	CDS			peptidoglycan DD-metalloendopeptidase family protein	FIG00431779: hypothetical protein
	CJ015_03205	tyrS	0.0100093	1464.25	0.156569	0.0639293	0.949027	0.981483	0.193222	1434.11	0.11476	1.6837	0.0922394	0.347395	0.0851942	1656.11	0.106686	0.798552	0.42455	0.690958	-0.0448561	1135.4	0.0929162	-0.482759	0.629267	0.745992	-0.121442	1351	0.166349	-0.730042	0.465364	0.699032	0.0822362	1762.57	0.11137	0.738403	0.460269	0.634739	0.238707	2196.78	0.14945	1.59724	0.110212	0.24808	CDS			tyrosine--tRNA ligase	Tyrosyl-tRNA synthetase (EC 6.1.1.1)
	CJ015_03210		-0.367961	2584.25	0.27417	-1.34209	0.179566	0.437575	0.122045	2767.66	0.26824	0.454985	0.64912	0.851711	-0.397978	2862.54	0.288699	-1.37852	0.168043	0.412854	0.967294	3364.45	0.221234	4.37227	1.22959e-05	9.97929e-05	0.181745	2221.99	0.113489	1.60143	0.109281	0.293752	-0.356952	2867.2	0.145276	-2.45706	0.0140078	0.0521195	0.252999	3056.04	0.173411	1.45896	0.144576	0.301308	CDS			YbhB/YbcL family Raf kinase inhibitor-like protein	Phospholipid-binding protein
	CJ015_03215	glyA_1	-0.483485	4186.73	0.271335	-1.78188	0.0747694	0.253242	0.0279366	4449.86	0.276281	0.101117	0.919458	0.974743	-0.259978	4921.79	0.258133	-1.00715	0.313863	0.593693	0.590985	4719.43	0.227413	2.59873	0.00935683	0.0291067	0.521358	3857.66	0.148222	3.51741	0.000435786	0.00428352	0.115171	5121.4	0.169763	0.678423	0.497503	0.667819	0.182129	5431.97	0.164311	1.10844	0.267671	0.459919	CDS			serine hydroxymethyltransferase	Serine hydroxymethyltransferase (EC 2.1.2.1)
	CJ015_03220		-0.0148032	772.981	0.228352	-0.0648265	0.948312	0.981483	0.588248	876.554	0.207829	2.83044	0.00464833	0.0593936	0.322501	962.903	0.280019	1.15171	0.249439	0.522201	0.455029	731.442	0.165647	2.74698	0.00601464	0.0204306	0.229016	799.797	0.178573	1.28248	0.199675	0.434404	0.32622	1380.15	0.153502	2.12519	0.0335706	0.101308	0.672409	1668.51	0.214811	3.13024	0.00174662	0.00966619	CDS			transcriptional regulator NrdR	Ribonucleotide reductase transcriptional regulator NrdR
	CJ015_03225		-0.191825	21.5497	0.294539	-0.651273	0.51487	0.761972	-0.0386422	21.3582	0.285097	-0.13554	0.892185	0.965649	-0.167118	24.466	0.266126	-0.627968	0.530025	0.768017	0.0877885	19.2294	0.262133	0.3349	0.7377	0.828721	0.145788	21.5728	0.291566	0.500018	0.617062	0.804485	-0.415794	20.9088	0.336541	-1.23549	0.216647	0.386659	0.214333	29.5663	0.282368	0.759055	0.44782	0.641785	CDS			helix-turn-helix domain-containing protein	Transcriptional regulator, AraC family
	CJ015_03230		-0.338043	151.727	0.247565	-1.36547	0.172104	0.427033	-0.29937	141.529	0.259686	-1.15281	0.248987	0.578807	-0.488169	161.85	0.232147	-2.10284	0.0354795	0.153451	0.340862	147.182	0.202447	1.6837	0.0922389	0.1835	0.1214	127.105	0.218937	0.5545	0.579237	0.781223	0.23919	143.092	0.253504	0.943534	0.345408	0.527786	-0.189845	138.039	0.234889	-0.808231	0.418958	0.612947	CDS			isochorismatase family protein	Isochorismatase family hydrolase
	CJ015_03235	ribD	-0.0900742	562.05	0.172742	-0.521438	0.602062	0.821074	-0.161971	511.174	0.181334	-0.893216	0.371741	0.681266	-0.0364166	632.721	0.158312	-0.23003	0.818068	0.936851	-0.0913495	441.745	0.129885	-0.703309	0.481863	0.626329	-0.0805347	497.214	0.157448	-0.5115	0.609001	0.800084	-0.441616	448.79	0.148367	-2.9765	0.00291555	0.0151359	-0.279433	658.426	0.167382	-1.66943	0.0950316	0.222384	CDS			bifunctional diaminohydroxyphosphoribosylaminopyrimidine deaminase/5-amino-6-(5-phosphoribosylamino)uracil reductase RibD	Diaminohydroxyphosphoribosylaminopyrimidine deaminase (EC 3.5.4.26) / 5-amino-6-(5-phosphoribosylamino)uracil reductase (EC 1.1.1.193)
	CJ015_03240		-0.0254151	2340.11	0.403001	-0.0630647	0.949715	0.981483	0.717522	2952.69	0.389642	1.84149	0.0655494	0.286969	0.452273	3083.2	0.406461	1.11271	0.265834	0.538992	0.915694	2736.07	0.383713	2.3864	0.0170142	0.0479361	0.280044	2415.18	0.189652	1.47662	0.139777	0.34625	0.324575	5077.57	0.298281	1.08815	0.276528	0.457514	0.70095	5773.84	0.186179	3.76493	0.000166596	0.00125083	CDS			PrkA family serine protein kinase	Serine protein kinase (prkA protein), P-loop containing
	CJ015_03245		0.161459	3245.93	0.343427	0.47014	0.638255	0.839761	0.166164	3033.5	0.336357	0.49401	0.621299	0.839117	0.0474057	3468.47	0.353943	0.133936	0.893453	0.961866	0.39763	2833.86	0.287147	1.38476	0.166126	0.287458	-0.186443	3129.4	0.178039	-1.0472	0.295007	0.549932	-0.230674	3334.71	0.19975	-1.15481	0.248168	0.425375	0.261799	4570.64	0.143733	1.82143	0.0685413	0.174379	CDS			YeaH/YhbH family protein	UPF0229 protein YeaH
	CJ015_03250		-0.520535	757.092	0.387524	-1.34323	0.179196	0.437133	0.0728599	830.485	0.375618	0.193973	0.846197	0.949082	-0.0804941	944.97	0.397156	-0.202676	0.839388	0.945282	0.879497	992.243	0.35909	2.44924	NA	NA	0.0411994	547.347	0.128574	0.320433	0.74864	0.878794	-0.0485374	914.454	0.168544	-0.287981	0.773362	0.874427	0.322609	1176.36	0.177924	1.81318	0.0698036	0.177005	CDS			SpoVR family protein	FIG004684: SpoVR-like protein
	CJ015_03255		0.151677	124.23	0.251722	0.602556	0.546804	0.779027	-0.441328	98.3646	0.243588	-1.81178	0.0700195	0.296424	-0.0477355	130.731	0.214357	-0.222692	0.823775	0.939762	0.0886207	98.0989	0.225557	0.392896	0.694396	0.796044	0.0567236	130.674	0.242946	0.233482	0.815387	0.91436	0.491274	107.609	0.226551	2.16849	0.0301213	0.0932566	0.426318	178.274	0.234251	1.81992	0.0687706	0.174866	CDS			MFS transporter	putative membrane protein
	CJ015_03260		-0.247929	301.652	0.13403	-1.8498	0.0643427	0.231294	-0.280167	279.085	0.118663	-2.36104	0.0182237	0.136384	-0.354829	327.183	0.164961	-2.15099	0.031477	0.140395	0.072694	261.58	0.114253	0.636254	0.524611	0.662793	0.209575	276.044	0.152522	1.37406	0.169423	0.391531	0.369253	309.156	0.121638	3.03566	0.00240006	0.0129256	0.315658	365.894	0.166915	1.89113	0.0586066	0.155822	CDS			MmgE/PrpD family protein	MmgE/PrpD family protein
	CJ015_03265		0.72202	27.2129	0.288237	2.50495	0.0122469	0.07012	0.75867	25.1669	0.329139	2.30501	0.0211659	0.149739	1.56219	42.431	0.281279	5.55388	2.79403e-08	9.13881e-07	0.0315687	16.5792	0.300676	0.104992	0.916382	0.948114	-0.365458	32.6792	0.308836	-1.18334	0.236675	0.479591	-0.928963	28.8064	0.321027	-2.89372	0.00380704	0.0186906	-1.62691	56.0204	0.275414	-5.90715	3.48085e-09	6.39312e-08	CDS			tripartite tricarboxylate transporter substrate binding protein	Tricarboxylate transport protein TctC
	CJ015_03270		0.72335	47.7622	0.219679	3.29276	0.000992082	0.010513	1.34329	59.509	0.304243	4.41519	1.00922e-05	0.00104704	1.80378	85.294	0.262542	6.87047	6.39916e-12	3.67561e-10	1.17604	46.4543	0.18654	6.3045	2.89131e-10	5.19661e-09	-1.46517	40.6078	0.262889	-5.57333	2.49916e-08	5.78951e-07	-0.877201	80.6545	0.364321	-2.40777	0.0160503	0.0578967	-1.42599	120.055	0.265265	-5.37571	7.6283e-08	1.14923e-06	CDS			methylaspartate ammonia-lyase	putative methylaspartate ammonia-lyase
	CJ015_03275		-0.031162	139.447	0.189039	-0.164844	0.869067	0.953901	-0.457074	115.184	0.195819	-2.33417	0.019587	0.142714	-0.22884	147.169	0.205032	-1.11612	0.264372	0.536721	-0.186017	104.822	0.149031	-1.24817	0.211967	0.345376	-0.29078	119.608	0.191962	-1.51478	0.129829	0.331217	-0.0573441	100.066	0.24751	-0.231684	0.816783	0.904281	-0.404866	135.654	0.243678	-1.66148	0.096617	0.224715	CDS			GntR family transcriptional regulator	Transcriptional regulator, GntR family
	CJ015_03280		-0.227833	9265.22	0.425361	-0.535622	0.59222	0.812052	-1.01947	7179	0.355535	-2.86743	0.00413816	0.0548602	-0.885759	8755.86	0.39853	-2.22257	0.0262449	0.123121	0.504132	9944.15	0.356809	1.41289	0.157688	0.277742	0.0961581	8174.84	0.456576	0.210607	0.833194	0.924209	0.125178	4626.16	0.363519	0.344351	0.730582	0.846227	0.638542	9171.14	0.521766	1.22381	0.221024	0.403853	tRNA			tRNA-Ser	tRNA-Ser
	CJ015_03285		0.0387854	11.6636	0.308996	0.125521	0.900111	0.965542	-0.125517	9.95617	0.303827	-0.41312	0.679519	0.865486	0.180324	13.4481	0.311214	0.579421	0.562305	0.787052	0.569975	11.3569	0.307886	1.85125	0.0641331	0.139282	0.332792	14.148	0.33109	1.00514	0.314829	0.569162	0.791655	14.9192	0.332563	2.38047	0.0172907	0.0615047	0.535687	23.9317	0.358653	1.49361	0.135278	0.287919	CDS			amidohydrolase family protein	L-fuconolactone hydrolase
	CJ015_03290		0.0358734	13.2037	0.321325	0.111642	0.911107	0.969568	-0.0852577	11.6059	0.32655	-0.261086	0.794026	0.92588	0.304997	16.6115	0.363288	0.839547	0.401162	0.66994	-0.0353348	10.7819	0.309254	-0.114258	0.909033	0.944468	0.21147	12.5884	0.363487	0.58178	0.560715	0.7684	0.706549	15.2175	0.349294	2.02279	0.0430946	0.121806	-0.0653837	21.0779	0.35613	-0.183595	0.854331	0.921494	CDS			CoA transferase	FIG01198632: hypothetical protein
	CJ015_03295	bbsE	0.700777	8.83127	0.40998	1.70929	0.0873967	0.280464	0.352496	7.03016	0.41467	0.850063	0.39529	0.7022	1.0507	10.9116	0.377879	2.78051	0.00542728	0.0379265	0.326124	5.77144	0.419488	0.777435	0.436902	0.583573	0.106048	12.8265	0.350688	0.302399	0.762348	0.884663	0.430425	11.6522	0.405867	1.06051	0.288913	0.47062	-0.0828615	19.7713	0.324312	-0.255499	0.798337	0.88569	CDS			succinyl-CoA--benzylsuccinate CoA-transferase	putative subunit of succinyl-CoA:benzylsuccinate CoA-transferase
	CJ015_03300		0.609069	1.62515	0.552196	1.103	0.270029	NA	0.634869	1.90943	0.477337	1.33002	0.183511	0.499408	0.766853	2.04195	0.535467	1.43212	0.15211	0.388105	1.38925	2.10633	0.610025	2.27736	0.0227645	0.0603665	-0.143713	2.10989	0.502368	-0.286072	0.774823	NA	0.253716	3.41739	0.551631	0.459939	0.64556	0.783535	0.491	4.72225	0.488114	1.00591	0.314457	NA	CDS		d	OB-fold domain-containing protein	FIG01198151: hypothetical protein
	CJ015_03305		0.329318	6.78466	0.393868	0.836113	0.403091	0.674468	0.464657	6.59479	0.37152	1.25069	0.211047	0.534237	0.625605	8.29915	0.38456	1.62681	0.103778	0.308583	0.529911	6.01033	0.422869	1.25313	0.210157	0.343381	0.136315	7.92855	0.396791	0.343544	0.731189	0.869861	0.164864	10.2642	0.372455	0.442642	0.658025	0.792656	-0.657312	10.0811	0.389253	-1.68865	0.0912861	0.215699	CDS			thiolase family protein	putative thiolase
	CJ015_03310		0.228677	24.1093	0.276507	0.827021	0.408225	0.680196	0.199052	24.4035	0.27359	0.727557	0.466885	0.744849	0.118322	26.6529	0.278315	0.425138	0.670736	0.855216	0.200007	20.4374	0.284534	0.702927	0.482101	0.626464	-0.0454278	24.619	0.285769	-0.158967	0.873695	0.943926	-0.0871641	29.6542	0.276314	-0.315453	0.752418	0.861134	0.165772	35.6112	0.27116	0.611341	0.540974	0.717459	CDS			tripartite tricarboxylate transporter substrate binding protein	Tricarboxylate transport protein TctC
	CJ015_03315		-0.0432503	54.3246	0.191969	-0.225299	0.821747	0.935043	0.150605	55.073	0.215132	0.700056	0.483892	0.755515	-0.0878507	59.0468	0.177118	-0.496002	0.619893	0.827046	-0.449662	37.2295	0.207091	-2.17133	0.0299066	0.0749022	-0.0973728	46.9195	0.230764	-0.421959	0.673055	0.836482	-0.171303	61.1698	0.218912	-0.782521	0.433908	0.61092	0.0837051	66.9208	0.234676	0.356684	0.721329	0.83901	CDS			tripartite tricarboxylate transporter substrate binding protein	Tricarboxylate transport protein TctC
	CJ015_03320		0.404019	1259.46	0.245106	1.64834	0.099283	0.304223	0.930895	1438	0.239207	3.89159	9.95893e-05	0.00462095	0.932162	1696.59	0.244379	3.81441	0.000136508	0.00190223	-0.914839	667.059	0.195606	-4.67696	2.91164e-06	2.71002e-05	-0.543686	1192.96	0.184919	-2.94012	0.00328082	0.0229508	-0.735228	1805.35	0.142241	-5.16889	2.35495e-07	3.45742e-06	-0.704312	2263.37	0.189005	-3.72641	0.000194223	0.00144415	CDS			LysR substrate-binding domain-containing protein	LysR-family transcriptional regulator
	CJ015_03325	ureD	0.0250553	929.604	0.375591	0.0667091	0.946813	0.981483	0.665202	1110.59	0.362935	1.83284	0.0668258	0.289887	0.749131	1359.86	0.404035	1.85412	0.0637218	0.226171	-0.757047	577.06	0.320933	-2.35889	0.0183295	0.0507577	-0.381577	787.59	0.192549	-1.98171	0.0475114	0.168224	-1.15496	1175.75	0.20207	-5.71562	1.09305e-08	1.98385e-07	-0.727437	1726.31	0.16595	-4.38346	1.1681e-05	0.000122107	CDS			urease accessory protein UreD	Urease accessory protein UreD
	CJ015_03330	ureA	-0.343606	26.643	0.351907	-0.976412	0.328861	0.606382	0.307684	30.6576	0.296904	1.03631	0.300058	0.625712	0.448623	38.1005	0.270718	1.65716	0.0974874	0.297425	0.351815	26.7766	0.338244	1.04012	0.298283	0.44477	0.195413	22.2315	0.3121	0.626122	0.531235	0.749829	-0.893576	29.5363	0.332451	-2.68785	0.00719142	0.0308108	-0.767289	43.0122	0.249636	-3.07363	0.0021147	0.0112964	CDS			urease subunit gamma	Urease gamma subunit (EC 3.5.1.5)
	CJ015_03335	ureJ	0.0178002	34.6484	0.387258	0.0459646	0.963338	0.984847	0.40891	38.1143	0.286363	1.42794	0.153308	0.453089	0.634863	48.1875	0.283537	2.23908	0.0251505	0.119294	-0.449504	24.0246	0.288022	-1.56066	0.118604	0.221486	-0.316723	30.6986	0.346594	-0.913815	0.360814	0.614463	-1.2042	37.1004	0.26943	-4.46943	7.84297e-06	8.77575e-05	-1.18941	51.6434	0.297731	-3.9949	6.47207e-05	0.000546452	CDS			HupE/UreJ family protein	Nickel-binding accessory protein UreJ-HupE
	CJ015_03340	ureB	0.310645	31.2141	0.299578	1.03694	0.299764	0.576686	0.731165	33.5005	0.238283	3.06847	0.00215155	0.0359108	0.645973	38.7015	0.267652	2.41348	0.0158011	0.0850364	-0.26991	20.1855	0.281493	-0.958853	0.337633	0.48465	-0.443088	28.6037	0.302059	-1.46689	0.142406	0.350878	-1.2097	34.2237	0.338349	-3.57532	0.000349803	0.00260046	-1.24394	39.5689	0.260805	-4.76963	1.84567e-06	2.22737e-05	CDS			urease subunit beta	Urease beta subunit (EC 3.5.1.5)
	CJ015_03345	ureC	0.000885819	162.633	0.310695	0.00285108	0.997725	0.999487	0.633603	188.942	0.272603	2.32427	0.020111	0.144451	0.689737	227.651	0.270329	2.55147	0.010727	0.0636323	-1.00247	95.8534	0.225229	-4.45087	8.5522e-06	7.25468e-05	-0.606263	128.809	0.226745	-2.67376	0.00750054	0.0439796	-1.32426	190.228	0.158788	-8.33976	7.44444e-17	2.63991e-15	-1.39689	243.368	0.171569	-8.14187	3.89229e-16	1.15022e-14	CDS			urease subunit alpha	Urease alpha subunit (EC 3.5.1.5)
yes	CJ015_03350	ureE	-0.351107	98.1461	0.293507	-1.19625	0.231599	0.502154	0.262547	109.023	0.266206	0.986256	0.324008	0.645673	0.218687	127.461	0.310454	0.704411	0.481177	0.738135	-2.02979	53.3577	0.246088	-8.24823	1.60763e-16	5.42546e-15	-1.201	54.6653	0.271523	-4.42321	9.72474e-06	0.000153007	-1.58798	87.8589	0.250575	-6.33735	2.33754e-10	5.28239e-09	-1.01223	116.54	0.319707	-3.16611	0.00154492	0.00877102	CDS			urease accessory protein UreE	Urease accessory protein UreE
	CJ015_03355	ureF	-0.160724	45.8576	0.261751	-0.614035	0.539192	0.775985	0.23507	48.1766	0.219477	1.07105	0.284148	0.611379	0.341132	58.7932	0.24833	1.3737	0.169534	0.41408	-1.43232	25.5866	0.268151	-5.34148	9.21901e-08	1.13806e-06	-1.11061	29.637	0.290615	-3.8216	0.000132589	0.00154743	-1.30889	42.0619	0.249461	-5.24687	1.54704e-07	2.34601e-06	-1.0337	58.4923	0.287972	-3.58959	0.000331201	0.00228568	CDS			urease accessory protein UreF	Urease accessory protein UreF
	CJ015_03360	ureG	-0.259877	149.371	0.327748	-0.792918	0.427826	0.695218	0.527392	179.973	0.309279	1.70523	0.0881511	0.338582	0.108072	183.703	0.342893	0.315178	0.752626	0.90001	-1.62611	83.4043	0.27698	-5.87088	4.33491e-09	6.86995e-08	-0.816421	98.97	0.216826	-3.76534	0.000166326	0.00185657	-1.29779	174.78	0.172939	-7.50433	6.17454e-14	1.88507e-12	-0.922722	170.146	0.206791	-4.46209	8.11631e-06	8.76258e-05	CDS			urease accessory protein UreG	Urease accessory protein UreG
	CJ015_03365		-0.244001	14.6659	0.347885	-0.701383	0.483064	0.736931	0.397583	17.2391	0.368489	1.07895	0.280608	0.608137	0.594999	21.8291	0.374672	1.58805	0.112274	0.324027	0.683591	16.27	0.302479	2.25996	0.0238236	0.0627141	0.695643	16.0215	0.348004	1.99895	0.045614	0.163642	0.361285	25.5068	0.359162	1.00591	0.314457	0.497648	0.265282	34.7331	0.269183	0.985507	0.324375	0.521398	CDS			NAD-dependent succinate-semialdehyde dehydrogenase	putative aldehyde dehydrogenase
	CJ015_03370		0.518764	9.49189	0.332746	1.55904	0.118987	0.341967	0.154565	7.74541	0.347175	0.445208	0.65617	0.856194	0.752344	10.7147	0.345075	2.18023	0.0292403	0.133581	0.804374	8.416	0.334531	2.40448	0.0161954	0.0463178	-0.212429	11.1589	0.359865	-0.590303	0.554987	0.764424	0.0173475	9.72428	0.454192	0.0381943	0.969533	0.981671	-0.00809296	17.7143	0.359492	-0.0225122	0.982039	0.992155	CDS			Rieske 2Fe-2S domain-containing protein	Alpha-ketoglutarate-dependent taurine dioxygenase (EC 1.14.11.17)
	CJ015_03375		0.219895	2.60956	0.495409	0.443864	0.657141	0.849883	-0.100096	1.73989	0.468552	-0.21363	0.830836	NA	0.766432	3.33365	0.486507	1.57538	0.115169	0.330404	0.44495	2.18784	0.55037	0.808457	0.418828	0.566365	-0.0275392	2.78763	0.487169	-0.0565292	0.95492	NA	-0.0147153	2.01915	0.580538	-0.0253477	0.979778	NA	0.188563	7.45972	0.487974	0.386419	0.699186	0.824993	CDS			PDR/VanB family oxidoreductase	Flavodoxin reductases (ferredoxin-NADPH reductases) family 1; Vanillate O-demethylase oxidoreductase (EC 1.14.13.-)
	CJ015_03380		0.248608	5.03838	0.428209	0.580576	0.561526	0.788749	0.150376	4.83549	0.40674	0.36971	0.711599	0.882787	0.0124935	5.25532	0.474631	0.0263225	0.979	0.99078	0.725226	5.02665	0.428046	1.69427	0.0902135	0.18031	0.368406	6.09713	0.418381	0.880551	0.378561	0.628662	0.362477	6.95162	0.426584	0.84972	0.395481	0.575202	0.527014	7.63523	0.439417	1.19935	0.230392	0.417296	CDS			choline dehydrogenase	Choline dehydrogenase (EC 1.1.99.1)
	CJ015_03385		0.170434	8.07348	0.344443	0.494812	0.620733	0.830606	-0.160189	6.26784	0.375989	-0.426047	0.670073	0.859828	0.410679	9.99906	0.333616	1.231	0.218325	0.485051	0.563305	8.01515	0.317953	1.77166	0.0764505	0.159391	0.172492	10.2207	0.407768	0.423015	0.672284	0.836048	0.973617	10.896	0.39217	2.48264	0.0130414	0.0491986	0.0745286	16.138	0.346018	0.215389	0.829464	0.904695	CDS			sulfatase-like hydrolase/transferase	Choline-sulfatase (EC 3.1.6.6)
	CJ015_03390		-0.386917	4.33507	0.434244	-0.891013	0.372922	0.645974	-0.152912	4.64793	0.427291	-0.357864	0.720445	0.887181	0.156401	5.74258	0.407539	0.383771	0.701148	0.873422	-0.123358	3.72775	0.453116	-0.272243	0.785435	0.865418	0.435359	3.85985	0.457973	0.950621	0.341797	0.596165	0.0616946	5.20177	0.598325	0.103112	0.917874	0.955222	-0.524331	5.83668	0.457807	-1.14531	0.25208	0.442195	CDS			SLAC1 anion channel family protein	putative inner membrane transport protein
	CJ015_03395		-0.147011	2025.12	0.225888	-0.650812	0.515168	0.761972	0.118535	2038.31	0.231304	0.512464	0.608326	0.832882	-0.206685	2215.74	0.245705	-0.84119	0.400242	0.669558	-0.106916	1608.76	0.174645	-0.612189	0.540413	0.674886	-0.126667	1739.98	0.13942	-0.908534	0.363596	0.61704	-0.342691	2117.9	0.175873	-1.94851	0.051354	0.139015	-0.0171617	2366.06	0.165875	-0.103462	0.917597	0.961172	CDS			GntR family transcriptional regulator	Transcriptional regulator, GntR family
	CJ015_03400		1.70039	2.64012	0.509927	3.33457	0.000854302	0.00932882	1.31678	2.00676	0.458537	2.8717	0.00408275	0.0542807	1.51724	2.5838	0.516372	2.93828	0.00330043	0.0258653	0.478561	0.998106	0.694513	0.689059	0.490786	0.634061	0.232142	5.80706	0.427632	0.542856	0.587229	0.785806	-0.572472	3.09924	0.583114	-0.981749	0.326224	NA	-0.800139	4.1965	0.521397	-1.53461	0.124881	NA	CDS			tripartite tricarboxylate transporter substrate binding protein	Tricarboxylate transport protein TctC
	CJ015_03405		0.876111	13.5327	0.40264	2.17592	0.0295614	0.133923	0.479453	11.0382	0.421546	1.13737	0.255384	0.582588	1.08164	16.992	0.439349	2.46191	0.0138199	0.0769794	0.112684	7.90046	0.436766	0.257996	0.79641	0.873281	0.567097	25.6324	0.367945	1.54126	0.123254	0.319182	-0.655634	11.6303	0.44035	-1.48889	0.136515	0.280953	-1.23873	21.9348	0.366744	-3.37764	0.000731096	0.00453614	CDS			ABC transporter substrate-binding protein	ABC transporter substrate-binding protein
	CJ015_03410		1.08303	10.5634	0.373346	2.90087	0.00372133	0.0290553	0.603937	8.166	0.378264	1.5966	0.110354	0.386448	1.03878	11.5339	0.401454	2.58755	0.00966609	0.0590497	0.148136	5.90943	0.514679	0.287821	0.773484	0.857557	0.380662	16.5159	0.332384	1.14525	0.252106	0.498374	-0.0072312	10.9629	0.383107	-0.0188752	0.984941	0.992099	-0.604506	14.8579	0.355091	-1.7024	0.0886808	0.21113	CDS			GntR family transcriptional regulator	Transcriptional regulator, GntR family
	CJ015_03415		1.62485	14.0451	0.401981	4.04212	5.29711e-05	0.000973238	0.921851	8.71604	0.408095	2.25891	0.023889	0.15921	1.32282	12.3221	0.430021	3.07618	0.00209674	0.0182545	0.397471	5.63844	0.437046	0.909448	0.363114	0.510908	0.185166	27.6439	0.407592	0.454292	0.649618	0.825038	-0.54695	12.0485	0.377782	-1.44779	0.147675	0.298065	-0.91412	18.5941	0.352467	-2.59349	0.00950078	0.038252	CDS			ABC transporter permease	ABC transporter permease protein with unknown substrate
	CJ015_03420		1.55581	18.9918	0.310164	5.01609	5.27333e-07	1.60628e-05	1.24425	15.4721	0.349008	3.56511	0.000363697	0.0113326	1.97018	25.1663	0.332686	5.92205	3.17946e-09	1.19802e-07	0.497045	9.28619	0.330278	1.50493	0.132342	0.241375	-0.501121	27.8746	0.283013	-1.77067	0.0766162	0.233969	-1.08284	20.3182	0.361428	-2.99601	0.00273537	0.014395	-1.2334	40.909	0.35564	-3.46811	0.000524129	0.00336992	CDS			ABC transporter substrate-binding protein	putative transport system periplasmic protein
	CJ015_03425		1.61973	23.4257	0.363172	4.45997	8.19702e-06	0.000191678	1.47076	22.6653	0.398967	3.68642	0.000227435	0.00799467	2.15709	34.7577	0.359851	5.9944	2.04238e-09	8.15222e-08	0.988875	13.9027	0.340468	2.90446	0.00367886	0.0134614	-0.546752	31.7372	0.303366	-1.80229	0.0715002	0.223469	0.0845432	44.9173	0.344111	0.245686	0.805925	0.897419	-0.740879	63.0852	0.32402	-2.28652	0.0222238	0.0751662	CDS			ABC transporter ATP-binding protein	ABC transporter ATP-binding protein
	CJ015_03430		0.0350539	2.11427	0.562065	0.0623663	0.950271	0.981483	-0.0925243	1.78262	0.465748	-0.198657	0.842531	0.946772	0.393179	2.94626	0.582257	0.675268	0.499506	0.750214	2.03842	4.37009	0.551072	3.69901	0.000216442	0.00124275	0.189659	1.66367	0.500649	0.378827	0.704816	NA	0.363379	1.83708	0.585823	0.620288	0.535068	NA	-0.0734609	3.38249	0.523937	-0.140209	0.888495	NA	CDS		d	enoyl-CoA hydratase-related protein	Methylmalonyl-CoA decarboxylase (EC 4.1.1.41)
	CJ015_03435		-0.821741	4.54041	0.456268	-1.801	0.0717023	0.247378	-0.0328484	4.55716	0.41187	-0.0797542	0.936433	0.98171	-0.505135	5.36574	0.440287	-1.14729	0.251263	0.524347	1.75309	9.30953	0.393201	4.45851	8.25315e-06	7.01368e-05	0.569094	3.23384	0.472348	1.20482	0.228274	0.470966	0.164185	4.21886	0.476506	0.34456	0.730425	0.846227	-0.184239	4.14756	0.499039	-0.369187	0.711989	NA	CDS		d	tripartite tricarboxylate transporter substrate binding protein	Tricarboxylate transport protein TctC
	CJ015_03440		-0.819562	4.77482	0.551297	-1.48661	0.137118	0.373226	-0.480098	4.49892	0.478393	-1.00356	0.315589	0.639446	-0.421122	6.08862	0.550776	-0.764598	0.444511	0.70899	2.67805	18.5089	0.48229	5.55279	2.81153e-08	3.87908e-07	0.671003	3.35054	0.497899	1.34767	0.177764	0.405289	0.128025	2.36317	0.597486	0.214272	0.830335	NA	-0.259881	4.2462	0.516638	-0.503023	0.614948	NA	CDS		d	NADPH:quinone oxidoreductase family protein	Quinone oxidoreductase (EC 1.6.5.5)
	CJ015_03445		-0.826143	13.8962	0.524199	-1.57601	0.115024	0.332434	-0.621229	12.7439	0.475966	-1.3052	0.191826	0.508613	-0.661808	15.9667	0.549099	-1.20526	0.228103	0.4966	2.76883	64.64	0.549142	5.0421	NA	NA	0.728623	9.93346	0.381243	1.91118	0.0559816	0.188928	0.906734	10.5812	0.372043	2.43717	0.0148026	0.0542447	0.33727	12.3514	0.377849	0.892605	0.372069	0.567396	CDS		d	CoA transferase	L-carnitine dehydratase/bile acid-inducible protein F
	CJ015_03450		-0.277327	391.47	0.213084	-1.30149	0.193089	0.45566	-0.598863	338.982	0.171484	-3.49224	0.000478992	0.0128051	-0.70946	393.295	0.22666	-3.13006	0.00174771	0.0156496	-0.0668955	324.091	0.146811	-0.455656	0.648637	0.762007	0.100433	339.893	0.181621	0.552982	0.580276	0.781223	-0.0362366	277.725	0.19488	-0.185943	0.85249	0.921881	-0.259774	298.696	0.205921	-1.26153	0.207119	0.386405	CDS			TetR/AcrR family transcriptional regulator	regulatory protein TetR
	CJ015_03455	nudC	-0.333775	177.273	0.135664	-2.46031	0.0138817	0.0774365	-0.460642	156.996	0.145432	-3.16741	0.00153802	0.0282072	-0.469033	189.766	0.122058	-3.84271	0.000121684	0.00173152	-0.214621	143.722	0.137779	-1.55772	0.119299	0.222341	-0.13647	139.007	0.165536	-0.824412	0.409705	0.654677	0.195093	147.281	0.195732	0.996731	0.318895	0.501668	0.131639	187.363	0.173903	0.756967	0.44907	0.642653	CDS			NAD(+) diphosphatase	NADH pyrophosphatase (EC 3.6.1.22)
	CJ015_03460		-0.648259	2.65406	0.531634	-1.21937	0.222704	0.490076	0.325292	2.9799	0.426816	0.762137	0.445978	0.733074	0.351912	3.57241	0.464979	0.756834	0.449149	0.712527	-1.55726	1.37264	0.711321	-2.18925	0.0285788	0.0722347	-0.191757	1.49703	0.495413	-0.387066	0.698707	NA	-1.07257	2.49804	0.564201	-1.90105	0.0572955	NA	-0.733153	3.24433	0.526878	-1.39151	0.164072	NA	CDS			PDR/VanB family oxidoreductase	Flavodoxin reductases (ferredoxin-NADPH reductases) family 1; Vanillate O-demethylase oxidoreductase (EC 1.14.13.-)
	CJ015_03465		-0.501608	1.87134	0.519761	-0.965074	0.334508	0.612647	0.8315	3.17024	0.428885	1.93875	0.0525323	0.253308	0.369226	3.09616	0.475956	0.775757	0.437892	0.703386	-1.41124	1.19615	0.719775	-1.96067	0.049917	0.113505	0.0866707	1.29791	0.500582	0.17314	0.862542	NA	-0.698106	4.05269	0.530635	-1.31561	0.188306	0.352831	-0.0501449	4.42974	0.497026	-0.10089	0.919638	NA	CDS		a	amidase	putative amidase
	CJ015_03470		-0.563328	3.40375	0.546822	-1.03019	0.302923	0.578841	-0.821862	3.45203	0.449531	-1.82827	0.0675097	0.291032	-0.50628	4.0565	0.498522	-1.01556	0.309838	0.589631	-0.976813	2.54855	0.588678	-1.65933	0.0970486	0.190483	-0.380658	1.3896	0.498813	-0.763127	0.445388	NA	-0.440665	2.02203	0.58545	-0.752694	0.451634	NA	0.0674266	3.17012	0.539984	0.124868	0.900628	NA	CDS			zinc-binding dehydrogenase	putative zinc-binding dehydrogenases
	CJ015_03475		1.59367	98.3324	0.360945	4.41528	1.00881e-05	0.000230088	-0.287728	42.2104	0.361392	-0.796165	0.425936	0.720241	0.115383	59.0119	0.412965	0.279402	0.779936	0.916693	-1.66518	25.5434	0.387351	-4.2989	1.71647e-05	0.000135327	-0.740396	129.561	0.229905	-3.22044	0.00127992	0.0102261	0.929766	59.1827	0.271642	3.42277	0.000619873	0.00422724	-0.0729103	71.3511	0.321304	-0.22692	0.820486	0.898655	CDS			LysR family transcriptional regulator	LysR-family transcriptional regulator
	CJ015_03480		-0.186142	18.074	0.370868	-0.50191	0.615731	0.828249	0.0531655	19.0705	0.376364	0.141261	0.887664	0.964263	-0.163485	20.5383	0.338007	-0.483673	0.628618	0.829816	-0.976588	11.5968	0.395453	-2.46954	0.0135286	0.0399889	-0.146773	12.8359	0.335592	-0.437354	0.661855	0.83115	-0.610006	16.321	0.358106	-1.70343	0.0884884	0.205507	-0.295249	18.8061	0.318232	-0.927777	0.353523	0.548735	CDS			ABC transporter substrate-binding protein	Leucine-, isoleucine-, valine-, threonine-, and alanine-binding protein
	CJ015_03485		-0.76769	5.3115	0.454577	-1.6888	0.091258	0.288178	-0.167783	5.8627	0.357567	-0.469235	0.638902	0.846518	-0.0634657	7.65483	0.426877	-0.148674	0.881811	0.957871	-0.962119	4.0805	0.452486	-2.1263	0.0334787	0.0826571	-0.592222	2.2524	0.500259	-1.18383	0.23648	NA	-0.633331	4.81358	0.522815	-1.21139	0.225747	0.396816	-0.498474	7.24479	0.487683	-1.02213	0.30672	0.502715	CDS			DUF1116 domain-containing protein	FIG074102: hypothetical protein
	CJ015_03490		-0.126443	9.43528	0.375416	-0.336807	0.736263	0.891448	0.203761	9.52019	0.31959	0.63757	0.523754	0.783436	-0.0593174	10.8192	0.349037	-0.169946	0.865053	0.952185	-0.572392	6.50458	0.370056	-1.54677	0.121919	0.226503	-0.426849	6.93209	0.431787	-0.988563	0.322877	0.576254	-0.439287	9.56866	0.387744	-1.13293	0.257243	0.433787	-0.297876	10.5109	0.411801	-0.72335	0.469465	0.659056	CDS			ATP-binding cassette domain-containing protein	Branched-chain amino acid transport ATP-binding protein LivF (TC 3.A.1.4.1)
	CJ015_03495		0.36698	2.76133	0.509823	0.71982	0.471636	0.729222	0.244536	2.24452	0.47434	0.515529	0.606184	0.832404	0.480163	3.2577	0.513231	0.935569	0.349495	0.625189	-0.673595	1.46132	0.734956	-0.916511	0.359399	0.507683	-0.499689	2.99517	0.484966	-1.03036	0.302842	0.557414	-0.439995	2.50354	0.561524	-0.783572	0.433291	NA	0.0229624	4.95839	0.511163	0.0449219	0.96417	0.984239	CDS			branched-chain amino acid ABC transporter permease	Branched-chain amino acid transport system permease protein LivM (TC 3.A.1.4.1)
	CJ015_03500		-1.33146	53.5655	0.369483	-3.60358	0.000313865	0.00421217	-0.213306	62.6017	0.332231	-0.64204	0.520847	0.782477	-0.462997	72.465	0.466495	-0.992502	0.320953	0.599682	-1.39665	39.2647	0.332002	-4.20676	2.59056e-05	0.000195326	-0.495256	19.9251	0.312901	-1.58279	0.113469	0.301668	-1.27123	42.0227	0.269312	-4.72029	2.35512e-06	2.88753e-05	-0.180061	60.6602	0.416299	-0.432527	0.665358	0.804221	CDS			branched-chain amino acid ABC transporter permease	High-affinity branched-chain amino acid transport system permease protein LivH (TC 3.A.1.4.1)
	CJ015_03505		0.261433	5.73481	0.403507	0.647901	0.517049	0.762743	0.838254	6.84513	0.365853	2.29124	0.0219498	0.152466	0.46577	7.67592	0.375158	1.24153	0.214411	0.478613	0.447312	5.35149	0.403365	1.10895	0.267451	0.410541	-0.387051	4.79332	0.449683	-0.86072	0.389392	0.636707	0.112647	10.8968	0.373669	0.301461	0.763063	0.867716	-0.309312	10.1526	0.433805	-0.713021	0.475833	0.664649	CDS			hypothetical protein	ortholog of Bordetella pertussis (BX470248) BP3721 no significant database matches
	CJ015_03510	pobA	-0.513469	35.2242	0.215681	-2.38069	0.0172804	0.0916203	0.00755462	38.3268	0.260484	0.0290023	0.976863	0.992043	-0.361446	40.5078	0.215611	-1.67638	0.0936637	0.289973	0.121407	33.1589	0.192154	0.63182	0.527505	0.664659	-0.0465835	26.9248	0.29145	-0.159834	0.873012	0.943631	0.0431932	44.6595	0.322295	0.134018	0.893389	0.941696	0.0679723	43.1049	0.247779	0.274327	0.783833	0.877909	CDS			aromatic ring-hydroxylating dioxygenase subunit alpha	iron-sulphur protein
	CJ015_03515		-2.20318	511.328	0.25174	-8.75182	2.09945e-18	2.62715e-16	-0.369138	642.667	0.459065	-0.804107	0.421335	0.716115	-2.47675	555.734	0.233016	-10.6291	2.18176e-26	4.89337e-24	1.07133	929.787	0.185548	5.77387	7.74724e-09	1.16482e-07	1.68812	325.701	0.26568	6.35396	2.09836e-10	5.85991e-09	-1.41109	363.847	0.610101	-2.31287	0.0207297	0.070371	-0.136611	156.852	0.251109	-0.544031	0.58642	0.749165	CDS			hypothetical protein	ortholog of Bordetella pertussis (BX470248) BP3723 no significant database matches
	CJ015_03520		-0.181249	389.168	0.117335	-1.54471	0.122417	0.34858	-0.266477	354.677	0.192455	-1.38462	0.166169	0.476234	-0.371116	410.947	0.115128	-3.22351	0.00126629	0.0120489	-0.192148	303.157	0.0878161	-2.18807	0.0286642	0.0724091	-0.029225	337.655	0.136813	-0.213612	0.830849	0.923059	-0.209657	323.815	0.206396	-1.0158	0.309724	0.492865	-0.113807	391.905	0.162462	-0.700516	0.483605	0.670619	CDS			hypothetical protein	Predicted NAD regulator in Alphaproteobacteria
	CJ015_03525	nadC	-0.345145	28688.9	0.172031	-2.00629	0.0448253	0.180314	0.228173	31239.5	0.15436	1.47819	0.139358	0.432885	-0.254765	32981	0.371069	-0.68657	0.492354	0.744458	0.0503923	25280.2	0.0995095	0.506407	0.612571	0.735305	-0.239503	21595.1	0.173911	-1.37716	0.168462	0.389864	-0.0639208	37047.7	0.190901	-0.334837	0.737748	0.850042	0.500616	41909.9	0.36529	1.37046	0.170543	0.337861	CDS			carboxylating nicotinate-nucleotide diphosphorylase	Quinolinate phosphoribosyltransferase [decarboxylating] (EC 2.4.2.19)
	CJ015_03530		-0.406393	9622.32	0.212625	-1.91131	0.0559645	0.209712	-0.0126107	9968.52	0.166332	-0.0758165	0.939565	0.981972	-0.274736	11031.4	0.415978	-0.660458	0.50896	0.755952	-0.0525245	8293.07	0.144881	-0.362535	0.716952	0.812176	-0.0993066	7342.64	0.232888	-0.426414	0.669806	0.835098	0.265056	12061.9	0.24472	1.0831	0.278765	0.460282	0.574431	15027.2	0.506906	1.13321	0.257126	0.44764	CDS			tripartite tricarboxylate transporter substrate binding protein	Tricarboxylate transport protein TctC
	CJ015_03535		-0.958488	1998.27	0.527618	-1.81663	0.0692733	0.241336	0.237848	2752.03	0.470421	0.505606	0.613133	0.835763	0.24025	3292.2	0.543385	0.442137	0.65839	0.846749	0.413421	2528.42	0.59657	0.692996	NA	NA	0.279904	1000.63	0.207083	1.35165	0.176487	0.403373	-0.0215837	3403.42	0.250513	-0.0861581	0.931341	0.962207	0.164367	4635.42	0.354304	0.463916	0.642708	0.787163	CDS			tellurite resistance TerB family protein	putative membrane protein
	CJ015_03540		-0.652096	342.708	0.273995	-2.37995	0.0173148	0.0916203	-0.00416663	373.148	0.283096	-0.0147181	0.988257	0.995336	-0.295199	414.152	0.241434	-1.22269	0.221447	0.489724	-0.471843	273.757	0.218637	-2.15811	0.0309194	0.0769868	0.120778	239.402	0.152453	0.792228	0.428228	0.670788	-0.146393	373.327	0.193995	-0.754623	0.450475	0.625597	-0.0902704	395.568	0.163177	-0.553207	0.580122	0.745226	CDS			OsmC family protein	FIG00432792: hypothetical protein
	CJ015_03545	fabI_1	0.138024	520.507	0.148906	0.926921	0.353967	0.630092	0.0320723	468.778	0.151244	0.212057	0.832063	0.942678	0.0390132	559.841	0.16653	0.23427	0.814775	0.935313	-0.0159196	392.81	0.125858	-0.126488	0.899346	0.940653	-0.172738	499.909	0.1228	-1.40667	0.159526	0.376096	-0.406631	460.14	0.147848	-2.75034	0.00595333	0.0266455	-0.450963	579.219	0.1664	-2.71011	0.00672609	0.028844	CDS			enoyl-ACP reductase FabI	Enoyl-[acyl-carrier-protein] reductase [NADH] (EC 1.3.1.9)
	CJ015_03550		-0.220611	942.675	0.268441	-0.821824	0.411177	0.68147	-0.56133	813.902	0.341058	-1.64585	0.0997952	0.364319	-1.06774	871.607	0.258095	-4.13701	3.51865e-05	0.000598298	0.0449145	803.36	0.179931	0.249621	0.80288	0.876826	0.0920811	831.783	0.196904	0.467644	0.640039	0.819464	-0.541955	564.001	0.399809	-1.35553	0.175247	0.335224	-0.124205	565.748	0.198911	-0.624429	0.532346	0.711071	CDS			transglycosylase SLT domain-containing protein	Membrane-bound lytic murein transglycosylase D precursor (EC 3.2.1.-)
	CJ015_03555	gloB	-0.737569	727.55	0.256747	-2.87275	0.00406922	0.0311928	-0.869191	663.361	0.244299	-3.5579	0.000373829	0.0114116	-1.13602	751.886	0.211069	-5.38221	7.35763e-08	2.1659e-06	0.561102	857.388	0.159866	3.50983	0.000448389	0.00230635	0.101049	495.644	0.22276	0.453622	0.650101	0.825038	-0.520813	399.055	0.271478	-1.91844	0.0550559	0.145699	-0.0155633	490.339	0.178629	-0.0871263	0.930571	0.968382	CDS			hydroxyacylglutathione hydrolase	Hydroxyacylglutathione hydrolase (EC 3.1.2.6)
	CJ015_03560		0.0686311	121.171	0.17497	0.392245	0.694877	0.869052	-0.175537	104.533	0.1606	-1.09301	0.274391	0.601688	-0.0343998	130.75	0.143059	-0.240459	0.809974	0.932302	0.109083	98.632	0.151266	0.721135	0.470827	0.616164	0.011075	121.391	0.17569	0.063037	0.949737	0.978477	0.290288	120.842	0.18723	1.55044	0.121036	0.257489	0.292969	170.231	0.202878	1.44406	0.148721	0.30662	CDS			methyltransferase domain-containing protein	FIG005121: SAM-dependent methyltransferase (EC 2.1.1.-)
	CJ015_03565	rnhA	0.427462	81.7466	0.167396	2.55359	0.0106619	0.0637002	-0.0478554	64.9624	0.177909	-0.268989	0.787938	0.921684	0.270278	84.8506	0.23954	1.12832	0.259184	0.531588	0.428376	65.1026	0.136024	3.14927	0.00163677	0.00684934	0.232582	101.537	0.183742	1.26581	0.205582	0.442041	0.453835	84.9806	0.204752	2.21651	0.0266568	0.0852204	0.213317	120.916	0.250175	0.852671	0.393842	0.590634	CDS			ribonuclease HI	Ribonuclease HI (EC 3.1.26.4)
	CJ015_03570		0.828714	295.372	0.262412	3.15806	0.00158823	0.0152562	-0.411104	184.561	0.255758	-1.6074	0.107967	0.380813	0.282021	272.273	0.260676	1.08188	0.279305	0.556589	-0.860845	135.69	0.209173	-4.11546	3.86404e-05	0.000277583	-0.326432	345.66	0.232134	-1.40622	0.159657	0.376096	0.731032	227.489	0.28922	2.52759	0.0114847	0.0443792	0.24838	395.452	0.226847	1.09492	0.273552	0.466497	CDS			efflux RND transporter periplasmic adaptor subunit	Probable RND efflux membrane fusion protein
	CJ015_03575		0.82744	823.946	0.250196	3.30717	0.000942448	0.0101478	-0.096474	559.387	0.2273	-0.424435	0.671249	0.860623	0.349356	782.346	0.323314	1.08055	0.279899	0.556959	-0.73721	391.322	0.199157	-3.70165	0.000214204	0.00123444	0.0180073	1078.94	0.159088	0.113191	0.909879	0.959954	0.773259	792.54	0.115827	6.67598	2.45582e-11	6.36031e-10	0.27735	1158.73	0.246644	1.12449	0.260803	0.452497	CDS			efflux RND transporter permease subunit	RND multidrug efflux transporter; Acriflavin resistance protein
	CJ015_03580	dnaQ	-0.0247171	620.34	0.156186	-0.158255	0.874256	0.95625	-0.22675	547.376	0.132748	-1.70813	0.087613	0.338111	-0.234966	650.061	0.161187	-1.45772	0.144917	0.376897	-0.0830615	479.45	0.115582	-0.718634	0.472366	0.617062	0.0807068	600.302	0.13473	0.599028	0.549154	0.760527	0.385936	630.45	0.134534	2.86868	0.00412185	0.0199388	0.0900641	707.567	0.14811	0.60809	0.543128	0.719075	CDS			DNA polymerase III subunit epsilon	DNA polymerase III epsilon subunit (EC 2.7.7.7)
	CJ015_03585		-0.977927	2058.54	0.417686	-2.3413	0.0192169	0.0984229	-0.999101	1914.02	0.360668	-2.77014	0.00560324	0.0666642	-1.34892	2188.25	0.327243	-4.12206	3.75497e-05	0.000633904	0.286422	2499.52	0.342403	0.836506	0.40287	0.55082	0.395963	1453.8	0.48687	0.813282	0.416056	0.660475	-0.473492	1011.8	0.451363	-1.04903	0.294165	0.475708	0.205948	1499.62	0.571362	0.360451	0.71851	0.837502	tRNA			tRNA-Val	tRNA-Val
	CJ015_03590		0.213189	993.725	0.152492	1.39803	0.162103	0.413975	0.206766	922.231	0.173058	1.19478	0.232173	0.559112	0.205068	1098.65	0.14379	1.42616	0.153821	0.391078	0.0236129	745.1	0.131771	0.179197	0.857783	0.913891	0.470137	1244	0.132455	3.5494	0.000386116	0.00386116	-0.00821859	1108.53	0.204263	-0.0402353	0.967906	0.981025	0.217036	1523.66	0.200834	1.08067	0.279843	0.473249	CDS			hypothetical protein	hypothetical protein
	CJ015_03595	atoE	0.76213	719.521	0.196434	3.87982	0.000104532	0.00171018	-0.307806	475.346	0.198222	-1.55284	0.120462	0.403279	0.165563	652.064	0.250277	0.661517	0.508281	0.755921	-0.588953	365.536	0.167409	-3.51805	0.000434737	0.00224351	-0.252457	843.782	0.153525	-1.64441	0.100092	0.277695	0.0177464	453.333	0.126649	0.140122	0.888563	0.939944	-0.449003	703.454	0.196567	-2.28423	0.0223582	0.0755101	CDS			short-chain fatty acid transporter	Short chain fatty acids transporter
	CJ015_03600		-0.32879	292.395	0.19818	-1.65905	0.0971063	0.299535	0.0568893	301.853	0.21915	0.259591	0.795179	0.92588	-0.253165	330.658	0.221057	-1.14525	0.252107	0.524363	0.560471	315.028	0.148786	3.76696	0.000165248	0.000988749	0.145597	255.573	0.14306	1.01773	0.308806	0.563929	0.174665	366.461	0.166218	1.05082	0.293342	0.475053	0.542449	426.136	0.180682	3.00223	0.00268005	0.0138045	CDS			TAXI family TRAP transporter solute-binding subunit	TRAP transporter solute receptor, TAXI family precursor
	CJ015_03605	gltS	-0.386075	465.328	0.135004	-2.85973	0.00424006	0.0322886	0.0490157	488.711	0.213582	0.229493	0.818485	0.936796	-0.41844	512.198	0.147127	-2.84408	0.00445404	0.0325249	0.576112	507.834	0.0919563	6.26507	3.72658e-10	6.62173e-09	0.378113	432.637	0.169359	2.23261	0.0255744	0.109571	0.16116	587.857	0.250659	0.642945	0.52026	0.685257	0.66828	646.961	0.164078	4.07294	4.64224e-05	0.000406858	CDS			sodium/glutamate symporter	Sodium/glutamate symporter
	CJ015_03610		-0.235279	186.38	0.152849	-1.53929	0.123733	0.351033	-0.344911	167.605	0.152291	-2.26482	0.023524	0.158353	-0.535139	190.427	0.176928	-3.02462	0.00248945	0.020938	-0.253065	143.791	0.1464	-1.72859	0.083883	0.171088	-0.124242	156.033	0.16217	-0.766122	0.443604	0.682354	-0.00523811	159.725	0.185834	-0.028187	0.977513	0.987092	-0.157559	164.342	0.199953	-0.78798	0.430708	0.624785	CDS			GNAT family N-acetyltransferase	FIG01201438: hypothetical protein
	CJ015_03615		-1.29607	97.8275	0.4975	-2.60517	0.00918288	0.0569166	-0.684961	98.2354	0.456959	-1.49896	0.133885	0.425207	-0.99751	113.854	0.512214	-1.94745	0.0514809	0.197294	2.85449	480.166	0.489425	5.83234	NA	NA	4.41391	477.949	0.277634	15.8983	6.50735e-57	6.97648e-55	4.12928	582.81	0.235317	17.5477	6.18976e-69	7.50915e-67	3.92901	520.44	0.184199	21.3302	5.95549e-101	1.14395e-98	CDS			glycosyltransferase family 2 protein	Polymyxin resistance protein ArnC, glycosyl transferase (EC 2.4.-.-)
	CJ015_03620		-0.900287	89.8058	0.429507	-2.09609	0.0360738	0.154911	-0.563047	87.1934	0.424445	-1.32655	0.184658	0.501353	-0.697292	103.241	0.461588	-1.51064	0.130881	0.35597	3.18103	477.332	0.405415	7.84634	4.28361e-15	1.2481e-13	4.38534	623.991	0.261107	16.7952	2.64661e-63	2.97583e-61	4.14056	612.093	0.203689	20.3278	7.29548e-92	1.52874e-89	4.15591	721.031	0.165334	25.1364	1.99051e-139	8.34206e-137	CDS		c	glycosyltransferase family 39 protein	Polymyxin resistance protein ArnT, undecaprenyl phosphate-alpha-L-Ara4N transferase; Melittin resistance protein PqaB
	CJ015_03625		-0.254474	78.3473	0.214097	-1.1886	0.234598	0.505675	-0.732996	63.9645	0.262754	-2.78967	0.00527624	0.0643195	-0.529684	81.8885	0.257155	-2.05978	0.0394194	0.16416	0.299494	74.6366	0.180728	1.65715	0.0974889	0.191028	0.198613	71.9884	0.185532	1.07051	0.284392	0.53868	0.576303	61.06	0.263277	2.18896	0.0285995	0.0901188	0.0975457	79.5702	0.237394	0.410902	0.681144	0.814124	CDS			GtrA family protein	putative bactoprenol-linked glucose translocase
	CJ015_03630		-1.01518	98.3715	0.468141	-2.16853	0.0301184	0.135803	-0.629046	96.2193	0.438918	-1.43317	0.151808	0.450953	-0.759715	114.248	0.489268	-1.55276	0.120481	0.336976	2.65391	404.102	0.475825	5.5775	2.43999e-08	3.3925e-07	4.30188	522.147	0.226222	19.0162	1.2534e-80	2.14006e-78	3.76992	467.687	0.16169	23.3158	3.06622e-120	7.85294e-118	3.60431	512.858	0.162365	22.1989	3.52209e-109	8.5457e-107	CDS			ChbG/HpnK family deacetylase	cellobiose phosphotransferase system celC
	CJ015_03635		-0.147095	138.835	0.20235	-0.726936	0.467265	0.727261	-0.241831	124.341	0.224986	-1.07487	0.282433	0.609624	-0.137504	152.733	0.181166	-0.758996	0.447855	0.711946	0.24063	122.578	0.154276	1.55974	0.118821	0.221714	0.579511	154.667	0.190204	3.04679	0.00231302	0.0167394	0.546836	148.327	0.20306	2.69297	0.00708176	0.0304258	0.280033	184.772	0.167927	1.66759	0.0953974	0.222871	CDS			multidrug/biocide efflux PACE transporter	putative membrane protein
	CJ015_03640		-0.171611	194.842	0.421933	-0.406726	0.684209	0.864207	0.191111	203.981	0.388747	0.491606	0.622998	0.839117	0.0596777	231.679	0.417057	0.143092	0.886217	0.958162	1.2234	279.05	0.353272	3.46306	0.000534067	0.00264273	0.526093	213.034	0.255344	2.06033	0.0393668	0.148999	0.596292	316.845	0.18235	3.27003	0.00107534	0.00662745	0.974325	418.789	0.191225	5.09518	3.4841e-07	4.72402e-06	CDS		d	alpha/beta fold hydrolase	putative exported protein
	CJ015_03645		-0.302348	67.5537	0.299929	-1.00806	0.313423	0.590167	-0.426974	59.9737	0.346347	-1.23279	0.217653	0.54568	-0.790338	66.8774	0.290125	-2.72413	0.00644707	0.0435039	1.30435	105.186	0.224824	5.80165	6.56646e-09	1.01998e-07	0.763285	78.6956	0.218911	3.48673	0.000488959	0.00468628	0.492204	65.7737	0.249525	1.97256	0.0485454	0.132737	1.09333	87.1795	0.215313	5.07787	3.81687e-07	5.14248e-06	CDS			LysE family translocator	Transporter, LysE family
	CJ015_03650		0.066686	41.1567	0.296558	0.224866	0.822083	0.935196	0.310883	40.8258	0.268066	1.15972	0.246161	0.576384	0.317177	48.6592	0.27417	1.15686	0.24733	0.521218	0.676721	41.5781	0.236479	2.86165	0.00421439	0.0149431	0.84611	57.9183	0.253861	3.33297	0.000859238	0.00732179	0.605459	66.6226	0.208231	2.90764	0.00364169	0.0180907	0.737557	87.6837	0.256732	2.87286	0.00406769	0.0192922	CDS			DMT family transporter	Permease of the drug/metabolite transporter (DMT) superfamily
	CJ015_03655		0.145097	710.931	0.407653	0.355932	0.721891	0.883754	0.600223	813.458	0.392276	1.5301	0.125991	0.413171	0.546987	916.125	0.403227	1.35653	0.174932	0.422096	0.81759	751.833	0.353994	2.30962	0.0209094	0.0561134	0.414907	859.042	0.220273	1.8836	0.0596189	0.197161	0.483497	1423.5	0.212591	2.2743	0.0229477	0.0763268	0.755041	1832.17	0.153102	4.93162	8.1549e-07	1.04139e-05	CDS			PLP-dependent aminotransferase family protein	Transcriptional regulator, GntR family domain / Aspartate aminotransferase (EC 2.6.1.1)
	CJ015_03660		-0.114721	736.444	0.233371	-0.491579	0.623017	0.831527	0.165043	743.709	0.235553	0.700661	0.483515	0.755515	-0.0266886	839.675	0.245264	-0.108816	0.913349	0.968903	0.221806	652.895	0.182017	1.2186	0.222996	0.359475	-0.298495	607.107	0.12111	-2.46465	0.0137147	0.069478	0.0764477	908.691	0.156942	0.487107	0.626182	0.768352	0.202861	1046.89	0.18217	1.11358	0.26546	0.458169	CDS			TIGR01244 family sulfur transferase	FAD-dependent pyridine nucleotide-disulphide oxidoreductase
	CJ015_03665		-0.0596595	12333.8	0.15722	-0.379465	0.704343	0.873252	-0.00850724	11662.6	0.205921	-0.0413131	0.967046	0.988565	-0.437228	12412.8	0.143962	-3.03711	0.00238859	0.0201257	-0.119867	9522.05	0.106114	-1.12961	0.258641	0.399661	0.233886	12505.9	0.1535	1.52368	0.127588	0.326766	0.33572	14523.1	0.227529	1.47551	0.140077	0.286365	0.658037	15416.8	0.150612	4.3691	1.24759e-05	0.000128846	CDS			universal stress protein	Universal stress protein family
	CJ015_03670	fusA_1	-0.594577	646.236	0.296756	-2.00359	0.0451139	0.181003	0.160722	740.941	0.2647	0.607187	0.543727	0.795113	-0.264156	785.609	0.256493	-1.02988	0.303068	0.581981	0.59299	747.798	0.250241	2.36968	0.0178037	0.0495356	0.311096	507.284	0.186222	1.67056	0.0948078	0.269128	-0.0143687	861.679	0.256946	-0.0559212	0.955405	0.976889	0.294208	901.439	0.22304	1.31908	0.187141	0.360368	CDS			elongation factor G	Translation elongation factor G
	CJ015_03675		-0.200598	225.65	0.160373	-1.25082	0.211	0.477716	0.175684	233.579	0.165155	1.06375	0.287442	0.612972	-0.0099016	264.798	0.231255	-0.0428168	0.965848	0.985281	0.0381874	193.235	0.112175	0.340426	0.733535	0.825969	-0.0102482	198.038	0.165869	-0.061785	0.950734	0.978541	-0.202004	259.528	0.225081	-0.89747	0.369468	0.550145	0.356266	355.988	0.276062	1.29053	0.196866	0.373172	CDS			MgtC/SapB family protein	Mg(2+) transport ATPase protein C
	CJ015_03680		-0.439953	371.586	0.165543	-2.65764	0.00786889	0.0506338	-0.176526	370.176	0.175499	-1.00585	0.314489	0.638892	-0.482163	408.703	0.162031	-2.97574	0.0029228	0.0236722	0.565956	411.181	0.125983	4.49232	7.04529e-06	6.09697e-05	0.272392	324.193	0.175109	1.55556	0.119813	0.312409	0.461884	451.623	0.164753	2.80349	0.00505528	0.0234431	0.644788	497.285	0.152958	4.21547	2.49254e-05	0.000235463	CDS			TerC family protein	Integral membrane protein TerC
	CJ015_03685		-0.31289	57.1821	0.193545	-1.61663	0.105959	0.315492	-0.239915	53.7678	0.180022	-1.33269	0.182632	0.498271	-0.266586	64.0969	0.186259	-1.43126	0.152354	0.388516	0.364117	56.7603	0.149105	2.44202	0.0146052	0.042502	0.0351011	48.4141	0.223495	0.157056	0.875201	0.944889	0.261255	60.1005	0.26065	1.00232	0.316188	0.49925	0.492219	81.687	0.200831	2.45091	0.0142495	0.0533199	CDS			CoA transferase	FIG00431777: hypothetical protein
	CJ015_03690		0.711987	9.18729	0.437469	1.62751	0.103628	0.311252	0.254315	6.95335	0.418033	0.608361	0.542948	0.794976	0.62889	9.21524	0.418119	1.50409	0.132558	0.357586	0.265938	5.73832	0.476112	0.558562	0.57646	0.705315	-0.041066	12.4464	0.365753	-0.112278	0.910603	0.959954	0.163551	9.6069	0.409233	0.399653	0.689412	0.816595	0.278429	15.1097	0.33989	0.819176	0.412686	0.607434	CDS			crotonase/enoyl-CoA hydratase family protein	Enoyl-CoA hydratase (EC 4.2.1.17)
	CJ015_03695		0.0319145	12.1583	0.335935	0.0950019	0.924313	0.975029	-0.217721	10.5074	0.30812	-0.70661	0.479809	0.753545	-0.142089	13.1568	0.316113	-0.449487	0.65308	0.844129	0.641649	12.3989	0.272374	2.35576	0.0184847	0.0511271	0.406812	13.0476	0.350916	1.15929	0.24634	0.489705	0.939648	15.0623	0.349349	2.68971	0.00715143	0.030668	0.57147	17.0436	0.361312	1.58165	0.113729	0.254018	CDS			tripartite tricarboxylate transporter substrate binding protein	Tricarboxylate transport protein TctC
	CJ015_03700		0.692868	736.462	0.290577	2.38445	0.0171045	0.0912372	0.337165	606.619	0.329791	1.02236	0.30661	0.63225	0.0974586	664.149	0.281211	0.346567	0.728917	0.889199	0.431509	541.544	0.261415	1.65066	0.0988073	0.192966	0.0359175	930.274	0.13755	0.261124	0.793997	0.904231	0.119756	799.208	0.232481	0.515121	0.606469	0.752976	0.700484	1053.06	0.163632	4.28085	1.86185e-05	0.000181846	CDS			LysR family transcriptional regulator	LysR-family transcriptional regulator
	CJ015_03705		-0.252769	41.5387	0.289536	-0.873015	0.382655	0.653519	-0.108436	40.7927	0.228023	-0.475546	0.634398	0.844407	-0.0786544	49.7271	0.225072	-0.349463	0.726741	0.887925	0.23075	39.5925	0.186199	1.23926	0.215248	0.349387	0.312524	41.1359	0.259331	1.20511	0.228159	0.470966	0.279816	48.4364	0.230615	1.21335	0.224998	0.396195	0.416726	67.824	0.21853	1.90696	0.0565262	0.151327	CDS			acyl-CoA dehydrogenase family protein	Acyl-CoA dehydrogenase (EC 1.3.8.7)
	CJ015_03710		-0.401026	11.4523	0.361885	-1.10816	0.267794	0.543085	-0.282072	11.0463	0.361084	-0.781182	0.434695	0.725572	-0.277689	13.6063	0.340614	-0.81526	0.414924	0.683318	-0.0853611	10.1781	0.363981	-0.234521	0.814581	0.884332	0.0788801	8.65566	0.408361	0.193163	0.846831	0.93283	-0.0463521	10.4464	0.396921	-0.116779	0.907035	0.949031	0.501637	16.4018	0.383656	1.30752	0.191037	0.365276	CDS			acyl-CoA dehydrogenase family protein	putative acyl-CoA dehydrogenase
	CJ015_03720		-0.249744	21.3797	0.275313	-0.907126	0.36434	0.637801	-0.547011	18.0388	0.294506	-1.85739	0.0632564	0.281553	-0.423097	22.054	0.363221	-1.16485	0.24408	0.516362	-0.517977	14.6896	0.291267	-1.77836	0.0753452	0.157999	0.318229	19.4383	0.313762	1.01424	0.31047	0.565154	0.365211	16.0236	0.350199	1.04287	0.29701	0.478579	0.337547	23.8166	0.377909	0.893198	0.371751	0.567099	CDS			AMP-binding protein	Long-chain-fatty-acid--CoA ligase (EC 6.2.1.3)
	CJ015_03725		0.0464778	23.9206	0.403677	0.115136	0.908337	0.968586	-0.0598394	22.0929	0.341823	-0.17506	0.861033	0.952824	-0.0961973	25.8026	0.407171	-0.236258	0.813233	0.934599	-0.482915	16.1307	0.409073	-1.18051	0.237797	0.375847	0.249276	23.3968	0.271549	0.91798	0.358629	0.6121	-0.174124	20.1895	0.412535	-0.422083	0.672965	0.804347	-0.0702997	25.8349	0.299528	-0.234701	0.814441	0.894584	CDS			tripartite tricarboxylate transporter substrate binding protein	Tricarboxylate transport protein TctC
	CJ015_03730		0.226999	94.531	0.300901	0.754398	0.45061	0.71474	-0.801129	66.7989	0.304325	-2.63247	0.00847656	0.0862792	-0.634795	84.3515	0.359119	-1.76764	0.0771206	0.256705	-0.33258	62.4193	0.262338	-1.26776	0.204885	0.337826	-0.00178924	97.4425	0.214369	-0.00834652	0.993341	0.99615	0.386684	54.7679	0.23093	1.67446	0.0940394	0.214934	0.0145992	70.6513	0.266572	0.0547665	0.956324	0.979919	CDS			alpha/beta hydrolase	Alpha/beta hydrolase fold (EC 3.8.1.5)
	CJ015_03735	ybaK	0.186625	189.912	0.212748	0.87721	0.380373	0.651786	-0.783919	137.844	0.218451	-3.58853	0.000332547	0.0107903	-0.572334	174.246	0.28368	-2.01754	0.0436395	0.174929	-0.381187	125.725	0.182532	-2.08833	0.0367679	0.0888605	-0.0299315	191.816	0.181569	-0.16485	0.869062	0.941915	0.606783	130.784	0.222151	2.73139	0.00630673	0.0279297	0.48969	186.518	0.242462	2.01966	0.0434191	0.123863	CDS			YbaK/EbsC family protein	Uncharacterized protein SCO3165
	CJ015_03740		-0.0165014	31.3992	0.284502	-0.058001	0.953748	0.981483	-0.385101	26.5889	0.29482	-1.30622	0.191477	0.508139	-0.542158	30.166	0.283008	-1.9157	0.0554035	0.207029	0.0696437	25.9931	0.245842	0.283287	0.776957	0.859788	-0.00350486	29.3292	0.272863	-0.0128448	0.989752	0.994144	-0.0418774	25.0369	0.293744	-0.142564	0.886634	0.938746	0.270801	29.4658	0.293684	0.922084	0.356485	0.55172	CDS			FAD-binding oxidoreductase	D-amino acid dehydrogenase small subunit (EC 1.4.99.1)
	CJ015_03745		0.111038	146.22	0.296967	0.373908	0.708473	0.875152	-0.635837	111.01	0.304621	-2.0873	0.0368607	0.203413	-0.602198	134.998	0.330891	-1.81993	0.0687695	0.239044	-0.291833	101.352	0.257856	-1.13177	0.257731	0.398843	0.152084	156.215	0.168791	0.901022	0.367577	0.621859	0.521635	107.33	0.194902	2.6764	0.00744181	0.0316483	0.28134	130.933	0.286659	0.981443	0.326374	0.522979	CDS			MarR family transcriptional regulator	Transcriptional regulator, MarR family
	CJ015_03750		-0.0586237	40.5522	0.264377	-0.221743	0.824514	0.936315	-0.0912538	38.0042	0.256311	-0.356027	0.72182	0.887712	-0.078997	44.69	0.218592	-0.36139	0.717808	0.883674	0.0183597	33.3026	0.221416	0.0829198	0.933915	0.957804	0.333392	43.0955	0.233659	1.42683	0.153628	0.367962	0.189654	44.4593	0.239023	0.793456	0.427512	0.604364	0.329445	56.9135	0.223266	1.47558	0.140058	0.294422	CDS			gamma-glutamyltransferase family protein	Gamma-glutamyltranspeptidase (EC 2.3.2.2)
	CJ015_03755		0.0387554	9.62257	0.372111	0.10415	0.91705	0.97246	0.276839	9.08319	0.33296	0.831449	0.40572	0.706394	-0.110571	10.0456	0.350904	-0.315103	0.752684	0.90001	0.489726	9.22781	0.341131	1.4356	0.151117	0.269745	0.538251	12.4328	0.369642	1.45614	0.145353	0.356613	-0.473117	9.20412	0.394579	-1.19904	0.230511	0.402369	0.150712	11.6114	0.366372	0.411364	0.680806	0.81393	CDS			tripartite tricarboxylate transporter substrate binding protein	Putative exported protein clustered with Gamma-glutamyltranspeptidase
	CJ015_03760		0.268439	112.159	0.357243	0.751418	0.452401	0.715433	-0.370526	85.9027	0.326278	-1.13562	0.256117	0.583112	-0.0129349	114.075	0.303775	-0.0425805	0.966036	0.985281	0.0127224	81.9015	0.302972	0.0419919	0.966505	0.978235	-0.34636	104.908	0.29444	-1.17633	0.239462	0.482594	-0.0278164	77.6164	0.266958	-0.104198	0.917013	0.955222	0.116117	136.126	0.232006	0.500492	0.616729	0.770615	CDS			ABC transporter ATP-binding protein	putative ABC transport ATP-binding subunit
	CJ015_03765		0.306928	112.222	0.323613	0.948443	0.342904	0.61969	-0.3961	85.1848	0.275042	-1.44014	0.149827	0.447648	0.0678419	116.895	0.256446	0.264547	0.791359	0.922827	-0.281489	73.9816	0.239787	-1.17391	0.240431	0.378732	-0.296837	108.501	0.328814	-0.90275	0.366658	0.620976	-0.361218	69.1457	0.250013	-1.4448	0.148514	0.299149	-0.208627	130.603	0.242379	-0.860749	0.389376	0.586801	CDS			iron ABC transporter permease	Iron(III) dicitrate transport system permease protein FecD (TC 3.A.1.14.1)
	CJ015_03770	ygbF	0.117971	193.589	0.199903	0.590141	0.555096	0.784565	0.452564	199.923	0.179057	2.52749	0.0114881	0.102509	0.565752	248.954	0.244133	2.31739	0.0204823	0.103192	0.0948177	151.982	0.180137	0.526364	0.598636	0.723017	0.117312	198.683	0.163017	0.71963	0.471753	0.704496	-0.311076	233.604	0.159925	-1.94514	0.0517575	0.139697	-0.556841	300.912	0.214534	-2.59558	0.00944322	0.0381871	CDS			tol-pal system protein YbgF	TPR repeat containing exported protein; Putative periplasmic protein contains a protein prenylyltransferase domain
	CJ015_03775	pal	-0.299022	7062.57	0.215478	-1.38772	0.165224	0.418928	0.220459	7726.8	0.185022	1.19153	0.233444	0.560072	-0.224887	7989.7	0.156871	-1.43358	0.151693	0.388091	0.450555	7171.89	0.15896	2.83439	0.00459137	0.0161214	0.890814	8701.72	0.243931	3.6519	0.000260303	0.00272108	0.336742	10774.6	0.303165	1.11075	0.266674	0.445101	0.444126	10084.4	0.216364	2.05267	0.0401041	0.116497	CDS			peptidoglycan-associated lipoprotein Pal	18K peptidoglycan-associated outer membrane lipoprotein; Peptidoglycan-associated lipoprotein precursor; Outer membrane protein P6; OmpA/MotB precursor
	CJ015_03780	tolB	0.000335483	4372.99	0.251809	0.00133229	0.998937	0.99985	-0.00092401	4089.89	0.191027	-0.00483707	0.996141	0.998263	0.0290235	4873.32	0.221947	0.130768	0.895959	0.962955	0.521325	4214.41	0.205205	2.54051	0.0110692	0.0335655	0.793377	5734.08	0.21825	3.63517	0.000277794	0.00286495	0.511797	5452.88	0.250261	2.04506	0.0408493	0.116532	0.450059	6744.84	0.175071	2.57072	0.0101487	0.0402284	CDS			Tol-Pal system beta propeller repeat protein TolB	tolB protein precursor, periplasmic protein involved in the tonb-independent uptake of group A colicins
	CJ015_03785	tolA	0.379266	589.343	0.278311	1.36274	0.172963	0.427788	0.154837	512.722	0.196103	0.78957	0.429779	0.722343	0.16862	608.005	0.279429	0.603444	0.546214	0.778247	0.448195	486.573	0.214091	2.09348	0.0363066	0.0878805	0.377755	750.118	0.237758	1.58883	0.1121	0.298717	0.450095	704.026	0.248803	1.80904	0.0704448	0.173822	0.242041	816.298	0.199803	1.2114	0.225743	0.410361	CDS			cell envelope integrity protein TolA	TolA protein
	CJ015_03790	tolR	0.240833	227.642	0.189053	1.27389	0.202701	0.466561	-0.0298167	197.648	0.23362	-0.127629	0.898443	0.967782	-0.241952	221.371	0.247214	-0.978715	0.327721	0.604266	0.419367	195.379	0.141107	2.97197	0.00295892	0.0113061	0.223824	257.656	0.135823	1.64791	0.0993706	0.277168	0.392494	249.315	0.252939	1.55173	0.120726	0.257197	0.566689	287.482	0.218406	2.59465	0.00946864	0.0382452	CDS			protein TolR	Tol biopolymer transport system, TolR protein
	CJ015_03795	tolQ	-0.148263	346.871	0.263672	-0.562302	0.57391	0.79748	-0.38385	302.297	0.243155	-1.57862	0.114423	0.392695	-0.327089	367.346	0.311331	-1.05061	0.293436	0.57324	0.311345	319.279	0.220546	1.4117	0.158039	0.278138	-0.0337518	295.968	0.168626	-0.200158	0.841357	0.929705	0.36338	308.358	0.151448	2.39938	0.016423	0.0590101	0.0158971	360.797	0.214257	0.0741962	0.940854	0.972715	CDS			protein TolQ	MotA/TolQ/ExbB proton channel family protein
	CJ015_03800	ybgC	-0.445666	371.307	0.272937	-1.63285	0.102501	0.310384	-0.505114	343.415	0.242004	-2.08722	0.0368687	0.203413	-0.515485	404.856	0.273393	-1.88551	0.0593608	0.216736	0.304299	367.492	0.192695	1.57918	0.114296	0.21602	0.249818	309.454	0.206341	1.2107	0.22601	0.468272	-0.146033	280.861	0.277949	-0.525395	0.599308	0.747919	-0.322362	327.603	0.216589	-1.48836	0.136655	0.289715	CDS			tol-pal system-associated acyl-CoA thioesterase	4-hydroxybenzoyl-CoA thioesterase family active site
	CJ015_03805	proS	-0.334256	1845.83	0.13179	-2.53628	0.0112037	0.0658286	0.0624312	1907.61	0.125124	0.498955	0.617811	0.837954	-0.183152	2122.99	0.127438	-1.43719	0.150664	0.386413	-0.013293	1584.49	0.0979483	-0.135714	0.892047	0.936989	0.106056	1585.99	0.13	0.815815	0.414606	0.65908	-0.0443713	2133.69	0.152718	-0.290544	0.7714	0.873289	0.00725057	2309.43	0.130567	0.0555314	0.955715	0.979919	CDS			proline--tRNA ligase	Prolyl-tRNA synthetase (EC 6.1.1.15), bacterial type
	CJ015_03810	rppH	-0.615471	2393.45	0.213608	-2.88131	0.00396024	0.030509	-0.177533	2474.35	0.214817	-0.82644	0.408555	0.708671	-0.458125	2747.74	0.206327	-2.22038	0.026393	0.12357	-0.106566	2124.47	0.150003	-0.710427	0.477439	0.62213	0.0763074	1773.28	0.204824	0.372552	0.709482	0.860035	-0.42033	2200.57	0.259892	-1.61732	0.105808	0.234621	-0.317289	2378.88	0.183512	-1.72899	0.0838118	0.202741	CDS			RNA pyrophosphohydrolase	Adenosine (5')-pentaphospho-(5'')-adenosine pyrophosphohydrolase (EC 3.6.1.-)
	CJ015_03820		-0.277263	15.31	0.351665	-0.788429	0.430446	0.697288	-0.109209	14.3922	0.408654	-0.26724	0.789284	0.922024	0.437619	20.6624	0.375741	1.16468	0.244148	0.516362	0.341052	14.0079	0.292018	1.16791	0.242842	0.381632	0.782599	15.6632	0.329827	2.37276	0.0176558	0.0840839	0.324805	14.857	0.361179	0.89929	0.368498	0.549944	-0.300247	24.171	0.328531	-0.913908	0.360765	0.555301	CDS			sensor histidine kinase	Two component system histidine kinase (EC 2.7.3.-)
	CJ015_03825	bteA	-0.417683	40.8349	0.474157	-0.880896	0.378374	0.649971	-0.52025	36.3895	0.434273	-1.19798	0.230925	0.558103	-0.392813	45.512	0.493297	-0.796301	0.425857	0.692519	5.37485	1021.95	0.463607	11.5936	NA	NA	4.65702	397.825	0.198703	23.4371	1.7894e-121	5.15571e-119	6.00146	885.895	0.204438	29.3558	2.01346e-189	1.54701e-186	5.48498	970.697	0.174393	31.4519	3.95488e-217	3.6464e-214	CDS		c	type III secretion system effector BopC	FIG00433673: hypothetical protein
	CJ015_03830	btcA	-0.204454	6.19421	0.373935	-0.546764	0.584541	0.806924	0.0668419	7.12425	0.362877	0.1842	0.853856	0.950322	0.157037	7.60452	0.363697	0.431779	0.665902	0.851627	4.93253	93.3267	0.254325	19.3946	8.57719e-84	2.87397e-81	3.58764	47.1827	0.309386	11.596	4.31833e-31	2.51994e-29	4.2346	96.3319	0.333786	12.6866	7.0188e-37	4.55727e-35	3.96647	91.5049	0.295879	13.4057	5.59736e-41	3.90967e-39	CDS		c	hypothetical protein	Tir chaperone
	CJ015_03835		0.0436951	216.448	0.202855	0.215401	0.829455	0.938593	-0.0749991	193.787	0.246458	-0.304308	0.760893	0.909712	-0.290502	217.962	0.171218	-1.69668	0.089758	0.282175	0.233268	185.107	0.123516	1.88856	0.0589507	0.129891	0.265263	235.859	0.191187	1.38745	0.165304	0.384293	0.00336468	208.921	0.247367	0.013602	0.989148	0.994317	0.272688	252.411	0.182867	1.49118	0.135914	0.288872	CDS			LysR family transcriptional regulator	Transcriptional regulator, LysR family
	CJ015_03840	azoR	-0.234691	42.2667	0.27566	-0.851379	0.394559	0.667153	-0.00864999	40.6134	0.257173	-0.033635	0.973168	0.990332	-0.298372	44.6823	0.288828	-1.03304	0.301583	0.580964	1.67444	73.1395	0.217985	7.68144	1.57305e-14	4.36639e-13	0.952141	56.5483	0.271084	3.51235	0.000444164	0.00433813	1.469	86.42	0.256505	5.727	1.02225e-08	1.86268e-07	1.31788	83.3996	0.242083	5.44392	5.21219e-08	8.20075e-07	CDS			NAD(P)H-dependent oxidoreductase	FMN-dependent NADH-azoreductase
	CJ015_03845		0.132054	1855.87	0.142735	0.925166	0.35488	0.63123	0.753806	2168.62	0.22851	3.29878	0.000971059	0.0208598	0.733368	2570.44	0.240355	3.05119	0.00227939	0.0193927	0.146206	1490.3	0.0965547	1.51423	0.129968	0.237691	-0.0669632	1835.27	0.119315	-0.56123	0.57464	0.778687	0.263657	3544.42	0.251513	1.04828	0.294508	0.475708	0.473165	4765.78	0.232363	2.03632	0.0417182	0.120198	CDS			NAD(P)-dependent oxidoreductase	2-hydroxy-3-oxopropionate reductase (EC 1.1.1.60)
	CJ015_03850		0.640246	2547.39	0.275891	2.32065	0.0203059	0.102454	1.11306	3035.16	0.319725	3.48131	0.000498968	0.0129685	1.37439	3970.29	0.293612	4.68099	2.85491e-06	6.02988e-05	-0.342634	1446.07	0.194794	-1.75896	0.0785843	0.163168	0.0039283	3158.64	0.222366	0.0176659	0.985905	0.994144	0.136888	5426.8	0.31987	0.427948	0.668689	0.800898	0.258467	8218.64	0.248749	1.03907	0.298773	0.493849	CDS			gamma-glutamyltransferase family protein	Gamma-glutamyltranspeptidase (EC 2.3.2.2)
	CJ015_03855		1.40146	2166.75	0.318498	4.40022	1.08139e-05	0.000245434	-0.210101	1074.96	0.308794	-0.680392	0.496256	0.766011	0.166067	1472.22	0.373381	0.444766	0.656489	0.845981	-1.36996	671.563	0.272185	-5.03318	4.82401e-07	5.26265e-06	-0.339223	3049.9	0.12876	-2.63454	0.00842522	0.0482488	0.198268	1146.53	0.125705	1.57725	0.114739	0.248331	-0.35389	1640.38	0.284805	-1.24257	0.214026	0.396091	CDS			tripartite tricarboxylate transporter permease	Tricarboxylate transport membrane protein TctA
	CJ015_03860		0.845052	1603.57	0.4337	1.94847	0.0513586	0.198324	-1.13401	795.597	0.404605	-2.80275	0.00506689	0.0630847	-0.638957	1052.64	0.509192	-1.25485	0.209535	0.472658	-1.51643	601.202	0.431504	-3.5143	0.000440922	0.00227293	-0.335501	1928.83	0.26048	-1.28801	0.197742	0.431835	0.885459	597.762	0.298812	2.96326	0.00304397	0.0155919	-0.112491	761.883	0.386701	-0.290899	0.771129	0.872056	CDS			tripartite tricarboxylate transporter TctB family protein	Tricarboxylate transport protein TctB
	CJ015_03865		0.20768	1420.37	0.187332	1.10862	0.267594	0.542927	-0.681731	1047.35	0.215805	-3.15901	0.00158304	0.0288051	-0.546662	1290.29	0.198261	-2.75729	0.00582833	0.0401925	0.295906	1181.02	0.169158	1.74928	0.0802422	0.165394	-0.0460695	1453.09	0.121959	-0.377745	0.70562	0.858061	0.16366	883.618	0.153157	1.06858	0.28526	0.467088	0.238416	1279.29	0.208724	1.14225	0.253348	0.443744	CDS			hypothetical protein	FIG053621: hypothetical protein
	CJ015_03870	zapA	-0.134667	616.556	0.277745	-0.484857	0.627777	0.833317	-0.219156	564.413	0.195116	-1.1232	0.261351	0.589818	-0.746806	591.554	0.18408	-4.05696	4.97147e-05	0.000799167	0.593233	631.494	0.18143	3.26976	0.0010764	0.00477257	0.131391	584.276	0.305067	0.430694	0.666691	0.833816	0.358976	649.291	0.286713	1.25204	0.210556	0.379907	0.74858	662.214	0.207542	3.60688	0.000309901	0.00215807	CDS			cell division protein ZapA	Z-ring-associated protein ZapA
	CJ015_03875	ssrS	-0.443821	749182	0.340953	-1.30171	0.193016	0.45566	-0.787715	641483	0.351864	-2.23869	0.0251762	0.163188	-1.04721	730499	0.347267	-3.01558	0.00256489	0.0213532	-0.870683	515396	0.297123	-2.93038	0.00338552	0.0126244	-0.497663	490734	0.145412	-3.42244	0.000620616	0.00568795	-0.337857	409739	0.257691	-1.31109	0.189826	0.354721	0.256786	555597	0.193009	1.33044	0.183374	0.355788	ncRNA			6S RNA	ncRNA
	CJ015_03880		-0.105871	352.918	0.158256	-0.668982	0.503507	0.753972	-0.311815	309.113	0.199237	-1.56505	0.117571	0.397355	-0.379434	364.397	0.157458	-2.40975	0.0159634	0.0856351	0.21632	309.261	0.112102	1.92967	0.0536476	0.12001	0.496752	388.632	0.162187	3.06284	0.00219248	0.0160945	0.308639	330.195	0.209162	1.4756	0.140051	0.286365	0.360542	409.867	0.1511	2.38611	0.0170276	0.0611349	CDS			SIMPL domain-containing protein	putative exported protein
	CJ015_03885	umpA	-0.1641	936.206	0.140539	-1.16765	0.24295	0.513785	-0.117379	880.21	0.137894	-0.851221	0.394647	0.701325	-0.271711	1008.62	0.131506	-2.06615	0.0388146	0.162649	0.0123055	777.91	0.108364	0.113557	0.909589	0.94449	-0.128675	800.087	0.129023	-0.997308	0.318615	0.572765	0.0666177	946.86	0.142304	0.468137	0.639687	0.778499	0.0230677	1059.86	0.130115	0.177287	0.859283	0.92424	CDS			prolipoprotein diacylglyceryl transferase	Prolipoprotein diacylglyceryl transferase (EC 2.4.99.-)
	CJ015_03890	ilvD_1	-0.408361	653.173	0.165517	-2.46718	0.0136181	0.0762415	-0.0864138	658.908	0.139575	-0.619122	0.535836	0.791069	-0.246517	752.039	0.128966	-1.91149	0.0559414	0.207959	-0.166559	541.698	0.109953	-1.51481	0.12982	0.237514	0.0334126	526.872	0.190179	0.17569	0.860537	0.93856	-0.184626	656.011	0.16044	-1.15075	0.249837	0.426546	-0.146392	754.59	0.145071	-1.00911	0.312922	0.509027	CDS			dihydroxy-acid dehydratase	Dihydroxy-acid dehydratase (EC 4.2.1.9)
	CJ015_03895		-0.0108041	286.903	0.240599	-0.044905	0.964183	0.984847	-0.390426	239.707	0.270991	-1.44073	0.14966	0.447645	-0.386127	287.608	0.254328	-1.51822	0.128958	0.352521	-0.486318	195.243	0.216795	-2.24321	0.0248831	0.0649564	-0.481425	233.158	0.158338	-3.0405	0.00236184	0.017066	-0.136216	208.487	0.239746	-0.568165	0.569923	0.725165	0.119119	292.361	0.183916	0.64768	0.517192	0.697558	CDS			c-type cytochrome	Cytochrome c551/c552
	CJ015_03900	msrA	-0.290148	331.356	0.245939	-1.17975	0.238099	0.509191	0.106877	344.276	0.190905	0.559846	0.575585	0.817991	-0.274578	368.999	0.199857	-1.37387	0.169482	0.41408	0.00741891	284.099	0.177683	0.0417536	0.966695	0.978235	0.0552788	285.79	0.232503	0.237755	0.812071	0.912909	0.234582	434.667	0.168196	1.3947	0.163107	0.319832	0.32646	435.756	0.227099	1.43752	0.15057	0.309464	CDS			peptide-methionine (S)-S-oxide reductase MsrA	Peptide methionine sulfoxide reductase MsrA (EC 1.8.4.11)
	CJ015_03905	hppD	-0.00139465	680.83	0.336784	-0.00414109	0.996696	0.999487	0.869525	890.926	0.3365	2.58403	0.00976532	0.0929702	0.649822	985.267	0.392219	1.65678	0.097563	0.297425	0.558396	669.966	0.28021	1.99278	0.0462856	0.107064	0.709781	877.192	0.205804	3.44883	0.00056303	0.00526485	0.375902	1631.53	0.237454	1.58306	0.113409	0.246766	0.515679	1831.08	0.267341	1.92892	0.0537412	0.145991	CDS			4-hydroxyphenylpyruvate dioxygenase	4-hydroxyphenylpyruvate dioxygenase (EC 1.13.11.27)
	CJ015_03910		0.111583	24.0317	0.29182	0.382371	0.702186	0.872082	0.847183	30.6942	0.302692	2.79883	0.00512878	0.0635725	0.582818	31.7334	0.270319	2.15604	0.0310806	0.139286	1.0209	28.68	0.262769	3.88518	0.000102256	0.000652631	0.745004	34.81	0.272795	2.731	0.00631428	0.0385547	0.117242	50.5363	0.303701	0.386043	0.699465	0.823215	0.649379	66.405	0.2768	2.34602	0.0189751	0.0663195	CDS		d	Lrp/AsnC family transcriptional regulator	Transcriptional regulator, AsnC family
	CJ015_03915		NA	0	NA	NA	NA	NA	NA	0	NA	NA	NA	NA	NA	0	NA	NA	NA	NA	NA	0	NA	NA	NA	NA	NA	0	NA	NA	NA	NA	NA	0	NA	NA	NA	NA	NA	0	NA	NA	NA	NA	rRNA			16S ribosomal RNA	16S rRNA
	CJ015_03920		NA	0	NA	NA	NA	NA	NA	0	NA	NA	NA	NA	NA	0	NA	NA	NA	NA	NA	0	NA	NA	NA	NA	NA	0	NA	NA	NA	NA	NA	0	NA	NA	NA	NA	NA	0	NA	NA	NA	NA	tRNA			tRNA-Ile	tRNA-Ile
	CJ015_03925		NA	0	NA	NA	NA	NA	NA	0	NA	NA	NA	NA	NA	0	NA	NA	NA	NA	NA	0	NA	NA	NA	NA	NA	0	NA	NA	NA	NA	NA	0	NA	NA	NA	NA	NA	0	NA	NA	NA	NA	tRNA			tRNA-Ala	tRNA-Ala
	CJ015_03930		-0.258388	7833.17	0.562889	-0.459039	0.646206	0.845063	0.0244042	9143.97	0.459642	0.0530939	0.957657	0.987098	-0.654875	7494.05	0.593698	-1.10304	0.270008	0.543943	-0.256294	6005.74	0.645223	-0.397218	0.691206	0.793551	0.176046	6768.49	0.477018	0.369055	0.712087	0.860645	-0.345212	8581.26	0.617921	-0.558667	0.576389	0.729386	0.646642	8130.84	0.611216	1.05796	0.290074	0.484207	rRNA			23S ribosomal RNA	23S rRNA
	CJ015_03935	rrf	1.24278	142.619	0.559901	2.21963	0.0264436	0.123423	-0.281165	44.6195	0.471086	-0.596846	0.55061	0.798784	0.0942415	61.0876	0.52426	0.179761	0.85734	0.951671	1.00066	66.6142	0.515453	1.94131	0.0522201	0.117658	-0.31372	213.909	0.502214	-0.624674	0.532185	0.75034	1.18837	156.482	0.620383	1.91554	0.0554239	0.146253	0.397441	104.734	0.430914	0.922322	0.356361	0.55172	rRNA			5S ribosomal RNA	rrf rRNA
	CJ015_03940		-0.0585319	825.95	0.380069	-0.154003	0.877607	0.956954	0.615585	991.216	0.35999	1.71001	0.0872646	0.337754	0.227275	1019.61	0.413452	0.549702	0.582524	0.803423	0.541524	825.381	0.325633	1.66299	0.0963145	0.189524	0.0379627	777.926	0.233036	0.162905	0.870593	0.942342	0.183833	1538.17	0.2491	0.73799	0.46052	0.634868	0.400221	1532.93	0.203509	1.96661	0.0492285	0.136466	CDS			hypothetical protein	Probable transmembrane protein
	CJ015_03945		0.166073	10203.5	0.327394	0.507256	0.611975	0.826318	-0.726788	7615.9	0.281426	-2.58252	0.00980825	0.0929702	-0.749672	8943.78	0.366216	-2.04708	0.0406505	0.167573	-0.196175	7201.7	0.262271	-0.747985	0.454469	0.601386	0.0265992	10468.2	0.277125	0.0959826	0.923534	0.964106	-0.0703628	5710.63	0.347802	-0.202307	0.839677	0.915109	-0.341161	6169.19	0.327759	-1.04089	0.297926	0.492817	CDS			SWIB/MDM2 domain-containing protein	DNA topoisomerase III (EC 5.99.1.2)
	CJ015_03950		0.393897	625.351	0.204132	1.92962	0.0536538	0.203644	0.445939	595.739	0.208727	2.13647	0.0326413	0.190032	0.0921551	628.444	0.200996	0.458493	0.646598	0.8399	0.271111	485.255	0.160043	1.69399	0.0902665	0.18031	0.016317	711.572	0.157703	0.103467	0.917592	0.961776	0.17037	842.81	0.194204	0.87727	0.38034	0.560887	0.626192	990.633	0.153609	4.07652	4.57143e-05	0.000401415	CDS			M20 family metallopeptidase	Catalyzes the cleavage of p-aminobenzoyl-glutamate to p-aminobenzoate and glutamate, subunit A
	CJ015_03955	pyrC_2	0.0902942	1020.51	0.203371	0.443988	0.657051	0.849883	0.0786758	945.725	0.188562	0.41724	0.676503	0.862915	0.0122666	1104.95	0.216852	0.0565667	0.95489	0.981392	0.2171	852.171	0.146079	1.48617	0.137233	0.248364	-0.0999268	978.652	0.139434	-0.716662	0.473583	0.705629	0.220182	1170.54	0.112613	1.9552	0.050559	0.137185	0.431924	1524.82	0.156696	2.75645	0.00584331	0.0258519	CDS			dihydroorotase	Dihydroorotase (EC 3.5.2.3)
	CJ015_03960		-0.389598	431.692	0.202679	-1.92224	0.0545753	0.205936	0.0381177	448.904	0.201918	0.188778	0.850267	0.949273	-0.0090435	531.673	0.192159	-0.0470626	0.962463	0.984195	0.309533	424.061	0.150192	2.06092	0.0393108	0.0937971	0.0465001	350.234	0.166942	0.27854	0.780598	0.894601	-0.103814	484.732	0.154325	-0.6727	0.501138	0.669831	0.00614218	622.425	0.212289	0.028933	0.976918	0.990313	CDS			ATP-binding cassette domain-containing protein	COG0488: ATPase components of ABC transporters with duplicated ATPase domains
	CJ015_03965	rnpB	-0.251292	413529	0.18714	-1.3428	0.179336	0.437244	-0.0614957	406228	0.250363	-0.245626	0.805972	0.931666	-0.428125	438348	0.217251	-1.97065	0.0487641	0.189661	-0.188861	329159	0.159185	-1.18643	0.235454	0.373021	0.00425267	353849	0.171949	0.0247321	0.980269	0.992323	-0.0299277	429334	0.226581	-0.132084	0.894918	0.941696	0.0669653	431099	0.205534	0.325811	0.744567	0.854057	ncRNA			RNase P RNA component class A	ncRNA
	CJ015_03970	mraZ	0.83724	2338.28	0.25324	3.30611	0.000946014	0.0101625	-0.00722329	1622.37	0.254178	-0.0284183	0.977329	0.99215	0.143192	2030.98	0.276479	0.517911	0.60452	0.817835	1.01859	2108.64	0.206012	4.94429	7.64213e-07	8.05601e-06	0.407216	3599.51	0.125435	3.24642	0.00116867	0.00948514	0.823394	2486.76	0.167258	4.92289	8.52772e-07	1.14281e-05	0.802251	3493.5	0.208889	3.84056	0.000122755	0.000952698	CDS		d	division/cell wall cluster transcriptional repressor MraZ	Cell division protein MraZ
	CJ015_03975	rsmH	0.531031	1084.54	0.349864	1.51782	0.12906	0.359968	-0.0314636	832.304	0.338879	-0.0928464	0.926026	0.977359	0.397084	1148.8	0.393096	1.01014	0.312426	0.59228	0.806906	989.312	0.320666	2.51635	0.0118578	0.0357487	0.488842	1517.76	0.142148	3.43898	0.000583917	0.00541621	0.74395	1163.75	0.181221	4.10521	4.03945e-05	0.000384749	0.335852	1744.4	0.201315	1.66829	0.0952582	0.222688	CDS			16S rRNA (cytosine(1402)-N(4))-methyltransferase RsmH	rRNA small subunit methyltransferase H
	CJ015_03980	ftsL	0.601636	108.848	0.341842	1.75998	0.0784105	0.262123	-0.269247	75.716	0.357315	-0.753529	0.451132	0.736283	0.338484	111.101	0.399612	0.847031	0.396978	0.667058	0.996468	104.834	0.300641	3.31447	0.000918166	0.00419797	0.420227	148.894	0.186661	2.25129	0.0243674	0.105875	1.04633	105.902	0.184824	5.66121	1.50313e-08	2.67545e-07	0.557621	179.695	0.196408	2.8391	0.00452414	0.0208981	CDS			cell division protein FtsL	Cell division protein FtsL
	CJ015_03985	ftsI	0.5776	2209.4	0.17285	3.34163	0.000832867	0.00911625	-0.1953	1617.21	0.17197	-1.13566	0.256099	0.583112	0.175494	2160.13	0.241608	0.726356	0.46762	0.729302	0.752678	1952.41	0.137381	5.47878	4.2828e-08	5.75662e-07	0.475172	3158.47	0.101044	4.70261	2.56858e-06	4.50234e-05	0.709312	2149.09	0.094369	7.51636	5.63204e-14	1.74253e-12	0.484731	3245.55	0.175006	2.76979	0.00560922	0.0250567	CDS			penicillin-binding protein 2	Cell division protein FtsI [Peptidoglycan synthetase] (EC 2.4.1.129)
	CJ015_03990	murE	0.375429	3231.88	0.202381	1.85506	0.063588	0.228759	-0.369437	2416.63	0.226108	-1.6339	0.10228	0.368176	-0.0532227	3160.15	0.250493	-0.212472	0.831739	0.942838	0.449047	2694.73	0.160035	2.80594	0.00501699	0.0173816	0.295299	4012.07	0.12364	2.38837	0.0169235	0.0813528	0.508314	2729.49	0.190659	2.66609	0.00767387	0.0323073	0.415395	4210.93	0.14308	2.90324	0.00369327	0.0178505	CDS			bifunctional UDP-N-acetylmuramoyl-L-alanyl-D-glutamate--2,6-diaminopimelate ligase MurE/UDP-N-acetylmuramoyl-tripeptide--D-alanyl-D-alanine ligase MurF	UDP-N-acetylmuramoylalanyl-D-glutamate--2,6-diaminopimelate ligase (EC 6.3.2.13) / UDP-N-acetylmuramoylalanyl-D-glutamyl-2,6-diaminopimelate--D-alanyl-D-alanine ligase (EC 6.3.2.10)
	CJ015_03995	mraY	0.835398	743.035	0.133856	6.241	4.34782e-10	2.28755e-08	-0.156015	500.107	0.127038	-1.2281	0.219409	0.545898	0.0495136	635.812	0.183928	0.2692	0.787776	0.921113	0.422545	521.417	0.103016	4.10174	4.10052e-05	0.00029189	0.075691	994.347	0.140945	0.537025	0.59125	0.788664	0.328121	582.94	0.118954	2.7584	0.00580853	0.0260987	0.200972	818.147	0.215809	0.931249	0.351725	0.546691	CDS			phospho-N-acetylmuramoyl-pentapeptide-transferase	Phospho-N-acetylmuramoyl-pentapeptide-transferase (EC 2.7.8.13)
	CJ015_04000	murD	0.585945	1375	0.200047	2.92904	0.00340007	0.0270023	-0.241051	988.011	0.206612	-1.16669	0.243337	0.573043	0.0698266	1290.71	0.228007	0.306247	0.759417	0.902789	0.604034	1135.19	0.150282	4.01933	5.83634e-05	0.000398519	0.484069	1988.57	0.136554	3.54488	0.000392786	0.00390247	0.417484	1142.23	0.157507	2.65058	0.0080353	0.0335836	0.620658	1977.76	0.196959	3.15121	0.00162595	0.0091299	CDS			UDP-N-acetylmuramoyl-L-alanine--D-glutamate ligase	UDP-N-acetylmuramoylalanine--D-glutamate ligase (EC 6.3.2.9)
	CJ015_04005	ftsW	0.692026	612.189	0.163961	4.22068	2.43565e-05	0.000492449	-0.239883	423.656	0.16472	-1.45631	0.145308	0.441539	0.0506416	552.49	0.225733	0.224343	0.822491	0.939762	0.555086	476.618	0.120634	4.60139	4.19672e-06	3.80054e-05	0.0684536	776.768	0.129502	0.528592	0.597088	0.792336	0.481042	500.26	0.13548	3.55064	0.0003843	0.00281657	0.223954	713.438	0.217768	1.02841	0.303759	0.49976	CDS			putative lipid II flippase FtsW	Cell division protein FtsW
	CJ015_04010	murG	0.42328	671.523	0.22282	1.89965	0.0574786	0.213584	-0.368629	494.801	0.200784	-1.83595	0.0663646	0.288326	0.0843673	673.321	0.182526	0.46222	0.643923	0.839221	0.100961	481.996	0.124721	0.809497	0.418229	0.565719	-0.0689181	744.676	0.268926	-0.256271	0.797741	0.904918	0.0415177	469.246	0.269467	0.154073	0.877552	0.934392	-0.0349331	827.719	0.210534	-0.165926	0.868215	0.92951	CDS			undecaprenyldiphospho-muramoylpentapeptide beta-N-acetylglucosaminyltransferase	UDP-N-acetylglucosamine--N-acetylmuramyl-(pentapeptide) pyrophosphoryl-undecaprenol N-acetylglucosamine transferase (EC 2.4.1.227)
	CJ015_04015	murC	0.422536	1277.71	0.157912	2.67577	0.00745569	0.048895	-0.233199	976.954	0.19735	-1.18165	0.237345	0.565228	0.0299963	1257.42	0.173627	0.172763	0.862838	0.952173	0.342242	1006.94	0.119147	2.87244	0.0040732	0.0146081	-0.0435583	1426.76	0.173925	-0.250443	0.802245	0.908256	0.170777	1035.04	0.224649	0.760196	0.447137	0.622938	0.136615	1568.55	0.131196	1.0413	0.297736	0.492817	CDS			UDP-N-acetylmuramate--L-alanine ligase	UDP-N-acetylmuramate--alanine ligase (EC 6.3.2.8)
	CJ015_04020	ddlB	0.365865	554.3	0.305858	1.19619	0.231622	0.502154	-0.0753807	447.31	0.277889	-0.271262	0.78619	0.920959	0.0812266	559.752	0.321285	0.252818	0.800409	0.926727	0.383706	452.722	0.280158	1.3696	0.170811	0.293721	0.169728	647.588	0.184556	0.919653	0.357754	0.611512	0.30078	523.757	0.153575	1.95852	0.0501686	0.136366	0.0807283	687.346	0.192893	0.418514	0.675572	0.810686	CDS			D-alanine--D-alanine ligase	D-alanine--D-alanine ligase (EC 6.3.2.4)
	CJ015_04025	ftsQ	0.591086	873.485	0.181178	3.26247	0.00110447	0.0114145	-0.266443	623.516	0.184008	-1.44799	0.147619	0.444131	-0.0445369	792.418	0.210063	-0.212017	0.832094	0.942965	0.41927	667.484	0.131011	3.20028	0.00137296	0.00590336	0.00937151	1053.72	0.137079	0.0683655	0.945495	0.976129	0.367275	700.236	0.159822	2.29802	0.0215604	0.0726562	0.208977	979.613	0.15433	1.35409	0.175707	0.34542	CDS			cell division protein FtsQ/DivIB	Cell division protein FtsQ
	CJ015_04030	ftsA	0.653457	932.065	0.230011	2.84099	0.00449743	0.0337383	0.139333	727.528	0.221635	0.628657	0.529574	0.788582	0.24468	898.414	0.260265	0.940119	0.347157	0.623274	0.619203	754.783	0.189182	3.27306	0.00106391	0.00473685	0.168659	1220.36	0.137194	1.22935	0.218939	0.458986	0.497322	1028.64	0.158909	3.1296	0.00175046	0.00991354	0.204847	1249.28	0.170825	1.19917	0.230463	0.417296	CDS			cell division protein FtsA	Cell division protein FtsA
	CJ015_04035	ftsZ	0.789865	1474.07	0.193733	4.07708	4.56049e-05	0.000858337	0.0817644	1077.49	0.187002	0.437238	0.661939	0.857191	0.240277	1349.7	0.237196	1.01299	0.311066	0.590537	0.257919	979.913	0.159763	1.61438	0.106445	0.205403	0.066029	1949.07	0.157992	0.417927	0.676	0.839422	0.0809459	1265.51	0.15246	0.530934	0.595465	0.744735	-0.192162	1631.82	0.212538	-0.904128	0.365928	0.561	CDS			cell division protein FtsZ	Cell division protein FtsZ (EC 3.4.24.-)
	CJ015_04040	lpxC	-0.59709	4010.35	0.218609	-2.73131	0.00630828	0.042826	0.175089	4565.2	0.214964	0.814505	0.415356	0.713093	-0.0196476	5152.25	0.228308	-0.0860575	0.931421	0.973388	0.319853	4145.33	0.170396	1.87711	0.0605026	0.132687	0.346151	3313.68	0.149025	2.32277	0.0201916	0.0929903	0.198092	5830.32	0.120082	1.64964	0.0990163	0.222803	0.290568	6658.89	0.149222	1.94723	0.0515075	0.141003	CDS			UDP-3-O-acyl-N-acetylglucosamine deacetylase	UDP-3-O-[3-hydroxymyristoyl] N-acetylglucosamine deacetylase (EC 3.5.1.108)
	CJ015_04045		-0.472612	174.028	0.180591	-2.61703	0.00886991	0.055422	-0.455362	161.078	0.193491	-2.3534	0.0186027	0.138327	-0.517296	190.06	0.176261	-2.93483	0.00333732	0.0261109	0.169123	163.75	0.160667	1.05263	0.29251	0.437972	0.0638905	136.9	0.15931	0.401044	0.688388	0.847043	0.149826	151.829	0.197443	0.758832	0.447953	0.623698	0.0342916	177.386	0.208983	0.164088	0.869662	0.930627	CDS			flagellar hook-length control protein FliK	Zn-ribbon-containing, possibly RNA-binding protein and truncated derivatives
	CJ015_04050		-0.20614	1080.38	0.25721	-0.801447	0.422873	0.690719	-0.0687349	1042.24	0.22606	-0.304056	0.761085	0.909712	-0.132601	1220.92	0.241981	-0.547982	0.583704	0.804344	-0.398687	796.132	0.202324	-1.97054	0.0487765	0.111452	-0.147866	888.61	0.176533	-0.837608	0.402251	0.647704	-0.121915	1065.62	0.116216	-1.04903	0.294163	0.475708	0.0703282	1368.33	0.150064	0.468653	0.639317	0.783741	CDS			M23 family metallopeptidase	putative peptidase family M23/M37 protein
	CJ015_04055	secA	-0.0826935	4225.91	0.136596	-0.605388	0.544921	0.778994	0.0731379	4109.08	0.121746	0.600742	0.548012	0.796966	-0.0284646	4744.82	0.109942	-0.258905	0.795708	0.924696	0.103647	3541.79	0.0942153	1.10011	0.271285	0.415068	0.0767656	4023.43	0.171425	0.44781	0.654291	0.826368	0.121768	4882.74	0.15778	0.771757	0.440259	0.616524	0.0634065	5619.47	0.132433	0.478782	0.632094	0.779548	CDS			preprotein translocase subunit SecA	Protein export cytoplasm protein SecA ATPase RNA helicase (TC 3.A.5.1.1)
	CJ015_04060		0.185722	446.678	0.249898	0.743193	0.457365	0.719221	-0.0519472	386.245	0.245151	-0.211899	0.832186	0.942678	0.287571	509.891	0.240022	1.1981	0.230877	0.499584	0.431412	392.327	0.198254	2.17606	0.029551	0.0741303	0.218573	497.434	0.172176	1.26947	0.204272	0.440045	0.575372	519.669	0.168498	3.41471	0.00063849	0.00434136	0.344536	758.998	0.150345	2.29164	0.0219266	0.0742702	CDS			VOC family protein	ortholog of Bordetella pertussis (BX470248) BP3013
	CJ015_04065		0.15252	199.502	0.154742	0.985638	0.324311	0.601376	-0.10108	173.285	0.135478	-0.746098	0.455608	0.738709	-0.0181393	209.787	0.124981	-0.145137	0.884603	0.958032	0.677447	196.974	0.0996815	6.79611	1.07479e-11	2.16387e-10	0.224672	222.509	0.14871	1.51081	0.130837	0.332478	0.324551	210.25	0.14362	2.25979	0.0238345	0.0784101	0.305368	274.898	0.149307	2.04524	0.0408316	0.118237	CDS			tripartite tricarboxylate transporter substrate binding protein	putative exported protein
	CJ015_04070		-0.257574	2133.21	0.538542	-0.478279	0.632451	0.836404	-0.0115185	2166.63	0.478372	-0.0240786	0.98079	0.992596	-0.590049	2127.34	0.564019	-1.04615	0.295491	0.574411	1.18622	3329.7	0.58052	2.04337	NA	NA	1.3043	3126.05	0.293156	4.44919	8.61956e-06	0.00013655	0.945452	3877.79	0.498029	1.89839	0.0576448	0.150562	2.22339	4737.57	0.208444	10.6666	1.45812e-26	6.78981e-25	CDS			cysteine dioxygenase family protein	ortholog of Bordetella pertussis (BX470248) BP3011
	CJ015_04075		-0.417385	229.521	0.250478	-1.66635	0.0956428	0.295612	0.338542	265.875	0.250276	1.35267	0.17616	0.490332	0.0630908	294.395	0.323335	0.195125	0.845295	0.949028	0.325907	230.059	0.189633	1.71862	0.0856833	0.174075	-0.249308	169.257	0.172506	-1.44522	0.148397	0.361963	0.054687	346.877	0.150012	0.36455	0.715447	0.83519	0.132531	371.865	0.225066	0.588856	0.555958	0.729423	CDS			SDR family oxidoreductase	3-oxoacyl-[acyl-carrier protein] reductase (EC 1.1.1.100)
	CJ015_04080		-0.153284	83.2087	0.189935	-0.80703	0.419649	0.68836	-0.199269	76.7804	0.199794	-0.997373	0.318583	0.642421	-0.328886	88.5833	0.201967	-1.62841	0.103438	0.308349	0.636174	89.4591	0.151208	4.20728	2.58461e-05	0.00019524	0.668615	97.4448	0.18563	3.60188	0.000315926	0.00318912	0.753547	107.091	0.177679	4.24106	2.22465e-05	0.000225399	0.801496	122.118	0.194224	4.12666	3.68076e-05	0.00033468	CDS			D-amino acid dehydrogenase	D-amino acid dehydrogenase small subunit (EC 1.4.99.1)
	CJ015_04085		-0.190067	66.9918	0.254882	-0.745706	0.455845	0.718856	-0.212292	63.3468	0.223001	-0.951978	0.341108	0.658544	-0.297666	73.295	0.179831	-1.65525	0.0978735	0.297986	1.36067	99.6897	0.183248	7.42532	1.12505e-13	2.83743e-12	1.47817	114.017	0.20717	7.13506	9.67427e-13	3.27929e-11	1.37284	123.958	0.366949	3.74124	0.000183117	0.00150476	1.34213	135.97	0.19365	6.93072	4.1871e-12	1.01592e-10	CDS		c	Lrp/AsnC family transcriptional regulator	Glutamate uptake regulatory protein
	CJ015_04090		-0.296021	132.861	0.52261	-0.566428	0.571103	0.795424	-0.218472	124.901	0.471385	-0.463469	0.643028	0.848525	-0.336373	145.97	0.552871	-0.608412	0.542915	0.777047	2.45454	452.659	0.540296	4.54295	NA	NA	2.24703	319.855	0.262254	8.56814	1.05165e-17	4.40739e-16	2.93517	549.215	0.298079	9.84695	7.06537e-23	3.16227e-21	3.24556	739.956	0.259166	12.5231	5.58343e-36	3.21745e-34	CDS		c	gamma-glutamylcyclotransferase	Cation transport protein chaC
	CJ015_04095	pagP	-0.46526	223.824	0.371002	-1.25406	0.209819	0.476206	-0.416603	208.691	0.351654	-1.1847	0.236138	0.563823	-0.526149	243.437	0.385452	-1.36502	0.172247	0.417973	0.223524	216.396	0.342061	0.653462	0.513458	0.654698	0.435924	188.578	0.209143	2.08434	0.0371294	0.143116	0.867047	247.74	0.194731	4.45253	8.48638e-06	9.42704e-05	0.354979	237.675	0.174673	2.03225	0.0421283	0.121079	CDS			lipid IV(A) palmitoyltransferase PagP	Lipid A acylation protein PagP, palmitoyltransferase
	CJ015_04100	mgtE	0.0490671	372.373	0.238192	0.205998	0.836793	0.940907	-0.0341451	337.189	0.2242	-0.152297	0.878953	0.960966	-0.0796335	397.697	0.270697	-0.29418	0.768621	0.909599	0.612713	365.793	0.189647	3.23081	0.00123438	0.00537149	0.496196	430.073	0.132951	3.73218	0.000189828	0.00208856	0.605092	450.792	0.123134	4.91411	8.91849e-07	1.19172e-05	0.58328	555.009	0.187316	3.11387	0.00184649	0.0100936	CDS			magnesium transporter	Mg/Co/Ni transporter MgtE / CBS domain
	CJ015_04105		-0.422883	109.334	0.168717	-2.50646	0.0121946	0.07012	-0.572413	97.3062	0.173025	-3.30827	0.000938751	0.020399	-0.334655	125.465	0.269537	-1.24159	0.214387	0.478613	0.310563	108.318	0.130392	2.38176	0.0172303	0.0483416	0.624521	108.554	0.172449	3.62148	0.000292918	0.00299413	0.427115	93.6743	0.191708	2.22794	0.0258844	0.0834455	0.0787088	128.469	0.313613	0.250974	0.801834	0.88805	CDS			acyl-CoA thioesterase	Acyl-CoA hydrolase (EC 3.1.2.20)
	CJ015_04110		-0.163575	178.812	0.346415	-0.472194	0.636788	0.838956	0.675616	249.977	0.438745	1.53988	0.123589	0.408886	0.727606	273.905	0.421043	1.7281	0.0839697	0.272193	1.42454	275.001	0.30495	4.67139	2.99172e-06	2.77904e-05	1.51874	430.3	0.469302	3.23617	0.00121144	0.00976349	0.372639	440.562	0.413384	0.901435	0.367357	0.548951	0.811259	590.563	0.293361	2.7654	0.00568538	0.0253647	CDS			YeiH family protein	Putative membrane protein YeiH
	CJ015_04115		0.394327	94.9461	0.236228	1.66926	0.0950654	0.294614	0.249921	83.2861	0.211535	1.18146	0.23742	0.565228	0.47697	109.177	0.143738	3.31834	0.000905543	0.00920274	0.681243	88.1918	0.143706	4.74052	2.13169e-06	2.05334e-05	0.104751	111.613	0.288625	0.362931	0.716657	0.862555	0.22366	111.077	0.250508	0.892824	0.371951	0.552415	0.124835	163.528	0.270989	0.460665	0.645039	0.788761	CDS			LysR family transcriptional regulator	LysR family transcriptional regulator YeiE
	CJ015_04120		0.340268	1104.32	0.187183	1.81784	0.0690886	0.240874	0.010693	927.567	0.181852	0.0588008	0.953111	0.987027	-0.107588	1068.48	0.183108	-0.587565	0.556824	0.783112	0.259134	864.853	0.13625	1.90191	0.0571833	0.126591	-0.210107	1129.27	0.14151	-1.48475	0.137609	0.343651	0.387145	1188.57	0.123938	3.1237	0.00178593	0.0100649	0.305958	1340.19	0.163471	1.87164	0.0612564	0.160984	CDS			M20 family metallopeptidase	N-acetyl-L,L-diaminopimelate deacetylase (EC 3.5.1.47)
	CJ015_04125		0.16202	1269.9	0.20489	0.790768	0.429079	0.696185	0.15836	1179.39	0.196406	0.806288	0.420077	0.715264	0.0867668	1374.41	0.22921	0.378548	0.705024	0.876395	-0.228858	887.252	0.178372	-1.28304	0.199479	0.331124	-0.363755	1149.58	0.132252	-2.75046	0.00595118	0.0368254	-0.253564	1274.69	0.130425	-1.94413	0.0518792	0.139862	-0.102668	1598.68	0.162208	-0.632941	0.526772	0.70603	CDS			AMP-binding protein	Long-chain-fatty-acid--CoA ligase (EC 6.2.1.3)
	CJ015_04130		-0.0384281	852.407	0.245975	-0.156228	0.875854	0.956399	0.761915	1051.12	0.238074	3.20033	0.00137269	0.0262696	0.582058	1170.89	0.290943	2.00059	0.0454368	0.179512	0.491503	823.515	0.187671	2.61896	0.00881982	0.0278987	0.0291761	811.309	0.173513	0.168149	0.866466	0.940746	0.0298856	1581.73	0.191605	0.155975	0.876053	0.934392	0.168401	1835.18	0.228751	0.736177	0.461623	0.653566	CDS			inositol monophosphatase family protein	Inositol-1-monophosphatase (EC 3.1.3.25)
	CJ015_04135		0.144053	266.409	0.212458	0.67803	0.497753	0.749462	-0.388019	213.738	0.211077	-1.83828	0.0660213	0.287103	-0.125117	274.797	0.201284	-0.621598	0.534207	0.772288	-0.517228	171.596	0.159695	-3.23885	0.00120011	0.00524672	-0.23423	247.625	0.220567	-1.06195	0.288261	0.542803	0.0673823	201.293	0.193717	0.347838	0.727962	0.844465	0.15161	321.66	0.195367	0.776027	0.437733	0.630886	CDS			FAD-dependent 5-carboxymethylaminomethyl-2-thiouridine(34) oxidoreductase MnmC	tRNA (5-methylaminomethyl-2-thiouridylate)-methyltransferase (EC 2.1.1.61) / FAD-dependent cmnm(5)s(2)U34 oxidoreductase
	CJ015_04140		-0.0676863	2340.34	0.22031	-0.307233	0.758666	0.904261	0.112208	2291.35	0.187425	0.59868	0.549387	0.798357	0.00648806	2647.22	0.21679	0.0299278	0.976125	0.989358	0.213348	2038.56	0.15476	1.37857	0.168026	0.289889	0.146544	2283.2	0.164844	0.888986	0.374011	0.62675	0.127389	2763.05	0.0942131	1.35214	0.176331	0.33684	0.311916	3472.67	0.182144	1.71247	0.0868097	0.208316	CDS			glycoside hydrolase family 31 protein	Maltodextrin glucosidase (EC 3.2.1.20)
	CJ015_04145	metN	-1.08539	1186.4	0.448655	-2.4192	0.0155547	0.0846276	-1.43746	1033.83	0.407971	-3.52343	0.000425993	0.0122762	-1.31247	1266.96	0.472134	-2.77987	0.00543815	0.0379462	0.397693	1418.01	0.415639	0.956821	0.338657	0.485675	0.928445	794.822	0.227932	4.07335	4.63418e-05	0.000610387	1.7158	850.836	0.171845	9.98454	1.78133e-23	8.13065e-22	0.876646	849.398	0.193902	4.52107	6.15288e-06	6.8021e-05	CDS			ATP-binding cassette domain-containing protein	Methionine ABC transporter ATP-binding protein
	CJ015_04150	metI	-0.0843789	295.832	0.285956	-0.295077	0.767935	0.909345	-0.806118	230.389	0.271654	-2.96744	0.00300288	0.0446581	-0.612473	287.873	0.327382	-1.87082	0.0613701	0.221543	1.10137	380.506	0.215874	5.10189	3.36272e-07	3.81027e-06	0.837539	382.875	0.225588	3.71268	0.000205073	0.00224025	1.54449	328.059	0.190401	8.11174	4.99013e-16	1.71675e-14	0.965221	367.325	0.233777	4.12882	3.64632e-05	0.000332877	CDS			ABC transporter permease	Methionine ABC transporter permease protein
	CJ015_04155	metQ	-0.18059	422.24	0.315631	-0.572155	0.567217	0.793048	-0.560572	357.452	0.281624	-1.9905	0.0465359	0.235985	-0.386852	443.54	0.369729	-1.04631	0.295417	0.574411	0.859774	493.681	0.255995	3.35856	0.000783488	0.00366801	1.03462	581.867	0.283076	3.65493	0.000257253	0.00270145	1.46717	540.777	0.153976	9.52859	1.5943e-21	6.96369e-20	0.563888	517.104	0.255195	2.20963	0.0271307	0.0878317	CDS			MetQ/NlpA family ABC transporter substrate-binding protein	Methionine ABC transporter substrate-binding protein
	CJ015_04160		-0.909828	1553.33	0.450218	-2.02086	0.0432941	0.176144	-1.50208	1300.67	0.418978	-3.5851	0.000336944	0.0108571	-1.46788	1559.8	0.495108	-2.96477	0.00302906	0.0243047	-0.0229341	1666.43	0.435864	-0.0526176	0.958037	0.974025	0.0726951	845.777	0.193335	0.376005	0.706913	0.858156	-0.0521297	485.886	0.342046	-0.152406	0.878867	0.93462	0.241648	756.819	0.512152	0.471829	0.637049	0.78252	tRNA			tRNA-Lys	tRNA-Lys
	CJ015_04165		-0.273227	243.257	0.204932	-1.33326	0.182448	0.442037	-0.180231	230.371	0.224344	-0.80337	0.421761	0.716314	-0.0357279	287.091	0.194861	-0.183351	0.854523	0.951129	-0.0558899	202.773	0.188965	-0.295768	0.767407	0.852783	-0.0903225	194.899	0.174606	-0.517294	0.604951	0.797115	-0.259115	210.516	0.209104	-1.23917	0.215283	0.384971	0.0115269	327.03	0.220833	0.0521974	0.958371	0.980709	CDS			iron-containing alcohol dehydrogenase	Alcohol dehydrogenase (EC 1.1.1.1)
	CJ015_04170		-0.491072	208.212	0.209023	-2.34936	0.0188055	0.0968517	-0.54716	190.278	0.255442	-2.14201	0.0321926	0.189337	-0.821362	214.59	0.188869	-4.34884	1.36862e-05	0.000249853	-0.504052	159.039	0.145001	-3.4762	0.000508569	0.00253798	-0.213592	150.165	0.208196	-1.02592	0.304931	0.560053	0.112185	169.856	0.246084	0.45588	0.648477	0.785258	0.0600087	178.015	0.239186	0.250887	0.801901	0.88805	CDS			putative quinol monooxygenase	FIG00432044: hypothetical protein
	CJ015_04175		0.0847752	11.7154	0.359416	0.235869	0.813534	0.93096	0.0790996	11.4928	0.327811	0.241297	0.809325	0.933682	0.186204	13.7651	0.344348	0.540743	0.588685	0.808276	-0.405005	8.06934	0.366801	-1.10415	0.269526	0.412646	-0.0842266	10.7273	0.365774	-0.23027	0.817882	0.916267	-0.0772576	12.1519	0.371191	-0.208134	0.835124	0.913236	-0.364691	14.9179	0.353544	-1.03153	0.302292	0.498237	CDS			DUF126 domain-containing protein	FIG00431846: hypothetical protein
	CJ015_04180		0.236831	57.6458	0.205324	1.15345	0.248726	0.519495	0.0422941	49.3854	0.231162	0.182963	0.854827	0.95054	0.0533646	60.15	0.19876	0.268488	0.788324	0.921113	0.198271	44.6214	0.208979	0.948762	0.342742	0.490034	0.0228505	59.9778	0.209372	0.109138	0.913093	0.960659	-0.131079	50.5226	0.230003	-0.569902	0.568744	0.724084	-0.147522	68.2933	0.214338	-0.688268	0.491284	0.677481	CDS			aconitase X catalytic domain-containing protein	FIG00432827: hypothetical protein
	CJ015_04185		0.135191	35.1607	0.305827	0.44205	0.658453	0.850481	0.0143023	30.6759	0.259326	0.0551518	0.956018	0.987027	0.154257	38.4298	0.270143	0.571018	0.567987	0.790316	0.476608	31.284	0.222604	2.14106	0.0322694	0.0801376	0.111083	35.721	0.295928	0.375373	0.707383	0.858156	-0.119459	31.9118	0.307692	-0.388243	0.697836	0.821928	-0.0696883	47.5875	0.249902	-0.278862	0.780351	0.875923	CDS			FadR/GntR family transcriptional regulator	Transcriptional regulator, GntR family
	CJ015_04190		0.26558	59.7377	0.411359	0.645617	0.518528	0.76296	-0.355336	45.1798	0.385672	-0.921344	0.356871	0.669854	-0.133637	57.9151	0.427216	-0.312809	0.754426	0.900347	1.39005	80.7282	0.402803	3.45095	0.00055862	0.00274397	0.0797075	64.4643	0.319412	0.249545	0.802939	0.908256	0.228638	41.7772	0.254607	0.898005	0.369183	0.550145	-0.108636	60.0522	0.280627	-0.387118	0.698669	0.824878	CDS		d	tripartite tricarboxylate transporter substrate binding protein	Tricarboxylate transport protein TctC
	CJ015_04195		0.08016	6.39656	0.380186	0.210844	0.833009	0.940097	-0.606206	5.68843	0.376363	-1.6107	0.107246	0.379864	-0.103227	7.2902	0.401941	-0.256821	0.797317	0.924769	0.94336	7.85469	0.376671	2.50447	0.0122636	0.0367361	0.218449	7.24415	0.410604	0.532019	0.594713	0.79055	0.408869	6.00786	0.494771	0.826382	0.408588	0.586423	-0.294244	8.1099	0.472482	-0.622764	0.53344	0.711562	CDS			hypothetical protein	ortholog of Bordetella pertussis (BX470248) BP2827
[truncated: 3,985 more rows]
[truncated: 7 more columns]

## Sheet: qPCR Data
KM22 locus_tag	KM22 Name	risAD60N vs. WT_Mod	log2 FC	St Err	DrisA vs. WT_Mod	log2 FC	St Err	DrisAS vs. WT_Mod	log2 FC	St Err	KM22_WT_Non-Mod vs. Mod	log2 FC	St Err	risAD60N_Non-Mod vs. Mod	log2 FC	St Err	DrisA_Non-Mod vs. Mod	log2 FC	St Err	DrisAS_Non-Mod vs. Mod	log2 FC	St Err
[truncated: 19 more rows]
