# Supplementary material for: The contribution of BvgR, RisA, and RisS to global gene regulation, intracellular cyclic-di-GMP levels, motility, and biofilm formation in Bordetella bronchiseptica
Source: Front Microbiol. 2024 Mar 7;15:1305097. doi: 10.3389/fmicb.2024.1305097 (PMC10955343; doi:10.3389/fmicb.2024.1305097)
Supplement: Supplementary file 5 [file Table_5.XLSX]

## Sheet: RNA-Seq
QPCR	KM22 locus_tag	KM22 locus_tag	KM22 Name	KM22_WT_Non-Mod vs. Mod_log2_FC	Base mean_KM22_WT_Non-Mod vs. Mod	StdErr_KM22_WT_Non-Mod vs. Mod	Wald-Stats_KM22_WT_Non-Mod vs. Mod	P-value_KM22_WT_Non-Mod vs. Mod	P-adj_KM22_WT_Non-Mod vs. Mod	DrisS_Non-Mod vs. Mod_log2_FC	Base mean_DrisS_Non-Mod vs. Mod	StdErr_DrisS_Non-Mod vs. Mod	Wald-Stats_DrisS_Non-Mod vs. Mod	P-value_DrisS_Non-Mod vs. Mod	P-adj_DrisS_Non-Mod vs. Mod	DrisAS_Non-Mod vs. Mod_log2_FC	Base mean_DrisAS_Non-Mod vs. Mod	StdErr_DrisAS_Non-Mod vs. Mod	Wald-Stats_DrisAS_Non-Mod vs. Mod	P-value_DrisAS_Non-Mod vs. Mod	P-adj_DrisAS_Non-Mod vs. Mod	DrisS vs. WT_Non-Mod_log2_FC	Base mean_DrisS vs. WT_Non-Mod	StdErr_DrisS vs. WT_Non-Mod	Wald-Stats_DrisS vs. WT_Non-Mod	P-value_DrisS vs. WT_Non-Mod	P-adj_DrisS vs. WT_Non-Mod	DrisAS vs. WT_Non-Mod	Base mean_DrisAS vs. WT_Non-Mod	StdErr_DrisAS vs. WT_Non-Mod	Wald-Stats_DrisAS vs. WT_Non-Mod	P-value_DrisAS vs. WT_Non-Mod	P-adj_DrisAS vs. WT_Non-Mod	Type	domain	Cluster	RisA/RisS requirment	Genbank_description	Product from RAST	Hit	RB50_locus	RB50_Name	% identity RB50	Hit	TohamaI_locus	% identity TohamaI
	CJ015_00005	CJ015_00005	dnaA	0.40351	2724.75	0.236755	1.70434	0.0883183	0.177659	0.204249	6613.73	0.149299	1.36806	0.171295	0.309423	0.457824	5146.62	0.145738	3.14142	0.00168131	0.00938356	0.104983	4003.64	0.0823565	1.27474	0.202403	0.326862	0.230833	3522.55	0.0625145	3.69247	0.000222083	0.000881528	CDS					Chromosomal replication initiator protein DnaA	bi	BB4989	dnaA	97.71	bi	BP0491	98.52
	CJ015_00010	CJ015_00010	dnaN	0.794921	1684.7	0.213697	3.71984	0.000199347	0.00116022	0.0707449	3816.61	0.231016	0.306234	0.759426	0.852836	0.467339	2783.5	0.126881	3.68328	0.000230251	0.00167687	-0.219917	2523.59	0.104045	-2.11367	0.0345437	0.0787154	-0.118298	2199.88	0.0887996	-1.33219	0.182796	0.304026	CDS					DNA polymerase III beta subunit (EC 2.7.7.7)	bi	BB4988	dnaN	100	bi	BP0490	100
	CJ015_00015	CJ015_00015	gyrB	-0.0148086	1426.84	0.106524	-0.139016	0.889437	0.935262	0.148716	3443.33	0.138636	1.07271	0.283401	0.444184	-0.0606765	2928.71	0.1398	-0.434023	0.664272	0.80354	0.27068	1916.34	0.0717029	3.77502	0.000159993	0.000671543	0.311486	1645.3	0.0931558	3.34371	0.000826649	0.0029543	CDS					DNA gyrase subunit B (EC 5.99.1.3)	bi	BB4987	gyrB, parA, nalC, acrB, pcbA, himB, hisU	100	bi	BP0489	99.88
	CJ015_00020	CJ015_00020		0.809398	220.567	0.321097	2.52073	0.0117113	0.0353524	-0.687849	404.242	0.277296	-2.48056	0.0131177	0.0419075	-1.40341	407.316	0.155452	-9.02789	1.75006e-19	6.20597e-18	-0.943808	283.666	0.137235	-6.8773	6.09986e-12	7.33388e-11	-1.02657	236.203	0.161825	-6.3437	2.24318e-10	1.89367e-09	CDS				IclR family transcriptional regulator CDS	Transcriptional regulator, IclR family	bi	BB4984		99.62	bi	BP0488	99.62
	CJ015_00025	CJ015_00025		0.760232	59.6575	0.249576	3.04609	0.00231838	0.00924003	-0.100467	85.9303	0.326195	-0.307997	0.758085	0.851939	-1.4305	148.338	0.212214	-6.7408	1.57512e-11	3.55946e-10	-0.936281	75.5348	0.146377	-6.39635	1.59133e-10	1.56503e-09	-0.573165	68.1686	0.16643	-3.44388	0.000573432	0.00212818	CDS				amidase CDS	probable amidase	bi	BB4983		99.79	bi	BP0487	99.37
	CJ015_00035	CJ015_00035	acyP	-0.13439	155.839	0.161804	-0.830574	0.406214	0.554584	-0.173719	317.944	0.190559	-0.911629	0.361964	0.527574	-0.282707	179.47	0.165728	-1.70585	0.0880357	0.210407	-0.0917942	182.571	0.121253	-0.757046	0.449022	0.582786	-0.573935	136.771	0.143161	-4.00901	6.09746e-05	0.000267007	CDS				acyP CDS	Acylphosphate phosphohydrolase (EC 3.6.1.7), putative	bi	BB4981		100	-
	CJ015_00040	CJ015_00040	lldD	0.260778	464.996	0.122538	2.12814	0.0333258	0.0823229	0.666458	1031.38	0.121995	5.46298	4.68199e-08	5.21675e-07	0.455425	701.743	0.154009	2.95713	0.00310518	0.0154931	0.243	679.048	0.0868011	2.79951	0.00511807	0.0148336	-0.0137643	533.884	0.104003	-0.132346	0.894711	0.932842	CDS				lldD CDS	L-lactate dehydrogenase (EC 1.1.2.3)	bi	BB4980	lldD, lctD	100	bi	BP0484	98.45
	CJ015_00045	CJ015_00045		0.455063	58.7724	0.14365	3.16787	0.00153561	0.00647802	0.7474	126.001	0.171387	4.36089	1.29533e-05	9.45752e-05	0.534156	87.7845	0.202979	2.63159	0.00849872	0.0350439	0.12589	88.4434	0.139044	0.905393	0.365257	0.503098	-0.0578064	70.2622	0.156319	-0.369797	0.711534	0.809251	CDS				AraC family transcriptional regulator CDS	Transcriptional regulator, AraC family	bi	BB4979		99.29	bi	BP0483	97.86
	CJ015_00055	CJ015_00055		-0.0882055	5.46161	0.390154	-0.226079	0.82114	0.889189	0.0353954	10.8634	0.442584	0.0799745	0.936258	0.963506	0.121058	9.97374	0.444411	0.272402	0.785313	0.878499	-0.0550752	6.69131	0.376518	-0.146275	0.883704	0.928126	-0.050489	6.56128	0.462446	-0.109178	0.913061	0.946009	CDS				acetyltransferase CDS	PhnO protein	bi	BB4977		99.31	-
	CJ015_00060	CJ015_00060		-0.285541	156.728	0.210052	-1.35938	0.174026	0.298376	-0.421389	447.353	0.139211	-3.02698	0.00247013	0.0103887	0.0787651	283.218	0.1758	0.448039	0.654125	0.795062	0.349884	196.112	0.128706	2.71848	0.00655831	0.0185839	0.326262	164.885	0.163818	1.99161	0.0464142	0.098826	CDS				hypothetical protein CDS	possible integral-membrane protein	bi	BB4976		99.69	uni	BP0245	25.97
	CJ015_00070	CJ015_00070		0.718363	101.624	0.180853	3.97209	7.12456e-05	0.00047541	0.476517	204.491	0.19906	2.39384	0.016673	0.0510395	0.683798	202.496	0.325535	2.10054	0.0356816	0.107091	-0.166508	151.58	0.128184	-1.29897	0.193953	0.316368	0.296481	146.642	0.205819	1.44049	0.149727	0.260188	CDS				NAD(P)-dependent oxidoreductase CDS	Rrf2-linked NADH-flavin reductase	bi	BB4974		99.51	-
	CJ015_00075	CJ015_00075		0.215352	662.191	0.151127	1.42497	0.154166	0.273522	-0.123601	1480.17	0.124628	-0.991759	0.321315	0.48771	0.279696	1188.22	0.187231	1.49386	0.135213	0.287913	-0.0905423	868.511	0.0914893	-0.989648	0.322346	0.458082	0.152687	790.828	0.131264	1.1632	0.244748	0.380287	CDS				polyketide cyclase CDS	possible membrane protein	bi	BB4973		99.43	-
	CJ015_00080	CJ015_00080		0.255149	194.929	0.158687	1.60788	0.107862	0.207115	0.0382113	557.234	0.202019	0.189147	0.849977	0.906236	0.508442	389.308	0.220295	2.30801	0.0209986	0.0719727	0.316047	294.577	0.138705	2.27855	0.0226938	0.0551045	0.408821	256.101	0.186533	2.19168	0.0284024	0.0658557	CDS				nucleoside 2-deoxyribosyltransferase CDS	Nucleoside 2-deoxyribosyltransferase	bi	BB4972		100	-
	CJ015_00085	CJ015_00085	ribB_1	-1.21247	116.809	0.383381	-3.16257	0.00156383	0.0065793	-0.546475	178.82	0.182248	-2.99853	0.00271287	0.0112189	-0.603366	161.667	0.178899	-3.37266	0.000744469	0.00461291	0.0596408	83.5258	0.184147	0.323876	0.746032	0.831854	0.27611	74.4327	0.168695	1.63675	0.101683	0.192033	CDS				ribB_1 CDS	3,4-dihydroxy-2-butanone 4-phosphate synthase (EC 4.1.99.12)	bi	BB4971	ribB, htrP	100	bi	BP0471	99.57
	CJ015_00090	CJ015_00090		0.108371	335.834	0.127882	0.847431	0.396755	0.544841	0.155369	525.302	0.14152	1.09786	0.272265	0.431622	0.285214	411.628	0.250135	1.14024	0.254185	0.444872	-0.39445	389.448	0.0930495	-4.23914	2.24375e-05	0.000109304	-0.328833	336.232	0.158546	-2.07405	0.0380748	0.0841235	CDS				SET domain-containing protein-lysine N-methyltransferase CDS	Proteins containing SET domain	bi	BB4970		100	bi	BP0470	99.4
	CJ015_00100	CJ015_00100		1.31896	469.665	0.419541	3.14381	0.00166765	0.00695424	0.123699	490.768	0.144013	0.858944	0.390372	0.555337	0.391821	370.465	0.205385	1.90774	0.0564245	0.151143	-1.46303	627.42	0.107156	-13.6532	1.93153e-42	1.14938e-40	-1.38836	540.36	0.187942	-7.38718	1.49972e-13	1.63808e-12	CDS		b		Lrp/AsnC family transcriptional regulator CDS	Transcriptional regulator, AsnC family	bi	BB4968		100	bi	BP0468	99.37
	CJ015_00105	CJ015_00105	ilvB_1	0.258288	1742.83	0.395517	0.653039	0.513731	0.654868	-0.00268009	1504.8	0.19445	-0.0137829	0.989003	0.993228	-0.267095	734.703	0.205602	-1.29909	0.193914	0.369093	-1.35288	1724.72	0.100976	-13.398	6.20728e-41	3.47386e-39	-2.1401	1334.27	0.132515	-16.1499	1.13749e-58	4.62224e-57	CDS				ilvB_1 CDS	Acetolactate synthase large subunit (EC 2.2.1.6)	bi	BB4967		99.84	bi	BP0467	99.19
	CJ015_00110	CJ015_00110	fabG_1	-0.864279	124.016	0.133329	-6.48229	9.03385e-11	1.70192e-09	-0.389687	229.854	0.179156	-2.17513	0.0296206	0.0806928	-0.561274	253.963	0.180964	-3.10157	0.00192496	0.0104771	0.080466	113.836	0.150696	0.533961	0.593369	0.704756	0.489648	109.272	0.15466	3.16596	0.0015457	0.00516129	CDS				fabG_1 CDS	toluenesulfonate zinc-independent alcohol dehydrogenase	bi	BB4966		100	bi	BP0466	97.62
	CJ015_00115	CJ015_00115		-0.0343752	156.819	0.136023	-0.252716	0.800488	0.875729	-0.36614	314.934	0.126674	-2.89041	0.00384741	0.0149628	-0.143537	327.347	0.153972	-0.932232	0.351217	0.546442	-0.252831	181.95	0.139268	-1.81542	0.0694589	0.140148	0.27178	179.958	0.148225	1.83357	0.0667184	0.135042	CDS				aldehyde dehydrogenase CDS	probable aldehyde dehydrogenase	bi	BB4965		99.8	bi	BP0465	99.58
	CJ015_00120	CJ015_00120		-0.474295	488.15	0.0921615	-5.14635	2.65607e-07	3.06887e-06	0.00960015	925.663	0.171351	0.0560262	0.955321	0.972988	-0.173013	837.727	0.193535	-0.893966	0.37134	0.566847	0.0995701	524.719	0.100652	0.989255	0.322538	0.458082	0.251261	463.582	0.120697	2.08175	0.0373653	0.0827176	CDS				gluconate 5-dehydrogenase CDS	oxidoreductase, short-chain dehydrogenase/reductase family	bi	BB4964	idnO	100	bi	BP0464	97.3
	CJ015_00125	CJ015_00125		-0.629375	101.162	0.199729	-3.15115	0.00162627	0.00681756	-0.206271	195.427	0.159707	-1.29156	0.19651	0.343363	-0.472366	193.102	0.179392	-2.63314	0.00845985	0.0349149	0.14808	100.692	0.128338	1.15383	0.24857	0.38125	0.373082	90.9005	0.140965	2.64663	0.00812974	0.0223778	CDS				ABC transporter permease CDS	ABC transporter, permease component	bi	BB4963		100	bi	BP0463	96.14
	CJ015_00130	CJ015_00130		-0.223579	71.5998	0.166959	-1.33913	0.180529	0.306169	-0.498429	139.031	0.184406	-2.70289	0.00687389	0.0245974	-0.305189	129.03	0.186348	-1.63774	0.101477	0.233787	-0.265019	76.3687	0.185629	-1.42768	0.153383	0.262854	0.107217	71.2693	0.181095	0.592047	0.553819	0.684071	CDS				ABC transporter ATP-binding protein CDS	ABC-transporter, ATP-binding component	bi	BB4962		100	bi	BP0462	100
	CJ015_00135	CJ015_00135		-0.154212	299.253	0.1011	-1.52533	0.127177	0.234231	-0.268138	614.999	0.141062	-1.90085	0.0573212	0.135986	-0.242899	519.889	0.174652	-1.39076	0.164299	0.32916	-0.103111	344.117	0.0890179	-1.15832	0.246734	0.379424	0.0550649	303.12	0.104159	0.528663	0.597039	0.719478	CDS				ABC transporter substrate-binding protein CDS	Hydroxymethylpyrimidine ABC transporter, substrate-binding component	bi	BB4961		100	bi	BP0461	99.72
	CJ015_00140	CJ015_00140	topB	0.324781	1146.02	0.0690186	4.7057	2.52997e-06	2.39276e-05	0.204693	2372.32	0.105745	1.93572	0.0529022	0.128485	0.292454	1625.92	0.128258	2.28021	0.0225954	0.0761995	-0.088608	1560.03	0.0710401	-1.24729	0.21229	0.338526	-0.221241	1281.17	0.0684205	-3.23355	0.00122261	0.0041755	CDS				topB CDS	DNA topoisomerase III, Burkholderia type (EC 5.99.1.2)	bi	BB4960	topB	99.41	bi	BP0460	98.7
	CJ015_00145	CJ015_00145		0.697458	595.199	0.169072	4.12521	3.70403e-05	0.000268142	0.698814	1448.92	0.135147	5.17078	2.33124e-07	2.38812e-06	0.370795	848.617	0.16973	2.18462	0.0289169	0.0913687	0.201966	978.763	0.0978027	2.06504	0.0389193	0.0868753	-0.315733	719.527	0.128503	-2.45701	0.0140097	0.0358849	CDS				hypothetical protein CDS	putative membrane protein	bi	BB4959		100	bi	BP0459	99.2
	CJ015_00150	CJ015_00150		0.909159	305.77	0.368398	2.46787	0.013592	0.0401512	1.23064	438.745	0.164724	7.47095	7.9615e-14	1.52175e-12	0.383499	581.583	0.155578	2.465	0.0137014	0.0516465	-0.417188	438.98	0.118369	-3.52448	0.000424322	0.00161911	0.0403861	420.93	0.162679	0.248256	0.803937	0.875313	CDS				tRNA glutamyl-Q(34) synthetase GluQRS CDS	glutamyl-Q-tRNA synthetase	bi	BB4958		99.69	uni	BP2978	37.9
	CJ015_00155	CJ015_00155		0.233903	3290.62	0.149343	1.56621	0.117299	0.220364	-0.0741461	7087.85	0.150227	-0.493559	0.621618	0.753505	0.120911	4514.1	0.193552	0.624696	0.532171	0.711071	-0.123238	4291.15	0.0594336	-2.07354	0.0381225	0.0853399	-0.300101	3479.77	0.134938	-2.224	0.0261487	0.0614322	CDS				hypothetical protein CDS	Protein of unknown function Smg	bi	BB4957		100	bi	BP0457	100
	CJ015_00160	CJ015_00160		1.02586	84.6402	0.182753	5.61337	1.98427e-08	2.81402e-07	1.115	187.563	0.177368	6.28637	3.24972e-10	4.54767e-09	1.19344	114.74	0.239698	4.97893	6.39361e-07	8.32614e-06	0.102946	145.917	0.111494	0.923329	0.355836	0.493155	-0.243621	114.52	0.164372	-1.48213	0.138306	0.244265	CDS		c		TonB-dependent receptor CDS	Putative Ton-B dependent hemine receptor	bi	BB4956	hemC	100	bi	BP0456	99.33
	CJ015_00165	CJ015_00165		0.0951313	165.253	0.115765	0.821764	0.411211	0.558642	0.386999	458.33	0.181667	2.13027	0.0331493	0.0886622	0.344417	409.281	0.239058	1.44073	0.149661	0.308146	0.525206	249.659	0.116683	4.50114	6.75909e-06	3.58629e-05	0.701438	226.553	0.143146	4.90016	9.57605e-07	5.61335e-06	CDS				C4-dicarboxylate ABC transporter permease CDS	TRAP-type uncharacterized transport system, fused permease component	bi	BB4955		100	bi	BP0455	99.41
	CJ015_00170	CJ015_00170		0.119206	352.393	0.194769	0.612038	0.540513	0.674886	0.113759	676.125	0.261956	0.434268	0.664094	0.785355	0.227717	914.045	0.265834	0.856614	0.391658	0.589469	-0.126384	433.89	0.0893095	-1.41513	0.157031	0.267755	0.716632	484.857	0.162436	4.41179	1.02518e-05	5.10463e-05	CDS				immunogenic protein CDS	TRAP transporter solute receptor, TAXI family precursor	bi	BB4954		100	bi	BP0454	99.38
	CJ015_00175	CJ015_00175		0.452948	170.155	0.139553	3.24571	0.00117156	0.00514589	0.283723	323.453	0.174682	1.62422	0.104328	0.213592	0.411401	320.755	0.240089	1.71354	0.0866134	0.208071	-0.235819	232.334	0.116254	-2.02848	0.0425111	0.0933853	0.206651	221.18	0.150076	1.37698	0.16852	0.28486	CDS				alanine racemase CDS	low-specificity D-threonine aldolase	bi	BB4953		99.7	bi	BP0453	97.63
	CJ015_00180	CJ015_00180		-0.662234	195.586	0.122448	-5.40831	6.36221e-08	8.26735e-07	-0.398799	428.403	0.145572	-2.73953	0.00615277	0.02234	-0.577847	402.91	0.16153	-3.57733	0.000347125	0.00237073	0.195371	201.151	0.109461	1.78484	0.0742876	0.147915	0.390988	180.317	0.135248	2.8909	0.00384142	0.0115847	CDS				tripartite tricarboxylate transporter substrate binding protein CDS	Tricarboxylate transport protein TctC	bi	BB4952		100	bi	BP0452	99.38
	CJ015_00185	CJ015_00185		0.149148	580.398	0.102065	1.46131	0.143931	0.258888	-0.336497	1009.76	0.136565	-2.46401	0.0137392	0.0435321	-0.169157	868.595	0.143083	-1.18223	0.237115	0.425806	-0.531404	669.23	0.0812526	-6.54014	6.14612e-11	6.40641e-10	-0.296576	602.015	0.0882943	-3.35895	0.000782378	0.00282068	CDS				aspartate aminotransferase family protein CDS	Acetylornithine aminotransferase (EC 2.6.1.11)	bi	BB4951	argM, astC, cstC	100	bi	BP0451	99.24
	CJ015_00190	CJ015_00190		-0.0323758	124.266	0.167107	-0.193743	0.846377	0.906473	-0.0436141	229.034	0.185129	-0.235587	0.813753	0.883419	0.0478515	200.953	0.168746	0.283571	0.776739	0.874424	-0.17835	144.383	0.182526	-0.977117	0.328511	0.464181	0.0163552	130.703	0.17389	0.0940547	0.925066	0.954117	CDS				DUF1653 domain-containing protein CDS	FIG00432200: hypothetical protein	bi	BB4950		100	bi	BP0450	100
	CJ015_00195	CJ015_00195	accA1_1	-0.993091	327.925	0.172941	-5.74237	9.33606e-09	1.3729e-07	0.545215	1041.09	0.189365	2.87918	0.00398713	0.015406	0.129988	662.843	0.15026	0.865084	0.386993	0.583591	1.41432	454.308	0.106551	13.2737	3.2906e-40	1.77806e-38	0.976811	318.076	0.120995	8.07317	6.84976e-16	8.44334e-15	CDS				accA1_1 CDS	Methylcrotonyl-CoA carboxylase biotin-containing subunit (EC 6.4.1.4)	bi	BB4949	accA, accC, FabG	99.7	bi	BP0449	99.55
	CJ015_00200	CJ015_00200		-0.437626	270.634	0.107331	-4.07734	4.5553e-05	0.00031799	0.27195	805.33	0.165469	1.64351	0.100278	0.207987	0.231121	582.464	0.169271	1.36539	0.172131	0.339986	0.853777	380.028	0.0882521	9.67431	3.87714e-22	9.49293e-21	0.732304	309.557	0.118384	6.18582	6.17822e-10	4.97056e-09	CDS				methylcrotonoyl-CoA carboxylase CDS	Methylcrotonyl-CoA carboxylase carboxyl transferase subunit (EC 6.4.1.4)	bi	BB4948	accB	100	bi	BP0448	100
	CJ015_00205	CJ015_00205		0.107194	393.834	0.16476	0.650611	0.515298	0.65618	0.319063	765.922	0.120958	2.6378	0.00834465	0.0288051	0.144942	656.534	0.129005	1.12354	0.261207	0.452693	-0.0158685	506.564	0.0953851	-0.166363	0.867871	0.917855	0.0547632	439.066	0.107996	0.507084	0.612096	0.73192	CDS				acetyl-CoA C-acyltransferase CDS	3-ketoacyl-CoA thiolase (EC 2.3.1.16)	bi	BB4947		99.75	bi	BP0447	97.37
	CJ015_00210	CJ015_00210	aceK	0.312804	482.732	0.151669	2.06242	0.0391682	0.0935053	0.0686086	862.808	0.190715	0.359744	0.719038	0.825218	0.0977968	699.901	0.146899	0.665742	0.505576	0.687321	-0.352596	604.707	0.0826164	-4.26788	1.97344e-05	9.71427e-05	-0.25882	524.971	0.0933297	-2.77318	0.00555119	0.0160543	CDS				aceK CDS	Isocitrate dehydrogenase phosphatase (EC 2.7.11.5)/kinase (EC 3.1.3.-)	bi	BB4946	aceK	100	-
	CJ015_00215	CJ015_00215	ivd	0.433961	1183.26	0.148338	2.92548	0.00343922	0.0127739	0.202987	3055.35	0.186546	1.08813	0.276538	0.436483	0.392985	1976.19	0.122518	3.20757	0.00133863	0.00773316	0.182553	1790.71	0.104092	1.75376	0.0794723	0.156318	0.0254814	1448.56	0.0832959	0.305914	0.75967	0.84398	CDS				ivd CDS	Isovaleryl-CoA dehydrogenase (EC 1.3.8.4); Acyl-CoA dehydrogenase, short-chain specific (EC 1.3.8.1)	bi	BB4945	ivd	99.74	uni	BP3308	38.83
	CJ015_00220	CJ015_00220		0.58092	421.209	0.268031	2.16736	0.0302077	0.0755756	-0.786519	863.668	0.26254	-2.99581	0.00273715	0.0113094	-0.650001	669.319	0.267703	-2.42807	0.0151796	0.0561621	-0.771327	526.989	0.105863	-7.28607	3.19138e-13	4.37395e-12	-0.762014	447.886	0.138707	-5.4937	3.93607e-08	2.6847e-07	CDS				MerR family transcriptional regulator CDS	Predicted transcriptional regulator LiuR of leucine degradation pathway, MerR family	bi	BB4944		100	bi	BP0441	99.19
	CJ015_00225	CJ015_00225		0.300165	963.686	0.251013	1.19582	0.231767	0.368548	-0.695876	2865.78	0.223447	-3.11428	0.00184396	0.00808799	-0.316502	1954.11	0.221324	-1.43003	0.152707	0.312643	-0.056123	1310.71	0.0911805	-0.615515	0.538214	0.662247	-0.0578633	1113.35	0.0814584	-0.710342	0.477492	0.617427	CDS				Zn-dependent hydrolase CDS	SoxH protein, homolog	bi	BB4943		100	bi	BP0442	99.43
	CJ015_00230	CJ015_00230		0.153588	202.243	0.271561	0.565574	0.571683	0.700932	0.0685891	515.864	0.157298	0.436047	0.662803	0.78442	0.12617	330.744	0.234481	0.538084	0.590519	0.751049	0.230349	284.887	0.151239	1.52307	0.12774	0.228156	0.0139026	225.232	0.193468	0.0718597	0.942714	0.965437	CDS				LysE family translocator CDS	putative membrane protein	bi	BB4942		99.19	uni	BP0568	37.33
	CJ015_00235	CJ015_00235	metC_1	0.172925	264.025	0.215956	0.800742	0.423281	0.570742	0.253723	521.143	0.137493	1.84535	0.0649862	0.14938	0.524299	420.975	0.177469	2.95431	0.00313365	0.0155838	-0.0583849	343.867	0.109774	-0.531866	0.594819	0.706122	0.140461	307.096	0.136871	1.02623	0.304785	0.447608	CDS				metC_1 CDS	Cystathionine beta-lyase (EC 4.4.1.8)	bi	BB4941	metC	100	bi	BP0112	99.5
	CJ015_00240	CJ015_00240	dsbA	0.548961	769.012	0.289665	1.89515	0.058072	0.128377	0.150652	1318.2	0.228335	0.659785	0.509392	0.663622	-0.352605	1365.37	0.245719	-1.43499	0.151289	0.310249	-0.458363	1001.5	0.124366	-3.6856	0.000228163	0.000929457	-0.30073	882.859	0.182226	-1.65032	0.0988782	0.187622	CDS				dsbA CDS	Periplasmic thiol:disulfide interchange protein DsbA	bi	BB4940	dsbA	100	bi	BP0113	99.04
	CJ015_00245	CJ015_00245		-0.326019	125.019	0.167528	-1.94605	0.0516483	0.11665	0.0084184	256.185	0.149272	0.0563962	0.955026	0.972988	-0.692465	253.27	0.167829	-4.12601	3.69107e-05	0.000334957	0.162851	142.177	0.115256	1.41295	0.15767	0.268359	0.161253	118.73	0.144661	1.11469	0.264982	0.403361	CDS				cell division protein CDS	Probable cell division ftsn transmembrane protein	bi	BB4939		99.12	bi	BP0114	99.12
	CJ015_00250	CJ015_00250	argS	0.144572	1156.22	0.0873318	1.65544	0.0978355	0.191523	-0.111245	2156.32	0.0988313	-1.1256	0.260334	0.417493	-0.302276	1952.66	0.117983	-2.56203	0.0104062	0.0410724	-0.29798	1393.59	0.0605617	-4.92028	8.64213e-07	5.32459e-06	-0.162182	1221.27	0.0704756	-2.30125	0.0213776	0.0519016	CDS				argS CDS	Arginyl-tRNA synthetase (EC 6.1.1.19)	bi	BB4938	argS	100	bi	BP0115	99.82
	CJ015_00255	CJ015_00255		1.04448	921.525	0.288948	3.61475	0.000300636	0.00165721	0.641225	2438.41	0.121445	5.27994	1.29224e-07	1.35931e-06	1.09905	1681.89	0.161384	6.81015	9.74951e-12	2.25855e-10	0.166643	1640.73	0.0720083	2.31422	0.0206557	0.0509993	0.159551	1393.98	0.114348	1.39531	0.162924	0.277915	CDS				DUF1840 domain-containing protein CDS	FIG00433120: hypothetical protein	bi	BB4937		100	bi	BP0116	100
	CJ015_00260	CJ015_00260		0.986166	250.089	0.229172	4.30317	1.68369e-05	0.0001333	0.0753002	483.77	0.19495	0.386254	0.699308	0.811197	0.373986	372.929	0.191908	1.94877	0.0513223	0.140785	-0.506009	368.806	0.125888	-4.01952	5.83171e-05	0.000263604	-0.357708	322.699	0.135834	-2.63341	0.00845317	0.0231352	CDS				hypothetical protein CDS	FIG00431466: hypothetical protein	bi	BB4936		100	bi	BP0117	100
	CJ015_00265	CJ015_00265		0.134253	100.28	0.298238	0.450154	0.652599	0.764571	-0.108848	267.221	0.248755	-0.437569	0.661699	0.7841	1.24705	233.042	0.166197	7.50343	6.21674e-14	1.6566e-12	0.198806	139.925	0.185851	1.06971	0.284751	0.420083	0.906558	152.9	0.155217	5.84059	5.20153e-09	3.91543e-08	CDS				carbohydrate ABC transporter permease CDS	Glycerol-3-phosphate ABC transporter, permease protein UgpE (TC 3.A.1.1.3)	bi	BB4935		100	bi	BP0119	100
	CJ015_00270	CJ015_00270		0.409225	108.973	0.331363	1.23498	0.21684	0.351241	-0.0487321	298.197	0.205807	-0.236786	0.812823	0.882858	0.964956	234.914	0.18504	5.21484	1.83978e-07	2.61771e-06	0.153969	163.058	0.163374	0.942436	0.345969	0.482469	0.612017	160.536	0.15846	3.86227	0.000112338	0.000472924	CDS				sugar ABC transporter permease CDS	Multiple sugar ABC transporter, membrane-spanning permease protein MsmF	bi	BB4934		100	bi	BP0120	100
	CJ015_00275	CJ015_00275		0.496833	291.365	0.162465	3.05809	0.00222753	0.00891583	0.0698293	636.983	0.151277	0.461598	0.644369	0.769773	1.15839	559.041	0.209217	5.53679	3.08062e-08	4.94831e-07	-0.153796	411.767	0.0897829	-1.71297	0.0867174	0.16783	0.454752	420.528	0.142806	3.18441	0.00145052	0.0048672	CDS				ABC transporter substrate-binding protein CDS	Glycerol-3-phosphate ABC transporter, periplasmic glycerol-3-phosphate-binding protein (TC 3.A.1.1.3)	bi	BB4933		99.77	bi	BP0121	99.77
	CJ015_00280	CJ015_00280		-0.0734675	206.048	0.292406	-0.251252	0.801619	0.876549	0.256481	479.074	0.183334	1.39898	0.161819	0.296869	0.733977	377.342	0.17909	4.09837	4.16074e-05	0.000371006	0.2914	273.705	0.0973853	2.99224	0.00276943	0.0086105	0.5458	250.577	0.109791	4.97127	6.6515e-07	3.98675e-06	CDS				ABC transporter ATP-binding protein CDS	Glycerol-3-phosphate ABC transporter, ATP-binding protein UgpC (TC 3.A.1.1.3)	bi	BB4932		99.42	bi	BP0122	100
	CJ015_00285	CJ015_00285		0.243405	32.3918	0.276214	0.881217	0.378201	0.526295	-0.451755	63.7133	0.265287	-1.70289	0.0885881	0.189768	0.180943	66.8212	0.27805	0.650759	0.515202	0.696278	-0.466282	39.5224	0.209145	-2.22947	0.0257829	0.0614944	0.220304	41.9304	0.267628	0.823172	0.41041	0.557326	CDS				phosphodiesterase CDS	3',5'-cyclic-nucleotide phosphodiesterase (EC 3.1.4.17)	bi	BB4931		100	bi	BP0123	99.63
	CJ015_00290	CJ015_00290		-0.102633	18.5605	0.237406	-0.432309	0.665517	0.774228	-0.201532	39.6068	0.261274	-0.771344	0.440503	0.602457	0.97186	41.2402	0.27613	3.51957	0.000432249	0.00287958	-0.127908	23.0549	0.2311	-0.553475	0.579938	0.694229	0.89392	26.1683	0.233771	3.82391	0.00013135	0.000547672	CDS				ABC transporter ATP-binding protein CDS	Putrescine transport ATP-binding protein PotA (TC 3.A.1.11.1)	bi	BB4930		100	uni	BP0969	43.84
	CJ015_00295	CJ015_00295		-0.11116	16.1298	0.244553	-0.454546	0.649436	0.762007	-0.211317	37.8698	0.248231	-0.851294	0.394606	0.559036	0.628556	47.5252	0.243734	2.57886	0.0099127	0.0394968	0.0809967	20.117	0.245158	0.330385	0.741109	0.827838	1.05747	25.5806	0.2521	4.19464	2.7331e-05	0.000127981	CDS				ABC transporter permease CDS	ABC transporter permease protein	bi	BB4929		99.64	bi	BP0126	99.64
	CJ015_00300	CJ015_00300		0.0961104	15.1928	0.278293	0.345356	0.729826	0.823578	-0.0321406	34.0334	0.299793	-0.107209	0.914623	0.949824	0.272153	33.2125	0.266921	1.0196	0.307919	0.504265	0.0448554	19.6872	0.270721	0.165688	0.868402	0.918209	0.497769	19.5174	0.276338	1.80131	0.0716543	0.143219	CDS				ABC transporter permease CDS	probable Binding-protein-dependent transport system, permease protein	bi	BB4928		100	uni	BP3094	31.76
	CJ015_00305	CJ015_00305		-0.0496519	58.4967	0.172438	-0.28794	0.773392	0.857557	-0.00595186	144.625	0.243361	-0.0244569	0.980488	0.989113	0.368562	114.279	0.196936	1.87148	0.0612788	0.160984	0.256187	76.7262	0.182553	1.40336	0.160509	0.272215	0.45536	70.3309	0.170516	2.67048	0.00757422	0.0210569	CDS				ABC transporter substrate-binding protein CDS	ABC-type Fe3+ transport system, periplasmic component	bi	BB4927		100	bi	BP0128	99.7
	CJ015_00310	CJ015_00310		-0.201212	31.2269	0.246402	-0.816602	0.414156	0.561829	0.133736	77.024	0.205123	0.651979	0.514415	0.667249	0.239135	70.5027	0.289124	0.827103	0.408178	0.60369	0.385802	41.2137	0.200453	1.92465	0.0542727	0.114771	0.670335	38.8641	0.237647	2.82072	0.00479163	0.0140956	CDS				LacI family transcriptional regulator CDS	Transcriptional regulator, LacI family	bi	BB4926		100	uni	BP2590	30.75
	CJ015_00315	CJ015_00315		0.0835563	157.498	0.159078	0.525253	0.599407	0.72358	0.283014	414.23	0.249127	1.13602	0.255948	0.412301	0.648792	699.061	0.169597	3.8255	0.000130509	0.00100442	0.397271	229.413	0.0996443	3.98689	6.69442e-05	0.000300004	1.69126	326.724	0.142533	11.8657	1.78307e-32	4.2964e-31	CDS				amidase CDS	Amidase (EC 3.5.1.4)	bi	BB4925		100	bi	BP0130	97.19
	CJ015_00320	CJ015_00320	leuA_1	-0.536642	1328.38	0.224586	-2.38948	0.0168724	0.0476511	-0.727229	2285.77	0.145495	-4.99831	5.78362e-07	5.56127e-06	-0.613128	1771.78	0.149598	-4.09852	4.15805e-05	0.000371006	-0.3878	1202.87	0.0846699	-4.58014	4.64674e-06	2.52828e-05	-0.315104	1038.38	0.1067	-2.95318	0.0031452	0.00972355	CDS				leuA_1 CDS	2-isopropylmalate synthase (EC 2.3.3.13)	bi	BB4924	leuA	100	bi	BP0131	99.65
	CJ015_00325	CJ015_00325		0.0433472	1028.47	0.285057	0.152065	0.879136	0.928042	0.0854961	3303.89	0.156032	0.547939	0.583734	0.721914	0.349437	1851.03	0.153313	2.27924	0.0226525	0.076204	0.634367	1579.4	0.0807477	7.85616	3.96095e-15	6.16571e-14	0.311695	1198.57	0.100457	3.10277	0.00191719	0.00625795	CDS				hypothetical protein CDS	hypothetical protein	bi	BB4923		100	bi	BP0132	98.14
	CJ015_00330	CJ015_00330	rpoN_1	0.348461	302.74	0.173061	2.01352	0.0440599	0.102777	0.372808	672.952	0.130452	2.85783	0.00426552	0.016346	0.400249	533.063	0.208075	1.92358	0.0544076	0.147022	0.0746052	435.442	0.0863102	0.864384	0.387377	0.524196	0.138665	376.058	0.155205	0.893435	0.371624	0.516678	CDS				rpoN_1 CDS	RNA polymerase sigma-54 factor RpoN	bi	BB4922	rpoN, glnF, ntrA	100	bi	BP0133	99.58
	CJ015_00335	CJ015_00335		-0.946438	429.154	0.432146	-2.19009	0.0285177	0.0721557	0.716084	1875.03	0.338047	2.1183	0.0341501	0.0907709	0.543988	1126.33	0.41116	1.32306	0.185817	0.358867	1.99607	746.921	0.146835	13.5939	4.3509e-42	2.5567e-40	1.54522	517.407	0.238396	6.48173	9.0679e-11	8.05196e-10	CDS				bacterioferritin-associated ferredoxin CDS	putative bacterioferritin-associated ferredoxin	bi	BB4921		100	bi	BP0134	100
	CJ015_00340	CJ015_00340		1.46799	147.773	0.332882	4.40994	1.03398e-05	8.56958e-05	0.821727	211.573	0.163683	5.02023	5.16088e-07	4.9931e-06	0.433325	141.626	0.266319	1.62709	0.103718	0.237407	-0.766493	228.942	0.145632	-5.26323	1.4155e-07	9.82902e-07	-1.08739	181.993	0.174898	-6.21728	5.05856e-10	4.09726e-09	CDS				LysR family transcriptional regulator CDS	Transcriptional regulator, LysR family	bi	BB4920		100	bi	BP0135	99.66
	CJ015_00345	CJ015_00345		0.0881197	15.5407	0.290288	0.30356	0.761463	0.847254	0.279469	39.8424	0.312284	0.894919	0.370831	0.536005	0.398171	24.5854	0.366877	1.0853	0.27779	0.470467	0.299454	22.7452	0.279805	1.07022	0.284519	0.419945	0.110107	17.7198	0.331314	0.332333	0.739638	0.829994	CDS				EamA/RhaT family transporter CDS	Permease of the drug/metabolite transporter (DMT) superfamily	bi	BB4919		99.03	uni	BP2408	30.33
	CJ015_00350	CJ015_00350	bfr	0.183852	23713.6	0.217406	0.845662	0.397741	0.545717	-0.111602	30110	0.21069	-0.5297	0.59632	0.731783	-0.225521	15273.4	0.225017	-1.00224	0.316228	0.512574	-0.869544	25645.3	0.098362	-8.84024	9.55172e-19	1.87877e-17	-1.53693	19579.8	0.147023	-10.4537	1.40992e-25	2.59026e-24	CDS				bfr CDS	Bacterioferritin	bi	BB4918	bfr	100	bi	BP0174	100
	CJ015_00355	CJ015_00355		-0.217409	835.047	0.0855557	-2.54113	0.0110494	0.0335487	-0.0122824	1525.07	0.177501	-0.0691964	0.944833	0.966975	-0.340586	1111.79	0.161483	-2.10911	0.0349348	0.105288	-0.10262	934.596	0.0695264	-1.47598	0.139948	0.244844	-0.337094	742.72	0.102831	-3.27812	0.001045	0.00363361	CDS				hypothetical protein CDS	putative exported protein	bi	BB4917		100	bi	BP0173	99.56
	CJ015_00360	CJ015_00360	prfC	0.314549	840.506	0.096219	3.26909	0.00107895	0.00477935	0.167387	1748.93	0.168016	0.996256	0.319126	0.484823	0.107652	1058.65	0.160973	0.668759	0.503649	0.686184	-0.0792522	1129.55	0.0816625	-0.970485	0.331805	0.467722	-0.452253	873.026	0.0894956	-5.05335	4.34119e-07	2.6551e-06	CDS				prfC CDS	Peptide chain release factor 3	bi	BB4916	prfC, tos, miaD	99.81	bi	BP0172	99.81
	CJ015_00365	CJ015_00365	rhtB	-0.396981	161.742	0.28963	-1.37065	0.170485	0.293287	0.212505	235.047	0.202472	1.04955	0.293924	0.45808	-0.108708	241.205	0.242165	-0.4489	0.653504	0.795021	-0.146258	159.481	0.134238	-1.08954	0.275917	0.41099	0.0738798	143.923	0.143657	0.514278	0.607058	0.728771	CDS				rhtB CDS	LysE family efflux protein	bi	BB4915		99.04	bi	BP0171	98.56
	CJ015_00375	CJ015_00375		0.383506	234.293	0.149212	2.57021	0.0101638	0.0311419	0.954321	467.595	0.198615	4.80487	1.5485e-06	1.38423e-05	0.701587	235.533	0.246568	2.84541	0.00443544	0.0206123	0.162021	341.444	0.0949252	1.70683	0.0878538	0.16898	-0.531963	241.39	0.110177	-4.82828	1.37719e-06	7.94662e-06	CDS				LemA family protein CDS	LemA family protein	bi	BB4913		100	bi	BP0169	100
	CJ015_00380	CJ015_00380		0.19653	106.393	0.195127	1.00719	0.313842	0.461995	1.16767	242.687	0.283431	4.11978	3.79232e-05	0.000250091	0.571374	156.234	0.243497	2.34654	0.0189488	0.0662777	0.485723	164.25	0.131915	3.68211	0.000231315	0.000939856	0.036894	120.031	0.185815	0.198552	0.842613	0.901055	CDS				hypothetical protein CDS	Beta-propeller domains of methanol dehydrogenase type	bi	BB4912		96.8	bi	BP0168	96.8
	CJ015_00390	CJ015_00390		-1.08352	11.0629	0.307122	-3.52799	0.000418727	0.00217284	-0.932575	28.0709	0.312321	-2.98595	0.00282694	0.0116191	-0.902611	18.2598	0.346092	-2.60801	0.00910699	0.0370549	0.22899	10.3365	0.332076	0.689571	0.490464	0.621418	0.0132999	8.14751	0.378412	0.0351465	0.971963	0.982826	CDS				ABC transporter permease CDS	Dipeptide transport system permease protein DppC (TC 3.A.1.5.2)	bi	BB4910		100	bi	BP3804	99.03
	CJ015_00395	CJ015_00395		-0.917751	17.4023	0.343424	-2.67235	0.00753214	0.02452	-1.03063	46.1155	0.236302	-4.36148	1.29183e-05	9.45752e-05	-0.0769156	25.1121	0.325881	-0.236024	0.813414	0.894096	0.214344	16.4924	0.283869	0.755081	0.450201	0.583833	0.315823	13.9046	0.345077	0.915224	0.360074	0.505432	CDS				ABC transporter permease CDS	Dipeptide transport system permease protein DppB (TC 3.A.1.5.2)	bi	BB4909		99.41	bi	BP3803	99.07
	CJ015_00400	CJ015_00400		-0.804561	123.715	0.161927	-4.96866	6.74188e-07	7.15524e-06	-0.838228	249.083	0.17751	-4.72214	2.33373e-06	2.00975e-05	-0.144578	179.395	0.248517	-0.581764	0.560726	0.731657	-0.0959335	109.172	0.141929	-0.675928	0.499087	0.628486	0.162711	102.359	0.208113	0.78184	0.434308	0.5772	CDS				ABC transporter substrate-binding protein CDS	Putative gluthatione transporter,solute-binding component	bi	BB4908		99.44	bi	BP3802	99.44
	CJ015_00405	CJ015_00405		0.0970076	197.84	0.124486	0.779266	0.435823	0.583127	0.147289	379.502	0.160083	0.920083	0.357529	0.523871	0.0731944	320.665	0.175458	0.417161	0.67656	0.811361	-0.11775	247.773	0.114396	-1.02931	0.303333	0.439435	0.00416832	215.704	0.150187	0.0277541	0.977858	0.987051	CDS				DUF3482 domain-containing protein CDS	probable integral membrane protein NMA1898	bi	BB4907		100	bi	BP3801	100
	CJ015_00410	CJ015_00410		0.207337	649.843	0.178751	1.15992	0.24608	0.385173	-0.402837	1266.34	0.152237	-2.64611	0.00814227	0.028206	-0.329144	1140.68	0.177164	-1.85785	0.0631898	0.164244	-0.435659	780.218	0.0991918	-4.39209	1.12265e-05	5.76784e-05	-0.176121	704.093	0.125629	-1.40192	0.16094	0.275266	CDS				DUF2868 domain-containing protein CDS	probable integral membrane protein NMA1899	bi	BB4906		98.51	bi	BP3800	97.87
	CJ015_00420	CJ015_00420		0.367074	236.944	0.204653	1.79364	0.0728708	0.154189	-0.017779	330.628	0.163135	-0.108983	0.913216	0.949357	-0.477295	294.058	0.217058	-2.19893	0.027883	0.0892709	-0.781572	278.65	0.129757	-6.02336	1.7083e-09	1.48168e-08	-0.849021	233.951	0.138913	-6.11191	9.84461e-10	7.82834e-09	CDS				AraC family transcriptional regulator CDS	Transcriptional regulator, AraC family	bi	BB4904		98.86	bi	BP3798	98.1
	CJ015_00425	CJ015_00425		-0.690999	33.4463	0.317776	-2.17448	0.0296688	0.074386	0.34024	64.9805	0.269808	1.26104	0.207293	0.358607	0.0740928	44.6906	0.288058	0.257215	0.797013	0.885003	0.46598	35.5173	0.203611	2.28857	0.0221042	0.0540875	0.230501	27.4382	0.230923	0.998173	0.318196	0.462488	CDS				EamA/RhaT family transporter CDS	Permease of the drug/metabolite transporter (DMT) superfamily	bi	BB4903		99.71	bi	BP3797	99.32
	CJ015_00430	CJ015_00430		-1.27985	100.097	0.529813	-2.41567	0.0157063	0.0451896	0.349476	30.9722	0.47926	0.729199	0.46588	0.62592	0.0283267	52.8434	0.600559	0.0471672	0.96238	0.982866	-1.35785	42.5319	0.310356	-4.37516	1.21345e-05	6.187e-05	-0.553044	43.5656	0.525001	-1.05341	0.292151	0.435186	tRNA				tRNA-Asn	tRNA-Asn
	CJ015_00435	CJ015_00435	ptlH	-0.0569878	30.7431	0.23319	-0.244384	0.806934	0.879178	0.131942	60.292	0.24913	0.529609	0.596383	0.731783	0.61841	61.8133	0.2314	2.67247	0.00752941	0.0315255	-0.0176054	37.4623	0.209358	-0.0840921	0.932983	0.957632	0.620732	38.7107	0.213232	2.91107	0.00360191	0.0109867	CDS				ptlH CDS	ATPase required for both assembly of type IV secretion complex and secretion of T-DNA complex, VirB11	bi	BB4902		99.41	bi	BP3796	99.71
	CJ015_00440	CJ015_00440	ptlG	1.62218	3.27563	0.557927	2.90752	0.00364306	0.0133721	1.10992	6.68449	0.556424	1.99474	0.0460716	0.11474	0.959054	8.37887	0.412264	2.32631	0.0200019	0.0693083	-0.0126592	5.6972	0.395396	-0.0320164	0.974459	0.983244	0.620642	5.87721	0.428788	1.44743	0.147776	0.257293	CDS				ptlG CDS	Inner membrane protein of type IV secretion of T-DNA complex, TonB-like, VirB10	bi	BB4901		87.7	bi	BP3795	87.43
	CJ015_00445	CJ015_00445	ptlF	0.137222	14.6704	0.279898	0.490258	0.623952	0.742908	0.712976	35.5845	0.275432	2.58857	0.00963741	0.0324374	1.57368	33.4273	0.305142	5.15722	2.50641e-07	3.52273e-06	0.460761	21.881	0.251924	1.82897	0.0674045	0.136699	0.920676	23.0555	0.334069	2.75595	0.00585221	0.0167931	CDS				ptlF CDs	Outer membrane and periplasm component of type IV secretion of T-DNA complex, has secretin-like domain, VirB9	bi	BB4900		95.38	bi	BP3794	94.12
	CJ015_00450	CJ015_00450	ptlE	-0.352668	20.8738	0.246426	-1.43113	0.152393	0.271197	-0.831771	44.6673	0.248036	-3.35343	0.000798169	0.00387306	0.230688	36.0289	0.291302	0.791921	0.428407	0.623014	-0.270969	21.1585	0.25017	-1.08314	0.278746	0.413434	0.336058	21.8387	0.305624	1.09958	0.271515	0.411057	CDS				ptlE CDS	Inner membrane protein forms channel for type IV secretion of T-DNA complex, VirB8	bi	BB4899		98.71	bi	BP3793	98.28
	CJ015_00455	CJ015_00455	ptlI	0.0679167	0.141746	0.71891	0.0944718	0.924734	0.952763	-0.218654	0.765297	0.853503	-0.256184	0.797809	NA	0.0866431	0.594979	0.600505	0.144284	0.885276	NA	0.0335194	0.310903	0.439055	0.0763445	0.939145	NA	0.32336	0.26393	0.777639	0.415823	0.67754	0.785967	CDS				ptlI CDS	Lipoprotein of type IV secretion complex that spans outer membrane and periplasm, VirB7	bi	BB4898A		98.36	bi	BP3792	100
	CJ015_00460	CJ015_00460	ptlD	0.0716588	6.99679	0.388944	0.184239	0.853826	0.911538	0.766346	20.6243	0.382004	2.00612	0.0448434	0.112395	1.39142	22.199	0.341777	4.07114	4.67833e-05	0.000409231	0.753253	11.4403	0.32537	2.31506	0.0206095	0.0509385	1.51742	12.935	0.35373	4.28978	1.78852e-05	8.61039e-05	CDS				ptlD CDS	hypothetical protein	bi	BB4898		98.27	bi	BP3791	99.14
	CJ015_00465	CJ015_00465	ptlC	-0.15758	29.1568	0.230698	-0.68306	0.494569	0.637719	0.0240899	69.8365	0.226161	0.106517	0.915172	0.949824	1.17305	80.8271	0.247486	4.73985	2.13875e-06	2.53461e-05	0.242756	37.5048	0.192512	1.261	0.207311	0.332958	1.23986	47.3712	0.196658	6.30466	2.88819e-10	2.41269e-09	CDS				ptlC CDS	ATPase required for both assembly of type IV secretion complex and secretion of T-DNA complex, VirB4	bi	BB4897		99.03	bi	BP3790	99.03
	CJ015_00470	CJ015_00470	ptlB	0.309533	3.99068	0.496771	0.62309	0.533225	0.668842	-0.612517	5.97368	0.56498	-1.08414	0.278303	0.438239	0.999181	6.24786	0.476416	2.09729	0.0359681	0.107601	-0.670028	4.10192	0.461832	-1.4508	0.146834	0.254524	0.282366	4.91899	0.482515	0.585197	0.558416	0.688106	CDS				ptlB CDS	Inner membrane protein forms channel for type IV secretion of T-DNA complex, VirB3	bi	BB4896	ptlB	99.04	bi	BP3789	100
	CJ015_00475	CJ015_00475	ptlA	0.521225	5.55977	0.45612	1.14274	0.253148	0.393977	-0.359471	8.62165	0.51882	-0.692862	0.488396	0.645974	0.85459	11.6358	0.373554	2.28773	0.0221532	0.0749825	-0.778477	6.85928	0.389857	-1.99683	0.0458436	0.099635	0.535915	8.29455	0.378065	1.41752	0.15633	0.268772	CDS				ptlA CDS	Major pilus subunit of type IV secretion complex, VirB2	bi	BB4895	ptlA	88.24	bi	BP3788	100
	CJ015_00480	CJ015_00480	ptxC	0.040993	13.7054	0.278428	0.14723	0.882951	0.931187	0.309423	34.8787	0.27179	1.13846	0.254928	0.411631	0.832075	44.8104	0.317973	2.61681	0.00887557	0.0362092	0.358719	19.7496	0.261045	1.37416	0.169391	0.284091	1.22272	24.5218	0.32374	3.77687	0.000158811	0.000650299	CDS				ptxC CDS	Pertussis toxin subunit 3 precursor (PTX S3)	bi	BB4894	ptxC	87.67	bi	BP3787	98.68
	CJ015_00485	CJ015_00485	ptxE	-0.707495	0.832282	0.756658	-0.935026	0.349775	0.497512	0.303476	5.11815	0.668299	0.454102	0.649755	0.774083	1.15476	5.41722	0.497038	2.32328	0.0201639	0.06961	1.09803	1.81326	0.522951	2.09968	0.0357571	0.0810874	2.02057	2.51773	0.665588	3.03576	0.00239932	0.00765451	CDS				ptxE CDS	Pertussis toxin subunit 5 precursor (PTX S5)	bi	BB4893	ptxE	92.5	bi	BP3786	99.17
	CJ015_00490	CJ015_00490	ptxD	-0.271856	2.60187	0.517578	-0.525246	0.599412	0.72358	-0.0293103	8.02747	0.532455	-0.0550474	0.956101	0.973427	-0.266709	4.88597	0.479281	-0.556478	0.577884	0.743849	0.43537	3.73511	0.451855	0.963519	0.335287	0.471488	0.0331766	2.72447	0.571306	0.0580715	0.953692	0.970903	CDS				ptxD CDS	Pertussis toxin subunit 4 precursor (PTX S4)	bi	BB4892	ptxD	94.74	bi	BP3785	100
	CJ015_00495	CJ015_00495	ptxB	-0.127864	11.5535	0.397092	-0.322001	0.747452	0.836825	-0.375395	12.379	0.409032	-0.917765	0.358742	0.524831	-0.0995307	18.3606	0.350451	-0.284007	0.776405	0.874371	-0.80629	10.0187	0.345388	-2.33445	0.0195723	0.0487596	0.0881292	11.1827	0.365372	0.241204	0.809397	0.878549	CDS				ptxB CDS	Pertussis toxin subunit 2 precursor (PTX S2)	bi	BB4891	ptxB	97.79	bi	BP3784	98.23
	CJ015_00500	CJ015_00500	ptxA	-0.866497	10.222	0.378771	-2.28765	0.0221579	0.0589244	-0.273512	24.183	0.327705	-0.83463	0.403926	0.567961	-0.0831819	18.2054	0.368161	-0.225939	0.821249	0.898893	0.571016	10.0307	0.359704	1.58746	0.112408	0.206016	0.606491	8.93621	0.393295	1.54208	0.123055	0.223081	CDS				ptxA CDS	Pertussis toxin subunit 1 precursor (NAD-dependent ADP-ribosyltransferase) (EC 2.4.2.-)	bi	BB4890	ptxA	98.14	bi	BP3783	96.65
	CJ015_00505	CJ015_00505		-0.615384	9.21088	0.308411	-1.99534	0.046006	0.10647	-0.563667	28.4681	0.366933	-1.53616	0.1245	0.243811	0.905485	35.269	0.280747	3.22528	0.00125851	0.0073162	0.444528	11.1012	0.310805	1.43025	0.152646	0.26218	1.71221	17.2524	0.319515	5.35878	8.37845e-08	5.5185e-07	CDS				tripartite tricarboxylate transporter substrate binding protein CDS	Tricarboxylate transport protein TctC	bi	BB4889		98.77	bi	BP3782	98.77
	CJ015_00510	CJ015_00510		-0.0525285	7.62465	0.362756	-0.144804	0.884866	0.931741	0.0571572	15.6634	0.381863	0.14968	0.881017	0.929441	0.206264	15.1356	0.344125	0.599385	0.548916	0.723828	-0.0052886	9.53271	0.345903	-0.0152893	0.987801	0.992352	0.43673	8.91703	0.378915	1.15258	0.249083	0.38515	CDS				reductase CDS	putative reductase	bi	BB4888		100	-
	CJ015_00515	CJ015_00515		-0.602397	2.87898	0.553363	-1.08861	0.276326	0.420996	-0.61087	5.39301	0.543957	-1.12301	0.261432	0.418541	0.424481	3.21554	0.533052	0.796322	0.425845	NA	-0.00191369	2.45242	0.49393	-0.00387442	0.996909	0.997758	0.346045	2.1835	0.632246	0.547327	0.584154	0.709837	CDS				glutaredoxin family protein CDS	putative glutaredoxin	bi	BB4887		98.78	-
	CJ015_00520	CJ015_00520		-0.571416	21.7352	0.490602	-1.16472	0.244131	0.383145	0.245777	24.3761	0.353191	0.695876	0.486506	0.644453	0.683336	30.204	0.366805	1.86294	0.0624706	0.163322	-0.259367	17.4513	0.271093	-0.956747	0.338695	0.474436	0.428923	19.5482	0.303107	1.41509	0.157043	0.269804	CDS				CoA transferase CDS	Mesaconyl-CoA C1-C4 CoA transferase	bi	BB4886		100	uni	BP0416	56.89
	CJ015_00525	CJ015_00525		0.0177352	8.02066	0.347498	0.051037	0.959296	0.974811	-0.445501	21.4676	0.323155	-1.3786	0.168018	0.305069	-0.0204474	20.7783	0.322332	-0.0634359	0.949419	0.977188	-0.00319201	10.7278	0.318419	-0.0100245	0.992002	0.99454	0.511582	11.0721	0.333615	1.53345	0.125165	0.226392	CDS				tripartite tricarboxylate transporter substrate binding protein CDS	putative exported protein	bi	BB4885		99.4	uni	BP3012	46.83
	CJ015_00530	CJ015_00530		0.845622	5.10336	0.401256	2.10744	0.0350798	0.0856634	-0.0753895	10.6477	0.459563	-0.164046	0.869695	0.92143	0.749013	10.195	0.392882	1.90646	0.0565906	0.151412	-0.356752	7.26007	0.356042	-1.00199	0.316346	0.452197	0.27503	7.56856	0.376103	0.731263	0.464619	0.605064	CDS				CoA transferase CDS	Mesaconyl-CoA C1-C4 CoA transferase	bi	BB4884		100	bi	BP3841	37.92
	CJ015_00535	CJ015_00535		1.00331	4.68615	0.472	2.12565	0.0335323	0.0827459	0.152349	10.6776	0.435252	0.350025	0.72632	0.830938	0.569246	5.66523	0.460577	1.23594	0.216481	0.3986	-0.304382	7.78664	0.370444	-0.82167	0.411265	0.547383	-0.43596	6.05541	0.451135	-0.966363	0.333863	0.4783	CDS				hypothetical protein CDS	no significant database hits	bi	BB4883		100	uni	BP3320	30.82
	CJ015_00540	CJ015_00540		0.62198	14.2815	0.267063	2.32896	0.0198612	0.0540111	0.246377	34.4309	0.28395	0.867677	0.385571	0.550904	0.305216	25.287	0.338927	0.900536	0.367835	0.562988	-0.0182713	22.5171	0.230057	-0.0794206	0.936698	0.960816	0.00624265	18.9462	0.297578	0.0209782	0.983263	0.990077	CDS				rhodanese-like domain-containing protein CDS	Rhodanese-related sulfurtransferase	bi	BB4882		99.29	uni	BP0606	39.02
	CJ015_00545	CJ015_00545		-0.450641	103.875	0.321419	-1.40203	0.160905	0.281854	-0.0383566	152.236	0.176684	-0.217091	0.828137	0.892004	0.616364	173.562	0.24179	2.54917	0.0107979	0.0424366	-0.225879	96.9614	0.153396	-1.47252	0.14088	0.246108	0.601193	107.667	0.189438	3.17356	0.00150581	0.00504566	CDS				IclR family transcriptional regulator CDS	Transcriptional regulator, IclR family	bi	BB4881		99.26	uni	BP0149	45.06
	CJ015_00550	CJ015_00550	trxB_1	-0.238847	12.0346	0.342941	-0.696468	0.486136	0.629962	-0.169211	31.3061	0.342547	-0.493979	0.621321	0.75334	0.627214	18.276	0.347158	1.80671	0.0708073	0.178275	0.319793	14.7934	0.3045	1.05022	0.293616	0.43013	0.300115	12.6067	0.321267	0.934161	0.350221	0.495371	CDS				trxB_1 CDS	Thioredoxin reductase (EC 1.8.1.9)	bi	BB4880	trxB	99.71	uni	BP2474	72.87
	CJ015_00555	CJ015_00555		0.107905	168.846	0.261417	0.412768	0.679777	0.783882	-0.136279	515.179	0.195314	-0.697746	0.485336	0.643668	0.464947	307.868	0.253827	1.83175	0.0669887	0.171185	0.412028	246.547	0.150642	2.73515	0.00623514	0.0177322	0.353763	203.953	0.222399	1.59067	0.111685	0.207409	CDS				LysR family transcriptional regulator CDS	putative LysR-family transcriptional regulator	bi	BB4879		99.67	uni	BP0425	36.44
	CJ015_00560	CJ015_00560		0.0256168	18.8108	0.247047	0.103692	0.917414	0.948126	1.12842	52.5991	0.252796	4.46374	8.05428e-06	6.14131e-05	0.626707	35.0593	0.276347	2.26783	0.0233398	0.0779686	0.766408	31.7593	0.217131	3.5297	0.000416038	0.00159008	0.347454	23.784	0.244993	1.41822	0.156128	0.268519	CDS				hydrolase CDS	N-formylglutamate deformylase (EC 3.5.1.68)	bi	BB4878		99.66	uni	BP1159	37.78
	CJ015_00565	CJ015_00565		0.778125	20.5524	0.311213	2.5003	0.0124088	0.0370998	1.36429	45.6905	0.280268	4.86781	1.1284e-06	1.02625e-05	0.57108	27.1361	0.309483	1.84527	0.0649978	0.167303	0.255711	34.7358	0.210633	1.21401	0.224743	0.353705	-0.242507	24.6084	0.258083	-0.939645	0.3474	0.492252	CDS				alpha/beta hydrolase CDS	Hydrolases of the alpha/beta superfamily	bi	BB4877		99.68	uni	BP2856	29.1
	CJ015_00575	CJ015_00575		0.314134	369.192	0.104959	2.99291	0.00276329	0.0106338	0.217378	758.054	0.166266	1.30741	0.191072	0.335859	0.252999	523.263	0.145794	1.73532	0.082685	0.200556	-0.0873268	500.02	0.109806	-0.795282	0.426449	0.562339	-0.246461	409.428	0.127932	-1.9265	0.0540418	0.112323	CDS				DUF2007 domain-containing protein CDS	FIG00433714: hypothetical protein	bi	BB4875		98.08	-
	CJ015_00580	CJ015_00580		1.92603	1856.09	0.392489	4.90722	9.23763e-07	9.60836e-06	1.94181	212.334	0.331069	5.86529	4.4834e-09	5.65173e-08	1.12478	637.107	0.527535	2.13215	0.0329943	0.100399	-3.64985	2396.47	0.346115	-10.5452	5.34568e-26	1.54172e-24	-2.35486	2215.28	0.266052	-8.8511	8.66598e-19	1.24785e-17	tRNA				tRNA-Thr	tRNA-Thr
	CJ015_00585	CJ015_00585	sspB	-0.927377	299.412	0.177626	-5.22094	1.78014e-07	2.11409e-06	0.072894	696.228	0.248044	0.293876	0.768853	0.85667	-0.285516	464.17	0.169929	-1.68021	0.0929172	0.218545	0.700523	321.855	0.144802	4.83781	1.3128e-06	7.83184e-06	0.311818	238.601	0.135233	2.30578	0.0211229	0.0513611	CDS				sspB CDS	ClpXP protease specificity-enhancing factor / Stringent starvation protein B	bi	BB4874	sspB	100	bi	BP0273	100
	CJ015_00590	CJ015_00590	sspA	-0.471925	252.077	0.150891	-3.12759	0.00176246	0.00728466	-0.124067	476.954	0.242025	-0.512621	0.608217	0.742862	-0.429091	537.018	0.252725	-1.69786	0.0895345	0.212582	0.0459502	262.124	0.104309	0.44052	0.659561	0.762085	0.394425	250.892	0.177556	2.22141	0.026323	0.0618114	CDS				sspA CDS	Stringent starvation protein A	bi	BB4873	sspA, ssp	100	bi	BP0274	100
	CJ015_00595	CJ015_00595	petC	-0.848189	855.907	0.151579	-5.59568	2.19758e-08	3.08648e-07	-0.5681	2116.16	0.125552	-4.52483	6.04443e-06	4.76861e-05	-0.362531	1718.54	0.164311	-2.20637	0.0273582	0.0882301	0.399181	859.611	0.0952597	4.19045	2.78406e-05	0.000133686	0.585484	779.763	0.123542	4.73916	2.14611e-06	1.19242e-05	CDS				petC CDS	ubiquinol cytochrome C oxidoreductase, cytochrome C1 subunit	bi	BB4872	petC	100	bi	BP0275	99.65
	CJ015_00600	CJ015_00600	petB	-0.433371	1089.52	0.0805442	-5.38054	7.42618e-08	9.51969e-07	-0.62688	2582.74	0.12693	-4.93878	7.86145e-07	7.36345e-06	-0.267405	2091.82	0.161128	-1.65959	0.0969978	0.225156	0.0525328	1172.14	0.0796767	0.659325	0.509687	0.637753	0.322139	1083.95	0.12154	2.65047	0.00803808	0.0221764	CDS				petB CDS	Ubiquinol--cytochrome c reductase, cytochrome B subunit (EC 1.10.2.2)	bi	BB4871	petB, cytB	100	bi	BP0276	100
	CJ015_00605	CJ015_00605	petA	-0.615392	3247.6	0.114612	-5.36935	7.90202e-08	9.96301e-07	-0.374265	5943.81	0.120087	-3.11661	0.00182943	0.00803173	-0.224356	4819.99	0.159123	-1.40995	0.158553	0.321305	-0.0641906	3139.27	0.0826424	-0.776728	0.437319	0.571543	0.0908569	2783.37	0.132796	0.684186	0.493858	0.631033	CDS				petA CDS	Ubiquinol-cytochrome C reductase iron-sulfur subunit (EC 1.10.2.2)	bi	BB4870	petA	100	bi	BP0277	100
	CJ015_00610	CJ015_00610	mscL	0.0484433	1007.67	0.184254	0.262915	0.792616	0.870153	-0.364582	2014.12	0.139608	-2.61147	0.00901532	0.030673	0.214028	1432.08	0.162635	1.316	0.188174	0.361904	-0.30123	1184.41	0.0788194	-3.82177	0.000132495	0.000562147	-0.15282	1051.6	0.121996	-1.25266	0.210329	0.339228	CDS				mscL CDS	Large-conductance mechanosensitive channel	bi	BB4869	mscL	100	bi	BP0278	99.34
	CJ015_00615	CJ015_00615		-0.186514	169.619	0.154533	-1.20695	0.22745	0.363755	-0.310702	391.677	0.16355	-1.89974	0.0574679	0.136265	-0.163481	277.963	0.278084	-0.587883	0.556611	0.729423	0.0564234	202.092	0.101806	0.554223	0.579426	0.694229	0.0410227	169.238	0.208944	0.196333	0.844349	0.901906	CDS				Nif3-like dinuclear metal center hexameric protein CDS	FIG137478: Hypothetical protein YbgI	bi	BB4868		99.61	bi	BP0279	99.61
	CJ015_00620	CJ015_00620	degQ	-0.0699457	96.4777	0.169162	-0.413483	0.679253	0.783471	0.320034	238.223	0.171221	1.86913	0.0616051	0.143755	0.27804	200.732	0.182933	1.5199	0.128536	0.277801	0.399496	133.66	0.117712	3.39384	0.000689198	0.00249033	0.545738	117.562	0.163371	3.34049	0.000836301	0.0029859	CDS				degQ CDS	Outer membrane stress sensor protease DegS	bi	BB4867	degQ, hhoA	100	bi	BP0280	99.16
	CJ015_00625	CJ015_00625		-0.0625473	65.5886	0.244424	-0.255896	0.798031	0.87446	0.876054	130.696	0.178905	4.89675	9.74359e-07	8.96563e-06	0.360641	108.818	0.255114	1.41365	0.157464	0.320349	0.371519	86.0141	0.151083	2.45904	0.0139309	0.0361021	0.277535	70.508	0.194645	1.42585	0.153912	0.265197	CDS				XRE family transcriptional regulator CDS	Mobile element protein	bi	BB4866		100	-
	CJ015_00630	CJ015_00630	tatC	-0.172788	334.561	0.106947	-1.61564	0.106172	0.205129	0.107747	826.627	0.154856	0.69579	0.486561	0.644453	0.0646579	606.395	0.167654	0.385663	0.699746	0.825232	0.371437	436.59	0.0851442	4.36244	1.28618e-05	6.51546e-05	0.281276	360.174	0.109365	2.57189	0.0101144	0.0268689	CDS				tatC CDS	Twin-arginine translocation protein TatC	bi	BB4865	tatC	100	bi	BP3779	100
	CJ015_00635	CJ015_00635	tatB	-0.373622	188.138	0.190201	-1.96435	0.0494897	0.112697	-0.396029	468.054	0.198075	-1.99939	0.0455658	0.113865	-0.541616	350.799	0.146747	-3.69082	0.000223531	0.00163309	0.219614	217.166	0.116394	1.88682	0.0591851	0.123219	0.0792981	177.727	0.120444	0.65838	0.510294	0.646121	CDS				tatB CDS	Twin-arginine translocation protein TatB	bi	BB4864	tatB	100	bi	BP3778	97.99
	CJ015_00640	CJ015_00640	tatA	-0.485706	1520.33	0.102832	-4.72331	2.32035e-06	2.21685e-05	-0.40989	3961.91	0.140208	-2.92344	0.00346191	0.0138065	-0.442915	2831.88	0.218038	-2.03136	0.0422184	0.121145	0.341666	1751.55	0.100507	3.39941	0.000675305	0.00245143	0.20075	1423.26	0.150817	1.33108	0.183163	0.304426	CDS				tatA CDS	Twin-arginine translocation protein TatA	bi	BB4863	tatE	100	bi	BP3777	100
	CJ015_00645	CJ015_00645		-0.00521541	380.253	0.238595	-0.0218588	0.982561	0.986031	-0.641662	1038.8	0.140669	-4.56149	5.07921e-06	4.08247e-05	-0.13778	609.797	0.131588	-1.04706	0.295072	0.489486	0.0225861	475.683	0.124817	0.180954	0.856404	0.909378	-0.0933803	392.022	0.11642	-0.802098	0.422496	0.566722	CDS				histidine triad nucleotide-binding protein CDS	FIG146285: Diadenosine tetraphosphate (Ap4A) hydrolase and other HIT family hydrolases	bi	BB4862		100	bi	BP3776	100
	CJ015_00650	CJ015_00650	hisE	0.43134	125.165	0.183672	2.34843	0.0188528	0.0518396	0.439599	231.614	0.197034	2.23108	0.0256756	0.0718543	0.181029	251.549	0.244612	0.740068	0.459259	0.651842	-0.15787	168.051	0.12356	-1.27768	0.201361	0.325403	0.194489	159.368	0.176222	1.10366	0.26974	0.409824	CDS				hisE CDS	Phosphoribosyl-ATP pyrophosphatase (EC 3.6.1.31)	bi	BB4861	hisE	99.13	bi	BP3775	100
	CJ015_00655	CJ015_00655	hisI	0.609446	136.052	0.144584	4.21517	2.49593e-05	0.000190071	0.725998	284.768	0.147628	4.91776	8.75389e-07	8.15066e-06	0.380694	235.822	0.203335	1.87224	0.0611727	0.160984	0.0561138	205.413	0.101169	0.554652	0.579133	0.694229	0.0544063	172.239	0.157743	0.344905	0.730166	0.823024	CDS				hisI CDS	Phosphoribosyl-AMP cyclohydrolase (EC 3.5.4.19)	bi	BB4860	hisI	100	bi	BP3774	99.25
	CJ015_00660	CJ015_00660	hisF	0.166359	309.995	0.140913	1.18058	0.237769	0.375847	0.618955	667.418	0.119077	5.19793	2.01515e-07	2.07335e-06	-0.00132402	652.174	0.156149	-0.00847921	0.993235	0.996397	0.237817	433.642	0.0882416	2.69506	0.0070375	0.019763	0.311376	374.267	0.10968	2.83895	0.00452627	0.0134688	CDS				hisF CDS	Imidazole glycerol phosphate synthase cyclase subunit (EC 4.1.3.-)	bi	BB4859	hisF	100	bi	BP3773	100
	CJ015_00665	CJ015_00665	hisA	0.481366	669.893	0.138432	3.47728	0.000506526	0.00253047	0.326774	1290.1	0.178264	1.83309	0.0667891	0.152419	0.156165	1147.17	0.157681	0.990382	0.321988	0.51931	-0.192248	916.548	0.0672547	-2.85851	0.00425632	0.0126559	-0.0614246	805.791	0.0903855	-0.679585	0.496767	0.633679	CDS				hisA CDS	Phosphoribosylformimino-5-aminoimidazole carboxamide ribotide isomerase (EC 5.3.1.16)	bi	BB4858	hisA	100	bi	BP3772	100
	CJ015_00670	CJ015_00670	hisH	0.345971	356.691	0.196978	1.75639	0.0790215	0.163877	0.325084	602.612	0.156787	2.07341	0.0381339	0.0987365	-0.175835	607.826	0.213002	-0.825511	0.409081	0.60425	-0.316376	455.166	0.125245	-2.52607	0.0115348	0.0306183	-0.177796	398.943	0.16939	-1.04962	0.293891	0.437235	CDS				hisH CDS	Imidazole glycerol phosphate synthase amidotransferase subunit (EC 2.4.2.-)	bi	BB4857	hisH	99.56	bi	BP3771	99.11
	CJ015_00675	CJ015_00675	hisB	0.288222	1097.86	0.201938	1.42728	0.153499	0.272545	0.00298078	2060.71	0.182037	0.0163746	0.986936	0.992211	0.0781539	1369.45	0.206954	0.377639	0.705699	0.829916	-0.296709	1387.73	0.127925	-2.31941	0.0203729	0.0504658	-0.47344	1129.58	0.15539	-3.04678	0.00231306	0.00742875	CDS				hisB CDS	Imidazoleglycerol-phosphate dehydratase (EC 4.2.1.19)	bi	BB4856	hisB	100	bi	BP3770	100
	CJ015_00680	CJ015_00680	hisC_1	0.0839723	395.406	0.101143	0.830238	0.406404	0.554682	0.367333	839.677	0.159498	2.30305	0.0212759	0.0619821	-0.316686	712.292	0.145234	-2.18052	0.0292186	0.0922111	0.134188	528.167	0.0940752	1.42639	0.153757	0.263128	-0.0650707	421.727	0.11409	-0.570347	0.568443	0.696614	CDS				hisC_1 CDS	Histidinol-phosphate aminotransferase (EC 2.6.1.9)	bi	BB4855	hisC	99.73	bi	BP3769	99.18
	CJ015_00685	CJ015_00685	hisD	0.143997	482.486	0.0911698	1.57944	0.114235	0.21602	0.18096	1037.55	0.110465	1.63817	0.101386	0.209637	-0.168872	931.574	0.137555	-1.22767	0.219572	0.402156	0.0484733	638.287	0.0792861	0.611372	0.540954	0.664364	0.105842	548.394	0.0963377	1.09865	0.271919	0.411257	CDS				hisD CDS	Histidinol dehydrogenase (EC 1.1.1.23)	bi	BB4854	hisD	100	bi	BP3768	100
	CJ015_00690	CJ015_00690	hisG	0.138262	472.606	0.0858054	1.61134	0.107105	0.206178	0.344059	1028.97	0.128827	2.6707	0.00756935	0.026676	0.105927	918.829	0.156794	0.675582	0.499306	0.68235	0.142041	640.832	0.112199	1.26598	0.205521	0.330988	0.259945	560.048	0.0998147	2.60427	0.00920694	0.0248577	CDS				hisG CDS	ATP phosphoribosyltransferase (EC 2.4.2.17)	bi	BB4853	hisG	100	bi	BP3767	99.55
	CJ015_00695	CJ015_00695	murA_1	0.435015	600.597	0.116317	3.73989	0.000184097	0.00108766	0.382692	1384.98	0.119189	3.2108	0.00132366	0.00601339	-0.0641328	1248.2	0.173283	-0.370104	0.711305	0.832686	0.103918	887.737	0.0872448	1.1911	0.233613	0.36413	0.121887	758.723	0.157739	0.772714	0.439691	0.582094	CDS				murA_1 CDS	UDP-N-acetylglucosamine 1-carboxyvinyltransferase (EC 2.5.1.7)	bi	BB4852	murA, murZ	100	bi	BP3766	100
	CJ015_00700	CJ015_00700		0.643908	75.8926	0.154666	4.16321	3.13801e-05	0.000230521	0.157676	176.424	0.201685	0.781794	0.434336	0.59645	0.192468	131.687	0.216877	0.887453	0.374835	0.569918	-0.0741123	113.509	0.13549	-0.546992	0.584384	0.697433	-0.105587	95.5774	0.185427	-0.569425	0.569068	0.696803	CDS				BolA family transcriptional regulator CDS	YrbA protein	bi	BB4851		100	bi	BP3765	100
	CJ015_00705	CJ015_00705		0.100898	429.352	0.201528	0.500663	0.616608	0.738827	-0.0903392	956.497	0.130497	-0.69227	0.488768	0.646102	-0.164125	637.88	0.227099	-0.722704	0.469862	0.65938	-0.0251818	553.457	0.0979341	-0.25713	0.797078	0.869187	-0.288382	441.584	0.183178	-1.57433	0.115412	0.21301	CDS				metal-dependent hydrolase CDS	ABC-type multidrug transport system, permease component	bi	BB4850		100	bi	BP3764	99.63
	CJ015_00710	CJ015_00710		-0.222611	1460.7	0.161774	-1.37606	0.168803	0.290802	0.269048	4988.41	0.179693	1.49726	0.134325	0.258734	-0.0548907	2948.92	0.172256	-0.318658	0.749986	0.856094	0.930264	2294.63	0.0941035	9.88554	4.80993e-23	1.24239e-21	0.397134	1606.21	0.110486	3.59443	0.000325103	0.00126456	CDS				ABC transporter ATP-binding protein CDS	ABC-type multidrug transport system, ATPase component	bi	BB4849		100	uni	BP2178	47.03
	CJ015_00715	CJ015_00715		0.784648	782.29	0.157525	4.9811	6.3225e-07	6.77142e-06	0.548408	1478.44	0.18228	3.0086	0.00262455	0.0109403	0.270922	1447.69	0.231685	1.16935	0.242261	0.430541	-0.252519	1155.28	0.104193	-2.42358	0.0153684	0.039393	-0.0262395	1045.61	0.204895	-0.128063	0.898099	0.934545	CDS				ABC transporter CDS	Uncharacterized ABC transporter, auxiliary component YrbC	bi	BB4848		100	bi	BP3761	100
	CJ015_00720	CJ015_00720		0.456354	366.72	0.183293	2.48975	0.0127832	0.0380979	0.509937	716.447	0.132769	3.84079	0.000122639	0.000723523	-0.0161222	658.902	0.156034	-0.103325	0.917705	0.961172	-0.0830251	514.794	0.114947	-0.722292	0.470115	0.603447	-0.0760853	438.695	0.134498	-0.5657	0.571598	0.699008	CDS				hypothetical protein CDS	Nucleoside ABC transporter, periplasmic nucleoside-binding protein	bi	BB4847		100	bi	BP3760	100
	CJ015_00725	CJ015_00725	mlaD	0.631756	497.899	0.142768	4.42506	9.64156e-06	8.06213e-05	0.901743	1148.02	0.16928	5.32693	9.98861e-08	1.06259e-06	0.53161	848.911	0.220882	2.40675	0.016095	0.0585158	0.233122	804.177	0.116323	2.00409	0.0450604	0.0983422	0.0302312	646.877	0.183926	0.164366	0.869443	0.914322	CDS				mlaD CDS	Uncharacterized ABC transporter, periplasmic component YrbD	bi	BB4846		100	bi	BP3759	100
	CJ015_00730	CJ015_00730		0.210972	375.764	0.137027	1.53963	0.12365	0.229265	0.457789	960.437	0.13434	3.40769	0.000655163	0.00322912	0.0939352	738.046	0.149696	0.627508	0.530327	0.70905	0.383744	564.546	0.0758359	5.06018	4.18852e-07	2.68626e-06	0.227606	454.413	0.10916	2.08507	0.0370628	0.0821619	CDS				ABC transporter permease CDS	Uncharacterized ABC transporter, permease component YrbE	bi	BB4845		100	bi	BP3758	99.62
	CJ015_00735	CJ015_00735		0.267036	719.882	0.0823918	3.24105	0.00119091	0.0052162	0.243192	1613.92	0.131105	1.85494	0.063605	0.146849	0.137372	1245.86	0.137094	1.00203	0.316328	0.512574	0.0699345	1006.38	0.091678	0.762827	0.445567	0.579751	0.0311258	842.457	0.0944487	0.329552	0.741738	0.831572	CDS				ABC transporter ATP-binding protein CDS	putative ABC transporter, ATP-binding protein	bi	BB4844		99.66	bi	BP3757	100
	CJ015_00740	CJ015_00740		-0.0387769	699.667	0.124591	-0.311234	0.755623	0.841954	0.198414	1575.1	0.131438	1.50957	0.131154	0.254409	0.631487	1132.52	0.141288	4.46952	7.83966e-06	8.50372e-05	0.21777	909.607	0.0672738	3.23707	0.00120763	0.00414383	0.286318	795.402	0.116709	2.45327	0.0141564	0.0362026	CDS				tripartite tricarboxylate transporter substrate binding protein CDS	Tricarboxylate transport protein TctC	bi	BB4843		99.69	bi	BP3756	99.39
	CJ015_00745	CJ015_00745		-0.0128578	1640.57	0.121753	-0.105606	0.915895	0.947819	0.698804	4716.72	0.153637	4.54842	5.40498e-06	4.32214e-05	0.822859	3371.44	0.189201	4.34912	1.36684e-05	0.000139098	0.74775	2606.49	0.11042	6.77187	1.27125e-11	1.48291e-10	0.691563	2168.92	0.14003	4.93868	7.86515e-07	4.67328e-06	CDS				outer membrane protein CDS	Outer membrane protein W precursor	bi	BB4842		100	bi	BP3755	100
	CJ015_00750	CJ015_00750	gltD	-0.236527	704.511	0.17615	-1.34276	0.179349	0.30516	-0.0291157	2049.67	0.173222	-0.168083	0.866518	0.918685	-0.131171	968.051	0.152552	-0.859843	0.389876	0.58717	0.569338	963.443	0.0666026	8.54829	1.24929e-17	2.28518e-16	-0.187387	651.204	0.0964834	-1.94216	0.0521171	0.109127	CDS				gltD CDS	Glutamate synthase [NADPH] small chain (EC 1.4.1.13)	bi	BB4841		99.8	bi	BP3754	99.8
	CJ015_00755	CJ015_00755	gltB	0.189953	1272.14	0.209961	0.904706	0.365621	0.513819	0.0446973	2606.97	0.131672	0.339459	0.734264	0.836364	-0.438698	1558.33	0.164847	-2.66124	0.00778545	0.0325099	-0.108583	1639.88	0.0801013	-1.35557	0.175236	0.291916	-0.747514	1203.66	0.0946657	-7.89635	2.87179e-15	3.40848e-14	CDS				gltB CDS	Glutamate synthase [NADPH] large chain (EC 1.4.1.13)	bi	BB4840	gltB, aspB	99.94	bi	BP3753	99.68
	CJ015_00760	CJ015_00760		0.663957	1452.3	0.206786	3.21084	0.00132349	0.00571685	-0.0508379	3357.1	0.154649	-0.328731	0.742359	0.84171	0.260616	2203.51	0.153818	1.69431	0.0902056	0.214024	-0.189302	2119.4	0.110599	-1.71161	0.0869694	0.168041	-0.278692	1760.71	0.100881	-2.76258	0.00573462	0.016515	CDS				hypothetical protein CDS	Transposase and inactivated derivatives	bi	BB4839		100	bi	BP3752	99.61
	CJ015_00765	CJ015_00765		-0.0226872	419.691	0.162869	-0.139298	0.889215	0.935262	-0.481904	753.676	0.182129	-2.64595	0.00814626	0.028206	-0.286206	652.861	0.158618	-1.80438	0.0711723	0.178803	-0.484112	459.228	0.108751	-4.45155	8.52509e-06	4.44307e-05	-0.222997	418.479	0.129797	-1.71804	0.0857889	0.166071	CDS				S-(hydroxymethyl)glutathione dehydrogenase/classIII alcohol dehydrogenase CDS	S-(hydroxymethyl)glutathione dehydrogenase (EC 1.1.1.284)	bi	BB4838	adhI	100	bi	BP3751	100
	CJ015_00770	CJ015_00770	fghA	-0.0341357	293.368	0.13744	-0.248369	0.803849	0.877147	-0.215428	528.839	0.19171	-1.12372	0.261132	0.418202	-0.304954	590.45	0.151476	-2.01322	0.0440918	0.125239	-0.313506	330.326	0.0871356	-3.59791	0.00032079	0.00126743	0.153844	319.459	0.109428	1.40589	0.159757	0.273682	CDS				fghA CDS	S-formylglutathione hydrolase (EC 3.1.2.12)	bi	BB4837		99.65	bi	BP3750	99.29
	CJ015_00775	CJ015_00775		-0.155906	86.3774	0.181048	-0.861131	0.389166	0.538359	-0.208062	180.114	0.212761	-0.977913	0.328118	0.49389	-0.652122	99.2421	0.263003	-2.47952	0.0131559	0.0500588	-0.0628285	101.543	0.133242	-0.471537	0.637257	0.742256	-0.749136	72.4031	0.229988	-3.25728	0.00112485	0.00387199	CDS				hypothetical protein CDS	hypothetical protein	bi	BB4836		99.56	bi	BP3749	98.11
	CJ015_00780	CJ015_00780	rpoH	0.413483	8546.92	0.473652	0.872968	0.38268	0.531111	0.32767	15797.6	0.175199	1.87027	0.0614468	0.1436	0.373074	13802.2	0.187703	1.98757	0.046859	0.131671	-0.207573	11413	0.147991	-1.40261	0.160734	0.272489	-0.0139577	10197	0.167575	-0.0832923	0.933619	0.960204	CDS				rpoH CDS	RNA polymerase sigma factor RpoH	bi	BB4835	rpoH, htpR, hin, fam	100	bi	BP3748	100
	CJ015_00785	CJ015_00785		0.44274	179.077	0.149397	2.96351	0.0030415	0.0115621	0.379705	350.864	0.22772	1.66742	0.0954314	0.200949	0.210741	149.323	0.255617	0.824438	0.409691	0.604649	-0.150306	248.911	0.121819	-1.23385	0.217259	0.344	-1.01958	172.87	0.148273	-6.87635	6.14048e-12	5.96024e-11	CDS				phosphodiesterase CDS	3',5'-cyclic-nucleotide phosphodiesterase (EC 3.1.4.17)	bi	BB4834		100	bi	BP3747	100
	CJ015_00790	CJ015_00790		0.698326	610.657	0.120786	5.78152	7.4028e-09	1.12021e-07	0.38002	1195.95	0.159752	2.3788	0.0173689	0.0527574	0.0823207	486.329	0.146222	0.562985	0.573445	0.740915	-0.237464	888.888	0.123502	-1.92275	0.0545118	0.115121	-1.285	612.173	0.126433	-10.1635	2.88545e-24	5.12435e-23	CDS				sodium:proton exchanger CDS	putative sodium/hydrogen exchanger family	bi	BB4833		100	bi	BP3746	99.53
	CJ015_00795	CJ015_00795		-0.15861	273.243	0.148082	-1.07109	0.284128	0.428843	-0.224295	514.169	0.222002	-1.01033	0.312339	0.477911	-0.129052	438.237	0.189719	-0.680227	0.49636	0.680784	-0.217904	306.819	0.137382	-1.58612	0.112712	0.206493	-0.0434959	274.242	0.147596	-0.294695	0.768227	0.850727	CDS				NUDIX domain-containing protein CDS	NTP pyrophosphohydrolases including oxidative damage repair enzymes	bi	BB4832		100	bi	BP3745	99.64
	CJ015_00800	CJ015_00800	coxB	-0.746797	1820.02	0.244753	-3.05122	0.00227911	0.00909125	-0.741512	3607.95	0.124403	-5.96058	2.51346e-09	3.25573e-08	-0.345385	2462.43	0.177165	-1.94951	0.051234	0.140785	-0.0637424	1637.27	0.0885582	-0.719779	0.471661	0.604987	-0.00873238	1417.36	0.157014	-0.0556151	0.955648	0.971832	CDS				coxB CDS	Cytochrome c oxidase polypeptide II (EC 1.9.3.1)	bi	BB4831		100	bi	BP3744	99.74
	CJ015_00805	CJ015_00805	ctaD_1	-1.17333	993.117	0.132701	-8.84192	9.40864e-19	4.04917e-17	-1.09295	2768.51	0.104552	-10.4537	1.40908e-25	4.6332e-24	-1.08032	1730.1	0.173476	-6.2275	4.73935e-10	9.4993e-09	0.452536	873.206	0.0750677	6.02837	1.65621e-09	1.44183e-08	0.140795	673.384	0.125285	1.1238	0.261096	0.398712	CDS				ctaD_1 CDS	Cytochrome c oxidase polypeptide I (EC 1.9.3.1)	bi	BB4830	ctaD, coxA	100	bi	BP3743	99.63
	CJ015_00810	CJ015_00810		0.0192578	189.638	0.302352	0.0636934	0.949214	0.968112	-0.159632	254.882	0.262853	-0.607304	0.543649	0.691997	-0.315592	290.64	0.2519	-1.25285	0.210261	0.391164	-0.693184	198.1	0.237022	-2.92455	0.00344951	0.0105163	-0.26948	188.777	0.274974	-0.98002	0.327076	0.471111	CDS				hypothetical protein CDS	hypothetical protein	bi	BB4829		100	bi	BP3742	100
	CJ015_00815	CJ015_00815		-0.481519	118.481	0.271335	-1.77463	0.0759592	0.158649	-0.261585	191.28	0.291683	-0.896813	0.369819	0.534878	-0.452933	226.089	0.335635	-1.34948	0.177183	0.347433	-0.244945	113.572	0.205149	-1.19399	0.232483	0.36309	0.203297	111.445	0.319776	0.635746	0.524942	0.65772	CDS				DUF2970 domain-containing protein CDS	Probable transmembrane protein	bi	BB4828		100	bi	BP3741	100
	CJ015_00820	CJ015_00820	ctaE	-0.757089	676.918	0.12742	-5.94166	2.82145e-09	4.56394e-08	-1.03387	1719.17	0.119595	-8.64472	5.39389e-18	1.24324e-16	-0.870402	1005.69	0.142207	-6.12067	9.31849e-10	1.82386e-08	0.0835201	643.713	0.0910487	0.917313	0.358979	0.496633	-0.222962	505.404	0.0873427	-2.55273	0.0106882	0.0281748	CDS				ctaE CDS	Cytochrome c oxidase polypeptide III (EC 1.9.3.1)	bi	BB4827	coIII	100	bi	BP3740	100
	CJ015_00825	CJ015_00825		-0.491436	275.229	0.111296	-4.41559	1.00735e-05	8.3637e-05	0.0128333	519.391	0.217185	0.059089	0.952881	0.971585	-0.038246	310.248	0.203498	-0.187943	0.850921	0.919106	0.106374	293.55	0.100925	1.054	0.291885	0.428396	-0.271841	223.549	0.11351	-2.39487	0.0166264	0.0416529	CDS				DUF2909 domain-containing protein CDS	Probable transmembrane protein	bi	BB4826		100	bi	BP3739	100
	CJ015_00830	CJ015_00830		-0.59351	93.3718	0.21998	-2.69802	0.0069753	0.0231245	-0.115942	233.386	0.215456	-0.538125	0.590491	0.726915	-0.509606	155.137	0.245209	-2.07825	0.0376865	0.111496	0.50678	108.015	0.169685	2.9866	0.00282096	0.00875914	0.10459	79.4832	0.265014	0.394658	0.693096	0.797495	CDS				SURF1 family protein CDS	Cytochrome oxidase biogenesis protein Surf1, facilitates heme A insertion	bi	BB4825		100	bi	BP3738	99.58
	CJ015_00835	CJ015_00835		-0.189155	89.449	0.142252	-1.32971	0.183612	0.310089	-0.187224	198.818	0.142257	-1.3161	0.188142	0.331824	-0.227399	180.638	0.164043	-1.38622	0.165681	0.330073	0.0749369	106.405	0.126937	0.590345	0.554959	0.675172	0.311057	95.8839	0.141524	2.19792	0.0279551	0.0648813	CDS				hypothetical protein CDS	hypothetical protein in Cytochrome oxidase biogenesis cluster	bi	BB4824		100	bi	BP3737	99.03
	CJ015_00840	CJ015_00840		-0.413702	81.7416	0.173896	-2.37902	0.0173587	0.0486146	0.0143794	220.743	0.16304	0.0881956	0.929721	0.959725	-0.0204285	157.559	0.259061	-0.078856	0.937147	0.971061	0.569114	105.227	0.171096	3.32629	0.000880111	0.0031158	0.448901	85.0001	0.220079	2.03973	0.0413777	0.0901846	CDS				heme A synthase CDS	Heme A synthase, cytochrome oxidase biogenesis protein Cox15-CtaA	bi	BB4823		100	bi	BP3736	99.42
	CJ015_00845	CJ015_00845		-0.365894	559.567	0.136402	-2.68248	0.00730794	0.0240067	-0.332768	944.332	0.14033	-2.37133	0.0177243	0.0536635	-0.582207	707.78	0.173097	-3.36346	0.000769707	0.0047565	-0.293478	561.18	0.101554	-2.88986	0.00385408	0.0116175	-0.496083	456.058	0.133281	-3.72208	0.000197587	0.000792828	CDS				protoheme IX farnesyltransferase CDS	Heme O synthase, protoheme IX farnesyltransferase (EC 2.5.1.-) COX10-CtaB	bi	BB4822		99.66	bi	BP3735	99.33
	CJ015_00850	CJ015_00850		0.0073065	633.418	0.215048	0.033976	0.972896	0.981263	-0.0126544	1068.69	0.112926	-0.112059	0.910777	0.948289	-0.0725184	806.897	0.212455	-0.341335	0.732852	0.846941	-0.315147	723.105	0.102085	-3.08711	0.00202112	0.00645467	-0.38279	606.041	0.18135	-2.11078	0.0347909	0.0778089	CDS				SCO family protein CDS	Cytochrome oxidase biogenesis protein Sco1/SenC/PrrC, putative copper metallochaperone	bi	BB4821		100	bi	BP3734	100
	CJ015_00855	CJ015_00855		0.636162	209.317	0.17672	3.59982	0.000318433	0.00174302	0.835244	551.915	0.222271	3.75778	0.000171429	0.000968822	0.0260364	174.907	0.237103	0.10981	0.91256	0.958074	0.375636	360.618	0.133122	2.82174	0.00477645	0.013964	-1.26617	210.401	0.156319	-8.09992	5.49959e-16	6.83174e-15	CDS				DUF3717 domain-containing protein CDS	FIG00432453: hypothetical protein	bi	BB4820		100	bi	BP3733	100
	CJ015_00860	CJ015_00860		-0.0555273	256.755	0.139732	-0.397384	0.691084	0.793551	0.0730256	546.759	0.185202	0.394302	0.693358	0.806573	0.0561068	427.534	0.15087	0.371888	0.709976	0.832398	0.0621673	322.722	0.113732	0.54661	0.584646	0.697569	0.0827229	274.627	0.110459	0.748905	0.453914	0.595654	CDS				hypothetical protein CDS	Outer membrane lipoprotein	bi	BB4819		100	bi	BP3732	100
	CJ015_00865	CJ015_00865		0.302116	340.237	0.136007	2.22133	0.0263285	0.067675	0.146171	687.887	0.124554	1.17355	0.240575	0.395242	0.292024	454.279	0.15588	1.87339	0.061014	0.16082	-0.142893	455.126	0.09378	-1.52371	0.127582	0.22796	-0.286352	371.601	0.117409	-2.43893	0.0147309	0.037452	CDS				transcriptional regulator CDS	FIG00432130: hypothetical protein	bi	BB4818		99.58	bi	BP3731	100
	CJ015_00870	CJ015_00870	glmU	0.394653	584.777	0.11348	3.47774	0.000505655	0.00252881	0.363964	1338.96	0.138313	2.63145	0.00850215	0.0291378	0.52665	887.032	0.167391	3.14622	0.00165396	0.00926456	0.0982212	855.691	0.109621	0.896005	0.37025	0.507744	-0.0384616	696.114	0.126276	-0.304584	0.760683	0.844541	CDS				glmU CDS	N-acetylglucosamine-1-phosphate uridyltransferase (EC 2.7.7.23) / Glucosamine-1-phosphate N-acetyltransferase (EC 2.3.1.157)	bi	BB4817	glmU	100	bi	BP3730	99.78
	CJ015_00875	CJ015_00875		-0.124826	159.1	0.203053	-0.614747	0.538722	0.673725	0.632972	451.053	0.176754	3.58109	0.000342166	0.00181588	0.382622	316.647	0.199239	1.92042	0.0548051	0.147663	0.764039	244.228	0.123853	6.16894	6.875e-10	6.34958e-09	0.548826	190.285	0.180365	3.04287	0.00234337	0.00750599	CDS				MFS transporter CDS	Uncharacterized transporter YebQ	bi	BB4816		100	bi	BP3729	99.78
	CJ015_00880	CJ015_00880		-0.421274	731.005	0.109868	-3.83436	0.000125893	0.000780135	-0.314824	1303.88	0.122457	-2.5709	0.0101434	0.0338017	-0.375304	972.838	0.1304	-2.87809	0.00400089	0.0191199	-0.172397	738.544	0.0812306	-2.12231	0.0338117	0.0773503	-0.258351	613.953	0.0784002	-3.29528	0.000983238	0.00345141	CDS				UDP-glucose/GDP-mannose dehydrogenase family protein CDS	UDP-glucose dehydrogenase (EC 1.1.1.22)	bi	BB4815	rkpK	99.55	bi	BP3728	99.09
	CJ015_00885	CJ015_00885		-0.672148	189.894	0.117023	-5.74374	9.26075e-09	1.36611e-07	-0.491145	416.595	0.161137	-3.048	0.00230366	0.00978485	-0.525052	305.429	0.179365	-2.92728	0.00341945	0.016752	0.182281	189.876	0.124321	1.46621	0.14259	0.248541	0.0923383	156.38	0.117535	0.785621	0.432089	0.575839	CDS				glycosyltransferase family 1 protein CDS	putative glycosyl transferases	bi	BB4814		100	bi	BP3727	99.15
	CJ015_00890	CJ015_00890		-1.05673	91.9293	0.20488	-5.15779	2.49876e-07	2.91584e-06	-0.189164	202.016	0.251479	-0.752207	0.451927	0.613561	-0.466392	125.682	0.335861	-1.38864	0.164941	0.329739	0.576671	89.1198	0.1464	3.93902	8.18155e-05	0.000362844	0.155302	64.48	0.287306	0.540548	0.588819	0.713493	CDS				AraC family transcriptional regulator CDS	AraC-family transcriptional regulator	bi	BB4813		99.6	uni	BP3798	29.88
	CJ015_00895	CJ015_00895		-0.294514	28.3793	0.406699	-0.724157	0.468969	0.61485	-1.1685	33.7949	0.349038	-3.34778	0.000814607	0.00392447	-0.14194	20.5657	0.363688	-0.390279	0.696331	0.823521	-1.29316	23.143	0.247429	-5.22636	1.72876e-07	1.18296e-06	-1.00615	20.2327	0.303553	-3.31456	0.000917877	0.00324813	CDS				EamA/RhaT family transporter CDS	Permease of the drug/metabolite transporter (DMT) superfamily	bi	BB4812		99.66	-
	CJ015_00900	CJ015_00900		-0.14351	137.86	0.209947	-0.683555	0.494256	0.637491	-0.321498	352.341	0.160383	-2.00456	0.0450105	0.112694	0.2258	212.043	0.175545	1.28628	0.198346	0.375052	0.168376	173.141	0.125396	1.34275	0.179352	0.297138	0.104625	143.489	0.133887	0.781442	0.434542	0.577244	CDS				Asp-tRNA(Asn)/Glu-tRNA(Gln) amidotransferase GatCAB subunit C CDS	Biotin sulfoxide reductase (EC 1.-.-.-) / Free methionine-(S)-sulfoxide reductase	bi	BB4811		99.87	bi	BP0675	99.75
	CJ015_00905	CJ015_00905		0.164187	43.1038	0.206102	0.796631	0.425665	0.572805	-0.47813	106.794	0.205077	-2.33147	0.0197286	0.0583839	0.174655	70.979	0.230777	0.756816	0.44916	0.642653	-0.152619	56.386	0.16113	-0.947177	0.343549	0.479947	-0.00435746	49.3952	0.198991	-0.0218977	0.98253	0.989628	CDS				IclR family transcriptional regulator CDS	Transcriptional regulator, IclR family	bi	BB4810		100	bi	BP0674	99.64
	CJ015_00910	CJ015_00910		-0.972915	6.69051	0.40147	-2.42338	0.0153769	0.0443987	-0.894802	13.1391	0.435627	-2.05406	0.0399703	0.102577	0.541652	14.7528	0.387556	1.39761	0.16223	0.32687	-0.000526755	5.30674	0.411814	-0.00127911	0.998979	0.998979	1.39621	7.11018	0.409632	3.40846	0.000653306	0.00239862	CDS				citryl-CoA lyase CDS	Citrate synthase (si) (EC 2.3.3.1)	bi	BB4809		99.25	bi	BP0673	98.87
	CJ015_00915	CJ015_00915		-0.648969	7.6685	0.364125	-1.78227	0.0747047	0.156939	-1.035	22.967	0.357781	-2.89282	0.00381795	0.0148733	0.0379725	24.8038	0.28668	0.132456	0.894624	0.946332	0.185908	7.95765	0.347846	0.534455	0.593027	0.704702	1.33857	10.1877	0.344364	3.88709	0.000101455	0.000430511	CDS				CoA-binding protein CDS	Protein acetyltransferase	bi	BB4808		99.86	bi	BP0672	99.31
	CJ015_00920	CJ015_00920		-0.885417	3.0768	0.521704	-1.69716	0.0896658	0.1796	-0.606604	10.4228	0.51646	-1.17454	0.240178	0.394729	0.205415	12.704	0.37153	0.55289	0.580339	0.745226	0.552986	3.54185	0.451534	1.22468	0.220695	0.3485	1.62288	5.05968	0.497204	3.26402	0.00109842	0.00379736	CDS				tripartite tricarboxylate transporter substrate binding protein CDS	putative exported protein	bi	BB4807		99.7	bi	BP0671	99.39
	CJ015_00925	CJ015_00925		-0.533513	17.0819	0.240994	-2.2138	0.0268425	0.0688003	-0.275934	46.4246	0.281159	-0.981415	0.326388	0.492357	0.320321	43.5759	0.239501	1.33745	0.181076	0.352368	0.420143	20.6714	0.237969	1.76553	0.077474	0.153156	1.0344	21.9906	0.251066	4.12002	3.78838e-05	0.000173203	CDS				DNA alkylation response protein CDS	Acyl-CoA dehydrogenase (EC 1.3.8.7)	bi	BB4806		99.83	bi	BP0670	99.83
	CJ015_00930	CJ015_00930		-0.127099	27.8665	0.225212	-0.564354	0.572513	0.701583	-0.124601	61.2819	0.239885	-0.51942	0.603468	0.738741	0.48378	58.7606	0.265899	1.81941	0.0688485	0.174968	0.0342291	33.7821	0.204927	0.16703	0.867346	0.917505	0.627798	34.7931	0.239388	2.62252	0.00872823	0.0237525	CDS				crotonase CDS	Enoyl-CoA hydratase (EC 4.2.1.17) / Delta(3)-cis-delta(2)-trans-enoyl-CoA isomerase (EC 5.3.3.8) / 3-hydroxyacyl-CoA dehydrogenase (EC 1.1.1.35) / 3-hydroxybutyryl-CoA epimerase (EC 5.1.2.3)	bi	BB4805		99.86	bi	BP0669	99.43
	CJ015_00935	CJ015_00935		-0.131628	7.93073	0.349981	-0.376102	0.706841	0.805195	-0.573755	23.0343	0.422605	-1.35766	0.174571	0.314082	0.00660012	19.6381	0.356322	0.0185229	0.985222	0.992325	0.134293	9.96437	0.340314	0.394615	0.693127	0.789721	0.587405	9.85892	0.360212	1.63072	0.102949	0.193965	CDS				acetyl-CoA C-acyltransferase CDS	3-ketoacyl-CoA thiolase (EC 2.3.1.16) @ Acetyl-CoA acetyltransferase (EC 2.3.1.9)	bi	BB4804		99.75	bi	BP0668	99.49
	CJ015_00940	CJ015_00940		0.0453484	55.462	0.3782	0.119906	0.904558	0.943444	0.345596	177.848	0.268797	1.28571	0.198543	0.346143	1.07112	78.4298	0.223373	4.79523	1.62489e-06	1.98168e-05	0.70346	89.5242	0.173533	4.05375	5.04039e-05	0.000230271	0.18278	64.1166	0.196534	0.930018	0.352362	0.497226	CDS				Lrp/AsnC family transcriptional regulator CDS	Transcriptional regulator, AsnC family	bi	BB4803		99.38	bi	BP0667	99.38
	CJ015_00945	CJ015_00945	glmS	0.272924	513.152	0.241262	1.13123	0.257957	0.398925	1.05109	2041.33	0.247673	4.24386	2.19711e-05	0.000152147	0.61395	635.428	0.130254	4.71349	2.43509e-06	2.84196e-05	1.20466	1074.16	0.0751713	16.0256	8.47365e-58	8.85214e-56	-0.272241	558.848	0.108279	-2.51425	0.0119285	0.0310812	CDS				glmS CDS	Glucosamine--fructose-6-phosphate aminotransferase [isomerizing] (EC 2.6.1.16)	bi	BB4802	glmS	100	bi	BP0666	99.67
	CJ015_00950	CJ015_00950		1.69135	13.7452	0.291979	5.79269	6.9268e-09	1.05842e-07	-0.123819	28.8907	0.408875	-0.302829	0.76202	0.853857	1.71988	62.7834	0.249122	6.90377	5.06401e-12	1.20959e-10	-0.604044	22.2094	0.247245	-2.4431	0.0145616	0.037614	1.57092	38.5819	0.234097	6.71054	1.93907e-11	1.82669e-10	CDS				NAD(P)-dependent oxidoreductase CDS	dTDP-glucose 4,6-dehydratase (EC 4.2.1.46)	bi	BB4801		99.69	bi	BP0665	99.69
	CJ015_00955	CJ015_00955		0.960902	43.4079	0.291477	3.29667	0.00097839	0.00442587	0.0224542	64.9383	0.289077	0.0776755	0.938086	0.963964	1.24096	124.794	0.280711	4.42078	9.83457e-06	0.000103985	-0.856895	57.7283	0.183683	-4.66508	3.0849e-06	1.7285e-05	0.890035	82.4449	0.232929	3.82106	0.000132879	0.000553565	CDS				tripartite tricarboxylate transporter substrate binding protein CDS	putative exported protein	bi	BB4800		100	bi	BP0664	99.41
	CJ015_00960	CJ015_00960		1.22974	75.6114	0.322123	3.8176	0.000134756	0.000826329	-0.58776	162.635	0.480326	-1.22367	0.221077	0.373654	-0.740214	305.239	0.165807	-4.46431	8.03255e-06	8.6925e-05	x	109.697	0.220257	-3.81207	0.000137807	0.00058363	0.36539	128.119	0.241782	1.51124	0.130728	0.233635	CDS				hypothetical protein CDS	ABC transporter substrate-binding protein	bi	BB4799		99.66	bi	BP0663	99.66
	CJ015_00965	CJ015_00965		-0.130281	249.784	0.307482	-0.423705	0.671781	0.77926	-0.245869	570.291	0.258077	-0.952696	0.340744	0.505898	0.927438	394.116	0.264895	3.50115	0.00046326	0.00303788	0.0349781	301.775	0.160309	0.218192	0.827279	0.890348	0.392104	284.262	0.146839	2.67029	0.00757859	0.0210569	CDS				enoyl-CoA hydratase/isomerase family protein CDS	probable enoyl-CoA hydratase	bi	BB4798		100	bi	BP0662	99.61
	CJ015_00975	CJ015_00975		0.22504	131.977	0.16997	1.324	0.185504	0.312908	0.0219081	321.554	0.206284	0.106204	0.91542	0.949824	0.876342	211.195	0.179505	4.88198	1.05025e-06	1.31926e-05	0.0860491	183.735	0.13719	0.627224	0.530513	0.656473	0.233646	162.621	0.150712	1.55028	0.121073	0.221245	CDS				LysR family transcriptional regulator CDS	4-hydroxyphenylacetate 3-monooxygenase (EC 1.14.13.3)	bi	BB4796		100	bi	BP0660	100
	CJ015_00980	CJ015_00980		-0.540263	246.06	0.387605	-1.39385	0.163364	0.284461	-0.0895535	620.364	0.267115	-0.335262	0.737427	0.838342	1.70229	337.098	0.253923	6.70395	2.02864e-11	4.53983e-10	0.485012	289.991	0.226181	2.14435	0.0320047	0.073752	0.649451	260.343	0.24986	2.59926	0.00934244	0.0251527	CDS				oxidoreductase CDS	YhdH, a putative quinone oxidoreductase	bi	BB4795		99.69	bi	BP0659	99.69
	CJ015_00985	CJ015_00985		-0.4704	103.245	0.346157	-1.35892	0.174171	0.298516	-0.537447	219.648	0.323627	-1.6607	0.096774	0.202539	1.56117	194.464	0.289566	5.39143	6.98988e-08	1.07101e-06	-0.0666682	105.974	0.212726	-0.313399	0.753977	0.83932	1.03512	130.856	0.21877	4.73156	2.22802e-06	1.23364e-05	CDS				FAD-dependent oxidoreductase CDS	monooxygenase, putative	bi	BB4794		100	bi	BP0658	100
	CJ015_00990	CJ015_00990		-0.191307	21.2758	0.612819	-0.312175	0.754907	0.841357	-0.632266	42.2318	0.324608	-1.94778	0.0514411	0.125715	0.786331	19.8531	0.326861	2.40571	0.0161412	0.0586375	-0.250503	22.6124	0.50681	-0.494275	NA	NA	-0.277037	19.3978	0.66256	-0.418132	NA	NA	CDS				RidA family protein CDS	Bona fide RidA/YjgF/TdcF/RutC subgroup	bi	BB4793		99.3	bi	BP0657	97.89
	CJ015_00995	CJ015_00995		-1.02802	10.3568	0.612264	-1.67905	0.0931422	0.18467	-0.51818	29.7315	0.395589	-1.3099	0.190231	0.334755	0.886256	14.9076	0.369009	2.40172	0.0163182	0.059048	0.596322	10.307	0.427749	1.39409	0.16329	0.275529	0.785611	9.11172	0.519611	1.51192	0.130553	0.233635	CDS				DUF1028 domain-containing protein CDS	major pilin protein fimA	bi	BB4792		100	bi	BP0656	100
	CJ015_01000	CJ015_01000	argE_1	-0.391321	24.0727	0.499628	-0.783224	0.433496	0.580676	-0.85524	64.5856	0.38055	-2.24738	0.0246159	0.0694743	0.979717	45.4271	0.256507	3.81945	0.000133747	0.00102287	0.00422253	26.0732	0.465509	0.00907077	0.992763	0.994879	0.755861	29.211	0.447449	1.68927	0.091168	0.175141	CDS				argE_1 CDS	Acetylornithine deacetylase (EC 3.5.1.16)	bi	BB4791		99.74	bi	BP0655	98.97
	CJ015_01005	CJ015_01005		-1.05016	64.5373	0.307784	-3.41202	0.000644832	0.00309929	-1.22282	159.518	0.2691	-4.54413	5.51635e-06	4.39625e-05	0.273013	110.754	0.285219	0.957206	0.338464	0.534538	0.0586436	53.0599	0.206209	0.28439	0.776112	0.853451	0.807893	57.5115	0.247258	3.2674	0.00108539	0.00376377	CDS				tripartite tricarboxylate transporter substrate binding protein CDS	Tricarboxylate transport protein TctC	bi	BB4790		100	bi	BP0654	99.12
	CJ015_01010	CJ015_01010		0.267364	96.2812	0.209286	1.2775	0.201424	0.333409	-0.204326	235.393	0.273199	-0.747901	0.45452	0.615819	0.757312	241.806	0.167698	4.51592	6.30418e-06	6.95269e-05	-0.0457714	131.357	0.197429	-0.231837	0.816664	0.882561	0.806054	146.732	0.17678	4.55966	5.12377e-06	2.70578e-05	CDS				pimeloyl-CoA dehydrogenase large subunit CDS	Acyl-CoA dehydrogenase, long-chain specific, mitochondrial precursor (EC 1.3.99.13)	bi	BB4789		99.75	bi	BP0653	99.49
	CJ015_01015	CJ015_01015		-0.539381	46.7101	0.24254	-2.22388	0.0261564	0.0672696	-0.383148	107.157	0.20768	-1.8449	0.0650522	0.14938	0.468733	124.578	0.217956	2.15059	0.0315088	0.097291	0.172747	50.5609	0.176486	0.97882	0.327669	0.463549	1.1744	61.7874	0.18876	6.22168	4.9185e-10	3.99056e-09	CDS				acyl-CoA dehydrogenase CDS	Acyl-CoA dehydrogenase family protein	bi	BB4788		100	bi	BP0652	99.73
	CJ015_01020	CJ015_01020	dld	0.391161	58.1136	0.21179	1.84693	0.0647569	0.140182	0.044463	105.419	0.18802	0.23648	0.813061	0.882912	0.36568	93.2297	0.205828	1.77663	0.075629	0.187446	-0.367948	75.4271	0.178029	-2.06679	0.0387539	0.0866154	-0.0562107	70.3251	0.193634	-0.290294	0.771591	0.85268	CDS				dld CDS	D-Lactate dehydrogenase (EC 1.1.2.5)	bi	BB4787	dld	100	bi	BP0651	99.13
	CJ015_01025	CJ015_01025		0.446951	78.6455	0.191802	2.33028	0.0197913	0.0539461	0.0755246	159.847	0.184286	0.409822	0.681936	0.798124	0.286983	137.669	0.170552	1.68267	0.0924382	0.217752	-0.227365	106.989	0.136023	-1.67152	0.0946191	0.178992	0.0166926	97.1837	0.149628	0.11156	0.911172	0.944868	CDS				LysR family transcriptional regulator CDS	Transcriptional regulator, LysR family	bi	BB4786		100	bi	BP0650	100
	CJ015_01030	CJ015_01030		0.624312	11.1952	0.277972	2.24595	0.0247071	0.0645689	0.66021	28.1515	0.288962	2.28477	0.0223265	0.0643651	0.553254	18.558	0.33873	1.63332	0.102402	0.235448	0.19765	18.6731	0.250595	0.788722	0.430274	0.565479	-0.0970441	14.8576	0.293624	-0.330504	0.741019	0.831155	CDS				tripartite tricarboxylate transporter substrate binding protein CDS	Tricarboxylate transport protein TctC	bi	BB4785		99.38	bi	BP0649	99.69
	CJ015_01035	CJ015_01035		0.463316	6.68661	0.391283	1.1841	0.236375	0.374227	-0.315488	13.8776	0.393283	-0.80219	0.422443	0.585937	1.04821	14.5045	0.440887	2.3775	0.0174305	0.0622905	-0.390686	8.84229	0.368618	-1.05987	0.289205	0.425525	0.302788	10.7322	0.406394	0.74506	0.456236	0.598209	CDS				DUF521 domain-containing protein CDS	FIG00431931: hypothetical protein	bi	BB4784		99.76	uni	BP2613	43
	CJ015_01040	CJ015_01040		0.142708	3.39728	0.479157	0.297833	0.765831	0.851306	-0.592984	9.72444	0.527524	-1.12409	0.260975	0.418093	0.610382	8.01157	0.43255	1.41113	0.158208	0.321152	-0.105354	4.71951	0.446568	-0.23592	0.813495	0.880527	0.507932	5.19541	0.468692	1.08372	0.278488	0.419789	CDS				DUF126 domain-containing protein CDS	Aconitate hydratase X, predicted	bi	BB4783		100	bi	BP0647	100
	CJ015_01045	CJ015_01045		0.166925	947.485	0.0934842	1.7856	0.0741646	0.156157	0.0999594	1921.08	0.173875	0.574892	0.565364	0.709085	0.884563	2055.33	0.153568	5.76007	8.40808e-09	1.4303e-07	-0.091499	1220.48	0.0748145	-1.22301	0.221325	0.349145	0.703396	1332.71	0.108746	6.46824	9.91509e-11	8.71578e-10	CDS				LysR family transcriptional regulator CDS	transcriptional regulator	bi	BB4782		100	uni	BP2894	31.17
	CJ015_01050	CJ015_01050	nadX_1	-1.08547	19.5368	0.436053	-2.48931	0.0127993	0.0381028	-2.46816	57.5121	0.377201	-6.54335	6.01555e-11	9.2134e-10	-0.406806	78.5204	0.381465	-1.06643	0.286228	0.480347	-0.592961	12.8997	0.308378	-1.92284	0.0545002	0.115121	1.66544	23.6003	0.293198	5.68024	1.34505e-08	9.72774e-08	CDS		e	requires only RisA for repression in Bvg+ conditions	nadX_1 CDS	L-Aspartate dehydrogenase (EC 1.4.1.21)	bi	BB4781		100	uni	BP1922	36.59
	CJ015_01055	CJ015_01055		-1.03439	9.9902	0.430865	-2.40072	0.0163627	0.0466469	-2.18066	26.5375	0.446121	-4.88804	1.01845e-06	9.33479e-06	-0.490602	46.1369	0.33862	-1.44883	0.147385	0.304958	-0.618577	6.88495	0.380855	-1.62418	0.104337	0.193487	1.48301	13.3733	0.348906	4.25045	2.13337e-05	0.000101182	CDS		e	requires only RisA for repression in Bvg+ conditions	3-oxoacyl-ACP reductase CDS	3-oxoacyl-[acyl-carrier protein] reductase (EC 1.1.1.100)	bi	BB4780		99.62	uni	BP0813	38.6
	CJ015_01060	CJ015_01060		-1.57782	8.6224	0.541172	-2.91556	0.00355053	0.0131146	-1.83415	21.8385	0.457724	-4.00712	6.14633e-05	0.000390541	-0.494785	36.3595	0.340709	-1.45222	0.146439	0.303819	0.0632486	5.32081	0.443257	0.142691	0.886535	0.929231	1.89054	10.3047	0.485019	3.89786	9.70469e-05	0.000412948	CDS		e	requires only RisA for repression in Bvg+ conditions	aldolase CDS	4-carboxy-4-hydroxy-2-oxoadipate aldolase (EC 4.1.3.17)	bi	BB4779		100	uni	BP1186	26.32
	CJ015_01065	CJ015_01065		-0.639503	35.8142	0.257456	-2.48393	0.0129942	0.0385797	-1.32911	80.0542	0.2611	-5.09043	3.57257e-07	3.50694e-06	-0.47111	105.083	0.230802	-2.04119	0.0412322	0.119024	-0.394347	31.6884	0.234149	-1.68417	0.0921495	0.175312	0.873017	39.8033	0.214932	4.06183	4.86896e-05	0.000216976	CDS				gfo/Idh/MocA family oxidoreductase CDS	1-carboxy-3-chloro-3,4-dihydroxycyclo hexa-1,5-diene dehydrogenase (EC 1.-.-.-)	bi	BB4777		100	uni	BP0093	25.88
	CJ015_01070	CJ015_01070		-1.09694	8.74464	0.393733	-2.78601	0.0053362	0.0183385	-1.99318	34.772	0.4113	-4.84606	1.25938e-06	1.13917e-05	-0.622077	42.8803	0.291977	-2.13056	0.033125	0.10073	0.0991577	7.33644	0.368083	0.269389	0.78763	0.862084	1.67257	11.5274	0.360498	4.6396	3.49078e-06	1.89133e-05	CDS		e	requires only RisA for repression in Bvg+ conditions	ABC transporter ATP-binding protein CDS	Ferric iron ABC transporter, ATP-binding protein	bi	BB4776		100	uni	BP2551	45.23
	CJ015_01075	CJ015_01075		-1.25261	19.8285	0.328318	-3.81525	0.000136046	0.000832064	-1.79927	48.6096	0.42046	-4.2793	1.87485e-05	0.000131927	-0.482505	56.1056	0.261738	-1.84346	0.0652612	0.167794	-0.271171	13.3506	0.304021	-0.891951	0.372419	0.509826	1.12362	19.0218	0.311348	3.60888	0.000307522	0.00120177	CDS		e	requires only RisA for repression in Bvg+ conditions	iron ABC transporter permease CDS	Iron(III)-transport system permease protein SfuB	bi	BB4775		100	uni	BP2552	26.98
	CJ015_01080	CJ015_01080		-0.764016	72.5369	0.204054	-3.74419	0.000180979	0.00107059	-0.924002	188.859	0.209235	-4.4161	1.00497e-05	7.50061e-05	-0.3359	169.623	0.185449	-1.81128	0.0700979	0.177221	0.182193	70.992	0.178316	1.02175	0.306901	0.442695	0.699483	72.3212	0.161908	4.32026	1.55845e-05	7.5712e-05	CDS				iron ABC transporter substrate-binding protein CDS	hypothetical protein	bi	BB4774		100	-
	CJ015_01085	CJ015_01085		-0.640874	24.0768	0.238899	-2.68262	0.00730485	0.0240067	-1.669	69.7707	0.318262	-5.24411	1.57039e-07	1.63002e-06	-0.460317	71.2027	0.246832	-1.8649	0.062195	0.16281	-0.332307	21.8405	0.240782	-1.38011	0.167552	0.281308	0.924186	26.8082	0.243326	3.79814	0.000145784	0.000602616	CDS				3-chlorobenzoate-3,4-dioxygenase CDS	Putative phthalate 4,5-dioxygenase oxygenase subunit (OhpA2)	bi	BB4773		100	uni	BP3722	33.2
	CJ015_01090	CJ015_01090		-1.6459	23.7193	0.328853	-5.00496	5.58733e-07	6.02533e-06	-1.63066	58.4486	0.29166	-5.59094	2.25838e-08	2.65472e-07	-0.342864	65.5836	0.326544	-1.04998	0.293728	0.488312	0.222537	14.856	0.284876	0.781174	0.4347	0.56891	1.58982	21.6024	0.298626	5.3238	1.01622e-07	6.64773e-07	CDS		e	requires only RisA for repression in Bvg+ conditions	oxidoreductase CDS	Flavodoxin reductases (ferredoxin-NADPH reductases) family 1; Vanillate O-demethylase oxidoreductase (EC 1.14.13.-)	bi	BB4772	vanB	100	uni	BP3712	44.63
	CJ015_01095	CJ015_01095		-0.529162	12.7807	0.348911	-1.51661	0.129365	0.237237	-1.48525	27.2495	0.390463	-3.80381	0.000142487	0.000829178	-0.855294	33.2175	0.39024	-2.19171	0.0284002	0.0902207	-0.609843	11.2233	0.313143	-1.94749	0.0514758	0.109845	0.382042	11.9534	0.34503	1.10727	0.268175	0.407705	CDS				2-hydroxy-6-ketonona-2,4-dienedioic acid hydrolase CDS	2-hydroxy-6-oxo-6-phenylhexa-2,4-dienoate hydrolase (EC 3.7.1.-)	bi	BB4771	mhpC	99.32	-
	CJ015_01100	CJ015_01100		-1.07767	110.006	0.255155	-4.22359	2.40437e-05	0.000183995	-1.53367	222.522	0.181251	-8.46158	2.63771e-17	5.93422e-16	-0.702193	195.018	0.200901	-3.49522	0.000473675	0.00309298	-0.372101	78.4131	0.144615	-2.57304	0.010081	0.0270805	0.356403	81.5962	0.176671	2.01733	0.043661	0.0940919	CDS				dioxygenase CDS	putative dioxygenase	bi	BB4770		99.43	uni	BP0038	29.13
	CJ015_01105	CJ015_01105		0.00831684	179.798	0.121714	0.068331	0.945522	0.966117	-0.325157	329.83	0.151808	-2.1419	0.0322016	0.0865212	0.149238	212.995	0.243974	0.611697	0.540738	0.717353	-0.353828	202.737	0.103049	-3.43357	0.000595689	0.0021929	-0.350746	171.789	0.156497	-2.24123	0.0250113	0.0593414	CDS				IclR family transcriptional regulator CDS	Transcriptional regulator, IclR family	bi	BB4769		100	uni	BP2801	38.91
	CJ015_01110	CJ015_01110		0.901694	50.5218	0.335957	2.68396	0.00727563	0.0239341	0.104077	72.2167	0.244646	0.42542	0.67053	0.79058	-0.109632	62.4927	0.222245	-0.493296	0.621804	0.773271	-0.848653	67.025	0.167067	-5.07972	3.77991e-07	2.44513e-06	-0.763395	57.2374	0.185453	-4.11639	3.84856e-05	0.000175417	CDS				CoA transferase CDS	Alpha-methylacyl-CoA racemase (EC 5.1.99.4)	bi	BB4768		100	uni	BP2941	59.63
	CJ015_01115	CJ015_01115		1.56088	48.9876	0.67613	2.30855	NA	NA	1.79058	18.8855	0.422572	4.23734	2.26186e-05	0.000155804	-0.420256	16.2834	0.357493	-1.17557	0.239769	0.428258	-2.34497	63.6142	0.18029	-13.0067	1.12146e-38	5.60851e-37	-2.89787	51.2296	0.228697	-12.6712	8.53983e-37	2.32662e-35	CDS				3-alpha,7-alpha, 12-alpha-trihydroxy-5-beta-cholest-24-enoyl-CoA hydratase CDS	MaoC-like dehydratase	bi	BB4767		100	uni	BP3201	48.75
	CJ015_01120	CJ015_01120		1.39484	147.408	0.661391	2.10895	NA	NA	1.69781	36.4963	0.333439	5.09183	3.54631e-07	3.48844e-06	-0.487594	37.0346	0.296772	-1.64299	0.100385	0.231618	-2.99455	175.813	0.15649	-19.1357	1.27354e-81	2.72132e-79	-3.39425	145.468	0.165182	-20.5486	7.92642e-94	5.35313e-92	CDS				thiolase CDS	putative thiolase	bi	BB4766		99.52	uni	BP2099	29.32
	CJ015_01125	CJ015_01125		1.45003	348.488	0.716461	2.02388	NA	NA	1.95486	52.835	0.335073	5.83414	5.40679e-09	6.76137e-08	-0.819721	43.3317	0.301093	-2.72249	0.00647919	0.0280724	-3.61593	417.488	0.167808	-21.548	5.5312e-103	2.36383e-100	-4.71763	344.856	0.162745	-28.988	9.33135e-185	2.23719e-182	CDS				CoA transferase CDS	CAIB/BAIF family protein	bi	BB4765		100	uni	BP0199	50.51
	CJ015_01130	CJ015_01130	fabG_2	1.25293	557.828	0.727535	1.72216	NA	NA	1.22231	86.6202	0.295726	4.13325	3.57668e-05	0.000237201	-0.928555	57.7497	0.254168	-3.65332	0.000258874	0.001856	-3.74904	640.219	0.154961	-24.1935	2.60358e-129	2.0399e-126	-5.02278	528.782	0.149354	-33.6299	6.12706e-248	3.26436e-245	CDS				fabG_2 CDS	3-oxoacyl-[acyl-carrier protein] reductase (EC 1.1.1.100)	bi	BB4764	fabG	100	uni	BP2441	44.49
	CJ015_01135	CJ015_01135		0.893049	923.987	0.820192	1.08883	NA	NA	2.18531	94.4315	0.347008	6.29757	3.02357e-10	4.24382e-09	-0.957436	83.8047	0.396723	-2.41336	0.0158062	0.0576986	-3.99742	1019.46	0.200281	-19.9591	1.25021e-88	2.93861e-86	-5.3063	846.69	0.253715	-20.9144	3.96005e-97	2.8341e-95	CDS				dehydratase CDS	MaoC-like dehydratase precursor	bi	BB4763		99.38	uni	BP2555	30.66
	CJ015_01145	CJ015_01145	bfrA	-0.275961	25.7552	0.216102	-1.27699	0.201605	0.33359	-0.262631	71.9394	0.221325	-1.18663	0.235373	0.389144	-0.9051	97.0866	0.344037	-2.63082	0.00851786	0.0350914	0.375946	33.0915	0.19677	1.91058	0.056058	0.117594	0.640772	31.2336	0.221295	2.89555	0.00378493	0.0114575	CDS				bfrA CDS	TonB-dependent receptor; Outer membrane receptor for ferrienterochelin and colicins	bi	BB4761	bfrA	100	uni	BP3595	42.45
	CJ015_01150	CJ015_01150	etfA_1	-0.129476	13.6289	0.286456	-0.451992	0.651275	0.763592	-0.407521	28.085	0.355776	-1.14544	0.252026	0.408349	-0.136097	22.5695	0.343812	-0.395848	0.692217	0.821289	-0.195134	15.7386	0.28551	-0.683456	0.494319	0.62434	-0.00637387	14.1056	0.352363	-0.018089	0.985568	0.99105	CDS				etfA_1 CDS	Electron transfer flavoprotein, alpha subunit	bi	BB3456	etfA, etfL	99.68	bi	BP0962	99.35
	CJ015_01155	CJ015_01155	etfB_1	0.474143	5.94649	0.438125	1.08221	0.27916	0.423435	-0.216624	11.0725	0.431307	-0.502252	0.615491	0.748393	0.00437278	6.03685	0.505869	0.00864408	0.993103	0.996397	-0.36671	7.38332	0.38147	-0.961306	0.336398	0.472426	-0.824538	5.87688	0.51417	-1.60363	0.108796	0.203462	CDS				etfB_1 CDS	Electron transfer flavoprotein, beta subunit	bi	BB4759	etfB, etfS	99.6	bi	BP0961	98.8
	CJ015_01160	CJ015_01160		-0.0512568	99.4922	0.14045	-0.364948	0.71515	0.810723	-0.373203	180.996	0.156273	-2.38814	0.0169337	0.0518036	-0.461485	139.157	0.206218	-2.23785	0.025231	0.0830227	-0.392229	110.681	0.124766	-3.14371	0.00166822	0.00546883	-0.435458	91.7959	0.158404	-2.74903	0.00597718	0.0170802	CDS				MarR family transcriptional regulator CDS	Transcriptional regulator, MarR family	bi	BB4758		100	uni	BP2664	33.33
	CJ015_01165	CJ015_01165		0.393551	186.433	0.147816	2.66243	0.00775786	0.02515	-0.162289	431.864	0.174573	-0.929634	0.352561	0.518855	0.433216	275.538	0.224722	1.92779	0.0538815	0.1462	-0.135581	255.823	0.123524	-1.0976	0.272378	0.406879	-0.103097	218.002	0.171676	-0.60053	0.548153	0.679874	CDS				enoyl-CoA hydratase CDS	Enoyl-CoA hydratase (EC 4.2.1.17)	bi	BB4757		100	uni	BP3304	52.27
yes	CJ015_01170	CJ015_01170	fadH	1.76234	58.866	0.400795	4.39711	1.09701e-05	8.99665e-05	0.379889	58.2479	0.318739	1.19185	0.23332	0.386565	0.110922	59.9321	0.229257	0.483831	0.628506	0.777369	-1.53739	85.1432	0.155403	-9.89293	4.46762e-23	1.16679e-21	-1.23473	74.8743	0.177177	-6.96887	3.19498e-12	3.15875e-11	CDS		b		fadH CDS	2,4-dienoyl-CoA reductase [NADPH] (EC 1.3.1.34)	bi	BB4756	fadH	99.7	uni	BP1931	33.14
	CJ015_01175	CJ015_01175		2.29423	82.0093	0.321434	7.1375	9.50418e-13	2.10302e-11	0.707097	109.729	0.197256	3.58467	0.000337505	0.00179926	0.580355	67.9297	0.220871	2.62757	0.00859964	0.0353336	-1.06091	135.557	0.176661	-6.00532	1.9095e-09	1.64707e-08	-1.48864	109.301	0.205843	-7.23196	4.76078e-13	5.02818e-12	CDS		b		enoyl-CoA hydratase CDS	Cyclohex-1-ene-1-carboxyl-CoA hydratase (EC 4.2.1.17)	bi	BB4755		100	uni	BP3277	39.22
	CJ015_01180	CJ015_01180		-0.0489803	3.83335	0.434211	-0.112803	0.910187	0.94449	-1.35395	15.3486	0.544421	-2.48696	0.0128841	0.0412397	-1.23794	18.2497	0.345681	-3.58115	0.000342079	0.0023467	-0.118627	4.99613	0.416178	-0.285038	0.775615	0.853104	0.631651	4.86425	0.455966	1.3853	0.16596	0.281791	CDS				tripartite tricarboxylate transporter substrate binding protein CDS	Tricarboxylate transport protein TctC	bi	BB4754		100	-
	CJ015_01185	CJ015_01185		2.01237	31.0737	0.322759	6.23491	4.52051e-10	7.88316e-09	0.116749	43.5819	0.335175	0.348323	0.727598	0.831473	-0.366114	27.1481	0.301986	-1.21235	0.225377	0.410019	-1.16438	48.2233	0.242018	-4.81115	1.50062e-06	8.84009e-06	-1.73785	37.8116	0.301359	-5.76672	8.08313e-09	5.99978e-08	CDS		b		CoA transferase CDS	Alpha-methylacyl-CoA racemase (EC 5.1.99.4)	bi	BB4753		99.76	uni	BP1779	54.59
	CJ015_01190	CJ015_01190		1.34787	14.1512	0.371619	3.62701	0.00028672	0.00159549	-0.0231619	21.6846	0.325314	-0.0711986	0.94324	0.966783	0.0464418	13.911	0.363355	0.127814	0.898296	0.948499	-0.978861	20.4845	0.253888	-3.85548	0.000115503	0.000497233	-1.29283	16.925	0.30739	-4.20581	2.60144e-05	0.000122293	CDS				acyl-CoA dehydrogenase CDS	Butyryl-CoA dehydrogenase (EC 1.3.8.1)	bi	BB4752		99.74	uni	BP0634	37.21
	CJ015_01195	CJ015_01195		1.25217	8.698	0.356824	3.50919	0.000449466	0.00230774	-0.289545	9.25047	0.458689	-0.631245	0.52788	0.678487	0.280463	7.79537	0.492211	0.569801	0.568812	0.737201	-1.47812	11.25	0.327244	-4.51687	6.27618e-06	3.35276e-05	-1.08039	10.1093	0.418242	-2.58318	0.0097893	0.0261503	CDS		b		acyl dehydratase CDS	Acyl dehydratase	bi	BB4751		99.39	uni	BP2944	52.41
	CJ015_01200	CJ015_01200		0.723241	12.5778	0.437559	1.6529	0.0983513	0.192236	-0.423208	16.3245	0.520185	-0.813572	0.41589	0.579928	-0.391587	15.2887	0.354368	-1.10503	0.269147	0.461821	-1.08061	14.3841	0.334133	-3.23408	0.00122034	0.00417222	-0.78584	12.7644	0.361905	-2.1714	0.0299011	0.0687654	CDS				acetoacetyl-CoA reductase CDS	3-oxoacyl-[acyl-carrier protein] reductase (EC 1.1.1.100)	bi	BB4750		100	uni	BP2094	42.15
	CJ015_01205	CJ015_01205		0.0470405	13.731	0.276878	0.169896	0.865092	0.918756	-0.640577	31.1464	0.354344	-1.80778	0.0706407	0.158773	0.020827	28.8905	0.278909	0.074673	0.940475	0.972715	-0.272648	16.094	0.277751	-0.981629	0.326283	0.462005	0.309653	16.4201	0.289103	1.07108	0.284132	0.425355	CDS				tripartite tricarboxylate transporter substrate binding protein CDS	putative exported protein	bi	BB4749		99.71	-
	CJ015_01210	CJ015_01210		-0.927424	11.5473	0.379826	-2.44171	0.0146179	0.0425125	-0.449847	22.9555	0.331577	-1.35669	0.174881	0.314236	-0.25592	17.2	0.369274	-0.693036	0.488287	0.673953	0.236005	10.3898	0.354401	0.665927	0.505458	0.633657	0.344948	8.71534	0.439713	0.784486	0.432755	0.576246	CDS				zinc-binding dehydrogenase CDS	Alcohol dehydrogenase (EC 1.1.1.1)	bi	BB4748		99.7	uni	BP0659	40.81
	CJ015_01215	CJ015_01215		0.943584	289.954	0.22899	4.12063	3.77842e-05	0.000271849	0.286144	790.196	0.184588	1.55018	0.121099	0.239023	0.904252	458.373	0.161049	5.61477	1.96821e-08	3.21754e-07	0.100231	494.298	0.115288	0.869399	0.384629	0.521744	-0.0811087	400.167	0.0899932	-0.901275	0.367442	0.513071	CDS				IclR family transcriptional regulator CDS	Transcriptional regulator, IclR family	bi	BB4747		100	uni	BP0674	28.4
	CJ015_01220	CJ015_01220		-0.404725	3.76895	0.498061	-0.812601	0.416447	0.563795	-0.191376	9.10272	0.447814	-0.427356	0.66912	0.789331	-0.512329	9.33937	0.441021	-1.16169	0.245362	0.43445	0.423197	4.13076	0.444816	0.951397	0.341403	0.477801	0.583812	3.80342	0.566512	1.03054	0.302757	0.445724	CDS				carnitine dehydratase CDS	Alpha-methylacyl-CoA racemase (EC 5.1.99.4)	bi	BB4746		99.74	uni	BP2941	64
	CJ015_01225	CJ015_01225		0.581516	6.11633	0.428091	1.35839	0.174339	0.298694	-1.25833	10.6465	0.515386	-2.44152	0.0146254	0.0457846	-1.35026	10.9746	0.395643	-3.41281	0.000642967	0.00407713	-1.16612	6.93495	0.414384	-2.8141	0.00489142	0.0142469	-1.059	6.0609	0.476033	-2.22464	0.0261055	0.0613608	CDS				PaaI family thioesterase CDS	FIG00433392: hypothetical protein	bi	BB4745		100	uni	BP2865	37.65
	CJ015_01230	CJ015_01230	bfrZ	0.509814	11.4402	0.340975	1.49517	0.134871	0.244845	-0.0194497	18.1956	0.370482	-0.0524985	0.958132	0.974715	0.137148	17.1053	0.351657	0.390004	0.696534	0.82355	-0.517584	13.4919	0.294578	-1.75703	0.0789119	0.155737	-0.23276	12.5092	0.327648	-0.710396	0.477459	0.617427	CDS				bfrZ CDS	Ferrichrome-iron receptor	bi	BB4744	bfrZ	100	uni	BP1760	32.69
	CJ015_01235	CJ015_01235	bupR	0.109163	101.419	0.137127	0.79607	0.425992	0.573034	0.412687	179.471	0.163106	2.53018	0.0114004	0.0370354	0.443761	165.352	0.194473	2.28186	0.0224974	0.0759245	-0.102409	126.51	0.129382	-0.79152	0.428641	0.563647	0.160408	115.948	0.150118	1.06855	0.285274	0.426799	CDS				bupR CDS	Iron siderophore sensor protein	bi	BB4743	bupR	99.42	bi	BP0737	32.82
yes	CJ015_01240	CJ015_01240	bupI	-1.59667	18.4196	0.344949	-4.6287	3.67966e-06	3.35171e-05	-0.0290103	51.2771	0.375053	-0.0773497	0.938345	0.963972	-0.291195	42.0626	0.392796	-0.741339	0.458488	0.651136	1.25937	18.839	0.311644	4.04106	5.32103e-05	0.000242385	1.23387	14.48	0.306645	4.02379	5.72701e-05	0.000252399	CDS		d	requires both RisA and RisS for repression in Bvg+ conditions	bupI CDS	RNA polymerase sigma-54 factor RpoN	bi	BB4742	bupI	100	uni	BP1136	32.17
	CJ015_01245	CJ015_01245		-0.522634	6.03601	0.422229	-1.2378	0.215791	0.350026	-0.0861506	11.7625	0.420081	-0.205081	0.837509	0.898054	-0.210926	13.2145	0.372966	-0.565536	0.571709	0.7395	0.102804	6.54016	0.383868	0.267811	0.788845	0.86289	0.486665	6.54891	0.405047	1.2015	0.229556	0.36196	CDS				PepSY domain-containing protein CDS	FIG138928: iron-regulated membrane protein	bi	BB4741		99.63	-
	CJ015_01250	CJ015_01250		0.0659001	0.778739	0.808287	0.0815306	0.93502	0.958518	-0.662523	1.6236	0.841911	-0.786928	0.431324	NA	-0.060213	1.41146	0.598757	-0.100563	0.919897	NA	-0.0619468	0.708126	0.512974	-0.12076	0.903881	NA	0.443923	0.744939	0.775991	0.572073	0.567273	0.695671	CDS				DUF3325 domain-containing protein CDS	putative iron uptake protein	bi	BB4740		100	-
	CJ015_01255	CJ015_01255	mnmH	-0.406849	163.799	0.116124	-3.50356	0.000459085	0.00234593	-0.364847	369.693	0.194653	-1.87435	0.0608823	0.142635	-0.120937	235.126	0.171416	-0.705517	0.480489	0.668194	0.100927	181.741	0.110798	0.910904	0.362346	0.500114	-0.0218495	148.181	0.1307	-0.167173	0.867234	0.913329	CDS				mnmH CDS	Selenophosphate-dependent tRNA 2-selenouridine synthase	bi	BB4739		99.46	-
	CJ015_01260	CJ015_01260	selD	-0.566571	136.487	0.104271	-5.43362	5.52209e-08	7.27644e-07	-0.332895	238.837	0.145238	-2.29207	0.0219016	0.063412	-0.389947	202.394	0.208265	-1.87236	0.0611569	0.160984	-0.12391	131.835	0.112949	-1.09705	0.272621	0.407084	-0.0522783	115.525	0.135492	-0.38584	0.699615	0.801105	CDS				selD CDS	Selenide,water dikinase (EC 2.7.9.3)	bi	BB4738	selD, fdhB	99.71	uni	BP3487	28.89
	CJ015_01265	CJ015_01265		-1.32608	13.1032	0.398804	-3.32514	0.000883754	0.00405762	-0.288686	32.3981	0.311532	-0.926667	0.354099	0.520793	-0.524845	27.327	0.338851	-1.5489	0.121407	0.267535	0.769783	12.4799	0.296676	2.59469	0.00946766	0.0256084	0.757312	10.4108	0.371132	2.04054	0.0412962	0.0900478	CDS				RidA family protein CDS	Bona fide RidA/YjgF/TdcF/RutC subgroup	bi	BB4737		100	uni	BP0518	41.59
	CJ015_01270	CJ015_01270		0.286725	1.31638	0.776798	0.369111	0.712045	0.809158	-0.956853	3.33215	0.672541	-1.42274	0.15481	NA	-0.777506	2.98151	0.543443	-1.4307	0.152515	NA	-0.358893	1.63659	0.528667	-0.678865	0.497223	0.626662	-0.20478	1.40598	0.724968	-0.282468	0.777585	0.855956	CDS				pyridoxal phosphate-dependent aminotransferase CDS	Aspartate aminotransferase	bi	BB1528		100	-
	CJ015_01275	CJ015_01275	accC_1	-0.28557	69.0642	0.201682	-1.41594	0.156792	0.276716	-0.38056	123.423	0.219557	-1.7333	0.0830416	0.180519	-0.429363	103.241	0.237077	-1.81107	0.0701299	0.177221	-0.285486	71.6756	0.177828	-1.60541	0.108405	0.199925	-0.212582	62.1799	0.19088	-1.11369	0.265412	0.403888	CDS				accC_1 CDS	Biotin carboxylase of acetyl-CoA carboxylase (EC 6.3.4.14)	bi	BB4735	accC, fabG	99.78	uni	BP2996	68.23
	CJ015_01280	CJ015_01280	accB_1	0.0581584	0.124202	0.719019	0.0808858	0.935533	0.958834	-0.45391	0.477564	0.808194	-0.561636	0.574364	NA	-1.4279	2.83617	0.566083	-2.52241	0.0116552	NA	-0.124931	0.172468	0.352818	-0.354095	0.723267	NA	0.602059	0.366396	0.802869	0.749885	0.453324	0.595531	CDS				accB_1 CDS	Biotin carboxyl carrier protein	bi	BB4734	accB, fabE	97.97	uni	BP2997	38.62
	CJ015_01285	CJ015_01285		-0.873827	0.987521	0.783098	-1.11586	0.264482	0.406516	-0.599314	2.05294	0.744142	-0.805375	0.420603	NA	-0.838967	2.43693	0.566947	-1.4798	0.138927	NA	0.326131	0.662169	0.519604	0.627653	0.530232	NA	0.708853	0.597735	0.792224	0.894763	0.370914	0.516264	CDS				hypothetical protein CDS	hypothetical protein	bi	BB4733		100	uni	BP2997	29.93
	CJ015_01290	CJ015_01290	hutG_1	-0.358979	1.55984	0.623561	-0.575692	0.564824	0.695065	-0.924828	4.2359	0.710847	-1.30102	0.193251	0.338675	-1.94698	12.5775	0.449792	-4.32861	1.5005e-05	0.000150704	-0.129572	1.62807	0.524353	-0.247108	0.804825	0.874394	0.685616	2.09358	0.634227	1.08103	0.279685	0.420725	CDS				hutG_1 CDS	N-formylglutamate deformylase (EC 3.5.1.68)	bi	BB4732	hutG	99.63	uni	BP2725	45.53
	CJ015_01295	CJ015_01295		-0.622685	2.96367	0.574573	-1.08373	0.278483	0.423045	-0.0537766	3.73889	0.63037	-0.0853096	0.932015	0.960617	-1.49552	8.72787	0.420607	-3.55562	0.000377084	0.00254891	-0.0396727	2.23595	0.501423	-0.0791202	0.936937	0.960851	0.42649	2.16792	0.625888	0.681416	0.495608	0.632626	CDS				phosphoglycerate dehydrogenase CDS	D-3-phosphoglycerate dehydrogenase (EC 1.1.1.95)	bi	BB4731		100	uni	BP3271	39.5
	CJ015_01300	CJ015_01300		-0.147952	3.02433	0.522676	-0.283066	0.777126	0.859788	-0.878339	5.31655	0.58342	-1.5055	0.132195	0.255795	-1.77292	14.1849	0.395494	-4.48281	7.36676e-06	8.04758e-05	-0.489405	2.86877	0.484579	-1.00996	0.312515	0.448164	0.324707	3.44164	0.542706	0.598311	0.549633	0.681048	CDS				Zn-dependent hydrolase CDS	Allantoate amidohydrolase (EC 3.5.3.9)	bi	BB4730		100	-
	CJ015_01305	CJ015_01305		-0.511736	9.82391	0.42887	-1.19322	0.232783	0.369914	-0.815501	15.1117	0.442613	-1.84247	0.0654066	0.150021	-1.86001	37.2113	0.38665	-4.81057	1.50499e-06	1.85014e-05	-0.471593	7.92479	0.361452	-1.30472	0.191989	0.313927	0.180087	8.06999	0.378668	0.475579	0.634375	0.750142	CDS				ABC transporter ATP-binding protein CDS	Oligopeptide transport system permease protein OppB (TC 3.A.1.5.1)	bi	BB4729		99.82	uni	BP2296	75.42
	CJ015_01310	CJ015_01310		0.776876	1.89073	0.61771	1.25767	0.208511	0.342241	-2.14569	4.83327	0.722488	-2.96986	0.00297933	0.0121288	-1.88754	10.5925	0.466213	-4.04867	5.15092e-05	0.000443017	-1.22942	2.25789	0.525583	-2.33916	0.0193269	0.0482507	-0.12667	2.42584	0.626453	-0.202202	0.839759	0.899526	CDS				ABC transporter permease CDS	Putative polyamine transporter; Oligopeptide transport system permease protein OppC (TC 3.A.1.5.1)	bi	BB4728		100	uni	BP2295	73.74
	CJ015_01315	CJ015_01315		0.0654064	11.9276	0.299548	0.21835	0.827156	0.89323	-0.501343	27.6959	0.296298	-1.69202	0.0906421	0.193113	-1.1749	29.6929	0.397924	-2.95258	0.00315128	0.0156377	-0.183095	14.6113	0.291802	-0.627464	0.530355	0.656451	-0.345957	12.4978	0.346198	-0.999305	0.317647	0.462074	CDS				ABC transporter permease CDS	Putative polyamine transporter;	bi	BB4727		99.7	uni	BP2294	76.62
	CJ015_01320	CJ015_01320		-0.840338	20.8025	0.471175	-1.78349	0.0745061	0.15673	-1.42286	47.8987	0.451805	-3.14929	0.0016367	0.00726014	-3.52456	152.659	0.351734	-10.0205	1.23843e-23	5.09748e-22	-0.292898	16.2477	0.325746	-0.899162	0.368566	0.506025	-0.317312	14.3833	0.349394	-0.908177	0.363785	0.509447	CDS				peptide ABC transporter substrate-binding protein CDS	Oligopeptide ABC transporter, periplasmic oligopeptide-binding protein OppA (TC 3.A.1.5.1)	bi	BB4726		99.81	uni	BP2293	61.75
	CJ015_01325	CJ015_01325		-0.313559	5.46898	0.54135	-0.579217	0.562443	0.693761	-1.69356	10.5449	0.566079	-2.99174	0.0027739	0.0114411	-3.40897	35.7276	0.372054	-9.16257	5.06735e-20	1.85401e-18	-0.93456	4.63262	0.452468	-2.06547	0.0388786	0.0868257	-0.522896	4.26	0.483741	-1.08094	0.279723	0.420725	CDS				lactam utilization protein LamB CDS	Lactam utilization protein LamB	bi	BB4725		99.6	-
	CJ015_01330	CJ015_01330		0.192575	17.5159	0.423559	0.454659	0.649355	0.762007	-1.38398	17.5363	0.409701	-3.37803	0.000730071	0.00357211	-2.59504	41.8358	0.289476	-8.96462	3.11362e-19	1.07118e-17	-1.88151	16.1396	0.310722	-6.05531	1.40151e-09	1.2338e-08	-1.27734	14.4135	0.330558	-3.8642	0.000111454	0.000470027	CDS				hypothetical protein CDS	Allophanate hydrolase 2 subunit 2 (EC 3.5.1.54)	bi	BB4724		99.7	uni	BP0151	45.05
	CJ015_01335	CJ015_01335		-0.153688	12.3014	0.637881	-0.240936	0.809605	0.880765	-1.67743	13.5767	0.506176	-3.31393	0.000919936	0.00437808	-3.33558	28.1315	0.361477	-9.22764	2.76665e-20	1.02034e-18	-1.70489	9.53985	0.3854	-4.42369	9.70271e-06	5.01787e-05	-1.90572	8.00378	0.46132	-4.13102	3.61159e-05	0.000165877	CDS				allophanate hydrolase subunit 1 CDS	Allophanate hydrolase 2 subunit 1 (EC 3.5.1.54)	bi	BB4723		99.17	uni	BP0152	45.76
	CJ015_01340	CJ015_01340	aatA	0.193639	110.321	0.616975	0.313851	NA	NA	-1.59018	102.585	0.451691	-3.52051	0.000430713	0.00222551	-2.23834	361.975	0.301671	-7.4198	1.17295e-13	3.07234e-12	-2.21914	95.8799	0.240654	-9.22127	2.93613e-20	6.39016e-19	-0.699247	101.602	0.281739	-2.4819	0.0130685	0.0336973	CDS				aatA CDS	Aspartate aminotransferase (EC 2.6.1.1)	bi	BB4722	aatA	100	uni	BP1185	46.48
	CJ015_01345	CJ015_01345		0.412724	339.732	0.35097	1.17595	0.239613	0.377824	0.603471	530.472	0.145677	4.14252	3.43509e-05	0.000229103	0.552123	497.444	0.166293	3.32018	0.000899589	0.0054424	-0.322814	436.449	0.128739	-2.5075	0.0121588	0.0319678	-0.0719461	396.615	0.150578	-0.477801	0.632792	0.749307	CDS				GntR family transcriptional regulator CDS	Transcriptional regulator, GntR family	bi	BB4721		100	-
	CJ015_01350	CJ015_01350		-0.0737074	16.9239	0.265488	-0.27763	0.781296	0.862977	0.444541	39.3187	0.25499	1.74337	0.081269	0.177651	0.622508	28.4337	0.290641	2.14185	0.0322058	0.0986503	0.355187	23.2387	0.225993	1.57168	0.116026	0.21141	0.319675	19.7005	0.267138	1.19667	0.231437	0.364174	CDS				dihydrodipicolinate synthase family protein CDS	4-hydroxy-tetrahydrodipicolinate synthase (EC 4.3.3.7)	bi	BB4720		100	bi	BP0644	99.68
	CJ015_01355	CJ015_01355		0.988812	180.301	0.187318	5.27878	1.30048e-07	1.58045e-06	0.451024	474.301	0.12884	3.50064	0.000464138	0.00237473	0.36705	384.677	0.177626	2.06642	0.038789	0.113463	0.0960333	311.457	0.092774	1.03513	0.300608	0.436563	0.133519	267.239	0.106811	1.25005	0.211282	0.340537	CDS				LysR family transcriptional regulator CDS	LysR-family transcriptional regulator	bi	BB4719		100	bi	BP0643	99.66
	CJ015_01360	CJ015_01360		-0.648996	3.67351	0.536188	-1.21039	0.22613	0.362658	-0.884445	8.48722	0.550676	-1.60611	0.108251	0.218993	-0.00967956	15.143	0.364652	-0.0265447	0.978823	0.990642	-0.0609808	3.45677	0.51225	-0.119045	0.90524	0.940241	1.51403	5.92397	0.509833	2.96966	0.00298129	0.0092586	CDS				CoA transferase CDS	CAIB/BAIF family protein	bi	BB4718		100	bi	BP0642	99.74
	CJ015_01365	CJ015_01365		-0.933139	8.38142	0.481591	-1.93762	0.0526698	0.11833	-0.539543	20.6612	0.331205	-1.62903	0.103307	0.21221	-0.221423	22.4819	0.332309	-0.666315	0.505209	0.687228	0.401138	8.00469	0.357099	1.12332	0.2613	0.396311	1.08953	8.75334	0.400409	2.72105	0.00650741	0.0183872	CDS				tripartite tricarboxylate transporter substrate binding protein CDS	Tricarboxylate transport protein TctC	bi	BB4717		100	bi	BP0641	97.54
	CJ015_01370	CJ015_01370		0.381265	10.9842	0.356799	1.06857	0.285263	0.430093	-0.248269	20.854	0.379881	-0.653544	0.513406	0.666734	0.283185	28.1352	0.349251	0.810835	0.417461	0.611737	-0.425861	13.8832	0.328005	-1.29834	0.194171	0.316504	0.475415	16.5327	0.336143	1.41432	0.157267	0.270091	CDS				acyl-CoA dehydrogenase CDS	probable acyl-CoA dehydrogenase	bi	BB4716		100	bi	BP0640	99.48
	CJ015_01375	CJ015_01375		0.0241694	2.10325	0.607174	0.0398063	0.968248	0.978679	0.0858118	3.66924	0.679052	0.12637	0.899439	0.940786	0.0879841	4.65763	0.488828	0.17999	0.85716	NA	0.00321966	2.21464	0.508581	0.00633068	0.994949	0.996645	0.666989	2.3333	0.606187	1.1003	0.2712	0.410975	CDS				acyl dehydratase CDS	Acyl dehydratase	bi	BB4715		100	bi	BP0639	100
	CJ015_01380	CJ015_01380		0.0737437	1.54041	0.63878	0.115445	0.908093	0.944238	-0.489345	3.5171	0.667741	-0.732837	0.463658	0.624485	0.186764	3.00521	0.55876	0.334247	0.738193	NA	-0.0792066	1.78822	0.519943	-0.152337	0.878921	0.925612	0.543485	1.71011	0.676244	0.803682	0.421581	0.566722	CDS				hypothetical protein CDS	FIG00433290: hypothetical protein	bi	BB4714		100	bi	BP0638	99.24
	CJ015_01385	CJ015_01385		-0.737051	1.6859	0.659429	-1.11771	0.263691	0.405698	-0.170973	5.49421	0.589944	-0.289813	0.771959	0.858503	0.0111247	6.99252	0.474027	0.0234684	0.981277	0.992025	0.708647	2.0069	0.511477	1.38549	0.165903	0.278838	1.52846	2.57298	0.642524	2.37883	0.0173677	0.0433289	CDS				hypothetical protein CDS	protein of unknown function DUF35	bi	BB4713		100	bi	BP0637	100
	CJ015_01390	CJ015_01390		-0.545439	10.1864	0.319642	-1.70641	0.087932	0.17702	-0.312818	17.6877	0.384649	-0.813257	0.416071	0.580007	-0.365699	23.0506	0.311885	-1.17254	0.240979	0.429679	-0.193623	10.0518	0.323315	-0.598868	0.549261	0.67106	0.601482	10.2423	0.390735	1.53936	0.123716	0.224195	CDS				hypothetical protein CDS	Acetyl-CoA acetyltransferase	bi	BB4712		99.48	bi	BP0636	99.22
	CJ015_01395	CJ015_01395		0.906484	7.25375	0.486884	1.86181	0.0626306	0.136397	-0.425465	15.7358	0.554206	-0.767702	0.442664	0.604709	-0.452565	26.7342	0.293651	-1.54117	0.123276	0.270055	-0.568616	10.3419	0.359616	-1.58117	0.113838	0.208475	0.413778	12.2662	0.3889	1.06397	0.287342	0.429089	CDS				enoyl-CoA hydratase/isomerase family protein CDS	Enoyl-CoA hydratase [branched-chain amino acid degradation] (EC 4.2.1.17)	bi	BB4711		100	bi	BP0635	98.51
	CJ015_01400	CJ015_01400		0.0356912	35.566	0.218089	0.163654	0.870003	0.920845	-1.90729	136.22	0.487729	-3.91056	9.20819e-05	0.000563762	-1.46237	220.113	0.199423	-7.33298	2.25085e-13	5.86237e-12	-0.618988	39.3297	0.217131	-2.85077	0.00436142	0.0129194	0.912083	54.2913	0.21128	4.31694	1.5821e-05	7.67833e-05	CDS				acyl-CoA dehydrogenase CDS	Butyryl-CoA dehydrogenase (EC 1.3.99.2)	bi	BB4710		99.74	bi	BP0634	99.21
	CJ015_01405	CJ015_01405		-0.322192	23.3596	0.354724	-0.90829	0.363725	0.511615	-1.15145	82.4257	0.489351	-2.35302	0.0186215	0.0559477	-1.29835	122.795	0.242845	-5.34643	8.97036e-08	1.34264e-06	0.0990314	26.1862	0.260411	0.380289	0.703731	0.797166	0.999251	30.9412	0.280283	3.56515	0.000363643	0.00140054	CDS				tripartite tricarboxylate transporter substrate binding protein CDS	putative exported protein	bi	BB4709		100	bi	BP0633	92.73
	CJ015_01410	CJ015_01410		-0.0197002	18.8295	0.263757	-0.0746905	0.940461	0.962833	0.276504	54.3089	0.24542	1.12666	0.259888	0.417062	-0.284211	47.3155	0.265673	-1.06978	0.28472	0.478686	0.545552	28.0413	0.22735	2.39961	0.0164126	0.0419096	0.487652	22.5806	0.271349	1.79714	0.0723133	0.144416	CDS				CoA-binding protein CDS	Enoyl-CoA hydratase (EC 4.2.1.17)	bi	BB4708		99.86	uni	BP0661	36.5
	CJ015_01415	CJ015_01415		0.154588	8.75654	0.356541	0.433577	0.664595	0.773794	-0.1285	22.1134	0.348012	-0.369241	0.711948	0.819565	0.291947	16.242	0.418148	0.698191	0.485058	0.671708	0.113362	11.7461	0.320595	0.353598	0.72364	0.813424	0.390227	10.3169	0.39407	0.990247	0.322053	0.466258	CDS				enoyl-CoA hydratase/isomerase family protein CDS	Enoyl-CoA hydratase (EC 4.2.1.17)	bi	BB4707		99.61	-
	CJ015_01420	CJ015_01420		0.508095	748.581	0.137089	3.70632	0.00021029	0.00121486	0.606036	1702.24	0.112835	5.37101	7.82981e-08	8.46339e-07	0.347226	1204.55	0.143317	2.42278	0.0154023	0.0566677	0.147628	1144.15	0.0696446	2.11974	0.0340282	0.077767	-0.0765622	910.102	0.0832454	-0.919717	0.357721	0.502948	CDS				IclR family transcriptional regulator CDS	Transcriptional regulator, IclR family	bi	BB4706		100	bi	BP0630	97.32
	CJ015_01425	CJ015_01425		0.953372	7.64378	0.328364	2.9034	0.00369138	0.0134862	-0.303649	16.0745	0.429548	-0.706904	0.479626	0.639151	-0.673631	26.9773	0.278759	-2.41654	0.0156688	0.0573734	-0.614136	11.408	0.303881	-2.02097	0.0432826	0.0949027	0.284601	11.8473	0.306754	0.927783	0.35352	0.498128	CDS				ABC transporter substrate-binding protein CDS	Branched-chain alpha-keto acid dehydrogenase, E1 component, alpha subunit (EC 1.2.4.4)	bi	BB4705	pdhA	100	bi	BP0629	98.45
	CJ015_01430	CJ015_01430		0.227721	2.49275	0.524354	0.434289	0.664079	0.773384	0.176985	6.23799	0.655585	0.269965	0.787187	0.867641	-0.846089	8.9001	0.401366	-2.10802	0.0350291	0.105288	0.0849021	3.77865	0.459126	0.184921	0.853291	0.907744	0.289908	3.32778	0.540732	0.53614	0.591862	0.714996	CDS				alpha-ketoacid dehydrogenase subunit beta CDS	Branched-chain alpha-keto acid dehydrogenase, E1 component, beta subunit (EC 1.2.4.4)	bi	BB4704A		100	bi	BP0628	98.77
	CJ015_01435	CJ015_01435		0.466555	5.76472	0.42486	1.09814	0.272145	0.415841	-0.272362	11.744	0.476945	-0.571054	0.567963	0.711012	-0.720098	15.9496	0.35195	-2.04602	0.0407543	0.118087	-0.369127	7.63733	0.363479	-1.01554	0.309849	0.445716	0.211581	7.09267	0.417894	0.506302	0.612644	0.732046	CDS				enoyl-CoA hydratase/isomerase family protein CDS	Enoyl-CoA hydratase [branched-chain amino acid degradation] (EC 4.2.1.17)	bi	BB4704		100	bi	BP0627	98.85
	CJ015_01440	CJ015_01440		0.40239	4.56477	0.536706	0.749739	0.453412	0.600157	-0.795526	5.77102	0.65334	-1.21763	0.223365	0.375227	-0.699081	7.32804	0.432174	-1.61759	0.10575	0.240245	-0.987513	4.7693	0.484733	-2.03723	0.041627	0.0917876	-0.430454	4.37029	0.586104	-0.734433	0.462685	0.603559	CDS				dihydrolipoamide acyltransferase CDS	Dihydrolipoamide acyltransferase component of branched-chain alpha-keto acid dehydrogenase complex (EC 2.3.1.168)	bi	BB4703		100	uni	BP1125	35.11
	CJ015_01445	CJ015_01445		0.60562	4.00239	0.51814	1.16883	0.242471	0.381176	-0.554103	7.79962	0.614291	-0.902022	0.367045	0.532669	-0.784418	9.47533	0.407023	-1.92721	0.053954	0.146225	-0.522996	5.05069	0.466094	-1.12208	0.261827	0.396752	-0.104271	4.59474	0.477531	-0.218356	0.827152	0.890679	CDS				acyl-CoA dehydrogenase CDS	Probable acyl-CoA dehydrogenase (EC 1.3.99.-)	bi	BB4702		100	bi	BP0625	98.47
	CJ015_01450	CJ015_01450		0.356137	14.1308	0.265903	1.33935	0.180456	0.306169	-0.667432	28.3489	0.343156	-1.94498	0.0517771	0.126274	-0.222022	31.7683	0.276827	-0.802023	0.42254	0.617404	-0.54138	16.5432	0.260991	-2.07433	0.038049	0.0852159	0.177352	17.5695	0.265222	0.668694	0.503691	0.640127	CDS				acyl-CoA synthetase CDS	O-succinylbenzoic acid--CoA ligase (EC 6.2.1.26)	bi	BB4701		99.6	bi	BP0624	99.8
	CJ015_01455	CJ015_01455		-0.441011	12.2253	0.276934	-1.59248	0.111277	0.211896	0.207678	26.3112	0.33228	0.62501	0.531964	0.681738	0.14805	28.5476	0.273227	0.54186	0.587915	0.749248	0.298439	14.5725	0.281088	1.06173	0.288359	0.424546	0.789976	14.3367	0.295967	2.66914	0.00760464	0.021102	CDS				MmgE/PrpD family protein 4 CDS	Immune-responsive protein 1	bi	BB4700		99.78	-
	CJ015_01460	CJ015_01460		-0.426443	34.1049	0.249106	-1.71189	0.086917	0.175518	-0.815301	111.748	0.219724	-3.71057	0.000206796	0.00114665	-0.267788	90.803	0.241561	-1.10857	0.267615	0.459919	0.393225	41.0298	0.20871	1.88407	0.059555	0.123825	0.761497	40.4633	0.240687	3.16384	0.00155701	0.00518823	CDS				amino acid-binding protein CDS	putative leu/ile/val-binding protein precursor	bi	BB4699		100	bi	BP0622	99.25
	CJ015_01465	CJ015_01465		-0.102501	5.4387	0.439907	-0.233005	0.815757	0.885199	-0.832602	10.4761	0.454672	-1.83122	0.0670683	0.152788	-0.588248	8.28538	0.422701	-1.39164	0.164031	0.329157	-0.359028	5.3351	0.417108	-0.860757	0.389372	0.525988	-0.106355	4.54114	0.467352	-0.227569	0.819981	0.885923	CDS				branched-chain amino acid ABC transporter permease CDS	Branched-chain amino acid ABC transporter, permease protein	bi	BB4698		100	bi	BP0621	100
	CJ015_01470	CJ015_01470		-0.106155	4.27758	0.478341	-0.221923	0.824374	0.891251	-0.605135	13.3915	0.391997	-1.54372	0.122655	0.241105	0.0869861	14.3154	0.348011	0.249952	0.802624	0.88805	0.211829	5.6203	0.424896	0.498543	0.618101	0.726424	1.02427	6.33776	0.474781	2.15736	0.0309777	0.070935	CDS				branched-chain amino acid ABC transporter permease CDS	Branched-chain amino acid transport ATP-binding protein LivG (TC 3.A.1.4.1)	bi	BB4697		99.83	bi	BP0620	99.34
	CJ015_01475	CJ015_01475		-1.63092	2.21788	0.62652	-2.60314	0.00923732	0.0287922	-0.33297	6.2936	0.521403	-0.638605	0.52308	0.674951	-0.552274	7.9416	0.419504	-1.31649	0.188009	0.361832	0.927335	2.00564	0.513751	1.80503	0.0710705	0.142718	1.65482	2.1327	0.64583	2.56231	0.0103977	0.0275454	CDS		d	requires only RisA for repression in Bvg+ conditions	ABC transporter ATP-binding protein CDS	Branched-chain amino acid transport ATP-binding protein LivG (TC 3.A.1.4.1)	bi	BB4696		100	bi	BP0619	99.59
	CJ015_01480	CJ015_01480	lpdA_1	-0.146545	64.1108	0.143106	-1.02403	0.30582	0.452128	-0.146284	121.686	0.181091	-0.807792	0.41921	0.583174	0.134801	99.7125	0.267787	0.503389	0.614691	0.76949	-0.161358	73.3702	0.145353	-1.11011	0.266952	0.401452	0.116986	66.0302	0.207839	0.56287	0.573523	0.70047	CDS				lpdA_1 CDS	Dihydrolipoamide dehydrogenase of branched-chain alpha-keto acid dehydrogenase (EC 1.8.1.4)	bi	BB4695	lpdA, lpd	99.36	bi	BP0618	98.29
	CJ015_01485	CJ015_01485		-0.0961098	507.998	0.179652	-0.534978	0.592665	0.718582	0.237843	861.732	0.159202	1.49397	0.135183	0.259654	0.688484	634.088	0.2056	3.34866	0.000812037	0.00498833	-0.137253	585.379	0.0718343	-1.91069	0.0560442	0.117594	-0.0295221	514.476	0.14169	-0.208356	0.834951	0.897062	CDS				TetR/AcrR family transcriptional regulator CDS	Transcriptional regulator, TetR family	bi	BB4694		100	bi	BP0617	99.51
	CJ015_01490	CJ015_01490		-0.10585	6.43652	0.404593	-0.261621	0.793614	0.87084	-1.15138	13.6104	0.498489	-2.30974	0.0209024	0.0610453	-0.645141	15.9368	0.346803	-1.86025	0.0628499	0.163956	-0.643456	6.61398	0.379675	-1.69476	0.0901216	0.17229	0.147201	7.37018	0.396464	0.371284	0.710426	0.808759	CDS				amidohydrolase CDS	PROBABLE ANTIBIOTIC-RESISTANCE PROTEIN	bi	BB4693		100	bi	BP0616	99.64
	CJ015_01495	CJ015_01495		0.0626174	24.4199	0.263391	0.237736	0.812086	0.882441	0.0656191	55.4985	0.239838	0.273598	0.784393	0.864967	0.0515702	38.826	0.248608	0.207436	0.83567	0.909881	0.0929626	32.3913	0.234972	0.395633	0.692376	0.789248	-0.017239	26.351	0.271809	-0.0634234	0.949429	0.969445	CDS				tripartite tricarboxylate transporter substrate binding protein CDS	Tricarboxylate transport protein TctC	bi	BB4692		100	bi	BP0615	100
	CJ015_01500	CJ015_01500		0.598359	6.78568	0.384098	1.55783	0.119274	0.222341	-0.27575	16.4529	0.498433	-0.553234	0.580103	0.719695	-0.56942	29.1076	0.322902	-1.76345	0.077825	0.192063	-0.223199	9.51541	0.345103	-0.64676	0.517788	0.644117	0.627941	11.5187	0.347558	1.80672	0.0708055	0.141877	CDS				FAD-binding protein CDS	Succinate dehydrogenase/fumarate reductase, flavoprotein subunit	bi	BB4691		100	uni	BP3500	39.22
	CJ015_01505	CJ015_01505		0.509334	163.293	0.322974	1.57701	0.114792	0.216696	-0.205911	300.924	0.188554	-1.09205	0.274809	0.43463	0.213481	238.165	0.155884	1.36948	0.170848	0.338321	-0.516511	207.596	0.101681	-5.07971	3.78016e-07	2.44513e-06	-0.291792	187.137	0.113545	-2.56984	0.0101745	0.0269987	CDS				IclR family transcriptional regulator CDS	Transcriptional regulator, IclR family	bi	BB4690		99.63	bi	BP0613	98.51
	CJ015_01510	CJ015_01510		-0.115341	12.2666	0.361494	-0.319067	0.749676	0.837915	-0.267561	18.2614	0.369446	-0.724221	0.46893	0.629075	-0.10267	15.8543	0.375038	-0.273758	0.784271	0.878182	-0.472429	12.2948	0.343457	-1.37551	0.168973	0.283492	-0.354769	11.0682	0.400851	-0.885038	0.376136	0.521264	CDS				tripartite tricarboxylate transporter substrate binding protein CDS	Tricarboxylate transport protein TctC	bi	BB4689		100	bi	BP0612	98.77
	CJ015_01515	CJ015_01515		0.0910101	0.971266	0.803844	0.113219	0.909857	0.94449	-0.743236	2.53785	0.749831	-0.991205	0.321585	NA	-1.09403	1.80228	0.586747	-1.86457	0.0622411	NA	-0.221402	1.14185	0.527703	-0.419558	0.674809	NA	-0.666177	0.79201	0.785058	-0.848571	0.39612	0.54222	CDS				cupin domain-containing protein CDS	hypothetical protein	bi	BB4688		100	-
	CJ015_01520	CJ015_01520		0.716991	3.11169	0.595763	1.20348	0.228789	0.365468	-0.253774	5.7674	0.602212	-0.421402	0.673461	0.791971	-0.114901	4.46638	0.48253	-0.238122	0.811787	NA	-0.458266	3.95046	0.438107	-1.04601	0.295555	0.431894	-0.396338	3.35736	0.511519	-0.774826	0.438442	0.580915	CDS				mandelate racemase CDS	Putative mandelate racemase STM3833	bi	BB4687		100	uni	BP1161	35.43
	CJ015_01525	CJ015_01525		0.116108	5.70158	0.507919	0.228594	0.819184	0.888311	-0.705301	10.5375	0.546409	-1.29079	0.196775	0.343699	-1.68994	10.7732	0.422859	-3.99645	6.42996e-05	0.000543892	-0.492849	5.78416	0.40813	-1.20758	0.22721	0.356752	-0.93963	4.37774	0.518053	-1.81377	0.069713	0.140039	CDS				3-oxoacyl-ACP reductase CDS	3-oxoacyl-[acyl-carrier protein] reductase (EC 1.1.1.100)	bi	BB4686		99.62	uni	BP0813	37.31
	CJ015_01530	CJ015_01530		0.529433	219.026	0.230484	2.29705	0.0216157	0.0577445	-0.127601	379.433	0.148755	-0.857794	0.391006	0.555701	0.323065	265.987	0.226451	1.42665	0.153682	0.31404	-0.60555	281.239	0.0970228	-6.24132	4.33899e-10	4.08769e-09	-0.527061	242.039	0.121479	-4.33869	1.43337e-05	7.0061e-05	CDS				FadR family transcriptional regulator CDS	GntR-family transcriptional regulator	bi	BB4685		100	uni	BP1865	30.43
	CJ015_01535	CJ015_01535		0.916347	17.2374	0.315689	2.90269	0.0036997	0.0134956	0.699252	33.0772	0.272829	2.56296	0.0103783	0.0344139	0.823617	23.3912	0.301839	2.72866	0.00635918	0.0277349	-0.251875	27.2197	0.213378	-1.18042	0.237834	0.368996	-0.228727	22.5881	0.247419	-0.924454	0.35525	0.500124	CDS				lactate dehydrogenase CDS	Malate dehydrogenase (EC 1.1.1.37)	bi	BB4684		99.72	uni	BP0379	33.66
	CJ015_01540	CJ015_01540		-0.0653048	59.1795	0.195655	-0.333776	0.738549	0.829034	0.223985	139.958	0.188975	1.18526	0.235913	0.389762	0.336061	102.248	0.234639	1.43224	0.152074	0.311606	0.288372	78.56	0.166045	1.73671	0.0824383	0.161227	0.304053	66.1694	0.228115	1.33289	0.182567	0.303856	CDS				LysR family transcriptional regulator CDS	LysR family regulatory protein	bi	BB4683		99.7	uni	BP2544	34.29
	CJ015_01545	CJ015_01545		-0.365924	7.01279	0.417796	-0.875845	0.381114	0.529432	-0.815987	18.0417	0.3616	-2.2566	0.024033	0.0681974	-0.310128	10.8369	0.378361	-0.819662	0.412409	0.607398	-0.0864244	7.94645	0.360672	-0.23962	0.810625	0.878052	-0.124426	6.69696	0.408546	-0.304557	0.760704	0.844541	CDS				tripartite tricarboxylate transporter substrate binding protein CDS	Tricarboxylate transport protein TctC	bi	BB4682		100	-
	CJ015_01550	CJ015_01550		-0.734085	20.8131	0.296394	-2.47672	0.0132594	0.0393174	-0.747443	55.1963	0.222544	-3.35863	0.000783295	0.00380874	0.132157	44.2602	0.246908	0.535247	0.592479	0.75253	0.258332	21.5559	0.231822	1.11436	0.265126	0.399986	0.739059	22.0122	0.251984	2.93296	0.00335747	0.0103067	CDS				DUF1446 domain-containing protein CDS	Small uncharacterized protein Bpro_4170 / Protein of unknown function DUF1446	bi	BB4681		99.83	uni	BP1822	46.3
	CJ015_01555	CJ015_01555		-0.812036	13.2951	0.292913	-2.77228	0.00556649	0.0190462	-0.818003	30.7268	0.322225	-2.53861	0.0111295	0.0363915	-0.280774	23.4262	0.341857	-0.82132	0.411464	0.60641	0.125413	12.2306	0.311786	0.402241	0.687507	0.785602	0.460527	11.1123	0.366824	1.25544	0.209318	0.338053	CDS				tripartite tricarboxylate transporter substrate binding protein CDS	putative exported protein	bi	BB4680		100	-
	CJ015_01560	CJ015_01560		0.330461	47.3738	0.161639	2.04443	0.0409107	0.0967299	-0.0633544	83.128	0.213963	-0.2961	0.767154	0.855841	0.488615	64.3217	0.214352	2.2795	0.0226373	0.076204	-0.430851	58.2638	0.15814	-2.72449	0.00644015	0.0182711	-0.240083	52.9307	0.175664	-1.36671	0.171715	0.289004	CDS				PaaI family thioesterase CDS	FIG00431880: hypothetical protein	bi	BB4679		100	uni	BP0908	32.32
	CJ015_01565	CJ015_01565		0.61391	19.7577	0.281207	2.18312	0.0290266	0.0731278	-0.0428567	34.1094	0.323827	-0.132344	0.894712	0.937165	-0.891985	38.9329	0.300087	-2.97242	0.00295466	0.0149391	-0.535043	26.4307	0.24637	-2.1717	0.0298784	0.069465	-0.452722	22.8345	0.264459	-1.71188	0.0869186	0.167716	CDS				CoA transferase CDS	L-carnitine dehydratase/bile acid-inducible protein F	bi	BB4678		99.75	uni	BP2559	42.13
	CJ015_01570	CJ015_01570		1.3677	79.3135	0.410489	3.33189	0.00086258	0.00397482	0.0787578	85.7115	0.199091	0.395587	0.69241	0.806196	-0.500493	91.1882	0.301481	-1.66011	0.096892	0.225024	-1.41611	105.793	0.144648	-9.79003	1.24257e-22	3.10709e-21	-1.35694	91.862	0.218982	-6.19661	5.7693e-10	4.66506e-09	CDS		b		haloacid dehalogenase type II CDS	haloacid dehalogenase-like hydrolase	bi	BB4677		100	uni	BP0523	28.7
	CJ015_01575	CJ015_01575		0.110167	128.575	0.135724	0.811703	0.416962	0.564331	0.0776102	193.208	0.152612	0.508545	0.611071	0.744678	0.0837567	192.981	0.191914	0.436427	0.662527	0.802732	-0.479514	145.059	0.115351	-4.15698	3.22478e-05	0.000152974	-0.0811563	134.759	0.136814	-0.593187	0.553056	0.683772	CDS				LysR family transcriptional regulator CDS	LysR family regulatory protein	bi	BB4676		100	uni	BP3133	36.77
	CJ015_01580	CJ015_01580		-0.334244	6.76535	0.381493	-0.876147	0.38095	0.529432	-0.660916	11.6052	0.43198	-1.52997	0.126024	0.245775	-0.49903	11.049	0.431217	-1.15726	0.247166	0.436064	-0.36986	6.14764	0.384873	-0.96099	0.336557	0.472426	0.0844233	5.58699	0.487682	0.173111	0.862564	0.910791	CDS				tripartite tricarboxylate transporter substrate binding protein CDS	Tricarboxylate transport protein TctC	bi	BB4675		100	uni	BP2066	45.64
	CJ015_01585	CJ015_01585	ctaD_2	-0.314383	222.503	0.225323	-1.39526	0.162938	0.283826	-0.787666	488.421	0.202533	-3.88908	0.000100626	0.000608047	0.0549977	444.423	0.205394	0.267767	0.788878	0.879925	-0.221098	233.04	0.134873	-1.6393	0.101151	0.188471	0.423443	240.026	0.125348	3.37815	0.000729765	0.00264692	CDS				ctaD_2 CDS	Cytochrome c oxidase polypeptide I (EC 1.9.3.1)	bi	BB4674	ctaD, coxA	100	uni	BP3743	87.48
	CJ015_01590	CJ015_01590		-0.662968	18.199	0.277991	-2.38485	0.017086	0.0480317	-0.538116	36.4825	0.301878	-1.78256	0.0746581	0.166052	-0.0118361	43.8978	0.422989	-0.0279819	0.977677	0.990449	-0.0220341	17.5719	0.29047	-0.0758567	0.939533	0.962883	0.916631	19.785	0.314939	2.91051	0.00360844	0.0109997	CDS				DUF2244 domain-containing protein CDS	hypothetical protein	bi	BB4673		100	-
	CJ015_01595	CJ015_01595		-0.443201	58.7056	0.343325	-1.29091	0.196736	0.327847	0.704458	108.457	0.277398	2.53952	0.0111004	0.0363468	1.37652	103.99	0.202359	6.80238	1.02902e-11	2.36009e-10	0.388957	67.4336	0.17526	2.21932	0.0264651	0.0627512	0.973656	69.2424	0.174594	5.57669	2.45143e-08	1.716e-07	CDS				GntR family transcriptional regulator CDS	Predicted regulator PutR for proline utilization, GntR family	bi	BB4672		100	uni	BP0356	39.9
	CJ015_01600	CJ015_01600		-1.30505	111.719	0.360561	-3.61949	0.000295185	0.00163291	0.0899488	179.606	0.158732	0.566669	0.570939	0.713788	0.806768	227.478	0.178346	4.52361	6.07935e-06	6.73697e-05	0.535418	88.2371	0.154283	3.47035	0.000519772	0.00193924	1.55066	113.414	0.165726	9.35679	8.21974e-21	1.28803e-19	CDS		d	requires only RisA for repression in Bvg+ conditions	aminotransferase class V-fold PLP-dependent enzyme CDS	Serine--glyoxylate aminotransferase (EC 2.6.1.45)	bi	BB4671		99.75	-
	CJ015_01605	CJ015_01605		-1.04853	26.9339	0.26676	-3.93062	8.47275e-05	0.000554333	-0.213701	72.8405	0.212661	-1.00489	0.31495	0.480966	0.50327	94.0168	0.205683	2.44682	0.0144123	0.0538856	0.845431	28.8098	0.216381	3.90715	9.33925e-05	0.000410316	1.9092	40.0134	0.22145	8.62139	6.61491e-18	9.1145e-17	CDS		d	requires only RisA for repression in Bvg+ conditions	serine hydrolase CDS	Beta-lactamase class C and other penicillin binding proteins	bi	BB4670		100	-
	CJ015_01610	CJ015_01610		0.429423	89.3774	0.177403	2.42061	0.0154944	0.0446738	-0.394709	157.583	0.153476	-2.57179	0.0101175	0.0337393	-0.721072	133.35	0.203049	-3.55121	0.000383463	0.00258445	-0.703319	110.843	0.123802	-5.68099	1.3392e-08	1.04926e-07	-0.789209	93.2697	0.153516	-5.1409	2.73428e-07	1.69391e-06	CDS				MBL fold metallo-hydrolase CDS	metallo-beta-lactamase family protein	bi	BB4669		100	bi	BP0333	98.98
	CJ015_01615	CJ015_01615		1.01675	40.4201	0.437672	2.32308	0.0201747	0.0546733	-0.63946	54.7417	0.366706	-1.74379	0.0811949	0.177643	-1.97846	96.1197	0.236611	-8.36166	6.18406e-17	1.91332e-15	-1.40824	51.4176	0.200819	-7.01251	2.34083e-12	2.91117e-11	-1.24958	45.1914	0.209511	-5.96429	2.45706e-09	1.9095e-08	CDS				tripartite tricarboxylate transporter substrate binding protein CDS	Tricarboxylate transport protein TctC	bi	BB4668		99.7	bi	BP0334	99.09
	CJ015_01620	CJ015_01620		0.793604	134.508	0.249099	3.18589	0.00144308	0.00615967	0.0932781	288.968	0.195376	0.477428	0.633057	0.761483	-0.0763369	180.777	0.271099	-0.281583	0.778264	0.874869	-0.281054	200.208	0.157007	-1.79007	0.0734428	0.146418	-0.627981	155.672	0.243094	-2.58329	0.00978637	0.0261503	CDS				LysR family transcriptional regulator CDS	LysR-family transcriptional regulator	bi	BB4667		100	uni	BP3457	29.19
	CJ015_01625	CJ015_01625		0.317529	370.251	0.17298	1.83564	0.0664107	0.142905	0.20969	702.79	0.136955	1.53109	0.125747	0.245337	0.574339	510.15	0.18346	3.13059	0.00174453	0.00966619	-0.213104	487.57	0.0916957	-2.32404	0.0201236	0.0499213	-0.16718	421.243	0.126966	-1.31673	0.187929	0.309876	CDS				DUF3300 domain-containing protein CDS	FIG01200701: possible membrane protein	bi	BB4666		99.31	-
	CJ015_01630	CJ015_01630		-0.27733	97.9598	0.335731	-0.826048	0.408777	0.556786	-0.274894	190.307	0.250285	-1.09833	0.272062	0.431445	0.117003	102.236	0.360263	0.324772	0.745353	0.854685	-0.0935269	105.424	0.154831	-0.60406	0.545804	0.668539	-0.353461	82.7219	0.256237	-1.37943	0.167762	0.284046	CDS				DUF2950 domain-containing protein CDS	putative exported protein	bi	BB4665		100	bi	BP0337	97.46
	CJ015_01635	CJ015_01635		0.0980622	92.9673	0.162558	0.603243	0.546347	0.679098	0.765353	212.343	0.234378	3.26546	0.00109285	0.0050978	0.957927	174.952	0.226407	4.231	2.32654e-05	0.000221598	0.395406	135.029	0.144062	2.74469	0.00605678	0.0172878	0.585084	121.651	0.197863	2.95702	0.00310627	0.00962181	CDS	GGDEF			GGDEF domain-containing protein CDS	diguanylate cyclase/phosphodiesterase (GGDEF & EAL domains) with PAS/PAC sensor(s)	bi	BB4664		100	bi	BP0338	98.95
	CJ015_01640	CJ015_01640	ogt_1	-0.503331	23.9291	0.295476	-1.70346	0.0884822	0.177874	-0.099321	32.685	0.303047	-0.327742	0.743107	0.842152	-0.381103	33.2361	0.348019	-1.09507	0.273488	0.466497	-0.351348	21.8897	0.265965	-1.32103	0.18649	0.306839	-0.0269835	19.196	0.295384	-0.0913505	0.927214	0.955344	CDS				ogt_1 CDS	Methylated-DNA--protein-cysteine methyltransferase (EC 2.1.1.63)	bi	BB4663	ogt	100	bi	BP0339	97.95
	CJ015_01645	CJ015_01645	alkB	-0.291317	41.564	0.215263	-1.35331	0.175957	0.300698	-0.272747	88.7705	0.192634	-1.41589	0.156809	0.289371	-0.537176	65.2173	0.351121	-1.52989	0.126045	0.273748	0.0223054	47.0278	0.226413	0.0985167	0.921522	0.949392	-0.16183	36.7676	0.227247	-0.712132	0.476383	0.616677	CDS				alkB CDS	Alkylated DNA repair protein AlkB	bi	BB4662	alkB, aidD	100	bi	BP0340	100
	CJ015_01650	CJ015_01650		-0.434854	34.6956	0.204075	-2.13086	0.033101	0.0818106	-0.182021	77.0423	0.249151	-0.730565	0.465045	0.625608	-0.26024	57.5105	0.299487	-0.868952	0.384874	0.581155	0.197394	39.1121	0.225379	0.875833	0.381121	0.518567	0.191619	31.727	0.224179	0.854762	0.392683	0.538437	CDS				proline hydroxylase CDS	FIG00431960: hypothetical protein	bi	BB4661		99.17	bi	BP0341	98.75
	CJ015_01655	CJ015_01655		-0.667431	50.6308	0.258374	-2.5832	0.00978897	0.0301511	-0.235208	96.0718	0.252468	-0.931633	0.351526	0.517818	0.060973	67.7586	0.327263	0.186312	0.8522	0.919842	0.106335	50.4545	0.179301	0.593051	0.553147	0.674046	0.193907	42.9697	0.300929	0.644362	0.519341	0.654121	CDS				DUF523 domain-containing protein CDS	Purine nucleoside phosphorylase (EC 2.4.2.1)	bi	BB4660		100	bi	BP0342	98.19
	CJ015_01660	CJ015_01660	bhuV	-0.177705	13.2927	0.319201	-0.556718	0.57772	0.706363	0.377768	28.821	0.31579	1.19626	0.231594	0.385061	0.354611	25.516	0.36132	0.981433	0.32638	0.522979	0.300725	17.1961	0.269458	1.11604	0.264406	0.39934	0.581581	15.4773	0.317562	1.83139	0.0670422	0.135583	CDS				bhuV CDS	ABC-type hemin transport system, ATPase component	bi	BB4659	bhuV	100	bi	BP0343	99.24
	CJ015_01665	CJ015_01665	bhuU	-0.498102	20.1763	0.265534	-1.87585	0.0606757	0.13288	0.0931342	44.1536	0.251589	0.370184	0.711245	0.81953	-0.331818	34.8134	0.296917	-1.11755	0.263761	0.455919	0.308857	23.4234	0.23381	1.32098	0.18651	0.306839	0.203634	18.2542	0.307736	0.661716	0.508154	0.643886	CDS				bhuU CDS	Hemin ABC transporter, permease protein	bi	BB4658	bhuU	99.68	bi	BP0344	99.68
	CJ015_01670	CJ015_01670	bhuT	-0.463367	17.5924	0.27319	-1.69613	0.089861	0.179893	-0.182139	46.4793	0.324603	-0.561113	0.57472	0.71596	-0.183182	28.547	0.42504	-0.430976	0.666486	0.80474	0.408248	21.7107	0.272706	1.49702	0.134387	0.236701	0.191697	16.4864	0.419919	0.456511	0.648023	0.760865	CDS				bhuT CDS	Periplasmic hemin-binding protein	bi	BB4657	bhuT	100	bi	BP0345	96.89
	CJ015_01675	CJ015_01675	bhuS	-0.011649	62.5316	0.186864	-0.0623394	0.950293	0.968621	-0.0421602	141.706	0.151423	-0.278427	0.780685	0.862668	0.131672	108.556	0.213672	0.616233	0.53774	0.715435	0.0538903	80.6051	0.159427	0.338024	0.735345	0.823453	0.163772	69.6112	0.203986	0.802861	0.422055	0.566722	CDS				bhuS CDS	Hemin transport protein HmuS	bi	BB4656	bhuS	100	bi	BP0346	99.43
	CJ015_01685	CJ015_01685	hurR	0.763835	17.8305	0.321252	2.37768	0.0174217	0.048675	0.513299	33.9717	0.363829	1.41082	0.158297	0.291429	-1.01563	40.0173	0.288123	-3.52499	0.000423502	0.00282539	-0.183562	25.982	0.226705	-0.809697	0.418114	0.554146	-0.414593	20.4393	0.276161	-1.50127	0.133285	0.237497	CDS				hurR CDS	heme uptake transmembrane sensor	bi	BB4654	hurR	99.34	bi	BP0348	98.69
	CJ015_01690	CJ015_01690	hurI	0.221138	18.3694	0.570208	0.38782	0.698149	0.79859	-0.376742	17.1652	0.39318	-0.958193	0.337966	0.503203	-1.15404	29.3909	0.347147	-3.32437	0.000886201	0.00538259	-1.34946	17.9902	0.287784	-4.68916	2.74326e-06	1.54637e-05	-0.821144	16.5033	0.299449	-2.74218	0.00610321	0.0174092	CDS				hurI CDS	heme uptake regulator	bi	BB4653	hurI	100	bi	BP0349	100
	CJ015_01695	CJ015_01695		0.303876	804.724	0.483628	0.628325	0.529791	0.666644	0.263529	1848.05	0.381648	0.690503	0.489878	0.646843	-0.236219	813.547	0.27616	-0.85537	0.392347	0.589724	0.0865449	1143.85	0.304601	0.284125	0.776315	0.853474	-0.934997	759.678	0.251341	-3.72003	0.000199197	0.000798622	CDS				hypothetical protein CDS	FIG00431565: hypothetical protein	bi	BB4652		100	bi	BP0350	94.64
	CJ015_01700	CJ015_01700		-0.485048	10.7482	0.322823	-1.50252	0.132963	0.242037	-1.04166	31.4808	0.45576	-2.28554	0.0222811	0.0642736	-2.22265	45.8442	0.32941	-6.74737	1.50548e-11	3.41885e-10	0.00408528	11.4178	0.325212	0.0125619	0.989977	0.992723	-0.0721156	10.3155	0.374259	-0.192689	0.847202	0.903365	CDS				ferredoxin CDS	Ferredoxin	bi	BB4651		100	bi	BP0351	100
	CJ015_01705	CJ015_01705		-0.127737	1.38288	0.712443	-0.179295	0.857706	0.913891	-1.37336	4.05703	0.700396	-1.96083	0.0498984	0.12239	-0.748989	5.25429	0.531924	-1.40808	0.159109	0.321989	-0.242487	1.31523	0.531886	-0.455901	0.648461	NA	0.508198	2.07338	0.765847	0.663577	0.506961	0.64309	CDS				ferredoxin CDS	FIG00432765: hypothetical protein	bi	BB4650		100	bi	BP0352	98.99
	CJ015_01710	CJ015_01710		0.515173	2.63625	0.526889	0.977765	0.328191	0.475608	-0.938266	5.31199	0.652469	-1.43802	0.150427	0.280455	-0.702769	6.80189	0.457739	-1.5353	0.124709	0.272247	-0.697518	3.21645	0.483288	-1.44327	0.148943	0.257326	-0.156336	3.45538	0.554391	-0.281996	0.777947	0.855956	CDS				ferredoxin CDS	Ferredoxin	bi	BB4649		100	bi	BP0353	100
	CJ015_01715	CJ015_01715		0.398888	5.11735	0.415543	0.959922	0.337095	0.484026	-0.555546	8.74051	0.46844	-1.18595	0.235642	0.389452	-0.309961	9.07226	0.409788	-0.756394	0.449413	0.642816	-0.64797	5.93623	0.393912	-1.64496	0.0999774	0.186802	-0.0849455	5.50555	0.445957	-0.190479	0.848934	0.903983	CDS				ornithine cyclodeaminase CDS	Ornithine cyclodeaminase (EC 4.3.1.12)	bi	BB4648		100	bi	BP0354	98.06
	CJ015_01720	CJ015_01720		0.28799	506.66	0.264883	1.08723	0.276933	0.421491	-0.383275	1508.5	0.121112	-3.16464	0.00155272	0.0069072	0.129828	1005.09	0.14471	0.897158	0.369635	0.565179	0.1462	728.115	0.0938088	1.55849	0.119117	0.216121	0.206378	628.543	0.0961174	2.14715	0.0317815	0.0724921	CDS				GntR family transcriptional regulator CDS	Predicted regulator PutR for proline utilization, GntR family	bi	BB4647		100	bi	BP0356	98.75
	CJ015_01725	CJ015_01725		0.933583	14.3868	0.28187	3.31211	0.000925966	0.00421719	0.00256949	42.34	0.339739	0.00756314	0.993966	0.996169	-1.94711	34.4863	0.343674	-5.66558	1.46527e-08	2.44742e-07	0.0357565	24.538	0.242269	0.14759	0.882666	0.927658	-1.1458	15.3724	0.349162	-3.28157	0.00103231	0.00359471	CDS				sulfite exporter TauE/SafE family protein CDS	putative membrane protein	bi	BB4646		100	bi	BP0357	100
	CJ015_01730	CJ015_01730		0.016335	21.3647	0.27522	0.0593525	0.952671	0.970252	-0.5816	46.8155	0.305608	-1.90309	0.0570289	0.135361	-0.996173	49.0371	0.257875	-3.863	0.000112001	0.000884121	-0.296204	25.6572	0.252671	-1.17229	0.241081	0.372926	-0.1079	22.1853	0.269076	-0.401003	0.688418	0.793882	CDS				hypothetical protein CDS	FIG00761799: membrane protein	bi	BB4645		100	bi	BP0358	99.6
	CJ015_01735	CJ015_01735		-0.891013	23.4673	0.291833	-3.05316	0.00226444	0.0090404	-2.00029	71.6818	0.4882	-4.09727	4.18059e-05	0.000273395	-2.61443	113.784	0.279256	-9.36212	7.81519e-21	2.95312e-19	-0.461824	18.2149	0.257919	-1.79058	0.0733613	0.14638	0.0776372	18.9582	0.318457	0.243792	0.807392	0.87712	CDS				iron-containing redox enzyme family protein CDS	Paralog of coenzyme PQQ synthesis protein C	bi	BB4644		100	bi	BP0359	100
	CJ015_01740	CJ015_01740		-0.151879	9.4797	0.378103	-0.401686	0.687915	0.791128	-0.85698	23.779	0.438719	-1.95337	0.0507759	0.124283	-1.50374	33.0883	0.303226	-4.95912	7.08142e-07	9.17004e-06	-0.15468	10.3528	0.338369	-0.457134	0.647575	0.751481	0.152714	9.40323	0.373436	0.408942	0.682582	0.789812	CDS				aldehyde dehydrogenase family protein CDS	Betaine aldehyde dehydrogenase (EC 1.2.1.8)	bi	BB4643		99.79	bi	BP0360	99.18
	CJ015_01745	CJ015_01745		-0.463303	4.88547	0.457273	-1.01319	0.310971	0.458442	-0.711845	8.19141	0.488603	-1.4569	0.145144	0.274273	-1.38177	9.68115	0.450594	-3.06654	0.0021655	0.0115143	-0.229172	3.88626	0.441573	-0.518991	0.603767	0.714579	-0.337255	3.7147	0.563727	-0.598259	0.549667	0.681048	CDS				heme-binding protein CDS	Hypothetical protein PA1329	bi	BB4642		100	bi	BP0361	99.37
	CJ015_01750	CJ015_01750		0.711626	8.48613	0.386761	1.83996	0.0657735	0.141859	-0.252668	15.5203	0.383309	-0.659175	0.509784	0.663622	-0.37352	12.36	0.367472	-1.01646	0.309411	0.505976	-0.537745	10.769	0.323547	-1.66203	0.0965061	0.181834	-0.603756	8.99801	0.366723	-1.64635	0.0996911	0.18894	CDS				CDP-6-deoxy-delta-3,4-glucoseen reductase CDS	CDP-6-deoxy-delta-3,4-glucoseen reductase-like	bi	BB4641		99.11	bi	BP0362	98.51
	CJ015_01755	CJ015_01755		-0.12434	325.173	0.234991	-0.529127	0.596717	0.721443	-0.0895751	820.528	0.150789	-0.594042	0.552484	0.699456	0.0483521	442.486	0.205876	0.23486	0.814317	0.894584	0.283932	418.285	0.0992651	2.86034	0.00423191	0.0125913	-0.14946	311.996	0.148091	-1.00924	0.312859	0.456114	CDS				ABC transporter substrate-binding protein CDS	probable extracellular solute-binding protein	bi	BB4640		100	bi	BP0363	99.19
	CJ015_01760	CJ015_01760		0.287575	376.166	0.183763	1.56492	0.117601	0.220666	0.704361	767.429	0.205704	3.42415	0.00061672	0.0030751	0.723854	536.657	0.228655	3.16571	0.00154705	0.00877232	0.137942	531.507	0.107881	1.27865	0.201021	0.325078	-0.0137243	433.092	0.135846	-0.101028	0.919528	0.95086	CDS				hypothetical protein CDS	Surface antigen	bi	BB4639		100	bi	BP0364	97.84
	CJ015_01765	CJ015_01765		0.255937	56.3732	0.198822	1.28727	0.198002	0.329255	0.868169	155.308	0.213519	4.066	4.7826e-05	0.00030763	0.80311	91.516	0.219599	3.65716	0.000255026	0.0018321	0.609748	94.2918	0.155845	3.91253	9.13355e-05	0.000401654	0.273915	69.7369	0.19572	1.39952	0.161656	0.276245	CDS				polysaccharide deacetylase family protein CDS	putative polysaccharide deacetylase	bi	BB4638		100	-
	CJ015_01770	CJ015_01770		0.498499	80.8699	0.176519	2.82405	0.0047421	0.0165885	0.577728	243.885	0.243608	2.37155	0.0177138	0.0536635	0.907166	143.275	0.255969	3.54404	0.000394038	0.00264798	0.520691	141.789	0.168353	3.09285	0.00198242	0.00633968	0.290914	110.237	0.183129	1.58858	0.112156	0.207961	CDS				fatty acid hydroxylase CDS	Probable transmembrane protein	bi	BB4637		100	-
	CJ015_01775	CJ015_01775		0.154522	368.537	0.161773	0.955181	0.339486	0.486417	0.00256053	885.969	0.137126	0.0186729	0.985102	0.991636	0.465494	557.602	0.186843	2.49136	0.0127255	0.0487247	0.109703	500.826	0.104923	1.04556	0.295765	0.432067	0.015199	416.713	0.155022	0.0980441	0.921897	0.952142	CDS				acyl-CoA thioesterase CDS	Acyl-CoA hydrolase (EC 3.1.2.20)	bi	BB4636		100	uni	BP2807	31.09
	CJ015_01780	CJ015_01780		-2.37075	61.4144	0.43643	-5.43216	5.56774e-08	7.31604e-07	-1.54133	87.0057	0.279526	-5.51407	3.50621e-08	3.99182e-07	0.330702	163.638	0.198348	1.66728	0.095459	0.222871	0.230436	23.414	0.236187	0.97565	0.329238	0.464789	2.66896	58.3746	0.23236	11.4863	1.5453e-30	3.44638e-29	CDS		e	requires only RisA for repression in Bvg+ conditions	hypothetical protein CDS	hypothetical protein	bi	BB4635		99.79	-
	CJ015_01785	CJ015_01785		0.120404	117.778	0.14481	0.831462	0.405713	0.554061	-0.0658728	232.623	0.185347	-0.355403	0.722288	0.827869	-0.188695	163.067	0.196066	-0.962405	0.335846	0.532411	-0.209183	147.393	0.119816	-1.74587	0.0808329	0.158397	-0.357335	118.671	0.177351	-2.01485	0.0439207	0.0944831	CDS				MBL fold metallo-hydrolase CDS	metallo-beta-lactamase superfamily protein	bi	BB4634		100	-
	CJ015_01790	CJ015_01790		0.680136	148.252	0.284606	2.38974	0.0168601	0.0476451	0.105661	162.442	0.254124	0.415785	0.677568	0.794296	-0.277696	141.338	0.23764	-1.16856	0.242581	0.430944	-1.1779	177.586	0.127119	-9.26614	1.93011e-20	4.23993e-19	-1.18103	149.646	0.157911	-7.47909	7.48395e-14	8.32611e-13	CDS				LysR family transcriptional regulator CDS	Glycine cleavage system transcriptional activator	bi	BB4633		99.35	uni	BP2878	34.36
	CJ015_01795	CJ015_01795		0.291491	243.074	0.175189	1.66387	0.0961391	0.189332	-0.0567074	425.473	0.157628	-0.359755	0.71903	0.825218	0.466873	307.675	0.144293	3.2356	0.00121388	0.0070746	-0.438011	302.124	0.141406	-3.09755	0.00195129	0.00624866	-0.330654	266.225	0.127052	-2.60252	0.00925426	0.0249573	CDS				DUF2917 domain-containing protein CDS	FIG00432855: hypothetical protein	bi	BB4632		100	-
	CJ015_01800	CJ015_01800		0.674192	125.316	0.143861	4.68642	2.78026e-06	2.60323e-05	-0.134604	232.78	0.238568	-0.564217	0.572607	0.714732	0.450966	252.077	0.237357	1.89995	0.0574401	0.153302	-0.579882	168.013	0.125005	-4.63886	3.50336e-06	1.94443e-05	0.209333	173.679	0.158457	1.32107	0.186477	0.308331	CDS				2-hydroxychromene-2-carboxylate isomerase CDS	2-hydroxychromene-2-carboxylate isomerase family protein	bi	BB4631		100	-
	CJ015_01805	CJ015_01805		0.135041	60.1495	0.172062	0.784841	0.432547	0.57957	-0.070474	114.677	0.263037	-0.267925	0.788757	0.868537	0.169723	131.158	0.239192	0.709568	0.477972	0.666573	-0.279624	74.9156	0.149888	-1.86555	0.0621037	0.128171	0.425176	76.7028	0.170572	2.49265	0.0126793	0.0328192	CDS				NAD(P)-dependent oxidoreductase CDS	short chain dehydrogenase	bi	BB4630		100	-
	CJ015_01810	CJ015_01810	trpC	0.446847	311.302	0.160095	2.79115	0.00525216	0.0180895	0.537596	618.704	0.157325	3.41711	0.000632901	0.00313583	-0.341581	357.194	0.197208	-1.73208	0.0832589	0.201694	-0.0375803	439.59	0.10244	-0.36685	0.713731	0.805775	-0.933324	307.282	0.130391	-7.15791	8.19178e-13	8.50208e-12	CDS				trpC CDS	Indole-3-glycerol phosphate synthase (EC 4.1.1.48)	bi	BB4629	trpC	100	bi	BP3261	99.62
	CJ015_01815	CJ015_01815	trpD	-0.450912	229.39	0.274463	-1.64289	0.100406	0.195563	0.14055	472.618	0.167784	0.837683	0.402209	0.566223	-0.309727	393.624	0.190265	-1.62787	0.103551	0.237263	0.316922	257.53	0.158556	1.9988	0.04563	0.0994008	0.163064	209.269	0.178865	0.911662	0.361947	0.507318	CDS				trpD CDS	Anthranilate phosphoribosyltransferase (EC 2.4.2.18)	bi	BB4628	trpD	100	bi	BP3262	99.71
	CJ015_01820	CJ015_01820	trpG	-0.358113	62.5704	0.379519	-0.943599	0.345375	0.492944	-0.490201	116.822	0.260638	-1.88077	0.0600026	0.141207	-0.984729	138.235	0.275867	-3.56957	0.000357563	0.00243481	-0.134821	60.0831	0.192974	-0.698649	0.484771	0.615922	-0.000610171	53.2454	0.219224	-0.00278332	0.997779	0.999205	CDS				trpG CDS	Anthranilate synthase, amidotransferase component (EC 4.1.3.27) @ Para-aminobenzoate synthase, amidotransferase component (EC 2.6.1.85)	bi	BB4627	trpG	100	bi	BP3263	100
	CJ015_01825	CJ015_01825	trpE	0.417185	503.378	0.367107	1.13641	0.255784	0.396787	-0.472291	1005.01	0.318983	-1.48062	0.138709	0.26491	-1.01166	1044.36	0.289761	-3.49137	0.000480558	0.00313348	-0.501749	607.842	0.108943	-4.60562	4.11231e-06	2.26105e-05	-0.574465	509.92	0.137089	-4.19047	2.78383e-05	0.000130229	CDS				trpE CDS	Anthranilate synthase, aminase component (EC 4.1.3.27)	bi	BB4626	trpE	100	bi	BP3264	99.41
	CJ015_01830	CJ015_01830	gph_1	-0.786768	7686.6	0.153265	-5.13339	2.84569e-07	3.24796e-06	0.0739417	16895.6	0.286197	0.258359	0.79613	0.873606	0.119035	8966.08	0.159058	0.748377	0.454233	0.646287	0.522258	8276.2	0.152848	3.41684	0.00063352	0.00231629	0.0267534	6009.63	0.150474	0.177794	0.858884	0.90953	CDS				gph_1 CDS	Phosphoglycolate phosphatase (EC 3.1.3.18)	bi	BB4625	gph	100	bi	BP3265	99.15
	CJ015_01835	CJ015_01835	rpe	-0.141405	173.779	0.136471	-1.03615	0.300132	0.446642	-0.448644	478.05	0.198959	-2.25496	0.0241357	0.0684	-0.417394	335.409	0.216462	-1.92825	0.053824	0.14613	0.19583	220.355	0.117167	1.67137	0.0946485	0.178992	0.047954	181.18	0.151221	0.317113	0.751158	0.838603	CDS				rpe CDS	Ribulose-phosphate 3-epimerase (EC 5.1.3.1)	bi	BB4624	rpe, cbbeP, cfxE	100	bi	BP3266	100
	CJ015_01840	CJ015_01840		0.184003	999.864	0.143907	1.27862	0.201029	0.332873	-0.0311751	1728.43	0.110757	-0.281473	0.778348	0.861537	-0.0938187	1203.93	0.15293	-0.613473	0.539564	0.716583	-0.394776	1202.15	0.0755112	-5.22805	1.71305e-07	1.17391e-06	-0.582156	981.132	0.111427	-5.22455	1.74577e-07	1.09855e-06	CDS				Co2+/Mg2+ efflux protein ApaG CDS	ApaG protein	bi	BB4623		100	bi	BP3267	99.19
	CJ015_01845	CJ015_01845		0.0554056	397.745	0.096561	0.573788	0.566111	0.695919	0.538544	803.598	0.138486	3.88881	0.000100738	0.000608047	-0.00439656	761.249	0.159565	-0.0275534	0.978018	0.990449	0.16208	526.12	0.0802575	2.0195	0.0434352	0.095193	0.234192	452.465	0.109892	2.1311	0.0330811	0.0748225	CDS				hypothetical protein CDS	Membrane-bound lytic murein transglycosylase A precursor (EC 3.2.1.-)	bi	BB4622		100	bi	BP3268	100
	CJ015_01850	CJ015_01850		0.148881	400.407	0.151275	0.984178	0.325028	0.47263	0.90367	918.212	0.124621	7.25136	4.1262e-13	7.54918e-12	0.159878	835.196	0.224346	0.712642	0.476067	0.664649	0.434492	596.763	0.103409	4.2017	2.64915e-05	0.000127599	0.361732	498.015	0.180598	2.00297	0.0451808	0.0966289	CDS				monooxygenase CDS	2-octaprenyl-3-methyl-6-methoxy-1,4-benzoquinol hydroxylase (EC 1.14.13.-)	bi	BB4621		100	bi	BP3269	99.49
	CJ015_01855	CJ015_01855	dsbC	0.267719	309.511	0.287237	0.932047	0.351312	0.498942	0.977179	625.698	0.16591	5.88982	3.86609e-09	4.92638e-08	0.338242	579.643	0.191762	1.76386	0.0777555	0.191994	0.254125	442.087	0.0955834	2.65868	0.00784484	0.0217959	0.249452	376.69	0.109315	2.28196	0.0224916	0.0541674	CDS				dsbC CDS	Thiol:disulfide interchange protein DsbC	bi	BB4620	dsbC	100	bi	BP3270	98.57
	CJ015_01860	CJ015_01860		0.125958	184.82	0.216997	0.580459	0.561605	0.693287	1.23336	513.101	0.176593	6.98421	2.86463e-12	4.84514e-11	0.409155	458.773	0.197674	2.06985	0.0384662	0.112805	0.816685	313.6	0.116778	6.99348	2.68143e-12	3.31721e-11	0.736358	257.478	0.194866	3.7788	0.000157586	0.000645911	CDS				hydroxyacid dehydrogenase CDS	D-3-phosphoglycerate dehydrogenase (EC 1.1.1.95)	bi	BB4619		100	bi	BP3271	99.04
	CJ015_01865	CJ015_01865	ttcA	-0.162548	170.119	0.179992	-0.903082	0.366483	0.514581	-0.267423	299.188	0.156655	-1.70709	0.087806	0.18835	0.0174111	210.117	0.186391	0.0934119	0.925576	0.965612	-0.288736	181.675	0.121188	-2.38255	0.0171932	0.0435481	-0.2927	155.208	0.147955	-1.97831	0.0478941	0.101392	CDS				ttcA CDS	tRNA(Cytosine32)-2-thiocytidine synthetase	bi	BB4618		100	bi	BP3273	99.69
	CJ015_01870	CJ015_01870	folB	-0.384091	71.6012	0.244027	-1.57397	0.115495	0.217673	-0.135009	109.566	0.209119	-0.645612	0.518531	0.670922	-0.388281	88.8215	0.258857	-1.49999	0.133618	0.285865	-0.271669	69.1985	0.177139	-1.53365	0.125116	0.224921	-0.356235	57.8377	0.249329	-1.42878	0.153069	0.264747	CDS				folB CDS	Dihydroneopterin aldolase (EC 4.1.2.25)	bi	BB4617	folB	100	bi	BP3274	99.16
	CJ015_01875	CJ015_01875		-0.598008	111.079	0.172363	-3.46947	0.00052149	0.00259418	-0.22739	221.892	0.246097	-0.923982	0.355496	0.522193	-0.136498	166.02	0.226406	-0.60289	0.546582	0.721782	0.137118	113.69	0.175644	0.780657	0.435004	0.56915	0.162483	96.6448	0.198438	0.818811	0.412894	0.559273	CDS				NAD(P)/FAD-dependent oxidoreductase CDS	Thioredoxin reductase (EC 1.8.1.9)	bi	BB4616		100	bi	BP3275	99
	CJ015_01880	CJ015_01880		0.720109	1073.64	0.187489	3.8408	0.000122635	0.00076602	0.620257	2549.43	0.0969098	6.40036	1.55014e-10	2.25658e-09	0.502513	1685.16	0.15033	3.34273	0.000829574	0.00508555	0.123397	1734.63	0.0675629	1.8264	0.0677895	0.137361	-0.147666	1365.86	0.073215	-2.01688	0.0437078	0.0941286	CDS				peptidase M61 CDS	protease, putative	bi	BB4615		100	bi	BP3276	98.81
	CJ015_01885	CJ015_01885		-0.207139	304.787	0.105854	-1.95684	0.0503659	0.114249	-0.494927	665.448	0.156916	-3.15409	0.00160997	0.00714833	-0.415502	511.107	0.161206	-2.57747	0.00995278	0.0395556	-0.113301	340.714	0.0996158	-1.13738	0.255379	0.389279	-0.0933269	293.769	0.13078	-0.713618	0.475463	0.615675	CDS				enoyl-CoA hydratase CDS	Enoyl-CoA hydratase (EC 4.2.1.17)	bi	BB4614		99.61	bi	BP3277	99.61
	CJ015_01890	CJ015_01890		-1.48405	80.3034	0.207638	-7.14728	8.85158e-13	1.99629e-11	-2.25714	212.353	0.662064	-3.40925	0.000651427	0.00321407	-0.328611	39.6012	0.250729	-1.31062	0.189985	0.36364	-0.788859	44.2649	0.182885	-4.31341	1.60756e-05	8.00545e-05	-0.94113	36.238	0.215078	-4.37576	1.21008e-05	5.97564e-05	CDS				hypothetical protein CDS	putative exported protein	bi	BB4613		99.8	-
	CJ015_01895	CJ015_01895		-0.239681	1084.88	0.333306	-0.719101	0.472079	0.616858	0.649267	1904.55	0.220472	2.94489	0.00323066	0.0129945	0.0409044	1860.81	0.204639	0.199886	0.84157	0.913252	0.191155	1277.49	0.172997	1.10496	0.269176	0.404162	0.264766	1110.09	0.200396	1.32121	0.18643	0.308331	CDS				ABC transporter permease CDS	ATP synthase protein I	bi	BB4612		100	bi	BP3281	100
	CJ015_01900	CJ015_01900	atpB	-0.59961	1386.09	0.257538	-2.32824	0.0198993	0.0540831	0.0925256	3337.32	0.116365	0.795135	0.426535	0.589526	-0.37453	2430.12	0.277032	-1.35194	0.176395	0.346477	0.577706	1630.99	0.0770835	7.49455	6.65259e-14	9.74263e-13	0.208609	1233.59	0.172141	1.21185	0.22557	0.356849	CDS				atpB CDS	ATP synthase F0 sector subunit a	bi	BB4611	atpB, uncB, papD	100	bi	BP3282	100
	CJ015_01905	CJ015_01905	atpE	-0.894769	2148.33	0.261939	-3.41594	0.000635611	0.00306887	-0.0688437	6528.49	0.156561	-0.439725	0.660137	0.783038	-0.552041	4015.57	0.247003	-2.23496	0.02542	0.0835243	1.01442	2622.93	0.0883886	11.4769	1.72448e-30	6.14149e-29	0.382683	1765.03	0.102605	3.72966	0.000191736	0.000770885	CDS				atpE CDS	ATP synthase F0 sector subunit c	bi	BB4610	atpE	100	bi	BP3283	100
	CJ015_01910	CJ015_01910	atpF	-0.889528	811.755	0.377789	-2.35456	0.0185446	0.0512539	0.156171	1674.63	0.180528	0.865083	0.386993	0.552076	-0.439615	1753.94	0.225694	-1.94784	0.0514343	0.14097	0.613413	823.364	0.112487	5.45318	4.94768e-08	3.6229e-07	0.7055	723.537	0.143316	4.92268	8.53674e-07	5.05354e-06	CDS				atpF CDS	ATP synthase F0 sector subunit b	bi	BB4609	atpF, uncF, papF	100	bi	BP3284	99.36
	CJ015_01915	CJ015_01915	atpH	-0.611332	323.555	0.321343	-1.90243	0.0571151	0.1265	-0.0247904	686.178	0.223361	-0.110988	0.911626	0.948637	-0.603584	819.773	0.241737	-2.49686	0.0125298	0.0480952	0.363547	345.825	0.101742	3.57321	0.000352627	0.00137568	0.613049	322.205	0.138042	4.44102	8.95319e-06	4.50478e-05	CDS				atpH CDS	ATP synthase delta chain (EC 3.6.3.14)	bi	BB4608	atpH, uncH, papE	100	bi	BP3285	100
	CJ015_01920	CJ015_01920	atpA	-0.443752	1161.74	0.275448	-1.61102	0.107176	0.206219	-0.0872864	2841.64	0.242107	-0.360529	0.718452	0.825218	-0.621402	2908.2	0.21498	-2.89051	0.0038462	0.0184891	0.415974	1367.58	0.0804232	5.17232	2.3121e-07	1.54802e-06	0.502589	1197.85	0.118428	4.24383	2.19739e-05	0.000104013	CDS				atpA CDS	ATP synthase alpha chain (EC 3.6.3.14)	bi	BB4607	atpA, uncA, papA	100	bi	BP3286	99.81
	CJ015_01925	CJ015_01925	atpG	-0.426382	748.963	0.261262	-1.63201	0.102678	0.199033	0.0170427	1906.18	0.188364	0.0904776	0.927908	0.958817	-0.295358	1611.98	0.204706	-1.44284	0.149067	0.307196	0.517155	922.673	0.0788061	6.56237	5.29577e-11	5.53232e-10	0.473239	775.007	0.134713	3.51293	0.000443186	0.00168657	CDS				atpG CDS	ATP synthase gamma chain (EC 3.6.3.14)	bi	BB4606	atpG, uncG, papC	100	bi	BP3287	99.67
	CJ015_01930	CJ015_01930	atpD	-0.277979	681.317	0.277994	-0.999946	0.317337	0.465487	-0.189626	1676.74	0.269216	-0.704365	0.481206	0.640197	-0.878837	1647.29	0.196628	-4.46954	7.83894e-06	8.50372e-05	0.281614	817.263	0.0864961	3.2558	0.00113073	0.00391136	0.208264	679.048	0.0912409	2.28257	0.0224556	0.0541078	CDS				atpD CDS	ATP synthase beta chain (EC 3.6.3.14)	bi	BB4605	atpD, uncD, papB	100	bi	BP3288	99.79
	CJ015_01935	CJ015_01935	atpC	-0.767565	710.212	0.271934	-2.82261	0.00476342	0.0166507	0.285266	1852.24	0.165327	1.72546	0.0844444	0.182639	-0.266076	1119.68	0.222901	-1.1937	0.232596	0.420333	0.88429	869.837	0.0854452	10.3492	4.2194e-25	1.1949e-23	0.25187	591.462	0.160853	1.56584	0.117386	0.215863	CDS				atpC CDS	ATP synthase epsilon chain (EC 3.6.3.14)	bi	BB4604	atpC, uncC, papG	100	bi	BP3289	100
	CJ015_01940	CJ015_01940		0.360629	34.663	0.285873	1.2615	0.207129	0.34045	0.338916	90.515	0.218738	1.54942	0.121282	0.239195	0.408003	67.0157	0.232034	1.75838	0.0786832	0.193559	0.280415	53.0199	0.240775	1.16463	0.244167	0.376585	0.284087	44.5206	0.281438	1.00941	0.312777	0.456114	CDS				hypothetical protein CDS	ortholog of Bordetella pertussis (BX470248) BP3290	bi	BB4603		99.66	bi	BP3290	97.28
	CJ015_01945	CJ015_01945	hemE	-0.143375	507.556	0.144234	-0.99404	0.320203	0.467936	-0.543384	975.377	0.131345	-4.13706	3.51784e-05	0.000233958	-0.279936	768.768	0.145836	-1.91952	0.054918	0.147881	-0.3655	550.271	0.0881149	-4.14799	3.35413e-05	0.000158789	-0.203387	489.14	0.110139	-1.84664	0.0647989	0.131601	CDS				hemE CDS	Uroporphyrinogen III decarboxylase (EC 4.1.1.37)	bi	BB4602	hemE	100	bi	BP3291	99.16
	CJ015_01950	CJ015_01950	priA	-0.269979	194.109	0.192965	-1.39911	0.16178	0.283145	0.21811	402.071	0.150243	1.45171	0.146582	0.275558	-0.336444	378.694	0.169797	-1.98144	0.0475417	0.133071	0.234076	231.921	0.116094	2.01627	0.043772	0.0957971	0.241242	196.068	0.121473	1.98596	0.0470373	0.0999307	CDS				priA CDS	Helicase PriA essential for oriC/DnaA-independent DNA replication	bi	BB4601		100	bi	BP3292	99.26
	CJ015_01955	CJ015_01955	rep	-0.150663	258.146	0.243675	-0.618296	0.53638	0.672051	0.223421	532.209	0.143539	1.55651	0.119587	0.236912	0.0690217	478.85	0.250683	0.275335	0.783059	0.877254	0.182263	314.047	0.0888871	2.0505	0.0403152	0.0893971	0.282546	278.349	0.126095	2.24073	0.0250434	0.0593589	CDS				rep CDS	ATP-dependent DNA helicase Rep	bi	BB4600	rep	99.85	bi	BP3293	99.71
	CJ015_01960	CJ015_01960		-0.808919	115.385	0.246636	-3.27981	0.00103876	0.00464964	-0.0431294	247.931	0.16821	-0.256402	0.79764	0.874228	-0.0258294	203.296	0.184659	-0.139876	0.888758	0.942529	0.496096	118.367	0.131907	3.76096	0.000169264	0.000708556	0.590871	104.227	0.146931	4.02142	5.78492e-05	0.000254634	CDS				peptidase CDS	putative peptidase	bi	BB4599		99.47	bi	BP3295	97.08
	CJ015_01965	CJ015_01965		-0.535342	72.7311	0.173976	-3.07711	0.00209018	0.0084672	-0.581128	143.795	0.223873	-2.59579	0.00943745	0.0318556	-0.502137	109.609	0.200805	-2.50063	0.0123974	0.0477185	-0.0827202	70.1776	0.20064	-0.412281	0.680133	0.779261	-0.0574043	59.8457	0.192036	-0.298925	0.764997	0.847934	CDS				alpha/beta hydrolase CDS	ortholog of Bordetella pertussis (BX470248) BP3296	bi	BB4598		100	bi	BP3296	99.67
	CJ015_01970	CJ015_01970		-0.615512	81.5184	0.198975	-3.09341	0.00197872	0.00805044	-0.509639	223.566	0.186757	-2.72889	0.00635484	0.0230027	-0.16564	125.194	0.181635	-0.911938	0.361801	0.556524	0.449221	91.3516	0.158594	2.83253	0.00461818	0.0135773	0.233667	71.0116	0.189864	1.23071	0.218431	0.349242	CDS				ABC transporter ATP-binding protein CDS	Dipeptide transport ATP-binding protein DppF (TC 3.A.1.5.2)	bi	BB4597		100	uni	BP3858	60.54
	CJ015_01975	CJ015_01975		-0.954772	53.5875	0.337567	-2.82839	0.00467823	0.0163895	-0.204705	92.6969	0.198598	-1.03075	0.302658	0.467356	-0.389768	78.1575	0.218207	-1.78623	0.0740619	0.184565	0.26937	45.4309	0.174805	1.54098	0.123322	0.222378	0.363707	38.6086	0.212361	1.71268	0.0867712	0.167567	CDS				ABC transporter ATP-binding protein CDS	putative oligopeptide transport ATP-binding protein	bi	BB4596		100	uni	BP3859	61.15
	CJ015_01980	CJ015_01980		-1.05263	36.6718	0.231511	-4.5468	5.44672e-06	4.84831e-05	0.00338538	85.5593	0.193	0.0175408	0.986005	0.992124	-0.398625	59.0653	0.2398	-1.66232	0.0964477	0.224557	0.825981	36.712	0.196071	4.21266	2.52381e-05	0.000121936	0.504323	27.2344	0.236827	2.1295	0.0332127	0.0750494	CDS				ABC transporter permease CDS	Dipeptide transport system permease protein DppC (TC 3.A.1.5.2)	bi	BB4595		100	bi	BP3298	99.67
	CJ015_01985	CJ015_01985		-0.857395	112.913	0.203522	-4.21279	2.52238e-05	0.000191155	-0.276086	200.56	0.195525	-1.41202	0.157943	0.290988	-0.102379	140.991	0.225237	-0.45454	0.64944	0.791832	0.147651	100.554	0.124324	1.18763	0.234978	0.365168	0.0996136	84.2629	0.141359	0.704684	0.481007	0.620341	CDS				ABC transporter permease CDS	Dipeptide transport system permease protein DppB (TC 3.A.1.5.2)	bi	BB4594		100	bi	BP3299	99.69
	CJ015_01990	CJ015_01990		-0.68494	104.339	0.186457	-3.67345	0.000239295	0.00136065	-0.149585	212.513	0.176515	-0.847437	0.396752	0.56069	0.0854954	156.651	0.195918	0.436383	0.662559	0.802732	0.271696	106.409	0.135048	2.01185	0.0442353	0.096721	0.340339	92.0619	0.174734	1.94776	0.0514439	0.107906	CDS				succinylglutamate desuccinylase CDS	ortholog of Bordetella pertussis (BX470248) BP3300	bi	BB4593		99.71	bi	BP3300	98.85
	CJ015_01995	CJ015_01995		0.143395	726.235	0.174345	0.822476	0.410806	0.558253	-0.214437	1120.14	0.133089	-1.61123	0.107129	0.2175	0.023044	1056.81	0.190354	0.121058	0.903645	0.952401	-0.616429	812.814	0.116579	-5.28767	1.23887e-07	8.67948e-07	-0.213484	759.501	0.155519	-1.37272	0.16984	0.286553	CDS				transporter CDS	putative binding-protein-dependent transport protein	bi	BB4592		100	uni	BP3862	39.33
	CJ015_02000	CJ015_02000		1.03981	15690.7	0.436097	2.38435	0.0171093	0.0480596	0.162316	30365.3	0.246188	0.659315	0.509694	0.663622	0.523721	11609.4	0.265688	1.97119	0.0487021	0.135496	-0.504542	23661.1	0.12055	-4.18533	2.84747e-05	0.000136313	-1.37593	17130.3	0.148062	-9.29291	1.50125e-20	2.3296e-19	CDS				hypothetical protein CDS	ortholog of Bordetella pertussis (BX470248) BP3302	bi	BB4591		100	bi	BP3302	100
	CJ015_02005	CJ015_02005		1.17216	324.02	0.20259	5.78586	7.2142e-09	1.0952e-07	1.84726	983.463	0.203618	9.0722	1.16639e-19	2.9486e-18	1.04844	466.6	0.310076	3.38122	0.000721641	0.00448956	0.675182	704.503	0.100396	6.72517	1.75384e-11	1.98193e-10	-0.211789	455.111	0.209314	-1.01182	0.311622	0.454587	CDS		c		NAD(P)H-hydrate dehydratase CDS	NAD(P)HX dehydratase	bi	BB4590		99.65	bi	BP3303	96.52
	CJ015_02010	CJ015_02010		0.50423	227.107	0.131311	3.83996	0.000123057	0.000767632	0.0871871	477.363	0.193237	0.451192	0.651851	0.77595	0.391551	403.061	0.148245	2.64124	0.00826023	0.0342135	-0.203778	318.53	0.137769	-1.47912	0.139107	0.243645	0.0820684	290.269	0.127818	0.642071	0.520827	0.654961	CDS				enoyl-CoA hydratase CDS	Enoyl-CoA hydratase (EC 4.2.1.17)	bi	BB4589		100	bi	BP3304	100
	CJ015_02015	CJ015_02015		0.359545	67.6513	0.334136	1.07604	0.281908	0.426179	0.152267	193.623	0.271836	0.56014	0.575384	0.716108	0.719374	158.363	0.397249	1.81089	0.070158	0.177221	0.310749	106.354	0.228344	1.36088	0.173552	0.290241	0.645302	100.699	0.287976	2.24082	0.0250377	0.0593589	CDS				enoyl-CoA hydratase CDS	Enoyl-CoA hydratase (EC 4.2.1.17)	bi	BB4588		100	bi	BP3305	100
	CJ015_02020	CJ015_02020		0.549756	604.17	0.395401	1.39038	0.164415	0.285686	0.190064	1016.11	0.189915	1.00078	0.316932	0.482895	0.722823	907.845	0.244289	2.95888	0.0030876	0.015438	-0.491155	795.347	0.0821634	-5.97778	2.26202e-09	1.92292e-08	-0.0730618	748.917	0.157731	-0.463205	0.643217	0.756549	CDS				nitronate monooxygenase CDS	Dioxygenases related to 2-nitropropane dioxygenase	bi	BB4587		100	bi	BP3306	99.7
	CJ015_02025	CJ015_02025		0.00945973	401.21	0.397389	0.0238047	0.981008	0.985411	-0.138378	902.227	0.226667	-0.610488	0.541539	0.689758	0.0934985	550.106	0.21783	0.429226	0.667759	0.805855	-0.0014348	505.78	0.106165	-0.0135148	0.989217	0.992685	-0.237252	403.065	0.155266	-1.52803	0.126504	0.22804	CDS				TetR/AcrR family transcriptional regulator CDS	Transcriptional regulator, TetR family	bi	BB4586		100	bi	BP3307	99.03
	CJ015_02030	CJ015_02030		0.493144	711.999	0.385103	1.28055	0.200351	0.332101	-0.28887	1292.95	0.209446	-1.37921	0.167829	0.30492	0.49788	1010.39	0.220937	2.25349	0.0242284	0.0802968	-0.613633	901.61	0.0991233	-6.19061	5.99319e-10	5.56798e-09	-0.219698	836.665	0.100417	-2.18785	0.0286803	0.0663717	CDS				acyl-CoA dehydrogenase CDS	Butyryl-CoA dehydrogenase (EC 1.3.99.2)	bi	BB4585		100	bi	BP3308	99.48
	CJ015_02035	CJ015_02035		0.447592	284.406	0.168307	2.65938	0.0078285	0.0253265	-0.222786	534.38	0.158688	-1.40392	0.160343	0.29462	0.236624	442.887	0.170652	1.38658	0.165569	0.329993	-0.500523	364.027	0.0979772	-5.10857	3.2461e-07	2.12238e-06	-0.162819	334.358	0.110151	-1.47815	0.139369	0.245508	CDS				CoA transferase CDS	L-carnitine dehydratase/bile acid-inducible protein F (EC 2.8.3.16)	bi	BB4584		100	uni	BP1779	57.64
	CJ015_02040	CJ015_02040		0.00268363	356.964	0.0880665	0.0304728	0.97569	0.982514	0.210714	657.777	0.115777	1.82	0.0687584	0.155284	0.0766239	613.116	0.188931	0.405566	0.685061	0.816477	-0.0982653	434.27	0.0827132	-1.18802	0.234824	0.365048	0.129426	391.336	0.137075	0.944198	0.345068	0.490233	CDS				3-hydroxyacyl-CoA dehydrogenase CDS	3-hydroxyacyl-CoA dehydrogenase (EC 1.1.1.35) / Enoyl CoA hydratase (EC 4.2.1.17)	bi	BB4583	paaH	100	uni	BP0669	39.1
	CJ015_02045	CJ015_02045		-0.859775	2182	0.271181	-3.17048	0.00152186	0.00644898	-0.319595	2648.72	0.212342	-1.50509	0.1323	0.255893	-0.513892	2025.54	0.243026	-2.11456	0.0344677	0.104064	-0.418324	1670.98	0.10385	-4.02815	5.62171e-05	0.000254972	-0.577159	1371.33	0.144161	-4.00358	6.23913e-05	0.000272962	CDS				cytochrome c5 family protein CDS	putative cytochrome c	bi	BB4582		99.69	-
	CJ015_02050	CJ015_02050		0.43066	1683.13	0.367626	1.17146	0.241412	0.379894	1.1218	672.183	0.292209	3.83904	0.000123515	0.000727779	0.243149	1193.41	0.396451	0.613315	0.539668	0.716583	-1.8723	1790.04	0.36165	-5.17712	2.25333e-07	1.51327e-06	-1.21994	1685.24	0.251219	-4.85609	1.19726e-06	6.95859e-06	tRNA				tRNA-Arg	tRNA-Arg
	CJ015_02055	CJ015_02055		-0.126454	27.1912	0.471449	-0.268225	0.788526	0.867397	0.242764	38.7663	0.249751	0.972025	0.331038	0.496822	-0.0298779	30.9154	0.377623	-0.0791209	0.936936	0.971061	-0.205212	27.2309	0.226009	-0.907983	0.363887	0.501598	-0.328481	22.5188	0.28303	-1.16059	0.24581	0.381443	CDS				hypothetical protein CDS	Copper tolerance protein	bi	BB4581		99.39	bi	BP3314	91.62
	CJ015_02060	CJ015_02060	copA	0.0125821	20.0121	0.312528	0.0402592	0.967886	0.978525	-0.273518	38.0712	0.371665	-0.735927	0.461775	0.622675	-0.823636	40.4472	0.264374	-3.11542	0.00183684	0.0100568	-0.157999	21.719	0.24511	-0.644606	0.519183	0.64517	0.0264673	18.6174	0.292283	0.0905537	0.927847	0.955752	CDS				copA CDS	Multicopper oxidase	bi	BB4580	copA	100	bi	BP3315	97.63
	CJ015_02065	CJ015_02065	copB	0.356239	6.76571	0.370286	0.962064	0.336017	0.482848	-0.185939	15.7909	0.367915	-0.505386	0.613288	0.746011	0.0620343	18.9187	0.327785	0.189253	0.849894	0.919074	-0.171947	9.27114	0.335927	-0.51186	0.608749	0.718479	0.423577	10.3007	0.357773	1.18393	0.236442	0.370373	CDS				copB CDS	Copper resistance protein B	bi	BB4579	copB	100	bi	BP3316	98.45
	CJ015_02070	CJ015_02070		0.735932	31.8369	0.369502	1.99169	0.0464052	0.107288	-0.174758	37.1558	0.280164	-0.62377	0.532779	0.682132	-0.0219528	36.8705	0.285281	-0.0769514	0.938662	0.971695	-1.15944	37.3485	0.212115	-5.46609	4.6008e-08	3.38472e-07	-0.740803	34.3922	0.217808	-3.40118	0.000670959	0.00245592	CDS				enoyl-CoA hydratase/isomerase family protein CDS	Enoyl-CoA hydratase (EC 4.2.1.17)	bi	BB4578		99.19	bi	BP3317	97.93
	CJ015_02075	CJ015_02075		0.95669	68.249	0.396268	2.41425	0.0157677	0.0452947	-0.0678684	80.7155	0.263707	-0.257363	0.796898	0.873838	-0.597579	80.53	0.229511	-2.6037	0.00922224	0.0374247	-1.23306	86.0641	0.155127	-7.94872	1.88445e-15	3.00298e-14	-1.21897	74.0771	0.171995	-7.08725	1.36802e-12	1.38976e-11	CDS				CoA transferase CDS	CAIB/BAIF family protein	bi	BB4577		99.74	uni	BP0642	37.1
	CJ015_02080	CJ015_02080		1.21524	272.305	0.558107	2.17744	NA	NA	0.510194	142.267	0.222875	2.28915	0.0220707	0.0637448	-0.132969	155.274	0.260865	-0.509722	0.610246	0.765923	-2.21649	323.26	0.147306	-15.0469	3.62012e-51	3.03897e-49	-2.07305	279.633	0.204309	-10.1466	3.43059e-24	6.02553e-23	CDS		b		IclR family transcriptional regulator CDS	Transcriptional regulator, IclR family	bi	BB4576		100	bi	BP3319	99.62
	CJ015_02085	CJ015_02085		1.29899	639.292	0.452228	2.87242	NA	NA	0.776052	772.519	0.15096	5.1408	2.73578e-07	2.76044e-06	0.84268	619.409	0.14404	5.85032	4.90638e-09	8.66606e-08	-0.981815	918.24	0.0892559	-11	3.8214e-28	1.21381e-26	-0.915054	791.109	0.0832462	-10.9921	4.16906e-28	8.32943e-27	CDS				cysteine dioxygenase CDS	Cysteine dioxygenase (EC 1.13.11.20)	bi	BB4575		100	bi	BP3320	100
	CJ015_02090	CJ015_02090		0.0184082	6.5519	0.412496	0.0446264	0.964405	0.977533	-0.429892	13.1997	0.472565	-0.909699	0.362981	0.528238	-0.861004	17.8985	0.346964	-2.48154	0.0130818	0.0498817	-0.253623	7.34312	0.408568	-0.620759	0.534758	0.659124	0.187537	7.33676	0.425795	0.440439	0.659619	0.771244	CDS				amidase CDS	Glutamyl-tRNA(Gln) amidotransferase subunit A-like protein	uni	BB4022		36.36	bi	BP3321	99.55
	CJ015_02095	CJ015_02095		-0.052056	7.12278	0.440933	-0.118059	0.906021	0.944066	-0.757081	16.9509	0.4104	-1.84474	0.0650759	0.14938	-0.511278	16.0202	0.368695	-1.38672	0.165526	0.329993	-0.204941	8.04722	0.376995	-0.543616	0.586706	0.699494	0.203619	7.57297	0.436452	0.466531	0.640835	0.75536	CDS				transporter CDS	High-affinity leucine-specific transport system, periplasmic binding protein LivK (TC 3.A.1.4.1)	bi	BB4572		100	bi	BP3322	99.48
	CJ015_02100	CJ015_02100		-0.6474	4.40293	0.422326	-1.53294	0.125291	0.231577	0.180087	9.9248	0.454753	0.39601	0.692097	0.806196	-0.171209	11.6795	0.410036	-0.417546	0.676279	0.811253	0.447808	5.11947	0.402748	1.11188	0.266188	0.400689	0.891849	4.96981	0.465371	1.91643	0.0553107	0.114613	CDS				ABC transporter ATP-binding protein CDS	Branched-chain amino acid transport ATP-binding protein LivF (TC 3.A.1.4.1)	bi	BB4571		100	uni	BP1273	54.7
	CJ015_02105	CJ015_02105		0.0834658	5.00387	0.43596	0.191453	0.848171	0.908188	0.126885	10.282	0.445692	0.284692	0.77588	0.860245	-0.685809	8.80607	0.415424	-1.65087	0.0987661	0.228341	0.181084	5.95931	0.390051	0.464257	0.642464	0.74684	-0.07292	4.55164	0.464156	-0.157103	0.875164	0.917971	CDS				ABC transporter ATP-binding protein CDS	Branched-chain amino acid transport ATP-binding protein LivG (TC 3.A.1.4.1)	bi	BB4570		100	uni	BP2744	58.85
	CJ015_02110	CJ015_02110		0.0290877	5.03786	0.455877	0.0638059	0.949125	0.968112	-0.110016	7.74698	0.480152	-0.229127	0.81877	0.886274	0.184279	6.80312	0.463103	0.397923	0.690687	0.820416	-0.451191	5.44816	0.408873	-1.1035	0.269811	0.404845	-0.109542	4.97469	0.482301	-0.227124	0.820327	0.885923	CDS				branched-chain amino acid ABC transporter permease CDS	putative branched-chain amino acid transport system permease protein	bi	BB4569		100	uni	BP3719	32.53
	CJ015_02115	CJ015_02115		-0.799369	7.66117	0.346806	-2.30495	0.0211695	0.0566695	-0.222307	16.2525	0.369846	-0.601081	0.547786	0.695193	-1.03917	9.821	0.400597	-2.59406	0.00948498	0.0382452	0.313911	7.83801	0.366526	0.856447	0.39175	0.527776	-0.410996	4.98153	0.447491	-0.918447	0.358385	0.503408	CDS				branched-chain amino acid ABC transporter permease CDS	branched-chain amino acid transport system permease protein	bi	BB4568		99.31	uni	BP3569	30
	CJ015_02120	CJ015_02120		-0.146468	187.846	0.246874	-0.593289	0.552988	0.685535	0.199235	330.195	0.163034	1.22205	0.221689	0.373884	0.0836889	258.389	0.155519	0.538125	0.590491	0.751049	-0.0647164	214.177	0.133307	-0.485469	0.627344	0.734165	-0.106365	180.301	0.119483	-0.890207	0.373355	0.518609	CDS				LacI family transcriptional regulator CDS	LacI family transcriptional regulator	bi	BB4567		100	uni	BP2590	29.65
	CJ015_02125	CJ015_02125		-0.021748	35.3335	0.329459	-0.0660112	0.947369	0.966957	-0.475458	62.5519	0.225386	-2.10952	0.0348995	0.0922894	-0.0693871	59.3675	0.286333	-0.24233	0.808525	0.891485	-0.410429	36.9971	0.198148	-2.07132	0.0383286	0.0857604	0.0498883	36.0961	0.21966	0.227116	0.820333	0.885923	CDS				porin CDS	outer membrane porin	bi	BB4566		99.74	bi	BP2851	98.37
	CJ015_02130	CJ015_02130	panB	0.134513	296.898	0.0850155	1.58222	0.113599	0.215224	0.0571053	620.352	0.115928	0.492593	0.6223	0.753944	0.151126	443.893	0.171058	0.883478	0.376978	0.572609	-0.0670714	384.357	0.0783172	-0.856408	0.391772	0.527776	-0.134846	320.868	0.107732	-1.25168	0.210686	0.339691	CDS				panB CDS	3-methyl-2-oxobutanoate hydroxymethyltransferase (EC 2.1.2.11)	bi	BB4565	panB	99.64	bi	BP2850	99.64
	CJ015_02135	CJ015_02135		-0.506369	68.8856	0.208159	-2.4326	0.0149907	0.0434889	-0.139189	118.126	0.213119	-0.653104	0.513689	0.666739	0.0393175	96.1265	0.288882	0.136102	0.89174	0.944172	-0.0815971	68.6019	0.169427	-0.481607	0.630085	0.736219	0.11673	60.6764	0.234015	0.498812	0.617912	0.736487	CDS				LysR family transcriptional regulator CDS	putative LysR-family transcriptional regulator	bi	BB4564		100	bi	BP2849	99.34
	CJ015_02140	CJ015_02140		0.303042	8.5885	0.327462	0.925427	0.354744	0.502295	0.550014	24.6698	0.394071	1.39572	0.162799	0.298084	0.290673	14.8291	0.341248	0.851793	0.394329	0.590789	0.490319	14.0365	0.28407	1.72605	0.084338	0.164171	0.00132745	10.426	0.337245	0.00393616	0.996859	0.998734	CDS				tripartite tricarboxylate transporter substrate binding protein CDS	Tricarboxylate transport protein TctC	bi	BB4563		100	-
	CJ015_02145	CJ015_02145		-0.923122	9.14444	0.348274	-2.65056	0.00803577	0.02589	0.518518	26.4036	0.353589	1.46644	0.142527	0.270773	0.454796	11.6207	0.393145	1.15681	0.247349	0.43622	1.13114	12.0982	0.30799	3.67264	0.000240055	0.000973682	0.596462	7.31223	0.407739	1.46285	0.143507	0.251138	CDS				succinylglutamate desuccinylase CDS	ortholog of Bordetella pertussis (BX470248) BP3300	bi	BB4562		100	uni	BP3300	65.58
	CJ015_02150	CJ015_02150		-0.12388	170.465	0.0991073	-1.24996	0.211315	0.344792	0.00603913	364.548	0.142238	0.0424581	0.966134	0.979465	-0.309937	257.67	0.173517	-1.7862	0.0740662	0.184565	0.0737407	208.855	0.103805	0.710375	0.477471	0.610275	-0.189399	163.014	0.132558	-1.4288	0.153061	0.264747	CDS				hypothetical protein CDS	outer membrane lipoprotein	bi	BB4561		100	-
	CJ015_02155	CJ015_02155	gshA	-0.0584339	333.354	0.173026	-0.337716	0.735577	0.827282	0.00683106	521.925	0.145903	0.0468192	0.962657	0.977555	-0.193222	425.384	0.21299	-0.907189	0.364307	0.559632	-0.374647	365.359	0.123824	-3.02563	0.00248117	0.00779157	-0.42861	308.018	0.146842	-2.91884	0.00351332	0.0107439	CDS				gshA CDS	Glutamate--cysteine ligase (EC 6.3.2.2)	bi	BB4560	gshA, gsh-I	100	-
	CJ015_02165	CJ015_02165		-0.546452	137.619	0.149044	-3.66637	0.000246013	0.00139042	0.0185149	306.842	0.232197	0.0797378	0.936446	0.963506	-0.124925	188.084	0.214513	-0.582366	0.56032	0.731605	0.371176	157.266	0.130318	2.84825	0.0043961	0.0130041	0.00466469	117.913	0.181816	0.0256562	0.979532	0.987979	CDS				hypothetical protein CDS	hypothetical protein	bi	BB4558		99.53	bi	BP0043	99.45
	CJ015_02170	CJ015_02170		0.223257	2.08499	0.60862	0.366825	0.71375	0.81031	1.09454	4.62849	0.612536	1.7869	0.0739532	0.164865	0.157834	2.38674	0.567836	0.277957	0.781046	NA	0.305979	3.44324	0.470866	0.649821	0.515808	0.642675	-0.448216	2.22983	0.649841	-0.689731	0.490364	0.629024	CDS				helix-turn-helix transcriptional regulator CDS	transcriptional regulator	bi	BB4557		100	bi	BP0044	100
	CJ015_02175	CJ015_02175		-0.640327	89.0158	0.186538	-3.43269	0.000597615	0.00290509	0.352733	180.814	0.20268	1.74035	0.0817983	0.178393	-0.350037	133.483	0.239085	-1.46407	0.143174	0.299064	0.471124	99.4298	0.146567	3.21439	0.00130722	0.00442191	0.100931	73.9681	0.220757	0.457205	0.647524	0.760626	CDS				hypothetical protein CDS	membrane protein	bi	BB4556		100	bi	BP0045	100
	CJ015_02180	CJ015_02180		1.08989	382.566	0.259951	4.19269	2.75669e-05	0.000206246	1.02702	720.923	0.231228	4.44158	8.92996e-06	6.72895e-05	0.770672	372.223	0.168611	4.57071	4.86069e-06	5.42561e-05	-0.186351	621.711	0.0851266	-2.1891	0.0285894	0.0670318	-0.822096	455.648	0.114377	-7.1876	6.59409e-13	6.8886e-12	CDS				lactate dehydrogenase CDS	Ureidoglycolate dehydrogenase (EC 1.1.1.154)	bi	BB4555		99.4	uni	BP2521	37.08
	CJ015_02185	CJ015_02185	metX	-0.470955	730.417	0.215123	-2.18924	0.0285797	0.0722347	0.23518	1002.73	0.20791	1.13116	0.257987	0.414719	-0.319996	772.152	0.202655	-1.57901	0.114333	0.255118	-0.222962	703.258	0.0872451	-2.55558	0.010601	0.02838	-0.519361	555.169	0.117429	-4.42277	9.74421e-06	4.87719e-05	CDS				metX CDS	Homoserine O-acetyltransferase (EC 2.3.1.31)	bi	BB4554	metX	99.76	bi	BP0047	99.52
	CJ015_02190	CJ015_02190	metW	0.0385709	102.436	0.157961	0.24418	0.807091	0.879178	0.388774	207.844	0.148901	2.61096	0.00902895	0.0306971	0.00161129	145.694	0.214954	0.00749599	0.994019	0.996397	0.137663	131.744	0.124356	1.107	0.268293	0.403082	-0.176884	102.699	0.154465	-1.14514	0.252152	0.388393	CDS				metW CDS	Methionine biosynthesis protein MetW	bi	BB4553		100	bi	BP0048	99.51
	CJ015_02195	CJ015_02195	ampG	0.50808	221.549	0.124104	4.09398	4.24037e-05	0.000300078	1.47097	593.272	0.132661	11.0882	1.43111e-28	5.65467e-27	0.557341	343.435	0.225064	2.47637	0.0132728	0.0502773	0.681416	398.661	0.0961699	7.08555	1.38497e-12	1.76923e-11	-0.0608142	269.983	0.141009	-0.431278	0.666266	0.777122	CDS				ampG CDS	AmpG permease	bi	BB4552	ampG	99.75	bi	BP0050	99.26
	CJ015_02200	CJ015_02200		0.0905181	262.758	0.0957376	0.945481	0.344413	0.491974	0.0888005	524.712	0.183776	0.483201	0.628953	0.758043	0.335063	554.191	0.237857	1.40867	0.158932	0.321773	-0.0666078	327.109	0.0887714	-0.75033	0.453056	0.58705	0.47314	330.622	0.115133	4.1095	3.96512e-05	0.000180045	CDS				porin CDS	outer membrane porin protein precursor	bi	BB4551		100	uni	BP0840	31.99
	CJ015_02205	CJ015_02205		-0.62297	14.3511	0.276196	-2.25554	0.0240997	0.0632633	-0.288525	37.8875	0.250391	-1.1523	0.249198	0.405162	0.135077	31.2041	0.28928	0.46694	0.640542	0.784928	0.431408	16.4614	0.28881	1.49374	0.135244	0.237942	0.702291	15.8752	0.347675	2.01996	0.0433871	0.0936701	CDS				aspartate/glutamate racemase family protein CDS	Aspartate racemase (EC 5.1.1.13)	bi	BB4550		100	bi	BP0053	98.77
	CJ015_02210	CJ015_02210	artP_1	-0.24418	24.2514	0.237661	-1.02743	0.304218	0.450549	-0.705199	59.2874	0.224104	-3.14675	0.00165096	0.00731652	-0.293442	33.9291	0.271765	-1.07976	0.280247	0.473759	-0.0830126	27.8151	0.210628	-0.394119	0.693493	0.789795	-0.196505	22.1862	0.253446	-0.775335	0.438142	0.580677	CDS				artP_1 CDS	Glutamate Aspartate transport ATP-binding protein GltL (TC 3.A.1.3.4)	bi	BB4549	gltL	99.59	uni	BP0768	68.85
	CJ015_02215	CJ015_02215		-0.461564	18.0862	0.261672	-1.7639	0.0777489	0.161837	-0.732777	43.7595	0.245055	-2.99025	0.00278748	0.011477	0.0727371	27.8921	0.293089	0.248174	0.804	0.888614	-0.0127961	19.3274	0.255627	-0.0500577	0.960076	0.97597	0.0834978	17.5325	0.303519	0.275099	0.78324	0.859217	CDS				amino acid ABC transporter permease CDS	Glutamate Aspartate transport system permease protein GltK (TC 3.A.1.3.4)	bi	BB4548	gltK	100	bi	BP0055	99.56
	CJ015_02220	CJ015_02220		-0.0230215	3.96011	0.452603	-0.0508646	0.959433	0.974811	-0.84398	13.3706	0.416496	-2.02638	0.042726	0.108126	0.270082	7.90856	0.410143	0.658507	0.510212	0.691788	0.117512	5.04605	0.411899	0.285292	0.77542	0.853104	0.529433	4.5397	0.490491	1.07939	0.280412	0.421497	CDS				amino acid ABC transporter permease CDS	Glutamate Aspartate transport system permease protein GltJ (TC 3.A.1.3.4)	bi	BB4547	gltJ	99.21	bi	BP0056	98.42
	CJ015_02225	CJ015_02225		-1.00443	6.39654	0.365649	-2.74698	0.00601465	0.0204306	-0.639482	19.1236	0.336018	-1.90312	0.0570252	0.135361	0.169071	18.3592	0.338596	0.499329	0.617547	0.770877	0.526826	6.79643	0.368633	1.42914	0.152965	0.262537	1.283	7.84708	0.414291	3.09686	0.00195585	0.00637545	CDS		d	requires only RisA for repression in Bvg+ conditions	amino acid ABC transporter substrate-binding protein CDS	Glutamate Aspartate periplasmic binding protein precursor GltI (TC 3.A.1.3.4)	bi	BB4546		100	bi	BP0057	99.67
	CJ015_02230	CJ015_02230		0.00548837	26.337	0.216527	0.0253473	0.979778	0.984605	-0.370031	43.9076	0.244028	-1.51635	0.129432	0.251379	-0.006684	44.2227	0.260566	-0.0256518	0.979535	0.990718	-0.506507	28.5255	0.209064	-2.42274	0.0154038	0.0394623	-0.0551159	28.1762	0.225502	-0.244414	0.80691	0.876957	CDS				D-cysteine desulfhydrase CDS	pyridoxal phosphate-dependent deaminase, putative	bi	BB4545		100	-
	CJ015_02235	CJ015_02235		0.0588466	86.7299	0.178213	0.330203	0.741247	0.830929	-0.0628215	195.227	0.178039	-0.352853	0.724198	0.829318	0.493374	150.099	0.219865	2.24398	0.0248336	0.081832	0.0291732	111.283	0.151422	0.192662	0.847224	0.903744	0.244415	102.99	0.207812	1.17613	0.239541	0.373286	CDS				LysR family transcriptional regulator CDS	LysR family regulatory protein	bi	BB4544		100	uni	BP0764	30.23
	CJ015_02240	CJ015_02240		0.119519	170.324	0.206419	0.579013	0.56258	0.693761	-0.262465	384.976	0.138841	-1.89041	0.0587035	0.138775	0.132208	279.985	0.220693	0.599058	0.549134	0.723908	-0.0991707	217.876	0.17581	-0.564077	0.572702	0.688913	0.0394869	190.188	0.232352	0.169944	0.865054	0.911834	CDS				two-component sensor histidine kinase CDS	sensor kinase protein	bi	BB4543		99.58	uni	BP0157	37.3
	CJ015_02245	CJ015_02245		-0.192707	211.419	0.148215	-1.30019	0.193537	0.32332	-0.349597	479.776	0.132841	-2.6317	0.00849588	0.0291376	0.1574	353.893	0.186928	0.842038	0.399767	0.595452	0.0193669	249.546	0.152757	0.126782	0.899113	0.937814	0.236919	223.705	0.174769	1.35562	0.175221	0.293977	CDS				DNA-binding response regulator CDS	DNA-binding heavy metal response regulator	bi	BB4542		100	uni	BP0158	55.8
	CJ015_02250	CJ015_02250		-0.219899	1.9535	0.559338	-0.393141	0.694215	0.796044	-0.0463138	5.19834	0.596697	-0.077617	0.938133	0.963964	0.367956	5.65502	0.537566	0.684485	0.493669	0.67955	0.174689	2.65486	0.487789	0.358124	0.72025	0.810217	0.604921	3.18682	0.6268	0.965094	0.334498	0.478924	CDS				DUF305 domain-containing protein CDS	putative exported protein	bi	BB4541		100	-
	CJ015_02255	CJ015_02255		-0.046861	10.7765	0.29819	-0.157152	0.875125	0.924806	0.235694	22.8162	0.353498	0.666749	0.504932	0.660048	0.248421	12.9043	0.38782	0.640556	0.521811	0.701736	0.109579	13.6859	0.303418	0.36115	0.717987	0.809026	-0.133481	10.0501	0.362805	-0.367915	0.712936	0.810462	CDS				hypothetical protein CDS	Surface antigen gene	bi	BB4540		100	uni	BP0364	27.68
	CJ015_02260	CJ015_02260		2.80024	207.344	0.361476	7.74668	9.43265e-15	2.69808e-13	0.976814	445.147	0.370159	2.63891	0.00831741	0.028756	1.48614	486.849	0.530171	2.80314	0.00506081	0.0229629	-0.384867	414.125	0.13586	-2.83282	0.00461387	0.0135731	0.336189	429.37	0.150797	2.22942	0.0257859	0.0607883	CDS				tartrate dehydrogenase CDS	Tartrate dehydrogenase (EC 1.1.1.93) / Tartrate decarboxylase (EC 4.1.1.73) / D-malic enzyme (EC 1.1.1.83)	bi	BB4539		100	uni	BP2291	69.19
	CJ015_02265	CJ015_02265		0.259081	56.5754	0.161995	1.59931	0.109751	0.209712	0.00813002	106.665	0.201212	0.0404053	0.96777	0.980701	-0.201404	88.2525	0.212815	-0.946382	0.343954	0.540064	-0.244353	70.4803	0.15538	-1.57262	0.115808	0.211259	-0.246343	59.3675	0.178641	-1.37898	0.1679	0.284174	CDS				LysR family transcriptional regulator CDS	Positive regulator of Tartrate dehydrogenase/decarboxylase/D-malic enzyme	bi	BB4538		99.67	uni	BP1242	37.33
	CJ015_02270	CJ015_02270		-0.269198	2851.32	0.246288	-1.09302	0.274384	0.418717	-0.0375156	7975.56	0.190674	-0.196753	0.844021	0.902567	0.148959	4446.22	0.26202	0.5685	0.569695	0.737931	0.535884	3765.19	0.0845904	6.33505	2.37271e-10	2.29982e-09	0.162135	2846.63	0.189193	0.856983	0.391454	0.537558	CDS				universal stress protein CDS	putative universal stress protein	bi	BB4537		100	uni	BP0410	26.8
	CJ015_02275	CJ015_02275		-0.150335	154.093	0.253842	-0.592239	0.55369	0.685997	-0.256582	428.96	0.179793	-1.4271	0.153552	0.285151	0.0451139	235.293	0.257123	0.175457	0.860721	0.92514	0.331059	202.125	0.180569	1.83342	0.0667396	0.13579	0.0144305	155.193	0.213358	0.0676352	0.946076	0.967463	CDS				hypothetical protein CDS	putative membrane protein	bi	BB4536		100	bi	BP0367	100
	CJ015_02280	CJ015_02280	gdhA_1	0.65047	404.731	0.503179	1.29272	0.196107	0.327031	0.310281	259.817	0.13916	2.22968	0.025769	0.0718659	-1.12647	257.105	0.386022	-2.91814	0.00352127	0.0171779	-1.76786	418.99	0.0884681	-19.9831	7.73418e-89	1.9136e-86	-2.49928	333.651	0.115677	-21.6057	1.58651e-103	1.28937e-101	CDS				gdhA_1 CDS	NADP-specific glutamate dehydrogenase (EC 1.4.1.4)	bi	BB4535	gdhA	99.78	bi	BP0368	99.33
	CJ015_02285	CJ015_02285	xth_1	-0.0373426	681.499	0.226439	-0.164912	0.869013	0.92051	-0.438112	893.665	0.16421	-2.668	0.00763039	0.0268348	-0.0539939	790.522	0.191773	-0.281551	0.778288	0.874869	-0.875876	674.542	0.106215	-8.24624	1.6345e-16	2.80429e-15	-0.481119	624.434	0.175904	-2.73513	0.00623564	0.0177132	CDS				xth_1 CDS	Exodeoxyribonuclease III (EC 3.1.11.2)	bi	BB4534		100	bi	BP0369	99.62
	CJ015_02290	CJ015_02290	pyrE	0.194981	363.592	0.0997126	1.95543	0.0505327	0.114572	0.159929	587.63	0.117919	1.35625	0.175018	0.314307	0.00993721	471.055	0.189926	0.0523214	0.958273	0.980709	-0.398183	436.898	0.089108	-4.46854	7.8756e-06	4.11827e-05	-0.440708	370.469	0.13238	-3.32912	0.000871224	0.00308988	CDS				pyrE CDS	Orotate phosphoribosyltransferase (EC 2.4.2.10)	bi	BB4533	pyrE	100	bi	BP0370	98.21
	CJ015_02295	CJ015_02295	gatB	-0.356773	351.377	0.190134	-1.87643	0.0605963	0.132793	0.0746127	746.826	0.163275	0.456977	0.647688	0.772363	-0.277417	721.716	0.158393	-1.75145	0.0798678	0.19543	0.252203	409.026	0.150364	1.67729	0.0934866	0.177235	0.393804	362.486	0.135993	2.89577	0.00378225	0.0114567	CDS				gatB CDS	Aspartyl-tRNA(Asn) amidotransferase subunit B (EC 6.3.5.6) @ Glutamyl-tRNA(Gln) amidotransferase subunit B (EC 6.3.5.7)	bi	BB4532	gatB	100	bi	BP0371	99.59
	CJ015_02300	CJ015_02300	gatA	-0.193995	327.917	0.0897874	-2.16061	0.0307256	0.0767076	-0.155968	677.664	0.133487	-1.16842	0.242638	0.398215	-0.37484	659.401	0.136091	-2.75433	0.00588123	0.0259449	-0.0149514	380.876	0.0972282	-0.153776	0.877786	0.924803	0.209222	343.525	0.110533	1.89285	0.0583779	0.120396	CDS				gatA CDS	Aspartyl-tRNA(Asn) amidotransferase subunit A (EC 6.3.5.6) @ Glutamyl-tRNA(Gln) amidotransferase subunit A (EC 6.3.5.7)	bi	BB4531	gatA	99.8	bi	BP0372	99.41
	CJ015_02305	CJ015_02305	gatC	-0.354705	277.669	0.137041	-2.58832	0.00964444	0.0297841	-0.460624	573.21	0.186325	-2.47215	0.0134302	0.0427548	-0.370181	432.189	0.199049	-1.85974	0.0629217	0.163956	-0.0864711	294.493	0.129987	-0.665229	0.505904	0.633987	-0.0742458	251.186	0.160221	-0.463395	0.643081	0.756549	CDS				gatC CDS	Aspartyl-tRNA(Asn) amidotransferase subunit C (EC 6.3.5.6) @ Glutamyl-tRNA(Gln) amidotransferase subunit C (EC 6.3.5.7)	bi	BB4530	gatC	98.04	bi	BP0373	99.02
	CJ015_02310	CJ015_02310	mreB	-0.0140816	2495.07	0.113766	-0.123777	0.901492	0.942058	0.0877403	4953.71	0.118478	0.740564	0.458958	0.619765	0.292951	3147.18	0.168516	1.73842	0.0821367	0.19971	-0.0372133	3063.91	0.0689098	-0.540029	0.589177	0.701523	-0.218614	2481.99	0.126534	-1.72771	0.08404	0.163081	CDS				mreB CDS	Rod shape-determining protein MreB	bi	BB4529	mreB, envB, rodY	100	bi	BP0374	100
	CJ015_02315	CJ015_02315	mreC	-0.0987334	347.394	0.177956	-0.554818	0.579019	0.707338	0.601564	705.041	0.139556	4.31057	1.62837e-05	0.000116717	-0.0837729	605.188	0.167587	-0.499878	0.617161	0.770615	0.265738	450.25	0.0839945	3.16376	0.00155745	0.00515242	0.108163	363.781	0.128158	0.84398	0.39868	0.544481	CDS				mreC CDS	Rod shape-determining protein MreC	bi	BB4528	mreC	100	bi	BP0375	99.66
	CJ015_02320	CJ015_02320	mreD	0.126564	146.685	0.147232	0.859621	0.389998	0.539034	0.9825	328.212	0.151306	6.49346	8.38871e-11	1.27238e-09	0.369194	243.816	0.183352	2.01358	0.0440533	0.125239	0.447051	215.887	0.10572	4.22861	2.35138e-05	0.000113957	0.173227	167.381	0.145857	1.18765	0.234971	0.36868	CDS				mreD CDS	Rod shape-determining protein MreD	bi	BB4527	mreD	100	bi	BP0376	99.35
	CJ015_02325	CJ015_02325	mrdA	-0.0133526	359.148	0.265135	-0.0503613	0.959834	0.974906	0.970494	799.28	0.144203	6.73005	1.69605e-11	2.74049e-10	0.500339	605.23	0.189854	2.63539	0.00840406	0.0347157	0.511953	512.721	0.0853656	5.99718	2.00771e-09	1.72231e-08	0.299314	406.958	0.109206	2.74081	0.00612875	0.0174717	CDS				mrdA CDS	Penicillin-binding protein 2 (PBP-2)	bi	BB4526	mrdA, pbpA	100	bi	BP0377	100
	CJ015_02330	CJ015_02330	mrdB	0.308874	124.246	0.209359	1.47533	0.140124	0.252913	0.774744	343.192	0.190288	4.07142	4.67275e-05	0.000301389	0.407093	212.131	0.238934	1.70379	0.0884203	0.210873	0.588496	204.043	0.126382	4.65647	3.21675e-06	1.79595e-05	0.0988454	149.459	0.138425	0.714072	0.475183	0.615479	CDS				mrdB CDS	Rod shape-determining protein RodA	bi	BB4525	mrdB, rodA	100	bi	BP0378	100
	CJ015_02335	CJ015_02335	ldh	0.928174	1629.17	0.320305	2.89778	0.00375816	0.0136769	0.809421	2614.35	0.165606	4.88764	1.02052e-06	9.3356e-06	0.500609	2880.16	0.222617	2.24875	0.0245287	0.0809429	-0.434727	2386.46	0.0833056	-5.21846	1.80418e-07	1.23098e-06	-0.0423946	2240.38	0.11011	-0.38502	0.700223	0.801176	CDS				ldh CDS	Hypothetical oxidoreductase, YbiC homolog	bi	BB4524	ldh	100	bi	BP0379	99.43
	CJ015_02340	CJ015_02340		1.09405	1721.59	0.322091	3.3967	0.000682037	0.00325477	0.418567	4409.69	0.125544	3.33403	0.000855962	0.00411106	0.521239	2920.68	0.152375	3.42076	0.00062446	0.0039707	0.0214218	2962.91	0.103241	0.207493	0.835625	0.895231	-0.15577	2400.78	0.0875061	-1.78011	0.075058	0.149007	CDS				hypothetical protein CDS	membrane protein, putative	bi	BB4523		99.8	bi	BP0380	99.4
	CJ015_02345	CJ015_02345	slmA	0.280066	321.299	0.227978	1.22848	0.219267	0.354682	0.0801012	451.5	0.172251	0.465027	0.641912	0.768203	0.27057	416.853	0.180625	1.49797	0.134141	0.286493	-0.655523	370.097	0.125215	-5.23516	1.6484e-07	1.13457e-06	-0.345219	339.378	0.154471	-2.23484	0.0254277	0.0601212	CDS				slmA CDS	Transcriptional regulator SlmA, TetR family	bi	BB4522		100	bi	BP0381	100
	CJ015_02350	CJ015_02350		0.0812107	98.6463	0.192365	0.422169	0.672901	0.779403	0.131986	171.924	0.187966	0.702177	0.482569	0.641333	-0.312868	172.109	0.179441	-1.74357	0.0812349	0.19783	-0.225317	116.978	0.138838	-1.62288	0.104616	0.193905	-0.057228	102.699	0.136984	-0.417771	0.676114	0.78556	CDS				pyrimidine 5'-nucleotidase CDS	Pyridoxal-5'-phosphate phosphatase (EC 3.1.3.74), Alphaproteobacterial type	bi	BB4521		100	bi	BP0382	99.6
	CJ015_02355	CJ015_02355	argB	0.28483	582.264	0.158885	1.79268	0.0730238	0.154395	-0.378276	1304.21	0.161286	-2.34537	0.0190083	0.0568976	0.177835	965.803	0.140938	1.2618	0.207021	0.386383	-0.260968	748.837	0.0970625	-2.68866	0.007174	0.0201223	-0.0357561	675.75	0.0918376	-0.389341	0.697024	0.79942	CDS				argB CDS	Acetylglutamate kinase (EC 2.7.2.8)	bi	BB4520	argB	100	bi	BP0383	99.67
	CJ015_02360	CJ015_02360		0.0604587	1376.67	0.125117	0.483219	0.62894	0.745793	0.0636235	2051.83	0.19786	0.321558	0.747788	0.844607	0.137835	1867.77	0.191784	0.7187	0.472326	0.660826	-0.500109	1548.99	0.0853196	-5.8616	4.58439e-09	3.80092e-08	-0.231147	1407.01	0.149785	-1.54318	0.122786	0.222931	CDS				lipoprotein, YaeC family CDS	Methionine ABC transporter substrate-binding protein	bi	BB4519		100	bi	BP0385	99.62
	CJ015_02365	CJ015_02365		0.581467	1261.28	0.306516	1.89702	0.057825	0.127952	0.362612	2417.85	0.169507	2.13921	0.0324187	0.0870545	0.346272	1961.93	0.212709	1.62792	0.103543	0.237263	-0.222337	1774.94	0.126588	-1.75638	0.0790244	0.155828	-0.158492	1537.49	0.201041	-0.788358	0.430487	0.574507	CDS				TlpA family protein disulfide reductase CDS	Cytochrome c-type biogenesis protein ResA	bi	BB4518		100	bi	BP0386	100
	CJ015_02370	CJ015_02370		0.380846	272.455	0.222661	1.71043	0.0871864	0.17591	-0.00340425	600.662	0.137888	-0.0246885	0.980303	0.989113	0.0056016	471.199	0.138204	0.0405314	0.967669	0.986068	-0.12306	373.375	0.0854903	-1.43946	0.150019	0.258708	-0.109861	319.368	0.0967535	-1.13548	0.256176	0.393076	CDS				phospholipid-binding protein CDS	21 kDa hemolysin precursor	bi	BB4517		100	bi	BP0387	100
	CJ015_02375	CJ015_02375		0.0416084	441.445	0.142933	0.291104	0.770972	0.855602	-0.252872	765.24	0.132433	-1.90944	0.0562057	0.134152	-0.129585	489.053	0.15972	-0.811324	0.41718	0.611704	-0.437305	500.153	0.0957202	-4.56858	4.9105e-06	2.66562e-05	-0.657179	406.36	0.128671	-5.10746	3.26521e-07	2.01762e-06	CDS				phosphoheptose isomerase CDS	Phosphoheptose isomerase (EC 5.3.1.-)	bi	BB4516		100	bi	BP0388	100
	CJ015_02380	CJ015_02380		-0.923413	0.9036	0.791856	-1.16614	0.243559	0.382429	1.53087	1.17323	0.851046	1.79881	0.0720486	NA	-0.228323	0.828022	0.608967	-0.374935	0.707709	NA	0.542683	0.742859	0.525017	1.03365	0.301301	NA	0.208927	0.349375	0.802686	0.260285	0.794644	0.867822	CDS				YraN family protein CDS	Predicted endonuclease distantly related to archaeal Holliday junction resolvase	bi	BB4515		100	-
	CJ015_02385	CJ015_02385	rsmI	-0.229714	213.158	0.216147	-1.06277	0.287887	0.432706	0.255866	409.303	0.220819	1.15871	0.246573	0.402007	-0.0326303	364.115	0.362269	-0.090072	0.92823	0.966819	0.126969	249.958	0.156051	0.813637	0.415853	0.551927	0.180016	218.402	0.278492	0.646393	0.518025	0.65315	CDS				rsmI CDS	rRNA small subunit methyltransferase I	bi	BB4514		100	bi	BP0390	99.36
	CJ015_02390	CJ015_02390	ogt_2	0.194688	121.416	0.177141	1.09906	0.271743	0.415363	0.366732	250.486	0.18404	1.99268	0.0462962	0.115177	0.299789	243.18	0.227234	1.31929	0.187071	0.360368	0.0363706	163.721	0.166642	0.218256	0.82723	0.890348	0.340793	151.864	0.180287	1.89028	0.0587207	0.120999	CDS				ogt_2 CDS	Methylated-DNA--protein-cysteine methyltransferase (EC 2.1.1.63)	bi	BB4513	ogt	100	bi	BP0391	97.89
	CJ015_02395	CJ015_02395	rlpA	0.469559	416.443	0.133082	3.52835	0.000418158	0.00217235	0.094206	776.407	0.110383	0.853445	0.393412	0.558017	0.0888648	594.961	0.188331	0.471853	0.637031	0.78252	-0.360125	554.128	0.074762	-4.81695	1.45768e-06	8.61956e-06	-0.378713	468.229	0.11849	-3.19617	0.00139265	0.00469272	CDS				rlpA CDS	Rare lipoprotein A precursor	bi	BB4512		100	bi	BP0689	99.37
	CJ015_02400	CJ015_02400	rapZ	0.151384	1126.98	0.115974	1.30533	0.191781	0.321624	0.166605	2152.37	0.16217	1.02735	0.304256	0.468746	0.267073	1800.46	0.209322	1.2759	0.201992	0.379611	-0.135012	1424.48	0.107259	-1.25874	0.208124	0.334036	0.0278543	1263.31	0.148051	0.18814	0.850767	0.90499	CDS				rapZ CDS	FIG000506: Predicted P-loop-containing kinase	bi	BB4511		100	bi	BP0690	100
	CJ015_02405	CJ015_02405		-0.115556	121.652	0.167513	-0.689836	0.490298	0.633605	0.245514	256.58	0.194535	1.26206	0.206929	0.358489	0.109125	185.878	0.186148	0.586229	0.557722	0.729803	0.164182	153.879	0.123536	1.32902	0.183841	0.303347	0.0564371	124.611	0.153025	0.368811	0.712269	0.809895	CDS				cytochrome c CDS	Probable cytochrome c2	bi	BB4510		100	uni	BP2490	35.9
	CJ015_02410	CJ015_02410		-0.0639492	176.718	0.155642	-0.410875	0.681164	0.784914	0.555004	360.018	0.162262	3.42042	0.000625255	0.00310732	0.0657728	306.583	0.173538	0.37901	0.70468	0.828933	0.252231	228.437	0.101862	2.47621	0.0132784	0.0346581	0.200514	189.326	0.125504	1.59767	0.110117	0.205292	CDS				cytochrome c CDS	Putative diheme cytochrome c-553	bi	BB4509		100	bi	BP0692	99.53
	CJ015_02415	CJ015_02415		0.0542647	538.796	0.268136	0.202377	0.839622	0.902329	-0.147299	730.062	0.142481	-1.03381	0.301223	0.465445	-0.246592	680.781	0.168365	-1.46463	0.143023	0.298882	-0.696383	563.868	0.114434	-6.08544	1.16175e-09	1.03631e-08	-0.4893	500.342	0.113546	-4.30925	1.63808e-05	7.93392e-05	CDS				HPr kinase/phosphorylase CDS	HPr kinase/phosphorylase (EC 2.7.1.-) (EC 2.7.4.-)	bi	BB4508		100	bi	BP0693	99.68
	CJ015_02420	CJ015_02420		-0.258534	1283.6	0.220876	-1.1705	0.241801	0.380251	-0.00876239	1751.39	0.169256	-0.05177	0.958712	0.974884	-0.141129	1463.69	0.135665	-1.04027	0.298213	0.493099	-0.473495	1273.52	0.10656	-4.44344	8.85328e-06	4.6039e-05	-0.425316	1091.61	0.0958077	-4.43927	9.02637e-06	4.53684e-05	CDS				PTS sugar transporter subunit IIA CDS	PTS system nitrogen-specific IIA component, PtsN	bi	BB4507	rpoP, ptsN	100	bi	BP0694	100
	CJ015_02425	CJ015_02425	raiA	0.545592	17096.4	0.324142	1.68319	0.0923384	0.18362	-0.0149248	37121.3	0.224807	-0.0663891	0.947068	0.967914	0.598084	20473.9	0.283589	2.10898	0.0349462	0.105288	-0.22199	24004.6	0.138392	-1.60406	0.1087	0.200313	-0.416333	19492.8	0.243416	-1.71038	0.0871961	0.168184	CDS				raiA CDS	Ribosome hibernation protein YhbH	bi	BB4506	rpoN	100	-
	CJ015_02430	CJ015_02430	lptB	-0.0836272	219.567	0.264285	-0.316429	0.751677	0.839352	0.0744478	361.012	0.175294	0.424703	0.671053	0.7908	-0.210726	342.567	0.19154	-1.10017	0.271259	0.463493	-0.227016	240.237	0.10893	-2.08406	0.0371547	0.0836114	-0.0743044	211.922	0.131211	-0.566295	0.571193	0.69887	CDS				lptB CDS	Lipopolysaccharide ABC transporter, ATP-binding protein LptB	bi	BB4505		100	bi	BP0697	100
	CJ015_02435	CJ015_02435	lptA	-0.0434325	247.777	0.298391	-0.145556	0.884272	0.931592	0.262887	404.115	0.179882	1.46144	0.143896	0.272382	-0.166305	414.588	0.190377	-0.873557	0.382359	0.578116	-0.165757	279.561	0.109612	-1.51222	0.130477	0.2312	0.0151888	251.004	0.156926	0.0967893	0.922894	0.952492	CDS				lptA CDS	LptA, protein essential for LPS transport across the periplasm	bi	BB4504		100	bi	BP0698	99.51
	CJ015_02440	CJ015_02440	lptC	0.145947	781.296	0.243793	0.598652	0.549405	0.681995	0.584948	1518.59	0.201585	2.90174	0.00371102	0.0146263	0.418893	1526.29	0.228053	1.83682	0.0662361	0.16945	0.0927402	1038.55	0.152095	0.60975	0.542028	0.665467	0.405125	972.13	0.19515	2.07596	0.0378975	0.0837798	CDS				lptC CDS	Probable transmembrane protein	bi	BB4503		100	bi	BP0699	98.09
	CJ015_02445	CJ015_02445		0.0816184	253.222	0.12048	0.677441	0.498126	0.641073	-0.161319	593.326	0.175042	-0.921606	0.356734	0.5233	-0.120993	423.522	0.171074	-0.707255	0.479408	0.66728	0.018395	328.337	0.123799	0.148588	0.881879	0.927453	-0.0722917	271.359	0.109859	-0.658044	0.51051	0.646224	CDS				hydrolase CDS	3-deoxy-D-manno-octulosonate 8-phosphate phosphatase (EC 3.1.3.45)	bi	BB4502		100	bi	BP0700	100
	CJ015_02450	CJ015_02450		0.0798704	246.794	0.107816	0.740804	0.458812	0.605085	-0.222419	429.825	0.157996	-1.40775	0.159206	0.292875	-0.544067	347.315	0.150072	-3.62538	0.000288534	0.00202149	-0.440681	284.677	0.0925223	-4.76297	1.90761e-06	1.10712e-05	-0.521302	235.194	0.109819	-4.74691	2.06552e-06	1.15299e-05	CDS				KpsF/GutQ family sugar-phosphate isomerase CDS	Arabinose 5-phosphate isomerase (EC 5.3.1.13)	bi	BB4501		100	bi	BP0701	100
	CJ015_02455	CJ015_02455	purT	0.513589	491.789	0.163378	3.14356	0.00166908	0.00695424	0.601996	1003.99	0.133808	4.49896	6.82881e-06	5.2811e-05	0.513624	741.724	0.194843	2.63609	0.00838687	0.0346758	-0.0161815	721.049	0.091058	-0.177706	0.858954	0.911088	-0.100194	597.227	0.148723	-0.673697	0.500504	0.636875	CDS				purT CDS	Phosphoribosylglycinamide formyltransferase 2 (EC 2.1.2.-)	bi	BB4500	purT	100	bi	BP0702	99.01
	CJ015_02460	CJ015_02460		-0.535446	972.497	0.289234	-1.85126	0.0641326	0.139282	-0.725638	3744.5	0.339509	-2.13732	0.0325723	0.0872679	0.230163	6741.15	0.139375	1.6514	0.0986576	0.228236	0.701556	1229.88	0.128296	5.46826	4.54471e-08	3.3487e-07	2.48922	2396.01	0.150978	16.4873	4.52587e-61	1.90364e-59	CDS				GbsR/MarR family transcriptional regulator CDS	FIG00432938: hypothetical protein	bi	BB4499		100	bi	BP0258	99.45
	CJ015_02465	CJ015_02465	cydA	0.0892901	1805.67	0.174308	0.512256	0.608472	0.731883	-0.559616	4993.5	0.393018	-1.42389	0.154477	0.286416	0.170579	9731.35	0.147271	1.15827	0.246756	0.435674	-0.0213628	2292.9	0.0693163	-0.308192	0.757936	0.84233	1.77036	3857.06	0.0795963	22.2417	1.35663e-109	1.22737e-107	CDS				cydA CDS	Cytochrome d ubiquinol oxidase subunit I (EC 1.10.3.-)	bi	BB4498	cydA, cyd-1	100	bi	BP0259	99.81
	CJ015_02470	CJ015_02470	cydB_1	0.318889	493.361	0.0968706	3.29191	0.000995107	0.00448851	-0.658105	1554.53	0.402742	-1.63406	0.102246	0.211138	0.0611763	3093.63	0.189236	0.323281	0.746482	0.855156	-0.0194533	683.887	0.0888181	-0.219024	0.826632	0.890213	1.80117	1165.8	0.0845877	21.2936	1.3026e-100	9.91425e-99	CDS				cydB_1 CDS	Cytochrome d ubiquinol oxidase subunit II (EC 1.10.3.-)	bi	BB4497	cydB, cyd-2	100	bi	BP0260	99.74
	CJ015_02475	CJ015_02475	cydX	0.310154	68.3551	0.270167	1.14801	0.250965	0.391355	-0.399651	103.936	0.254797	-1.56851	0.116763	0.233087	0.364761	175.499	0.279451	1.30528	0.191798	0.366124	-0.790516	78.4115	0.226595	-3.48867	0.000485433	0.00183001	0.707313	100.432	0.190528	3.71239	0.000205309	0.000821751	CDS				cydX CDS	Cyd operon protein YbgT	bi	BB4496		97.56	bi	BP0261	100
	CJ015_02480	CJ015_02480	cydD	-0.216011	237.42	0.296352	-0.728898	0.466064	0.611873	0.469247	533.396	0.224626	2.08901	0.0367068	0.0958864	0.0773141	1603.45	0.297721	0.259686	0.795106	0.883451	0.43377	309.211	0.12125	3.57748	0.000346917	0.00136131	2.02692	541.252	0.280562	7.22452	5.02887e-13	5.29965e-12	CDS				cydD CDS	Transport ATP-binding protein CydD	bi	BB4495		99.49	bi	BP0262	98.8
	CJ015_02485	CJ015_02485	cydC	-0.198504	130.976	0.357475	-0.555294	0.578693	0.707125	0.933414	279.934	0.239618	3.89543	9.80234e-05	0.000595486	0.170053	916.783	0.322098	0.527955	0.59753	0.756554	0.527801	177.585	0.158056	3.33932	0.000839842	0.00298646	2.09038	310.953	0.285855	7.31273	2.61768e-13	2.80174e-12	CDS				cydC CDS	Transport ATP-binding protein CydC	bi	BB4494		98.59	bi	BP0263	99.64
	CJ015_02490	CJ015_02490	apt	0.0853408	633.179	0.129418	0.659421	0.509625	0.650872	0.211646	1365.29	0.185521	1.14082	0.253944	0.410607	0.671491	940.184	0.202201	3.3209	0.000897267	0.00543548	0.088798	835.715	0.113623	0.781517	0.434499	0.56891	0.120016	715.112	0.109091	1.10015	0.271269	0.410975	CDS				apt CDS	Adenine phosphoribosyltransferase (EC 2.4.2.7)	bi	BB4493	apt	100	bi	BP0264	98.9
	CJ015_02495	CJ015_02495		0.763997	44.4084	0.205102	3.72497	0.000195342	0.00114072	0.201145	90.4435	0.210062	0.95755	0.33829	0.503452	0.492246	71.3778	0.205472	2.39568	0.0165895	0.0597993	-0.252081	63.656	0.158148	-1.59395	0.110947	0.203734	-0.0930284	56.3178	0.175601	-0.52977	0.596271	0.718733	CDS				LysR family transcriptional regulator CDS	probable LysR-family transcriptional regulator	bi	BB4492		99.32	uni	BP3239	48.83
	CJ015_02500	CJ015_02500		-0.00546171	40.6437	0.231896	-0.0235524	0.98121	0.985411	-0.0329565	116.147	0.237487	-0.138772	0.889631	0.933715	0.363387	102.64	0.207243	1.75343	0.0795276	0.194973	0.39554	58.1365	0.21817	1.81299	0.0698341	0.140776	0.801053	56.4437	0.190929	4.19554	2.72219e-05	0.000127594	CDS				DUF4148 domain-containing protein CDS	putative exported protein	bi	BB4491		100	bi	BP0266	70.87
	CJ015_02505	CJ015_02505		-0.0329246	32.2501	0.195653	-0.16828	0.866363	0.919068	-0.113737	58.0008	0.256007	-0.444273	0.656845	0.780315	0.219588	70.0277	0.216238	1.01549	0.309871	0.506024	-0.231868	36.692	0.193251	-1.19983	0.230207	0.360613	0.505616	39.8583	0.201792	2.50563	0.0122235	0.0317677	CDS				porin CDS	outer membrane porin	bi	BB4490		99.73	uni	BP2851	63.17
	CJ015_02510	CJ015_02510	ilvA_1	-0.765401	454.133	0.315621	-2.42506	0.0153058	0.0442933	0.218176	633.14	0.229938	0.948847	0.342698	0.507997	0.120683	511.9	0.293186	0.411626	0.680614	0.81393	0.000399334	403.706	0.148343	0.00269196	0.997852	0.998277	-0.0347875	340.697	0.191668	-0.181499	0.855976	0.908039	CDS				ilvA_1 CDS	Threonine dehydratase biosynthetic (EC 4.3.1.19)	bi	BB4489	ilvA	100	bi	BP0139	100
	CJ015_02515	CJ015_02515		-0.230961	168.311	0.191202	-1.20794	0.227069	0.36342	0.368577	410.936	0.215776	1.70815	0.0876092	0.188108	0.35318	227.24	0.195921	1.80267	0.0714403	0.179379	0.504723	224.553	0.124379	4.05795	4.95055e-05	0.000226705	0.059323	163.756	0.162018	0.366151	0.714253	0.810997	CDS				DedA family protein CDS	probable membrane protein YPO3302	bi	BB4488		100	-
	CJ015_02520	CJ015_02520		0.0901891	2490.53	0.102141	0.882985	0.377245	0.525887	-0.0840206	5698.27	0.0940535	-0.893328	0.371681	0.536911	-0.00627494	4678.2	0.106018	-0.0591873	0.952803	0.97805	0.0327715	3224.3	0.0628435	0.521478	0.602034	0.712887	0.163381	2841.57	0.0686375	2.38035	0.0172964	0.0431734	CDS				FAD-linked oxidase CDS	FAD/FMN-containing dehydrogenases	bi	BB4487		100	bi	BP0141	99.69
	CJ015_02525	CJ015_02525		-0.769107	698.168	0.168077	-4.57591	4.74158e-06	4.26924e-05	-1.03175	1555.62	0.271794	-3.79607	0.000147007	0.000849171	-0.379014	3086.85	0.176571	-2.14653	0.0318309	0.0979574	-0.127113	615.726	0.155727	-0.816254	0.414355	0.550716	1.66467	1023.19	0.17815	9.34416	9.26242e-21	1.44669e-19	CDS				GntR family transcriptional regulator CDS	Transcriptional regulator, GntR family	bi	BB4486		100	bi	BP0142	99.23
	CJ015_02530	CJ015_02530		-0.366193	4.42781	0.430729	-0.850171	0.39523	0.543548	-0.24424	13.3927	0.380629	-0.641675	0.521084	0.672745	0.309772	11.3651	0.38654	0.801397	0.422902	0.617736	0.395192	6.05839	0.392816	1.00605	0.314393	0.450323	0.761961	6.17046	0.431408	1.76622	0.077359	0.152398	CDS				CoA transferase CDS	L-carnitine dehydratase/bile acid-inducible protein F	bi	BB4485		99.24	bi	BP0143	99.26
	CJ015_02535	CJ015_02535		-0.218756	1.08026	0.719672	-0.303966	0.761153	0.847254	-0.395234	1.52084	0.793656	-0.497991	0.61849	NA	0.10132	1.0238	0.608302	0.166563	0.867714	NA	-0.434001	1.12569	0.531617	-0.816378	0.414284	NA	-0.274248	0.932983	0.780019	-0.351592	0.725145	0.81929	CDS				lipase CDS	6-hexanolactone hydrolase	bi	BB4484		99.04	bi	BP0144	97.43
	CJ015_02540	CJ015_02540		-0.169263	0.825562	0.782755	-0.21624	0.828801	0.894451	-0.871501	3.08005	0.73574	-1.18452	0.236206	NA	0.408331	2.28968	0.570807	0.715358	0.474388	NA	0.306665	0.821528	0.525046	0.584073	0.559171	NA	1.2046	1.02598	0.75291	1.59993	0.109615	0.204595	CDS				enoyl-CoA hydratase CDS	putative enoyl-CoA hydratase/isomerase	bi	BB4483		100	bi	BP0145	98.89
	CJ015_02545	CJ015_02545		-0.191271	3.52543	0.457913	-0.417702	0.676165	0.781676	-0.860867	9.82939	0.462908	-1.85969	0.0629291	0.145899	-0.636391	7.93067	0.430275	-1.47903	0.139131	0.29328	-0.1178	4.10423	0.443788	-0.265442	0.790669	0.864137	0.0286116	3.62325	0.519636	0.0550609	0.95609	0.9719	CDS				hydroxylase CDS	Salicylate hydroxylase (EC 1.14.13.1)	bi	BB4482		99.75	uni	BP1954	31.71
	CJ015_02550	CJ015_02550		-0.438761	18.6218	0.31207	-1.40597	0.159733	0.28022	-0.345652	30.292	0.304341	-1.13574	0.256066	0.412336	0.178024	27.2897	0.300572	0.592285	0.55366	0.727346	-0.293305	17.6633	0.294176	-0.997039	0.318746	0.454205	0.162805	17.1595	0.32989	0.493513	0.62165	0.739839	CDS				hypothetical protein CDS	Tricarboxylate transport protein TctC	bi	BB4481		100	bi	BP0148	99.67
	CJ015_02555	CJ015_02555		0.198921	234.872	0.190738	1.04291	0.296992	0.443268	-0.241657	586.576	0.113593	-2.1274	0.0333866	0.0891447	-0.0242413	472.908	0.152619	-0.158836	0.873798	0.933537	0.00221626	316.796	0.0913751	0.0242545	0.98065	0.987104	0.180784	283.224	0.114303	1.58162	0.113736	0.210321	CDS				IclR family transcriptional regulator CDS	Transcriptional regulator, IclR family	bi	BB4480		100	bi	BP0149	100
	CJ015_02560	CJ015_02560		0.602708	71.5473	0.167589	3.59636	0.000322707	0.00176025	1.06282	177.548	0.165908	6.40609	1.493e-10	2.18015e-09	0.565069	130.196	0.212727	2.65631	0.00790006	0.0329288	0.371355	122.362	0.13362	2.77919	0.0054495	0.0156974	0.180896	95.8761	0.159915	1.1312	0.257971	0.395199	CDS				lactam utilization protein LamB CDS	Lactam utilization protein LamB	bi	BB4479		100	-
	CJ015_02565	CJ015_02565		0.308512	156.154	0.153413	2.01099	0.0443266	0.103143	0.389164	330.097	0.203951	1.90812	0.0563758	0.134229	0.520561	237.17	0.209304	2.48711	0.0128786	0.049229	0.0351364	218.251	0.116226	0.30231	0.762416	0.84531	0.0289329	182.681	0.178403	0.162177	0.871167	0.915661	CDS				carboxylase CDS	Allophanate hydrolase 2 subunit 2 (EC 3.5.1.54)	bi	BB4478		100	bi	BP0151	95.25
	CJ015_02570	CJ015_02570		0.453431	73.5718	0.213943	2.1194	0.0340565	0.0836872	0.262495	127.744	0.207324	1.26611	0.205475	0.356641	0.54624	90.5571	0.202326	2.6998	0.00693807	0.029506	-0.344498	96.785	0.14627	-2.35522	0.0185119	0.0465124	-0.249427	82.0348	0.178047	-1.40091	0.161242	0.275634	CDS				allophanate hydrolase subunit 1 CDS	Allophanate hydrolase 2 subunit 1 (EC 3.5.1.54)	bi	BB4477		100	bi	BP0152	98.25
	CJ015_02575	CJ015_02575		1.0459	19.1977	0.314319	3.32753	0.000876209	0.0040297	0.633893	25.7875	0.315448	2.0095	0.0444844	0.111759	-0.351274	24.6213	0.304798	-1.15248	0.249123	0.438664	-0.771124	27.3508	0.238929	-3.22742	0.00124914	0.00425636	-0.973975	22.8377	0.26957	-3.61307	0.00030259	0.00118346	CDS				glyoxalase CDS	probable dioxygenase	bi	BB4476		100	bi	BP0153	100
	CJ015_02580	CJ015_02580		0.715864	29.1367	0.202447	3.53606	0.000406138	0.00212159	0.753186	52.9341	0.286116	2.63245	0.00847714	0.0291245	0.150979	36.3121	0.322034	0.468829	0.639192	0.783741	-0.249628	44.0815	0.183949	-1.35705	0.174767	0.291443	-0.685473	33.9803	0.26588	-2.57813	0.00993378	0.0264772	CDS				LysR family transcriptional regulator CDS	LysR family transcriptional regulator	bi	BB4475	brg1	100	bi	BP0154	98.63
	CJ015_02585	CJ015_02585	serA	0.0125763	305.749	0.107676	0.116798	0.90702	0.944238	-0.185122	685.516	0.151485	-1.22205	0.221688	0.373884	-0.0458952	541.564	0.146214	-0.313891	0.753604	0.858654	-0.0342067	384.555	0.0814679	-0.41988	0.674573	0.775347	0.0835692	335.497	0.096997	0.861564	0.388927	0.535001	CDS				serA CDS	D-3-phosphoglycerate dehydrogenase (EC 1.1.1.95)	bi	BB4474	serA	100	bi	BP0155	99.75
	CJ015_02590	CJ015_02590		-0.221826	274.145	0.13546	-1.63758	0.101509	0.197258	-0.289493	450.121	0.163864	-1.76667	0.0772838	0.170765	-0.654904	386.704	0.169022	-3.87467	0.000106769	0.000851568	-0.406071	285.987	0.114142	-3.5576	0.000374264	0.00144689	-0.455068	238.22	0.118056	-3.85466	0.000115891	0.000486598	CDS				metal-binding protein CDS	CopG protein	bi	BB4473		100	bi	BP0156	99.35
	CJ015_02595	CJ015_02595		0.0380795	74.3002	0.159692	0.238455	0.811528	0.882038	0.298426	156.433	0.162211	1.83974	0.0658068	0.150791	-0.0644964	126.46	0.203003	-0.317711	0.750704	0.856285	0.138462	96.5068	0.13369	1.0357	0.300344	0.43645	0.050483	79.2954	0.158984	0.317534	0.750838	0.838442	CDS				two-component sensor histidine kinase CDS	two-component sensor kinase	bi	BB4472		100	bi	BP0157	98.71
	CJ015_02600	CJ015_02600		-0.362867	125.848	0.116532	-3.11387	0.00184649	0.00759815	-0.231434	229.547	0.175343	-1.31989	0.186871	0.330202	-0.111544	171.106	0.212621	-0.524614	0.599852	0.758452	-0.123387	132.003	0.128609	-0.959398	0.337358	0.472986	-0.0663332	112.247	0.173221	-0.382941	0.701764	0.802518	CDS				DNA-binding response regulator CDS	DNA-binding heavy metal response regulator	bi	BB4471		100	bi	BP0158	99.56
	CJ015_02605	CJ015_02605	phoR	0.0126383	201.32	0.15841	0.0797822	0.936411	0.959508	0.261569	399.581	0.165245	1.58292	0.113441	0.227851	0.0107296	364.638	0.149589	0.0717273	0.942819	0.973893	0.0390074	252.532	0.0921419	0.423341	0.672046	0.773388	0.198705	221.53	0.122334	1.62428	0.104316	0.196155	CDS				phoR CDS	Phosphate regulon sensor protein PhoR (SphS) (EC 2.7.13.3)	bi	BB4470	phoR, nmpB	100	bi	BP0159	99.08
	CJ015_02610	CJ015_02610	phoB	-0.415492	328.543	0.267501	-1.55324	0.120366	0.224063	-0.29787	522.816	0.189768	-1.56965	0.116496	0.232696	-0.570353	578.445	0.227958	-2.50201	0.0123489	0.0476389	-0.296963	316.049	0.148227	-2.00344	0.0451301	0.098403	0.0338637	294.203	0.18799	0.180136	0.857046	0.908039	CDS				phoB CDS	Phosphate regulon transcriptional regulatory protein PhoB (SphR)	bi	BB4469	phoB	100	bi	BP0160	100
	CJ015_02615	CJ015_02615	ubiE	-0.0410289	556.316	0.142775	-0.287368	0.77383	0.857557	-0.232234	1530.26	0.148838	-1.56031	0.118687	0.235868	-0.0434858	949.262	0.200717	-0.216652	0.82848	0.904695	0.271442	744.691	0.0958098	2.83314	0.00460938	0.0135684	0.0653685	591.054	0.111734	0.585039	0.558521	0.688106	CDS				ubiE CDS	Ubiquinone/menaquinone biosynthesis methyltransferase UbiE (EC 2.1.1.-)	bi	BB4468	ubiE	100	bi	BP0161	100
	CJ015_02620	CJ015_02620		0.344326	4291.67	0.458547	0.750907	0.452709	0.599734	-0.212645	7233.56	0.245082	-0.86765	0.385586	0.550904	-0.373184	5409.15	0.239668	-1.55709	0.11945	0.263982	-0.615929	5189.53	0.0893873	-6.89056	5.55721e-12	6.71579e-11	-0.79301	4251.08	0.0922698	-8.59447	8.36517e-18	1.14603e-16	CDS				Tim44 domain-containing protein CDS	putative membrane protein	bi	BB4467		99.71	bi	BP0162	99.71
	CJ015_02625	CJ015_02625		-0.399098	219.62	0.189316	-2.10811	0.0350214	0.0855854	0.261263	432.833	0.162677	1.60602	0.108269	0.218993	-0.0890998	390.058	0.278388	-0.320056	0.748926	0.855862	0.236798	253.187	0.117273	2.01919	0.043467	0.0952183	0.30062	219.534	0.25976	1.1573	0.24715	0.383151	CDS				hypothetical protein CDS	Protein YigP (COG3165) clustered with ubiquinone biosynthetic genes	bi	BB4466		100	bi	BP0163	98.58
	CJ015_02630	CJ015_02630		-0.301216	563.531	0.136322	-2.20959	0.0271335	0.0694398	0.044278	1160.45	0.133135	0.332581	0.739451	0.839628	-0.20992	939.741	0.158989	-1.32034	0.186721	0.35986	0.153183	653.809	0.0775458	1.97539	0.0482242	0.104135	0.0856595	543.597	0.0845258	1.01341	0.310863	0.453894	CDS				ubiquinone biosynthesis regulatory protein kinase UbiB CDS	Ubiquinone biosynthesis monooxygenase UbiB	bi	BB4465	ubiB, aarF	100	bi	BP0164	99.23
	CJ015_02635	CJ015_02635		-0.688955	311.916	0.341092	-2.01985	0.043399	0.101589	0.22898	505.085	0.190422	1.20248	0.229176	0.38253	-0.185579	592.501	0.205016	-0.905192	0.365364	0.560694	0.191785	296.644	0.139239	1.37738	0.168394	0.282621	0.564919	284.77	0.118986	4.74778	2.0566e-06	1.14935e-05	CDS				ferritin CDS	FIG00433176: hypothetical protein	bi	BB4464		100	-
	CJ015_02640	CJ015_02640	rfaE2	0.65643	820.802	0.177386	3.70057	0.000215114	0.00123816	0.547923	2464.62	0.137955	3.97176	7.13429e-05	0.00044787	0.757649	1372.31	0.142689	5.30978	1.09758e-07	1.62696e-06	0.457736	1448.82	0.0894854	5.1152	3.13408e-07	2.05485e-06	0.0587755	1093.6	0.0916846	0.641062	0.521483	0.655441	CDS				rfaE2 CDS	ADP-heptose synthase (EC 2.7.-.-) / D-glycero-beta-D-manno-heptose 7-phosphate kinase	bi	BB4463		100	bi	BP3602	100
	CJ015_02645	CJ015_02645		-0.237801	493.405	0.116854	-2.03502	0.0418489	0.0986499	-0.0749487	1217.89	0.138923	-0.539499	0.589543	0.726362	-0.150665	1117.41	0.128611	-1.17148	0.241406	0.429851	0.313402	616.149	0.0697116	4.49569	6.93447e-06	3.66692e-05	0.534414	561.058	0.0816141	6.54806	5.82877e-11	5.25356e-10	CDS				outer membrane protein CDS	Type I secretion outer membrane protein, TolC precursor	bi	BB4462		100	-
	CJ015_02650	CJ015_02650	pcm_1	-0.469284	1866.92	0.0678879	-6.91264	4.75731e-12	9.91465e-11	-0.224062	4706.88	0.138243	-1.62079	0.105063	0.21432	-0.188077	3568.61	0.142422	-1.32056	0.186648	0.35986	0.388484	2196.99	0.0949772	4.09029	4.30833e-05	0.000199345	0.383788	1862.09	0.0937694	4.09289	4.2603e-05	0.000192537	CDS				pcm_1 CDS	Protein-L-isoaspartate O-methyltransferase (EC 2.1.1.77)	bi	BB4461		100	bi	BP3599	99.56
	CJ015_02655	CJ015_02655	thiD	-0.490189	107.129	0.157866	-3.10511	0.0019021	0.0077866	-0.30869	239.367	0.13828	-2.23235	0.0255917	0.0717469	-0.896204	180.538	0.212993	-4.20767	2.58014e-05	0.00024225	0.174477	117.028	0.125365	1.39175	0.163998	0.276281	-0.173996	88.2602	0.19311	-0.901023	0.367576	0.513108	CDS				thiD CDS	Phosphomethylpyrimidine kinase (EC 2.7.4.7)	bi	BB4460	thiD	100	bi	BP3598	98.59
	CJ015_02660	CJ015_02660	thiG	-0.522409	691.187	0.152347	-3.42908	0.000605642	0.00293499	-0.586077	1091.53	0.146051	-4.01282	5.99972e-05	0.000382258	-0.797136	892.099	0.219031	-3.63937	0.000273305	0.00193241	-0.443643	627.86	0.123082	-3.60444	0.000312826	0.00123996	-0.513899	527.686	0.181925	-2.82478	0.00473138	0.0139612	CDS				thiG CDS	Thiazole biosynthesis protein ThiG	bi	BB4459	thiG	100	bi	BP3597	99.25
	CJ015_02665	CJ015_02665		-0.477267	18.1606	0.310045	-1.53935	0.12372	0.229282	0.776394	38.5141	0.276251	2.81046	0.00494705	0.0186088	-0.62487	40.6995	0.277626	-2.25076	0.0244008	0.0806907	0.611936	22.6737	0.240168	2.54795	0.0108358	0.0289426	0.46531	17.5172	0.284976	1.63281	0.102509	0.193288	CDS				cobalamin-binding protein CDS	Vitamin B12 ABC transporter, B12-binding component BtuF	bi	BB4458		100	bi	BP3596	98.65
	CJ015_02670	CJ015_02670		-0.693254	169.08	0.422704	-1.64004	NA	NA	-0.20894	343.508	0.329189	-0.634713	0.525616	0.677294	-1.56145	513.865	0.237698	-6.56905	5.06358e-11	1.08572e-09	0.299979	162.779	0.144287	2.07904	0.037614	0.0845475	0.3291	140.464	0.167791	1.96138	0.0498352	0.104899	CDS				TonB-dependent receptor CDS	Outer membrane vitamin B12 receptor BtuB	bi	BB4457		100	bi	BP3595	98.89
	CJ015_02675	CJ015_02675	metH	-0.620063	1953.19	0.0693566	-8.94022	3.88413e-19	1.78632e-17	-0.849978	4419.02	0.147729	-5.75361	8.73565e-09	1.06688e-07	-0.39503	3848.46	0.110468	-3.57597	0.000348936	0.00237958	-0.0505511	1893.13	0.068437	-0.738652	0.460118	0.594889	0.39942	1842.07	0.0812253	4.91744	8.76847e-07	5.17156e-06	CDS				metH CDS	5-methyltetrahydrofolate--homocysteine methyltransferase (EC 2.1.1.13)	bi	BB4456	metH	100	bi	BP3594	99.6
	CJ015_02680	CJ015_02680		0.589216	290.105	0.243071	2.42405	0.0153485	0.0443621	-0.413061	505.251	0.171281	-2.4116	0.0158826	0.049003	0.10067	228.821	0.304973	0.330095	0.741328	0.852122	-0.752312	363.412	0.113714	-6.61584	3.69447e-11	3.9562e-10	-1.25035	281.451	0.154203	-8.10845	5.12675e-16	6.38514e-15	CDS				class I SAM-dependent methyltransferase CDS	SAM-dependent methyltransferase YafE (UbiE paralog)	bi	BB4455		100	bi	BP3838	100
	CJ015_02685	CJ015_02685		-0.129536	132.634	0.194371	-0.666435	0.505133	0.646896	-0.315498	222.659	0.18471	-1.70807	0.0876224	0.188108	-0.42369	172.114	0.27628	-1.53355	0.125139	0.272943	-0.451163	142.976	0.138308	-3.26202	0.00110622	0.00383823	-0.490589	118.543	0.15022	-3.26581	0.00109153	0.00377898	CDS				transcriptional regulator CDS	putative DNA-binding protein	bi	BB4454		99.63	bi	BP3837	99.63
	CJ015_02690	CJ015_02690	mutY	-0.00276058	160.642	0.104475	-0.0264232	0.97892	0.984165	-0.0378713	342.131	0.184134	-0.205673	0.837046	0.897763	-0.433456	222.167	0.158937	-2.72722	0.00638708	0.0277778	-0.0227518	200.961	0.101481	-0.224198	0.822603	0.887143	-0.442529	151.597	0.131492	-3.36545	0.000764201	0.00276138	CDS				mutY CDS	A/G-specific adenine glycosylase (EC 3.2.2.-)	bi	BB4453	mutY, micA	100	bi	BP3836	99.72
	CJ015_02695	CJ015_02695		0.105875	2768.73	0.0473736	2.2349	0.0254242	0.0658538	-0.301132	5532.77	0.194411	-1.54894	0.121395	0.239229	0.202941	6138.86	0.208619	0.972783	0.330661	0.527274	-0.29325	3315.97	0.0802979	-3.65203	0.000260174	0.00104895	0.471998	3509.47	0.0960844	4.91232	9.00035e-07	5.3018e-06	CDS				indolepyruvate ferredoxin oxidoreductase CDS	Indolepyruvate ferredoxin oxidoreductase, alpha and beta subunits	bi	BB4452		100	-
	CJ015_02700	CJ015_02700	cheD	-1.29156	219.291	0.286164	-4.51336	6.38073e-06	5.59477e-05	-1.86796	515.202	0.381245	-4.89964	9.60144e-07	8.85215e-06	0.380874	1271.97	0.187507	2.03125	0.04223	0.121145	-0.377062	138.896	0.12866	-2.93069	0.00338208	0.0103376	2.81032	447.805	0.13065	21.5103	1.24571e-102	9.9553e-101	CDS		e	requires only RisA for repression in Bvg+ conditions	cheD CDS	Chemotaxis protein CheD	bi	BB4451		100	bi	BP3834	94.69
	CJ015_02705	CJ015_02705	ftsX	-0.0538825	308.473	0.16874	-0.319322	0.749482	0.837898	0.485748	779.819	0.163752	2.96637	0.00301338	0.0122569	0.165375	607.088	0.220887	0.748687	0.454046	0.646234	0.504426	440.694	0.10109	4.98988	6.0416e-07	3.80718e-06	0.391942	360.479	0.190697	2.05531	0.0398486	0.0873682	CDS				ftsX CDS	Cell division protein FtsX	bi	BB4450		99.67	bi	BP3833	99.67
	CJ015_02710	CJ015_02710	ftsE	0.512765	558.65	0.114152	4.49195	7.05746e-06	6.09697e-05	0.329225	1135.35	0.154282	2.13391	0.03285	0.0879616	0.366836	694.137	0.165494	2.21662	0.026649	0.0864546	-0.13713	792.523	0.10856	-1.26317	0.20653	0.332044	-0.461014	623.092	0.128238	-3.59499	0.000324398	0.0012636	CDS				ftsE CDS	Cell division transporter, ATP-binding protein FtsE (TC 3.A.5.1.1)	bi	BB4449	ftsE	100	bi	BP3832	100
	CJ015_02715	CJ015_02715		-1.05305	696.179	0.322036	-3.26997	0.00107558	0.00477257	-0.641136	1367.92	0.328413	-1.95222	0.0509116	0.124551	-0.951153	2438.88	0.258815	-3.67503	0.000237817	0.00172651	0.169787	569.651	0.135769	1.25055	0.211097	0.337204	1.16641	698.967	0.180333	6.4681	9.92454e-11	8.71578e-10	CDS		d	requires only RisA for repression in Bvg+ conditions	ABC transporter substrate-binding protein CDS	Glutamate Aspartate periplasmic binding protein precursor GltI (TC 3.A.1.3.4)	bi	BB4448		100	bi	BP3831	100
	CJ015_02720	CJ015_02720		-1.10541	142.895	0.353294	-3.12887	0.00175482	0.00726556	-0.169876	354.934	0.207807	-0.817471	0.413659	0.577965	-0.436027	547.172	0.252232	-1.72868	0.083867	0.202741	0.832645	144.349	0.139838	5.95433	2.61133e-09	2.19998e-08	1.6361	174.195	0.155961	10.4904	9.56037e-26	1.76996e-24	CDS		d	requires only RisA for repression in Bvg+ conditions	amino acid ABC transporter permease CDS	Glutamate Aspartate transport system permease protein GltJ (TC 3.A.1.3.4)	bi	BB4447		99.75	bi	BP3830	99.75
	CJ015_02725	CJ015_02725		-1.08558	108.14	0.236936	-4.58175	4.6109e-06	4.15956e-05	-0.527417	333.385	0.22488	-2.34533	0.0190102	0.0568976	-0.561597	421.246	0.255328	-2.19951	0.0278417	0.0892709	0.890985	114.897	0.123188	7.23271	4.73434e-13	6.3589e-12	1.53282	129.937	0.136332	11.2433	2.49885e-29	5.2784e-28	CDS		d	requires only RisA for repression in Bvg+ conditions	amino acid ABC transporter permease CDS	Glutamate Aspartate transport system permease protein GltK (TC 3.A.1.3.4)	bi	BB4446		100	bi	BP3829	100
	CJ015_02730	CJ015_02730		-0.745408	178.891	0.256069	-2.91097	0.00360313	0.0132508	-0.340969	472.86	0.27033	-1.26131	0.207198	0.358574	-0.410289	682.178	0.208956	-1.96352	0.0495857	0.137291	0.551839	194.811	0.133327	4.13898	3.48855e-05	0.000164655	1.41827	234.745	0.161081	8.80469	1.31209e-18	1.8669e-17	CDS				amino acid ABC transporter ATP-binding protein CDS	Glycerol-3-phosphate ABC transporter, ATP-binding protein UgpC (TC 3.A.1.1.3)	bi	BB4445		100	bi	BP3828	100
	CJ015_02735	CJ015_02735		-0.689233	220.554	0.180761	-3.81294	0.000137322	0.000838639	-0.297419	447.267	0.152824	-1.94615	0.0516366	0.126062	-0.342372	468.842	0.181357	-1.88784	0.0590474	0.156893	0.189327	219.199	0.0960817	1.97048	0.0487838	0.105014	0.612332	212.076	0.116355	5.26262	1.42015e-07	9.0674e-07	CDS				tripartite tricarboxylate transporter substrate binding protein CDS	Tricarboxylate transport protein TctC	bi	BB4444		100	bi	BP3827	99.71
	CJ015_02740	CJ015_02740		-0.920414	16.4819	0.290508	-3.16829	0.00153339	0.00647448	-0.451511	47.7311	0.246614	-1.83084	0.0671239	0.152841	-0.0193308	31.8181	0.309687	-0.0624204	0.950228	0.977365	0.723663	17.5696	0.276829	2.61412	0.00894587	0.0243653	0.82297	14.884	0.333735	2.46594	0.0136654	0.035078	CDS				hypothetical protein CDS	putative membrane protein	bi	BB4443		100	bi	BP3826	100
	CJ015_02745	CJ015_02745	glpK	-0.060179	568.02	0.0932533	-0.645328	0.518714	0.658001	0.0614228	1240.16	0.129076	0.475865	0.63417	0.762419	-0.15657	1157.12	0.226002	-0.692779	0.488448	0.673974	0.10036	717.732	0.0788893	1.27217	0.203314	0.327883	0.265508	641.183	0.164531	1.61373	0.106586	0.199797	CDS				glpK CDS	Glycerol kinase (EC 2.7.1.30)	bi	BB4442	glpK	99.8	bi	BP3825	99.8
	CJ015_02750	CJ015_02750		0.258011	327.194	0.147497	1.74926	0.0802466	0.165394	-0.149366	779.011	0.179368	-0.832732	0.404996	0.569125	-0.0847007	722.792	0.171336	-0.494354	0.621056	0.772955	-0.0328299	443.93	0.10705	-0.306679	0.759088	0.842813	0.281966	410.237	0.129371	2.17952	0.0292932	0.0675618	CDS				MFS transporter CDS	Multidrug resistance protein B	bi	BB4441		100	bi	BP3824	99.38
	CJ015_02755	CJ015_02755		-0.199732	559.419	0.159025	-1.25598	0.209124	0.342855	-0.608291	1089.24	0.202536	-3.00337	0.0026701	0.0111203	-0.31604	469.382	0.166677	-1.89612	0.0579436	0.154315	-0.351235	592.996	0.126576	-2.77491	0.00552173	0.0158762	-1.03278	440.912	0.152075	-6.79123	1.11182e-11	1.05777e-10	CDS				DUF3460 domain-containing protein CDS	FIG00431825: hypothetical protein	bi	BB4440		100	bi	BP3823	100
	CJ015_02760	CJ015_02760	scpA	-0.177509	791.613	0.179107	-0.991074	0.321649	0.469756	-0.182632	1092.07	0.148332	-1.23124	0.218235	0.371066	-0.0419038	870.81	0.1713	-0.244622	0.80675	0.890593	-0.60111	796.112	0.113237	-5.30844	1.10567e-07	7.7811e-07	-0.489875	694.555	0.148669	-3.29506	0.000984009	0.00345159	CDS				scpA CDS	Segregation and condensation protein A	bi	BB4439		100	bi	BP3822	100
	CJ015_02765	CJ015_02765	panC	-0.652356	169.177	0.29186	-2.23517	0.0254064	0.0658538	0.301129	307.647	0.133598	2.254	0.0241965	0.0684547	-0.0580714	258.984	0.212509	-0.273266	0.784649	0.878182	0.329464	176.389	0.105916	3.1106	0.00186705	0.00601989	0.278761	147.351	0.168335	1.65599	0.097724	0.1858	CDS				panC CDS	Pantoate--beta-alanine ligase (EC 6.3.2.1)	bi	BB4438	panC	100	bi	BP3821	100
	CJ015_02770	CJ015_02770		0.395025	95.4851	0.119534	3.30471	0.000950743	0.00431746	0.613547	194.23	0.176406	3.47805	0.000505072	0.00255635	0.203289	130.059	0.220485	0.92201	0.356524	0.55172	0.0556449	136.037	0.117177	0.474881	0.634872	0.739856	-0.344803	104.68	0.152752	-2.25727	0.023991	0.0570904	CDS				LuxR family transcriptional regulator CDS	Cys-tRNA(Pro) deacylase YbaK	bi	BB4437		100	bi	BP3820	100
	CJ015_02775	CJ015_02775		0.0381851	1814.87	0.187426	0.203734	0.838561	0.901809	0.370667	4493.03	0.216466	1.71236	0.0868303	0.186769	0.148184	3546.14	0.193637	0.765267	0.444112	0.637409	0.371225	2584.2	0.162178	2.289	0.0220796	0.0540605	0.309345	2141.68	0.163617	1.89067	0.0586682	0.120943	CDS				hypothetical protein CDS	ortholog of Bordetella pertussis (BX470248) BP3819	bi	BB4436		100	bi	BP3819	100
	CJ015_02780	CJ015_02780		-0.16788	68.8707	0.230432	-0.728546	0.466279	0.611873	0.301159	152.431	0.209372	1.43839	0.150323	0.280412	0.133278	103.454	0.241438	0.552018	0.580936	0.745605	0.311391	87.8927	0.16867	1.84616	0.0648695	0.132772	0.0837435	68.6076	0.239007	0.350381	0.726053	0.81993	CDS				prepilin peptidase CDS	Leader peptidase (Prepilin peptidase) (EC 3.4.23.43) / N-methyltransferase (EC 2.1.1.-)	bi	BB4435		99.28	bi	BP3818	99.64
	CJ015_02785	CJ015_02785	coaE	0.374764	572.45	0.152718	2.45397	0.0141291	0.0414247	0.413984	1101.89	0.180534	2.29311	0.0218416	0.0632773	0.517675	702.422	0.176418	2.93437	0.00334223	0.0164382	-0.115203	786.801	0.111685	-1.03149	0.302309	0.438223	-0.325004	631.256	0.13777	-2.35903	0.0183227	0.0453107	CDS				coaE CDS	Dephospho-CoA kinase (EC 2.7.1.24)	bi	BB4434	coaE	100	bi	BP3817	99.53
	CJ015_02790	CJ015_02790	zapD	0.616587	469.013	0.152796	4.03535	5.45204e-05	0.000374459	0.220935	1007.76	0.165481	1.3351	0.181842	0.323749	0.696692	614.802	0.211468	3.29454	0.00098582	0.0059252	-0.144344	684.265	0.140577	-1.02679	0.304518	0.440369	-0.270988	560.028	0.153218	-1.76864	0.0769536	0.151974	CDS				zapD CDS	FIG002842: hypothetical protein	bi	BB4433		100	bi	BP3816	100
	CJ015_02795	CJ015_02795	mdtA	0.373643	196.858	0.109896	3.39997	0.000673943	0.00321941	0.387693	398.166	0.172379	2.24907	0.0245078	0.0692522	0.483282	271.069	0.199453	2.42304	0.0153914	0.0566677	-0.0421959	271.681	0.119706	-0.352495	0.724467	0.813805	-0.168107	222.17	0.129464	-1.29848	0.194121	0.318335	CDS				mdtA CDS	Probable Co/Zn/Cd efflux system membrane fusion protein	bi	BB4432		100	bi	BP3815	99.52
	CJ015_02800	CJ015_02800	mdtB	0.012669	285.113	0.0921446	0.13749	0.890643	0.935946	0.387721	687.571	0.150568	2.57507	0.0100221	0.0334687	0.187667	429.494	0.202746	0.925628	0.35464	0.550075	0.356908	398.48	0.0896361	3.98175	6.84107e-05	0.000306285	-0.0479906	300.164	0.102593	-0.467774	0.639946	0.754869	CDS				mdtB CDS	acriflavin resistance protein	bi	BB4431		100	bi	BP3814	98.74
	CJ015_02805	CJ015_02805	mdtC	-0.00947212	207.762	0.128122	-0.0739307	0.941066	0.963242	0.293356	541.072	0.174813	1.67812	0.0933242	0.197678	0.023053	315.314	0.168855	0.136526	0.891406	0.944172	0.450381	295.131	0.0902412	4.99086	6.01119e-07	3.7931e-06	-0.051979	213.303	0.12832	-0.405074	0.685423	0.791762	CDS				mdtC CDS	AcrB/AcrD/AcrF family protein	bi	BB4430		100	bi	BP3813	100
	CJ015_02810	CJ015_02810		0.0910617	78.9406	0.156787	0.580799	0.561376	0.693287	0.553448	201.483	0.18081	3.06094	0.0022064	0.0094228	0.22929	119.752	0.23654	0.969351	0.33237	0.528901	0.467168	117.23	0.138909	3.36313	0.000770629	0.00275493	0.00608174	84.7208	0.200094	0.0303944	0.975753	0.985827	CDS				RND transporter CDS	RND efflux system, outer membrane lipoprotein, NodT family	bi	BB4429		100	bi	BP3812	99.6
	CJ015_02815	CJ015_02815		-0.920917	104.682	0.19657	-4.68492	2.80066e-06	2.61711e-05	0.0579023	238.805	0.166171	0.348449	0.727503	0.831473	-0.616904	187.571	0.235383	-2.62085	0.00877097	0.0358459	0.684065	110.497	0.150886	4.53364	5.79763e-06	3.11482e-05	0.368275	83.5943	0.217056	1.69668	0.0897572	0.172499	CDS				NUDIX hydrolase CDS	Mutator mutT protein (7,8-dihydro-8-oxoguanine-triphosphatase) (EC 3.6.1.-) / Thiamin-phosphate pyrophosphorylase-like protein	bi	BB4428		99.69	bi	BP3809	99.69
	CJ015_02820	CJ015_02820		-0.565013	100.537	0.230347	-2.45288	0.0141718	0.041498	-0.259664	184.276	0.151938	-1.709	0.0874502	0.18793	-0.655434	159.595	0.199465	-3.28596	0.00101637	0.00606141	0.0330864	97.7649	0.130065	0.254383	0.7992	0.870491	-0.0270341	81.4252	0.155283	-0.174095	0.86179	0.910791	CDS				DUF815 domain-containing protein CDS	putative ATP/GTP-binding protein	bi	BB4427		100	bi	BP3808	99.65
	CJ015_02825	CJ015_02825	argJ	-0.301199	582.518	0.135388	-2.22471	0.0261004	0.0671992	-0.0622341	992.734	0.149488	-0.416315	0.67718	0.794238	-0.315285	836.203	0.148551	-2.1224	0.0338043	0.102256	-0.175954	618.825	0.104104	-1.69017	0.0909953	0.173467	-0.179346	523.926	0.0865083	-2.07316	0.0381573	0.0842377	CDS				argJ CDS	Glutamate N-acetyltransferase (EC 2.3.1.35) / N-acetylglutamate synthase (EC 2.3.1.1)	bi	BB4426	argJ	100	bi	BP3807	99.75
	CJ015_02830	CJ015_02830		-0.0318501	82.39	0.269659	-0.118113	0.905978	0.944066	0.592185	171.809	0.223105	2.65429	0.00794747	0.0277218	-0.0133205	125.576	0.250717	-0.0531298	0.957628	0.980601	0.258573	110.82	0.151463	1.70717	0.0877905	0.168933	-0.0398126	84.7751	0.256756	-0.15506	0.876774	0.919137	CDS				hypothetical protein CDS	putative membrane protein	bi	BB4425		100	bi	BP0298	99.7
	CJ015_02835	CJ015_02835		0.839757	71.2229	0.181355	4.63047	3.64835e-06	3.32965e-05	0.609665	112.675	0.186836	3.26311	0.00110198	0.00512512	0.588931	88.0395	0.213974	2.75235	0.00591686	0.0260523	-0.516888	100.863	0.141083	-3.66372	0.000248577	0.00100565	-0.499833	86.0624	0.172598	-2.89594	0.00378027	0.0114567	CDS				MarR family transcriptional regulator CDS	Transcriptional regulator, MarR family	bi	BB4424		100	bi	BP0299	100
	CJ015_02840	CJ015_02840		0.91112	269.705	0.235623	3.86685	0.000110251	0.000696081	0.696859	286.983	0.174907	3.98417	6.77165e-05	0.000426814	0.446104	188.042	0.251848	1.77132	0.0765067	0.189316	-1.05412	345.83	0.0981689	-10.7378	6.76266e-27	2.01211e-25	-1.38846	278.186	0.166475	-8.34037	7.40598e-17	9.75596e-16	CDS				alpha/beta hydrolase CDS	Kynurenine formamidase (EC 3.5.1.9) homolog	bi	BB4423		99.32	bi	BP0300	100
	CJ015_02845	CJ015_02845		-0.0741539	366.49	0.220118	-0.336882	0.736206	0.82779	0.269159	581.88	0.148301	1.81495	0.0695317	0.156805	0.241043	571.018	0.293897	0.820163	0.412123	0.607187	-0.230873	414.654	0.0884772	-2.60941	0.0090698	0.0246358	0.036053	380.475	0.110617	0.325925	0.744481	0.833284	CDS				ABC transporter substrate-binding protein CDS	Benzoate transport, inner-membrane translocator	bi	BB4422		100	bi	BP0301	100
	CJ015_02850	CJ015_02850		-0.569611	68.9093	0.33197	-1.71585	0.0861892	0.174536	-0.0891352	160.928	0.199267	-0.447316	0.654647	0.778706	-0.316981	151.226	0.291436	-1.08765	0.276749	0.470006	0.443293	77.9261	0.171228	2.58891	0.00962799	0.0259674	0.562156	68.5152	0.196607	2.85928	0.00424602	0.0127327	CDS				branched-chain amino acid ABC transporter permease CDS	High-affinity branched-chain amino acid transport system permease protein LivH (TC 3.A.1.4.1)	bi	BB4421		100	bi	BP0302	100
	CJ015_02855	CJ015_02855		-0.373345	68.1802	0.175881	-2.12271	0.0337778	0.0831657	0.278655	133.801	0.188904	1.47511	0.140182	0.267073	-0.211614	165.393	0.300513	-0.704177	0.481322	0.668729	0.252208	77.7234	0.170933	1.47547	0.140085	0.244992	0.595527	75.5273	0.207596	2.86868	0.00412183	0.0123913	CDS				branched-chain amino acid ABC transporter permease CDS	Branched-chain amino acid transport system permease protein LivM (TC 3.A.1.4.1)	bi	BB4420		100	bi	BP0303	100
	CJ015_02860	CJ015_02860		-0.718542	22.6614	0.254894	-2.81898	0.0048177	0.0168062	0.42837	60.8167	0.257229	1.66533	0.0958472	0.201554	0.0261897	75.0078	0.244254	0.107223	0.914612	0.959354	0.90915	28.7419	0.230933	3.93686	8.25552e-05	0.000365435	1.40146	30.3581	0.267447	5.24015	1.60448e-07	1.01497e-06	CDS				ABC transporter ATP-binding protein CDS	Benzoate transport related protein	bi	BB4419		100	bi	BP0304	100
	CJ015_02865	CJ015_02865		-0.37293	15.8421	0.27877	-1.33777	0.180972	0.306588	0.160773	39.3783	0.313484	0.512857	0.608051	0.742862	-0.305288	50.3711	0.278002	-1.09815	0.272137	0.464477	0.496268	20.1158	0.264859	1.87371	0.0609705	0.12621	0.955584	20.718	0.304668	3.13648	0.00170989	0.00564276	CDS				ABC transporter ATP-binding protein CDS	Branched-chain amino acid transport ATP-binding protein LivF (TC 3.A.1.4.1)	bi	BB4418		100	bi	BP0305	99.57
	CJ015_02870	CJ015_02870		1.14119	173.359	0.203651	5.60368	2.0985e-08	2.96508e-07	0.381629	203.1	0.204284	1.86813	0.0617441	0.143937	0.831631	166.385	0.233263	3.56521	0.000363571	0.00246118	-1.10568	232.711	0.128084	-8.63242	6.00665e-18	1.12499e-16	-0.873746	207.089	0.111837	-7.81265	5.59992e-15	6.56518e-14	CDS				oxidoreductase CDS	probable bifunctional hydroxylase/oxidoreductase	bi	BB4417		100	-
	CJ015_02875	CJ015_02875		0.156583	12.892	0.339845	0.460749	0.644979	0.759056	0.75891	21.7005	0.34867	2.17659	0.0295115	0.0804423	0.190507	20.9317	0.309963	0.614612	0.538811	0.716239	-0.0871173	16.7055	0.266238	-0.327216	0.743505	0.829626	-0.0155194	14.5794	0.286979	-0.0540786	0.956873	0.972489	CDS				NAD(P)-dependent oxidoreductase CDS	D-beta-hydroxybutyrate dehydrogenase (EC 1.1.1.30)	bi	BB4416		99.62	uni	BP2454	41.7
	CJ015_02880	CJ015_02880		0.155532	23.1214	0.249487	0.623409	0.533016	0.668842	0.155445	42.9773	0.272348	0.57076	0.568163	0.711073	0.0571329	35.6355	0.287725	0.198568	0.842601	0.913252	-0.163365	28.7714	0.210955	-0.774405	0.438691	0.572699	-0.125536	25.0306	0.235847	-0.532277	0.594534	0.717541	CDS				enoyl-CoA hydratase CDS	Enoyl-CoA hydratase (EC 4.2.1.17)	bi	BB4415		100	bi	BP0309	98.61
	CJ015_02885	CJ015_02885		-0.138513	19.1871	0.292434	-0.473658	0.635744	0.751014	0.58488	30.281	0.279481	2.09274	0.0363726	0.0953311	-0.242707	29.6095	0.289537	-0.838261	0.401884	0.597448	-0.0470924	21.8522	0.236595	-0.199043	0.842229	0.900255	-0.0223178	18.222	0.303925	-0.0734319	0.941462	0.964444	CDS				acyl-CoA dehydrogenase CDS	Butyryl-CoA dehydrogenase (EC 1.3.99.2)	bi	BB4414		100	bi	BP0310	98.71
	CJ015_02890	CJ015_02890		-0.167218	20.3131	0.261176	-0.64025	0.52201	0.661109	-0.055122	49.0634	0.22981	-0.239859	0.81044	0.881287	-0.162005	45.9603	0.319698	-0.506742	0.612336	0.767342	0.248807	25.4814	0.229248	1.08532	0.277782	0.412461	0.394267	23.2556	0.287578	1.37099	0.170378	0.287056	CDS				2-aminobenzoate-CoA ligase CDS	Acyl-coenzyme A synthetases/AMP-(fatty) acid ligases	bi	BB4413		100	bi	BP0311	100
	CJ015_02895	CJ015_02895		-0.156422	9.88468	0.375071	-0.417047	0.676644	0.781676	0.174346	17.3104	0.381472	0.457034	0.647646	0.772363	0.0842024	27.9398	0.389644	0.216101	0.828909	0.904695	-0.107017	11.368	0.348562	-0.307026	0.758824	0.842719	0.798756	13.5265	0.407098	1.96207	0.049754	0.104774	CDS				4-hydroxybenzoyl-CoA thioesterase CDS	Putative 4-hydroxybenzoyl CoA thioesterase (EC 3.1.2.23)	bi	BB4412		99.31	bi	BP0312	99.31
	CJ015_02900	CJ015_02900		-0.265642	11.6598	0.291054	-0.912692	0.361405	0.509114	-0.0161336	40.1448	0.25937	-0.062203	0.950401	0.97021	0.0232567	26.0492	0.286182	0.0812653	0.935231	0.970821	0.71615	17.9238	0.262231	2.73099	0.00631449	0.0179471	0.517978	14.0994	0.297715	1.73985	0.0818862	0.159937	CDS				RidA family protein CDS	Putative translation initiation inhibitor, yjgF family	bi	BB4411		100	bi	BP0313	100
	CJ015_02905	CJ015_02905		-1.09056	279.67	0.334127	-3.2639	0.00109891	0.0048586	-1.85372	1124.58	0.610096	-3.03841	0.00237827	0.0100563	0.393	5505.49	0.125987	3.11936	0.00181243	0.00995864	0.114052	218.824	0.117522	0.970469	0.331813	0.467722	4.48412	1737.69	0.103694	43.2438	0	0	CDS		e	requires only RisA for repression in Bvg+ conditions	DUF342 domain-containing protein CDS	FIG00431529: hypothetical protein	bi	BB4410		99.82	bi	BP0314	99.63
	CJ015_02910	CJ015_02910	hemL	-0.141259	366.709	0.125736	-1.12346	0.261242	0.402723	-0.0480118	876.307	0.1423	-0.337398	0.735817	0.837207	-0.221444	597.341	0.148798	-1.48822	0.136693	0.289715	0.221217	465.025	0.110402	2.00374	0.0450984	0.0983794	-0.0344038	364.877	0.124263	-0.276862	0.781886	0.858062	CDS				hemL CDS	Glutamate-1-semialdehyde aminotransferase (EC 5.4.3.8)	bi	BB4409	hemL, gsa, popC	99.53	bi	BP0315	98.83
	CJ015_02915	CJ015_02915	thiE	-0.306856	181.945	0.113081	-2.7136	0.00665566	0.0222218	0.00718799	401.472	0.166079	0.0432806	0.965478	0.979024	-0.418847	304.551	0.199235	-2.10227	0.0355295	0.106704	0.211996	217.971	0.0981225	2.16053	0.030732	0.0711681	-0.00922559	171.79	0.171595	-0.0537637	0.957123	0.972538	CDS				thiE CDS	Thiamin-phosphate pyrophosphorylase (EC 2.5.1.3)	bi	BB4408	thiE	99.54	bi	BP0316	100
	CJ015_02925	CJ015_02925	rubA	0.5315	455.43	0.253131	2.0997	0.0357553	0.0869958	0.209869	1289.1	0.168653	1.24438	0.213359	0.366202	0.623042	680.501	0.234882	2.65257	0.00798815	0.0332359	0.268867	735.454	0.152174	1.76683	0.077256	0.152854	-0.108665	562.065	0.134312	-0.809048	0.418488	0.563507	CDS				rubA CDS	Rubredoxin	bi	BB4406	rubA	100	bi	BP0318	100
	CJ015_02930	CJ015_02930		0.464919	828.403	0.274592	1.69313	0.0904312	0.180516	0.270297	1555.66	0.119172	2.26813	0.0233215	0.0666611	0.510615	1441.86	0.173086	2.95007	0.00317706	0.0157317	-0.246536	1116.5	0.077387	-3.18575	0.00144378	0.00481705	0.122523	1048.45	0.10802	1.13427	0.256682	0.393602	CDS				DUF179 domain-containing protein CDS	UPF0301 protein YqgE	bi	BB4405		100	bi	BP0319	100
	CJ015_02935	CJ015_02935		0.194482	92.9171	0.256945	0.756901	0.449109	0.595975	0.266445	137.463	0.192377	1.38501	0.166049	0.302562	0.0790224	162.904	0.193491	0.408404	0.682977	0.815257	-0.473541	109.166	0.146728	-3.22734	0.00124947	0.00425636	0.0892805	105.915	0.182411	0.489447	0.624525	0.741972	CDS				Holliday junction resolvase RuvX CDS	Putative Holliday junction resolvase YggF	bi	BB4404		100	bi	BP0320	96.99
	CJ015_02940	CJ015_02940	pyrB_1	0.123472	162.283	0.183142	0.674188	0.500192	0.642497	0.414164	286.277	0.145685	2.84288	0.00447081	0.0170499	-0.0767763	282.811	0.192182	-0.399498	0.689527	0.819891	-0.102282	202.267	0.130766	-0.782171	0.434114	0.568618	-0.00744157	176.765	0.129523	-0.0574537	0.954184	0.970991	CDS				pyrB_1 CDS	Aspartate carbamoyltransferase (EC 2.1.3.2)	bi	BB4403	pyrB	100	bi	BP0321	100
	CJ015_02945	CJ015_02945	pyrC_1	-0.710786	150.573	0.261297	-2.72023	0.00652371	0.0218279	0.721124	402.788	0.235734	3.05906	0.00222036	0.00946804	-0.0373201	336.979	0.26106	-0.142956	0.886325	0.941682	1.06452	202.097	0.127705	8.33583	7.69556e-17	1.35494e-15	0.833176	158.492	0.27073	3.07751	0.00208736	0.0067582	CDS				pyrC_1 CDS	Dihydroorotase (EC 3.5.2.3)	bi	BB4402	pyrC, pyrC', pyrX	99.31	bi	BP0322	99.23
	CJ015_02950	CJ015_02950	plsC_1	-0.153576	233.763	0.109965	-1.39659	0.162537	0.283556	0.532589	628.82	0.180125	2.95678	0.00310873	0.0125686	0.328866	443.66	0.227082	1.44822	0.147555	0.305172	0.678364	340.877	0.0885899	7.65735	1.89806e-14	2.83262e-13	0.44844	266.263	0.106671	4.20395	2.62295e-05	0.000123184	CDS				plsC_1 CDS	1-acyl-sn-glycerol-3-phosphate acyltransferase (EC 2.3.1.51)	bi	BB4401		100	bi	BP0323	99.19
	CJ015_02955	CJ015_02955	apaH	0.458018	549.102	0.0698712	6.55517	5.55783e-11	1.05983e-09	0.286368	1170.36	0.0991089	2.88943	0.0038594	0.0149851	0.260608	861.455	0.132234	1.97081	0.0487453	0.135534	-0.06528	780.807	0.0706298	-0.924255	0.355354	0.492754	-0.135772	648.944	0.0856463	-1.58527	0.112906	0.208948	CDS				apaH CDS	Bis(5'-nucleosyl)-tetraphosphatase, symmetrical (EC 3.6.1.41)	bi	BB4400	apaH	100	bi	BP0324	99.64
	CJ015_02960	CJ015_02960	lptG	-0.118663	861.008	0.117887	-1.00659	0.314133	0.462088	-0.0908512	1973.77	0.120091	-0.756519	0.449338	0.610811	-0.0312951	1323.05	0.130872	-0.239127	0.811007	0.89353	0.127141	1072.19	0.0764632	1.66277	0.0963576	0.181637	-0.0404765	867.399	0.0791308	-0.511514	0.608991	0.729765	CDS				lptG CDS	FIG000906: Predicted Permease	bi	BB4399		100	bi	BP0325	99.49
	CJ015_02965	CJ015_02965	mtgA	0.07039	106.072	0.150057	0.469089	0.639006	0.753917	-0.0685504	205.858	0.141686	-0.48382	0.628514	0.757956	-0.385139	142.805	0.198111	-1.94406	0.0518885	0.14171	-0.169884	128.085	0.131606	-1.29085	0.196756	0.319279	-0.481869	100.805	0.152223	-3.16553	0.00154799	0.00516535	CDS				mtgA CDS	Monofunctional biosynthetic peptidoglycan transglycosylase (EC 2.4.2.-)	bi	BB4398	mtgA	100	bi	BP0326	100
	CJ015_02970	CJ015_02970	aroE	-0.0625368	165.112	0.189907	-0.329302	0.741928	0.831037	0.219286	383.958	0.178655	1.22742	0.219663	0.372237	-0.417133	237.096	0.261999	-1.59212	0.111358	0.250102	0.263916	217.539	0.112941	2.33676	0.0194518	0.0485366	-0.349538	154.428	0.223241	-1.56575	0.117408	0.215863	CDS				aroE CDS	Shikimate 5-dehydrogenase I alpha (EC 1.1.1.25)	bi	BB4397	aroE	99.65	bi	BP3004	99.3
	CJ015_02975	CJ015_02975		-0.209429	212.413	0.118707	-1.76425	0.0776902	0.161832	0.188649	336.266	0.222387	0.848288	0.396277	0.560468	-0.298294	315.954	0.195874	-1.52289	0.127787	0.276571	-0.217599	231.339	0.13882	-1.56749	0.116999	0.212772	-0.181407	198.461	0.151192	-1.19984	0.2302	0.362618	CDS				energy transducer TonB CDS	TonB protein	bi	BB4396		99.67	bi	BP3003	99.33
	CJ015_02980	CJ015_02980		0.487128	584.781	0.202312	2.40781	0.0160487	0.0459611	0.475405	1028.45	0.1117	4.25609	2.0803e-05	0.000144912	0.141661	829.672	0.136785	1.03565	0.300364	0.495945	-0.257573	790.625	0.074561	-3.45452	0.000551268	0.00204701	-0.330448	657.3	0.0892614	-3.70203	0.000213881	0.000853212	CDS				RNB domain-containing ribonuclease CDS	Exoribonuclease II (EC 3.1.13.1)	bi	BB4395		100	bi	BP3002	99.68
	CJ015_02985	CJ015_02985		0.0190134	119.905	0.142006	0.133892	0.893488	0.937903	0.301657	216.052	0.145097	2.079	0.0376172	0.0978297	0.0487362	204.471	0.253987	0.191885	0.847833	0.917275	-0.0748129	146.305	0.12207	-0.612867	0.539964	0.663974	0.0554119	130.724	0.156904	0.353159	0.723969	0.818561	CDS				esterase CDS	Putative esterase, FIGfam005057	bi	BB4394		100	bi	BP3001	99.49
	CJ015_02990	CJ015_02990	mpl	-0.248259	379.839	0.0905753	-2.74091	0.00612697	0.0207249	0.112784	725.963	0.111307	1.01326	0.310935	0.476382	-0.127235	559.008	0.163054	-0.780327	0.435199	0.628678	0.0516985	436.951	0.0824779	0.626816	0.53078	0.656631	-0.0516882	358.389	0.120445	-0.429143	0.667819	0.778744	CDS				mpl CDS	UDP-N-acetylmuramate:L-alanyl-gamma-D-glutamyl-meso-diaminopimelate ligase (EC 6.3.2.-)	bi	BB4393	mpl	99.78	bi	BP3000	100
	CJ015_02995	CJ015_02995		-0.0962673	160.568	0.144227	-0.667471	0.504471	0.646401	-0.0304396	254.557	0.188031	-0.161886	0.871395	0.922573	-0.116618	223.498	0.17491	-0.666735	0.504942	0.687228	-0.35246	174.334	0.113697	-3.09999	0.00193529	0.00620163	-0.227886	153.263	0.130774	-1.74259	0.0814045	0.159061	CDS				TlpA family protein disulfide reductase CDS	Cytochrome c-type biogenesis protein ResA	bi	BB4392		100	bi	BP2999	98.35
	CJ015_03000	CJ015_03000	aroQ	-0.154267	1031.8	0.319081	-0.483474	0.628759	0.745767	0.286857	1420.05	0.216019	1.32793	0.184202	0.326837	0.23586	2335.79	0.31928	0.738723	0.460075	0.652398	-0.352851	1084.27	0.152161	-2.31892	0.0203991	0.0504983	0.694044	1269.13	0.267468	2.59487	0.00946273	0.025448	CDS				aroQ CDS	3-dehydroquinate dehydratase II (EC 4.2.1.10)	bi	BB4391	aroQ, aroD	100	bi	BP2998	100
	CJ015_03005	CJ015_03005	accB_2	-0.253159	643.011	0.194264	-1.30317	0.192517	0.322304	0.181875	1226.01	0.129272	1.40692	0.15945	0.293209	0.241117	1276.77	0.225887	1.06742	0.285781	0.479846	0.0931547	742.074	0.0892429	1.04383	0.296562	0.432828	0.534053	727.785	0.125044	4.27092	1.94668e-05	9.30642e-05	CDS				accB_2 CDS	Biotin carboxyl carrier protein of acetyl-CoA carboxylase	bi	BB4390	fabE	99.33	bi	BP2997	99.33
	CJ015_03010	CJ015_03010	accC_2	-0.176756	776.093	0.27767	-0.636569	0.524406	0.662712	0.393561	1739.02	0.135885	2.89628	0.00377617	0.014784	0.215878	2024.59	0.221324	0.975395	0.329364	0.525751	0.389352	1000.62	0.0758277	5.1347	2.82601e-07	1.8685e-06	0.876454	1008.69	0.0879894	9.9609	2.26001e-23	3.87026e-22	CDS				accC_2 CDS	Biotin carboxylase of acetyl-CoA carboxylase (EC 6.3.4.14)	bi	BB4389	fabG	100	bi	BP2996	100
	CJ015_03015	CJ015_03015	prmA	-0.480172	322.04	0.262397	-1.82994	0.0672583	0.144331	0.808889	1033.53	0.125149	6.46339	1.02384e-10	1.54297e-09	0.393223	982.057	0.212085	1.85409	0.0637268	0.165237	1.22118	510.664	0.105461	11.5794	5.24004e-31	1.92449e-29	1.33226	455.672	0.178459	7.46537	8.30634e-14	9.17717e-13	CDS				prmA CDS	Ribosomal protein L11 methyltransferase (EC 2.1.1.-)	bi	BB4388	prmA	100	-
	CJ015_03020	CJ015_03020		-0.88814	153.37	0.417131	-2.12916	NA	NA	1.27405	334.258	0.250048	5.0952	3.48365e-07	3.43832e-06	0.0848729	477.533	0.223078	0.380463	0.703602	0.8283	1.1112	187.953	0.194876	5.70208	1.18351e-08	9.35074e-08	1.52664	187.828	0.143263	10.6562	1.63119e-26	3.12861e-25	CDS				DUF3426 domain-containing protein CDS	Probable transmembrane protein	bi	BB4387		96.27	bi	BP2994	93.6
	CJ015_03025	CJ015_03025		0.232383	169.173	0.187348	1.24038	0.214834	0.348836	0.733227	539.261	0.174582	4.19989	2.67041e-05	0.000181449	0.53334	545.671	0.221749	2.40515	0.0161659	0.0586809	0.816874	294.008	0.10437	7.82673	5.00712e-15	7.71754e-14	1.10216	281.794	0.11301	9.75273	1.7958e-22	2.97953e-21	CDS				carbohydrate kinase family protein CDS	Sugar kinases, ribokinase family	bi	BB4386		99.68	bi	BP2993	99.36
	CJ015_03030	CJ015_03030		0.96665	3623.26	0.245316	3.94043	8.13353e-05	0.000535129	1.36251	6019.98	0.234439	5.8118	6.18062e-09	7.62763e-08	0.275056	2243.56	0.171676	1.60218	0.109115	0.246217	-0.221803	5650.71	0.0971686	-2.28266	0.0224501	0.0546546	-1.66364	3695.61	0.101367	-16.4121	1.56752e-60	6.53586e-59	CDS				lipoprotein CDS	Outer membrane lipoprotein	bi	BB4385	pcp	100	bi	BP2992	99.4
	CJ015_03035	CJ015_03035		-1.2651	544.337	0.669837	-1.88867	0.0589357	0.129891	1.96807	248.805	0.216328	9.0976	9.23541e-20	2.34729e-18	0.79264	194.48	0.369751	2.14371	0.0320559	0.0983219	-0.311389	269.256	0.169246	-1.83986	0.0657888	0.134467	-0.671235	211.072	0.203284	-3.30196	0.000960113	0.00337765	CDS				acyl carrier protein CDS	Acyl carrier protein	bi	BB4384		98.73	bi	BP2991	100
	CJ015_03045	CJ015_03045		0.161793	36.4512	0.548133	0.29517	NA	NA	2.11213	67.0152	0.302185	6.98953	2.75801e-12	4.7157e-11	1.73136	37.9905	0.329077	5.26125	1.4308e-07	2.06125e-06	0.557557	51.965	0.164871	3.38178	0.00072018	0.00259629	0.00937018	37.5151	0.205313	0.0456384	0.963598	0.977047	CDS				hypothetical protein CDS	ortholog of Bordetella pertussis (BX470248) BP2989	bi	BB4382		100	bi	BP2989	100
	CJ015_03050	CJ015_03050		0.299664	60.6697	0.552022	0.542849	0.587234	0.714582	2.16093	123.354	0.316238	6.83324	8.30189e-12	1.36488e-10	1.39817	97.0783	0.350156	3.99298	6.52474e-05	0.000549891	0.610203	94.1973	0.149883	4.07119	4.67728e-05	0.000215146	0.478093	75.8332	0.150993	3.16632	0.00154381	0.00515857	CDS				membrane-bound O-acyltransferase CDS	D-alanyl transfer protein DltB	bi	BB4381	dltB	100	bi	BP2988	99.2
	CJ015_03055	CJ015_03055	dltA	-0.267413	97.8676	0.633252	-0.422286	0.672817	0.779403	2.18411	146.482	0.310188	7.04123	1.90547e-12	3.30609e-11	1.33037	121.072	0.304228	4.37294	1.22582e-05	0.000127275	0.545597	114.356	0.138869	3.92888	8.53432e-05	0.000377421	0.424463	93.9641	0.15897	2.67008	0.00758323	0.0210569	CDS				dltA CDS	D-alanine--poly(phosphoribitol) ligase subunit 1 (EC 6.1.1.13)	bi	BB4380	dltA	100	bi	BP2987	98.97
	CJ015_03060	CJ015_03060		0.134424	442.755	0.129987	1.03413	0.301073	0.44765	0.0453636	1127.57	0.141645	0.320262	0.74877	0.84531	0.0727176	730.545	0.198446	0.366435	0.71404	0.834193	0.220889	619.012	0.108881	2.02871	0.0424874	0.093377	-0.0319413	491.568	0.170939	-0.186858	0.851772	0.905397	CDS				YggT family protein CDS	Integral membrane protein YggT, involved in response to extracytoplasmic stress (osmotic shock)	bi	BB4379		100	bi	BP2986	99.48
	CJ015_03065	CJ015_03065		-0.062477	8709.89	0.250348	-0.249561	0.802927	0.876826	-0.807506	20557.7	0.161411	-5.0028	5.65022e-07	5.44413e-06	0.0594172	13334.4	0.233786	0.254153	0.799378	0.886062	-0.268228	9879.27	0.0976036	-2.74814	0.00599344	0.017159	-0.0705154	8834.02	0.115675	-0.6096	0.542127	0.674669	CDS				histone CDS	Low-complexity acidic protein, XCC2875 type	bi	BB4378	bph1	100	-
	CJ015_03070	CJ015_03070	nrdB	0.0722257	5734.67	0.108094	0.668173	0.504023	0.646278	-0.131241	10503.1	0.133011	-0.986691	0.323794	0.490166	0.0477864	6188.94	0.200915	0.237843	0.812003	0.893669	-0.304598	6772.24	0.102311	-2.97718	0.00290916	0.00901513	-0.600178	5380.35	0.179681	-3.34024	0.000837053	0.00298636	CDS				nrdB CDS	Ribonucleotide reductase of class Ia (aerobic), beta subunit (EC 1.17.4.1)	bi	BB4377	nrdB	99.5	bi	BP2984	99.5
	CJ015_03075	CJ015_03075	nrdA	-0.442144	4342.01	0.0951614	-4.64626	3.38007e-06	3.10292e-05	-0.539072	8862.36	0.160678	-3.35498	0.000793696	0.00385533	-0.372627	5052.68	0.145335	-2.56392	0.0103498	0.0409552	-0.108537	4456.12	0.0702082	-1.54593	0.122121	0.220719	-0.448495	3478.13	0.0995569	-4.50491	6.64008e-06	3.41989e-05	CDS				nrdA CDS	Ribonucleotide reductase of class Ia (aerobic), alpha subunit (EC 1.17.4.1)	bi	BB4376	nrdA	100	bi	BP2983	99.69
	CJ015_03080	CJ015_03080		-0.117257	223.357	0.203363	-0.57659	0.564216	0.69485	-1.62774	512.084	0.394852	-4.12239	3.74958e-05	0.00024762	-1.67061	641.981	0.164169	-10.1762	2.5337e-24	1.08152e-22	-0.927532	213.75	0.129384	-7.16884	7.56347e-13	9.98761e-12	-0.203827	213.01	0.121143	-1.68253	0.0924666	0.177422	CDS				pyruvate ferredoxin oxidoreductase CDS	Indolepyruvate ferredoxin oxidoreductase, alpha and beta subunits	bi	BB4375		99.91	-
	CJ015_03085	CJ015_03085		1.48121	45.8873	0.247888	5.97534	2.29612e-09	3.73997e-08	0.336164	67.635	0.262734	1.27948	0.200727	0.349433	0.765128	42.3112	0.257745	2.96855	0.0029921	0.0150713	-0.892512	68.7114	0.166002	-5.37651	7.59429e-08	5.45883e-07	-0.9574	56.8528	0.178164	-5.37369	7.71428e-08	5.09504e-07	CDS				Lrp/AsnC family transcriptional regulator CDS	Transcriptional regulator, AsnC family	bi	BB4374		100	bi	BP2981	100
	CJ015_03090	CJ015_03090		0.973311	100.089	0.20406	4.76973	1.84477e-06	1.80664e-05	1.23539	198.118	0.293362	4.21117	2.54055e-05	0.000173377	0.699694	78.3071	0.212478	3.29302	0.00099116	0.00594181	-0.0307901	167.31	0.143048	-0.215243	0.829578	0.892005	-1.06963	110.751	0.174995	-6.11239	9.81508e-10	7.81783e-09	CDS				lipoprotein CDS	putative lipoprotein	bi	BB4373		100	bi	BP2980	98.22
	CJ015_03095	CJ015_03095		0.0507452	103.256	0.16197	0.313299	0.754053	0.841004	1.01968	221.592	0.272541	3.74138	0.000183015	0.00102689	0.38186	121.858	0.252085	1.51481	0.129822	0.279793	0.435745	148.281	0.151895	2.86873	0.00412121	0.0123165	-0.248255	101.298	0.201371	-1.23282	0.217641	0.348444	CDS				MFS transporter CDS	putative membrane transport protein	bi	BB4372		100	bi	BP2979	98.47
	CJ015_03100	CJ015_03100	gltX	-0.174113	369.389	0.111469	-1.56199	0.118291	0.221346	-0.618326	728.944	0.120873	-5.11552	3.12882e-07	3.11689e-06	-0.673748	552.893	0.159068	-4.23559	2.27956e-05	0.000217573	-0.350109	396.219	0.0797228	-4.39158	1.12531e-05	5.77517e-05	-0.415491	331.3	0.115361	-3.60166	0.000316189	0.00123363	CDS				gltX CDS	Glutamyl-tRNA synthetase (EC 6.1.1.17)	bi	BB4371	gltX	100	bi	BP2978	99.78
	CJ015_03105	CJ015_03105		0.442206	937.115	0.1594	2.77418	0.00553403	0.0189628	0.466736	2175.1	0.153066	3.04924	0.00229422	0.00975354	0.346408	1329.38	0.218173	1.58777	0.112339	0.251889	0.144515	1404.26	0.0780312	1.85201	0.0640246	0.131547	-0.231595	1072.04	0.126625	-1.82899	0.0674012	0.136194	CDS				GNAT family N-acetyltransferase CDS	Acetyl-CoA synthetase (ADP-forming) alpha and beta chains, putative	bi	BB4370		100	bi	BP2977	99.88
	CJ015_03110	CJ015_03110		-0.201781	32.7389	0.207741	-0.971312	0.331393	0.478033	-1.16061	87.5604	0.383625	-3.02536	0.00248334	0.0104256	-2.59044	130.551	0.227432	-11.3899	4.69316e-30	2.43095e-28	-0.276195	34.8314	0.201265	-1.37229	0.169972	0.284862	-0.479118	28.0729	0.235734	-2.03245	0.0421078	0.0914434	CDS				GntR family transcriptional regulator CDS	Predicted regulator PutR for proline utilization, GntR family	bi	BB4369		100	bi	BP2975	98.21
	CJ015_03120	CJ015_03120	dbpA	-0.0450343	470.267	0.11602	-0.38816	0.697898	0.79859	-0.241092	851.625	0.119213	-2.02237	0.0431384	0.109111	-0.23334	674.831	0.156195	-1.49391	0.135199	0.287913	-0.318757	529.292	0.0749762	-4.25145	2.12394e-05	0.00010379	-0.292678	454.105	0.0947577	-3.0887	0.00201037	0.00653541	CDS				dbpA CDS	ATP-dependent 23S rRNA helicase DbpA	bi	BB4367	dbpA	100	bi	BP2973	99.78
	CJ015_03125	CJ015_03125		-0.0692027	302.792	0.152362	-0.454201	0.649684	0.762108	-0.402712	708.294	0.132585	-3.03739	0.00238636	0.0100815	-0.236228	429.79	0.208948	-1.13056	0.258241	0.448804	-0.0427432	367.329	0.0983009	-0.43482	0.663693	0.765717	-0.276493	290.424	0.131099	-2.10905	0.0349403	0.0779976	CDS				VOC family protein CDS	Lactoylglutathione lyase and related lyases	bi	BB4366		100	bi	BP2972	98.45
	CJ015_03130	CJ015_03130		-0.635714	4.44281	0.464864	-1.36753	0.17146	0.294673	-0.866691	14.1687	0.411158	-2.10793	0.0350372	0.0924495	-0.337445	9.16875	0.402028	-0.839355	0.40127	0.596727	0.251775	5.06524	0.418667	0.601373	0.547592	0.670023	0.350335	4.39237	0.485409	0.721732	0.470459	0.611011	CDS				cysteine hydrolase CDS	Nicotinamidase/isochorismatase family protein	bi	BB4365		99.13	bi	BP2971	99.13
	CJ015_03135	CJ015_03135		-0.426609	18.0343	0.290268	-1.46971	0.14164	0.255257	-0.218633	44.1062	0.267655	-0.816845	0.414017	0.578173	-0.403769	26.4389	0.324812	-1.24308	0.213837	0.396058	0.298928	21.1745	0.263234	1.1356	0.256126	0.390291	-0.197911	15.8281	0.292274	-0.677143	0.498315	0.635316	CDS				ABC transporter permease CDS	putative ABC transport proteins, inner membrane component	bi	BB4364		99.64	bi	BP2970	99.28
	CJ015_03140	CJ015_03140		-0.31094	15.9894	0.317133	-0.980471	0.326854	0.474533	-0.249842	35.5273	0.264235	-0.945531	0.344388	0.510019	-0.500665	16.4646	0.401882	-1.2458	0.212837	0.394851	0.14924	18.0297	0.291431	0.512095	0.608584	0.718472	-0.742296	12.2667	0.365534	-2.03072	0.0422839	0.0917005	CDS				ABC transporter ATP-binding protein CDS	Hydroxymethylpyrimidine ABC transporter, ATPase component	bi	BB4363		100	bi	BP2969	98.88
	CJ015_03145	CJ015_03145		-0.0539698	83.7162	0.17096	-0.315686	0.752241	0.839581	-0.19958	149.461	0.265099	-0.752849	0.451541	0.613271	-0.612053	159.201	0.228376	-2.68002	0.00736167	0.0308945	-0.292074	93.0753	0.172225	-1.69588	0.0899084	0.171953	-0.101318	84.4014	0.192277	-0.526939	0.598236	0.72057	CDS				ABC transporter substrate-binding protein CDS	FIG00432654: hypothetical protein	bi	BB4362		99.43	uni	BP0663	22.64
	CJ015_03150	CJ015_03150		0.144647	191.436	0.169503	0.853358	0.393461	0.542063	-0.148522	320.094	0.186111	-0.79803	0.424853	0.588239	-0.204586	322.134	0.173251	-1.18086	0.237657	0.425806	-0.473221	221.436	0.105896	-4.46875	7.86779e-06	4.11827e-05	-0.115249	203.963	0.123466	-0.933448	0.350589	0.4956	CDS				carboxylesterase CDS	probable carboxylesterase	bi	BB4361		100	bi	BP2966	99.55
	CJ015_03155	CJ015_03155		-0.325944	188.274	0.183888	-1.77251	0.0763101	0.15924	-0.449125	278.996	0.170279	-2.63758	0.00834992	0.0288051	-0.725692	247.438	0.186152	-3.89838	9.68374e-05	0.000785951	-0.548843	178.425	0.129068	-4.25235	2.11537e-05	0.000103479	-0.472238	151.276	0.148886	-3.17181	0.00151492	0.00507265	CDS				hypothetical protein CDS	FIG138315: Putative alpha helix protein	bi	BB4360		100	bi	BP2965	98.91
	CJ015_03160	CJ015_03160	pmbA	0.390772	1169.63	0.13045	2.99556	0.00273939	0.010594	0.254272	2669.74	0.0921663	2.75885	0.00580059	0.0212749	0.231256	1903.02	0.143778	1.60843	0.107741	0.243713	0.0474374	1682.94	0.0578953	0.819365	0.412578	0.548665	-0.0789974	1379.64	0.0853245	-0.925846	0.354526	0.499251	CDS				pmbA CDS	TldE protein, part of TldE/TldD proteolytic complex	bi	BB4359		100	bi	BP2964	99.56
	CJ015_03165	CJ015_03165		-0.46761	1961.1	0.140166	-3.33613	0.000849544	0.00393019	-0.748922	4172.98	0.166046	-4.51032	6.47296e-06	5.0642e-05	0.189326	5255.55	0.113858	1.66283	0.0963473	0.224437	-0.164074	1960.66	0.0641273	-2.55856	0.0105107	0.0281543	1.06726	2499.77	0.0717353	14.8777	4.60052e-50	1.65861e-48	CDS				ABC transporter substrate-binding protein CDS	TRAP transporter solute receptor, unknown substrate 6	bi	BB4358		100	bi	BP2963	99.45
	CJ015_03170	CJ015_03170	rplM	-0.176215	2816.44	0.206195	-0.854603	0.392771	0.541591	0.0800623	5181.44	0.180796	0.442833	0.657886	0.781157	-0.125624	3606.46	0.218589	-0.574705	0.565491	0.73464	-0.0615989	3218.62	0.102531	-0.600785	0.547983	0.670327	-0.313264	2561.33	0.147754	-2.12018	0.0339907	0.0764113	CDS				rplM CDS	LSU ribosomal protein L13p (L13Ae)	bi	BB4357	rplM	100	bi	BP2962	100
	CJ015_03175	CJ015_03175	rpsI	-0.182969	1171.4	0.117209	-1.56104	0.118514	0.221485	-0.0563149	2942.49	0.114905	-0.4901	0.624063	0.754718	-0.240791	1747.79	0.190907	-1.2613	0.2072	0.386405	0.316899	1503.22	0.0846988	3.74149	0.000182935	0.000764423	-0.169173	1108.54	0.111917	-1.51159	0.130638	0.233635	CDS				rpsI CDS	SSU ribosomal protein S9p (S16e)	bi	BB4356	rpsI	100	bi	BP2961	99.23
	CJ015_03180	CJ015_03180	argC	0.471188	1289.82	0.210227	2.24133	0.0250049	0.0651293	-0.100891	2891.6	0.121327	-0.831559	0.405658	0.569714	0.106208	1997.93	0.144493	0.735038	0.462316	0.653566	-0.17848	1782.89	0.0777765	-2.29478	0.0217455	0.053298	-0.225494	1491.7	0.0868254	-2.5971	0.00940144	0.0252974	CDS				argC CDS	N-acetyl-gamma-glutamyl-phosphate reductase (EC 1.2.1.38)	bi	BB4355	argC	100	bi	BP2960	99.72
	CJ015_03185	CJ015_03185		0.835783	225.732	0.198325	4.21421	2.5065e-05	0.000190567	0.803177	508.003	0.18639	4.30911	1.63911e-05	0.000117307	0.566055	504.959	0.138137	4.09778	4.17132e-05	0.000371213	0.0884653	368.506	0.102861	0.86005	0.389761	0.526363	0.371906	340.004	0.100138	3.71394	0.000204058	0.000817426	CDS				hypothetical protein CDS	FIG00761799: membrane protein	bi	BB4354		100	bi	BP2959	99.19
	CJ015_03190	CJ015_03190		0.521592	5789.18	0.241642	2.15853	0.0308865	0.0769868	-0.06631	16919.4	0.130483	-0.508187	0.611322	0.744678	0.511703	9902.66	0.161883	3.16094	0.00157262	0.00887363	0.199226	9039.01	0.103889	1.91769	0.0551508	0.116106	0.033952	7353.99	0.0765482	0.443537	0.657377	0.769501	CDS				iron-sulfur cluster insertion protein ErpA CDS	probable iron binding protein from the HesB_IscA_SufA family	bi	BB4353		100	bi	BP2958	100
	CJ015_03195	CJ015_03195	anmK	-0.321409	276.559	0.14362	-2.23791	0.0252269	0.065562	0.943547	713.979	0.30633	3.08016	0.00206886	0.00891639	0.666298	352.514	0.257377	2.5888	0.00963104	0.0386415	0.843278	406.176	0.132722	6.3537	2.10199e-10	2.04163e-09	0.133879	269.965	0.214868	0.623076	0.533235	0.665156	CDS				anmK CDS	Anhydro-N-acetylmuramic acid kinase (EC 2.7.1.-)	bi	BB4352		99.74	bi	BP2957	99.21
	CJ015_03200	CJ015_03200		0.220543	3301.76	0.0967938	2.27848	0.022698	0.0602242	0.150326	6032.07	0.283423	0.530397	0.595837	0.731495	0.496052	1999.89	0.136762	3.62711	0.000286615	0.0020111	-0.247438	4156.42	0.0728067	-3.39857	0.000677403	0.00245526	-1.30332	2869.25	0.0897791	-14.517	9.46218e-48	3.33611e-46	CDS				metallopeptidase CDS	FIG00431779: hypothetical protein	bi	BB4351		100	bi	BP2956	99.79
	CJ015_03205	CJ015_03205	tyrS	-0.0448561	1135.4	0.0929162	-0.482759	0.629267	0.745992	-0.309036	2605.36	0.121801	-2.53723	0.0111734	0.0365097	0.238707	2196.78	0.14945	1.59724	0.110212	0.24808	-0.0232713	1386.5	0.0694711	-0.334979	0.737641	0.825347	0.379936	1330.38	0.117468	3.23439	0.00121903	0.00416625	CDS				tyrS CDS	Tyrosyl-tRNA synthetase (EC 6.1.1.1)	bi	BB4350	tyrS	99.76	bi	BP2954	100
	CJ015_03210	CJ015_03210		0.967294	3364.45	0.221234	4.37227	1.22959e-05	9.97929e-05	0.624811	7216.31	0.138138	4.52309	6.09437e-06	4.79996e-05	0.252999	3056.04	0.173411	1.45896	0.144576	0.301308	-0.107042	5419.8	0.0633719	-1.68911	0.0911991	0.173644	-1.14644	3696.29	0.0971805	-11.797	4.0457e-32	9.60354e-31	CDS				YbhB/YbcL family Raf kinase inhibitor-like protein CDS	Phospholipid-binding protein	bi	BB4349		100	bi	BP2953	99.54
	CJ015_03215	CJ015_03215	glyA_1	0.590985	4719.43	0.227413	2.59873	0.00935683	0.0291067	-0.0161485	7278.24	0.147309	-0.109623	0.912708	0.949117	0.182129	5431.97	0.164311	1.10844	0.267671	0.459919	-0.726098	5941.05	0.0687549	-10.5607	4.53418e-26	1.31575e-24	-0.677063	5093.59	0.123823	-5.468	4.55145e-08	3.06951e-07	CDS				glyA_1 CDS	Serine hydroxymethyltransferase (EC 2.1.2.1)	bi	BB4348	glyA	100	bi	BP2952	100
	CJ015_03220	CJ015_03220		0.455029	731.442	0.165647	2.74698	0.00601464	0.0204306	0.331338	2383.99	0.149731	2.21288	0.0269056	0.0745934	0.672409	1668.51	0.214811	3.13024	0.00174662	0.00966619	0.565012	1262.96	0.0959511	5.88854	3.89615e-09	3.23601e-08	0.562331	1067.16	0.092806	6.05921	1.36789e-09	1.08056e-08	CDS				transcriptional regulator NrdR CDS	Ribonucleotide reductase transcriptional regulator NrdR	bi	BB4347		100	bi	BP2951	100
	CJ015_03225	CJ015_03225		0.0877885	19.2294	0.262133	0.3349	0.7377	0.828721	0.18211	34.8082	0.300265	0.606497	0.544185	0.692492	0.214333	29.5663	0.282368	0.759055	0.44782	0.641785	-0.219049	24.0713	0.243426	-0.899859	0.368195	0.505664	-0.0529874	21.2875	0.269596	-0.196544	0.844185	0.901906	CDS				AraC family transcriptional regulator CDS	Transcriptional regulator, AraC family	bi	BB4346		100	uni	BP3798	33.58
	CJ015_03230	CJ015_03230		0.340862	147.182	0.202447	1.6837	0.0922389	0.1835	-0.0284784	139.192	0.186484	-0.152713	0.878625	0.928381	-0.189845	138.039	0.234889	-0.808231	0.418958	0.612947	-1.28009	153.478	0.126818	-10.0939	5.87581e-24	1.59666e-22	-1.03318	136.135	0.194636	-5.30828	1.10664e-07	7.17629e-07	CDS				hydrolase CDS	Isochorismatase family hydrolase	bi	BB4345		99.47	bi	BP2949	98.4
	CJ015_03235	CJ015_03235	ribD	-0.0913495	441.745	0.129885	-0.703309	0.481863	0.626329	-0.228044	739.035	0.119378	-1.91027	0.0560979	0.134047	-0.279433	658.426	0.167382	-1.66943	0.0950316	0.222384	-0.394376	478.538	0.0924402	-4.26629	1.98754e-05	9.77348e-05	-0.204062	424.191	0.132063	-1.54518	0.122303	0.22239	CDS				ribD CDS	Diaminohydroxyphosphoribosylaminopyrimidine deaminase (EC 3.5.4.26) / 5-amino-6-(5-phosphoribosylamino)uracil reductase (EC 1.1.1.193)	bi	BB4344		100	bi	BP2948	98.93
	CJ015_03240	CJ015_03240		0.915694	2736.07	0.383713	2.3864	0.0170142	0.0479361	0.0395609	5758.29	0.206554	0.191528	0.848112	0.905089	0.70095	5773.84	0.186179	3.76493	0.000166596	0.00125083	-0.378304	4053.74	0.117671	-3.21494	0.00130472	0.00441893	0.28172	4146.05	0.188704	1.49292	0.135458	0.240652	CDS				PrkA family serine protein kinase CDS	Serine protein kinase (prkA protein), P-loop containing	bi	BB4343		99.85	-
	CJ015_03245	CJ015_03245		0.39763	2833.86	0.287147	1.38476	0.166126	0.287458	-0.209753	6638.81	0.133818	-1.56745	0.117009	0.233413	0.261799	4570.64	0.143733	1.82143	0.0685413	0.174379	-0.149293	3874.18	0.0710585	-2.10099	0.0356417	0.0809037	-0.0896506	3352.54	0.0982481	-0.912492	0.36151	0.506887	CDS				hypothetical protein CDS	UPF0229 protein YeaH	bi	BB4342		100	bi	BP3182	99.05
	CJ015_03250	CJ015_03250		0.879497	992.243	0.35909	2.44924	NA	NA	-0.0871798	1339.38	0.14095	-0.618516	0.536235	0.68553	0.322609	1176.36	0.177924	1.81318	0.0698036	0.177005	-1.05998	1268.84	0.0868441	-12.2055	2.90413e-34	1.25251e-32	-0.675803	1157.49	0.143049	-4.72426	2.3095e-06	1.27435e-05	CDS				SpoVR family protein CDS	FIG004684: SpoVR-like protein	bi	BB4341		99.8	bi	BP3181	99.8
	CJ015_03255	CJ015_03255		0.0886207	98.0989	0.225557	0.392896	0.694396	0.796044	0.59761	249.512	0.171524	3.48411	0.00049377	0.00250233	0.426318	178.274	0.234251	1.81992	0.0687706	0.174866	0.467593	147.587	0.165558	2.82435	0.00473773	0.0138853	0.315661	118.418	0.23185	1.36149	0.173359	0.291313	CDS				MFS transporter CDS	putative membrane protein	bi	BB4340		99.5	bi	BP3180	99.25
	CJ015_03260	CJ015_03260		0.072694	261.58	0.114253	0.636254	0.524611	0.662793	0.239015	501.727	0.195745	1.22105	0.222067	0.374167	0.315658	365.894	0.166915	1.89113	0.0586066	0.155822	-0.0524302	327.477	0.11041	-0.474867	0.634882	0.739856	-0.098906	274.861	0.11323	-0.873498	0.382392	0.527645	CDS				MmgE/PrpD family protein CDS	MmgE/PrpD family protein	bi	BB4339		100	bi	BP3179	99.78
	CJ015_03265	CJ015_03265		0.0315687	16.5792	0.300676	0.104992	0.916382	0.948114	-0.906746	39.5724	0.338199	-2.6811	0.00733799	0.0260303	-1.62691	56.0204	0.275414	-5.90715	3.48085e-09	6.39312e-08	-0.411722	19.4535	0.257318	-1.60005	0.109587	0.201632	-0.0464823	18.0474	0.281391	-0.165188	0.868796	0.914166	CDS				tripartite tricarboxylate transporter substrate binding protein CDS	Tricarboxylate transport protein TctC	bi	BB4338		100	bi	BP3178	100
	CJ015_03270	CJ015_03270		1.17604	46.4543	0.18654	6.3045	2.89131e-10	5.19661e-09	-0.891556	64.1846	0.327925	-2.71878	0.00655236	0.023663	-1.42599	120.055	0.265265	-5.37571	7.6283e-08	1.14923e-06	-1.57861	58.2762	0.174033	-9.07077	1.18174e-19	2.48007e-18	-0.758124	56.8449	0.203016	-3.73431	0.000188229	0.000759729	CDS				methylaspartate ammonia-lyase CDS	putative methylaspartate ammonia-lyase	bi	BB4337		99.76	bi	BP3177	99.76
	CJ015_03275	CJ015_03275		-0.186017	104.822	0.149031	-1.24817	0.211967	0.345376	-0.340426	206.817	0.2005	-1.69788	0.0895299	0.191263	-0.404866	135.654	0.243678	-1.66148	0.096617	0.224715	-0.180874	116.394	0.139529	-1.29632	0.194866	0.317417	-0.455494	92.2746	0.178398	-2.55325	0.0106724	0.0281485	CDS				GntR family transcriptional regulator CDS	Transcriptional regulator, GntR family	bi	BB4336		100	bi	BP3176	99.24
	CJ015_03280	CJ015_03280		0.504132	9944.15	0.356809	1.41289	0.157688	0.277742	0.671396	4917.54	0.358673	1.87189	0.0612223	0.143218	0.638542	9171.14	0.521766	1.22381	0.221024	0.403853	-1.69609	10383.2	0.39079	-4.34017	1.42376e-05	7.14309e-05	-0.715834	10767.1	0.385168	-1.8585	0.0630985	0.128474	tRNA				tRNA-Ser	tRNA-Ser
	CJ015_03285	CJ015_03285		0.569975	11.3569	0.307886	1.85125	0.0641331	0.139282	0.427653	25.3589	0.341433	1.25252	0.210379	0.362744	0.535687	23.9317	0.358653	1.49361	0.135278	0.287919	-0.0175464	17.3269	0.27779	-0.0631645	0.949636	0.968304	0.140485	16.723	0.334754	0.419666	0.67473	0.78464	CDS				amidohydrolase CDS	L-fuconolactone hydrolase	bi	BB4335		99.71	-
	CJ015_03290	CJ015_03290		-0.0353348	10.7819	0.309254	-0.114258	0.909033	0.944468	0.156905	23.0873	0.303484	0.517013	0.605147	0.740279	-0.0653837	21.0779	0.35613	-0.183595	0.854331	0.921494	0.173151	13.6346	0.291259	0.594491	0.552183	0.673363	0.311568	12.0701	0.315262	0.988281	0.323015	0.467227	CDS				CoA transferase CDS	FIG01198632: hypothetical protein	bi	BB4334	bbsF	100	-
	CJ015_03295	CJ015_03295	bbsE	0.326124	5.77144	0.419488	0.777435	0.436902	0.583573	0.032787	19.7206	0.337115	0.0972576	0.922522	0.954599	-0.0828615	19.7713	0.324312	-0.255499	0.798337	0.88569	0.463165	9.52199	0.324665	1.4266	0.153697	0.26312	0.703241	9.35862	0.36735	1.91436	0.0555742	0.115066	CDS				bbsE CDS	putative subunit of succinyl-CoA:benzylsuccinate CoA-transferase	bi	BB4333	bbsE	99.5	-
	CJ015_03300	CJ015_03300		1.38925	2.10633	0.610025	2.27736	0.0227645	0.0603665	1.35838	5.97318	0.61781	2.1987	0.0278989	0.0769388	0.491	4.72225	0.488114	1.00591	0.314457	NA	0.377499	4.52359	0.427072	0.883924	0.376737	0.51424	0.0913853	3.58935	0.532114	0.17174	0.863642	0.911147	CDS				hypothetical protein CDS	FIG01198151: hypothetical protein	bi	BB4332		100	uni	BP0637	41.09
	CJ015_03305	CJ015_03305		0.529911	6.01033	0.422869	1.25313	0.210157	0.343381	0.13122	14.0441	0.454729	0.288568	0.772912	0.859157	-0.657312	10.0811	0.389253	-1.68865	0.0912861	0.215699	-0.100357	9.11795	0.357293	-0.280882	0.778801	0.855408	-0.510912	6.59737	0.458169	-1.11512	0.2648	0.403213	CDS				hypothetical protein CDS	putative thiolase	bi	BB4331		100	uni	BP0636	36.87
	CJ015_03310	CJ015_03310		0.200007	20.4374	0.284534	0.702927	0.482101	0.626464	-0.069744	52.0386	0.244553	-0.285189	0.775499	0.860202	0.165772	35.6112	0.27116	0.611341	0.540974	0.717459	0.120008	28.8697	0.227972	0.526413	0.598602	0.709896	0.0730236	24.2786	0.252455	0.289254	0.772387	0.852774	CDS				tripartite tricarboxylate transporter substrate binding protein CDS	Tricarboxylate transport protein TctC	bi	BB4330		100	-
	CJ015_03315	CJ015_03315		-0.449662	37.2295	0.207091	-2.17133	0.0299066	0.0749022	-0.378846	75.9672	0.204892	-1.849	0.0644574	0.148423	0.0837051	66.9208	0.234676	0.356684	0.721329	0.83901	0.0131371	38.4924	0.204724	0.0641695	0.948835	0.967985	0.432007	37.3357	0.245116	1.76246	0.077992	0.153582	CDS				hypothetical protein CDS	Tricarboxylate transport protein TctC	bi	BB4329		100	-
	CJ015_03320	CJ015_03320		-0.914839	667.059	0.195606	-4.67696	2.91164e-06	2.71002e-05	-1.29072	1921.47	0.161335	-8.00024	1.24177e-15	2.5497e-14	-0.704312	2263.37	0.189005	-3.72641	0.000194223	0.00144415	0.18583	606.944	0.129503	1.43495	0.151301	0.260727	1.16926	738.26	0.177343	6.59323	4.30349e-11	3.93802e-10	CDS				transcriptional regulator CDS	LysR-family transcriptional regulator	bi	BB4328	bbuR	100	-
	CJ015_03325	CJ015_03325	ureD	-0.757047	577.06	0.320933	-2.35889	0.0183295	0.0507577	-1.22907	1869.15	0.117527	-10.4578	1.34988e-25	4.46981e-24	-0.727437	1726.31	0.16595	-4.38346	1.1681e-05	0.000122107	0.325673	578.854	0.0870816	3.73987	0.000184119	0.000768006	0.877694	600.045	0.137266	6.39412	1.61478e-10	1.38513e-09	CDS				ureD CDS	Urease accessory protein UreD	bi	BB4327	ureD	100	bi	BP3172	100
	CJ015_03330	CJ015_03330	ureA	0.351815	26.7766	0.338244	1.04012	0.298283	0.44477	-1.02382	34.7038	0.315298	-3.24714	0.00116572	0.00539489	-0.767289	43.0122	0.249636	-3.07363	0.0021147	0.0112964	-1.41909	28.154	0.247927	-5.72381	1.04159e-08	8.24328e-08	-0.729581	27.5421	0.261779	-2.78701	0.00531968	0.0154687	CDS				ureA CDS	Urease gamma subunit (EC 3.5.1.5)	bi	BB4326	ureA	100	bi	BP3171	99
	CJ015_03335	CJ015_03335	ureJ	-0.449504	24.0246	0.288022	-1.56066	0.118604	0.221486	-1.41771	71.7379	0.22308	-6.35517	2.08201e-10	2.99377e-09	-1.18941	51.6434	0.297731	-3.9949	6.47207e-05	0.000546452	-0.17929	24.9239	0.236823	-0.757066	0.449011	0.582786	-0.0837481	20.8764	0.325113	-0.257597	0.796718	0.869087	CDS				ureJ CDS	Nickel-binding accessory protein UreJ-HupE	bi	BB4325	ureJ	99.51	bi	BP3170	99.5
	CJ015_03340	CJ015_03340	ureB	-0.26991	20.1855	0.281493	-0.958853	0.337633	0.48465	-1.41055	46.2299	0.268055	-5.26216	1.42372e-07	1.49094e-06	-1.24394	39.5689	0.260805	-4.76963	1.84567e-06	2.22737e-05	-0.55911	19.1602	0.27222	-2.05389	0.0399866	0.0889754	-0.300137	16.8828	0.286617	-1.04717	0.29502	0.438506	CDS				ureB CDS	Urease beta subunit (EC 3.5.1.5)	bi	BB4324	ureB	100	bi	BP3169	99.02
	CJ015_03345	CJ015_03345	ureC	-1.00247	95.8534	0.225229	-4.45087	8.5522e-06	7.25468e-05	-1.97334	269.881	0.163477	-12.071	1.50256e-33	7.28354e-32	-1.39689	243.368	0.171569	-8.14187	3.89229e-16	1.15022e-14	-0.315552	73.8286	0.14348	-2.19927	0.0278586	0.0655145	0.314708	75.8866	0.147967	2.12687	0.0334307	0.0753644	CDS				ureC CDS	Urease alpha subunit (EC 3.5.1.5)	bi	BB4323	ureC	99.65	bi	BP3168	99.82
yes	CJ015_03350	CJ015_03350	ureE	-2.02979	53.3577	0.246088	-8.24823	1.60763e-16	5.42546e-15	-1.42879	138.376	0.225954	-6.32335	2.55948e-10	3.6249e-09	-1.01223	116.54	0.319707	-3.16611	0.00154492	0.00877102	0.711904	32.6746	0.232858	3.05724	0.00223384	0.00706682	1.13715	31.7451	0.288767	3.93797	8.21753e-05	0.000353708	CDS			requires only RisA for repression in Bvg+ conditions	ureE CDS	Urease accessory protein UreE	bi	BB4322	ureE	100	bi	BP3167A	99.51
	CJ015_03355	CJ015_03355	ureF	-1.43232	25.5866	0.268151	-5.34148	9.21901e-08	1.13806e-06	-1.77253	73.9818	0.243308	-7.28511	3.21399e-13	5.94968e-12	-1.0337	58.4923	0.287972	-3.58959	0.000331201	0.00228568	0.134697	18.4037	0.261892	0.514322	0.607027	0.717174	0.679153	18.3692	0.319308	2.12695	0.0334242	0.0753644	CDS				ureF CDS	Urease accessory protein UreF	bi	BB4321	ureF	99.55	-
	CJ015_03360	CJ015_03360	ureG	-1.62611	83.4043	0.27698	-5.87088	4.33491e-09	6.86995e-08	-1.95802	258.076	0.152699	-12.8227	1.22386e-37	6.61448e-36	-0.922722	170.146	0.206791	-4.46209	8.11631e-06	8.76258e-05	0.28618	54.8266	0.163836	1.74675	0.0806808	0.158165	0.756668	55.2501	0.18118	4.17633	2.96244e-05	0.000137511	CDS				ureG CDS	Urease accessory protein UreG	bi	BB4320	ureG	100	bi	BP3166	99.53
	CJ015_03365	CJ015_03365		0.683591	16.27	0.302479	2.25996	0.0238236	0.0627141	0.244922	23.2938	0.309439	0.791503	0.42865	0.59158	0.265282	34.7331	0.269183	0.985507	0.324375	0.521398	-0.686693	20.7414	0.244487	-2.80871	0.00497406	0.0144787	0.325645	22.197	0.252645	1.28894	0.197417	0.322747	CDS				NAD-dependent succinate-semialdehyde dehydrogenase CDS	putative aldehyde dehydrogenase	bi	BB4319		99.79	uni	BP3624	48.31
	CJ015_03370	CJ015_03370		0.804374	8.416	0.334531	2.40448	0.0161954	0.0463178	-0.00634217	12.6266	0.478218	-0.0132621	0.989419	0.993287	-0.00809296	17.7143	0.359492	-0.0225122	0.982039	0.992155	-0.79962	11.3414	0.342987	-2.33134	0.0197356	0.0491143	-0.0770355	11.7953	0.333007	-0.231333	0.817056	0.884049	CDS				ring-hydroxylating oxygenase subunit alpha CDS	Alpha-ketoglutarate-dependent taurine dioxygenase (EC 1.14.11.17)	bi	BB4318		100	uni	BP3722	43.27
	CJ015_03375	CJ015_03375		0.44495	2.18784	0.55037	0.808457	0.418828	0.566365	-0.328313	4.7785	0.654476	-0.501642	0.615919	0.748527	0.188563	7.45972	0.487974	0.386419	0.699186	0.824993	-0.302678	3.04945	0.491825	-0.615419	0.538278	0.662247	0.477933	4.14173	0.514562	0.928816	0.352984	0.497519	CDS				oxidoreductase CDS	Flavodoxin reductases (ferredoxin-NADPH reductases) family 1; Vanillate O-demethylase oxidoreductase (EC 1.14.13.-)	bi	BB4317		99.69	uni	BP3712	38.15
	CJ015_03380	CJ015_03380		0.725226	5.02665	0.428046	1.69427	0.0902135	0.18031	0.559446	11.7835	0.419808	1.33262	0.182655	0.324951	0.527014	7.63523	0.439417	1.19935	0.230392	0.417296	0.0389514	8.11528	0.357806	0.108862	0.913312	0.945284	-0.128895	6.36926	0.408517	-0.31552	0.752367	0.839367	CDS				choline dehydrogenase CDS	Choline dehydrogenase (EC 1.1.99.1)	bi	BB4316		100	-
	CJ015_03385	CJ015_03385		0.563305	8.01515	0.317953	1.77166	0.0764505	0.159391	-0.227667	16.2148	0.393765	-0.57818	0.563143	0.707623	0.0745286	16.138	0.346018	0.215389	0.829464	0.904695	-0.500634	11.1076	0.311939	-1.60491	0.108514	0.200048	-0.100686	11.0202	0.325488	-0.309338	0.757064	0.842061	CDS				sulfatase CDS	Choline-sulfatase (EC 3.1.6.6)	bi	BB4315		100	uni	BP1635	39.42
	CJ015_03390	CJ015_03390		-0.123358	3.72775	0.453116	-0.272243	0.785435	0.865418	-0.10961	6.40026	0.503624	-0.217643	0.827707	0.892004	-0.524331	5.83668	0.457807	-1.14531	0.25208	0.442195	-0.239382	4.09888	0.432323	-0.55371	0.579777	0.694229	-0.252736	3.42272	0.525008	-0.481395	0.630236	0.74783	CDS				C4-dicarboxylate ABC transporter CDS	putative inner membrane transport protein	bi	BB4314		99.15	-
	CJ015_03395	CJ015_03395		-0.106916	1608.76	0.174645	-0.612189	0.540413	0.674886	-0.535156	3707.36	0.117092	-4.57037	4.86863e-06	3.92664e-05	-0.0171617	2366.06	0.165875	-0.103462	0.917597	0.961172	-0.114767	1876.42	0.072775	-1.57702	0.114792	0.20973	-0.124502	1596.61	0.130172	-0.956444	0.338848	0.483708	CDS				GntR family transcriptional regulator CDS	Transcriptional regulator, GntR family	bi	BB4313		100	bi	BP3699	99.64
	CJ015_03400	CJ015_03400		0.478561	0.998106	0.694513	0.689059	0.490786	0.634061	-0.777209	4.18207	0.652819	-1.19054	0.233833	0.38727	-0.800139	4.1965	0.521397	-1.53461	0.124881	NA	0.0690057	1.55911	0.523852	0.131727	0.8952	NA	0.300451	1.49244	0.685337	0.438399	0.661097	0.772596	CDS				tripartite tricarboxylate transporter substrate binding protein CDS	Tricarboxylate transport protein TctC	bi	BB4312		99.09	bi	BP3700	99.39
	CJ015_03405	CJ015_03405		0.112684	7.90046	0.436766	0.257996	0.79641	0.873281	-0.750922	13.594	0.450774	-1.66585	0.0957434	0.201425	-1.23873	21.9348	0.366744	-3.37764	0.000731096	0.00453614	-0.676604	8.26705	0.348928	-1.93909	0.0524901	0.111604	-0.201354	8.58929	0.386241	-0.521316	0.602146	0.724177	CDS				taurine ABC transporter substrate-binding protein CDS	ABC transporter substrate-binding protein	bi	BB4311		100	bi	BP3701	99.43
	CJ015_03410	CJ015_03410		0.148136	5.90943	0.514679	0.287821	0.773484	0.857557	-0.388045	8.05909	0.608115	-0.638111	0.523402	0.675181	-0.604506	14.8579	0.355091	-1.7024	0.0886808	0.21113	-0.662502	5.9994	0.444318	-1.49105	0.135948	0.238823	0.295672	6.48975	0.452264	0.653759	0.513267	0.649028	CDS				GntR family transcriptional regulator CDS	Transcriptional regulator, GntR family	bi	BB4310		100	bi	BP3702	100
	CJ015_03415	CJ015_03415		0.397471	5.63844	0.437046	0.909448	0.363114	0.510908	-0.799975	10.6457	0.585667	-1.36592	0.171963	0.310035	-0.91412	18.5941	0.352467	-2.59349	0.00950078	0.038252	-0.746598	6.49607	0.383988	-1.94433	0.0518562	0.110406	0.124793	7.51126	0.381988	0.326694	0.743899	0.832827	CDS				ABC transporter permease CDS	ABC transporter permease protein with unknown substrate	bi	BB4309		99.62	bi	BP3703	98.87
	CJ015_03420	CJ015_03420		0.497045	9.28619	0.330278	1.50493	0.132342	0.241375	-0.804351	24.5223	0.428855	-1.87558	0.0607131	0.142379	-1.2334	40.909	0.35564	-3.46811	0.000524129	0.00336992	-0.423058	12.6564	0.301465	-1.40334	0.160515	0.272215	0.177091	14.0277	0.329497	0.53746	0.59095	0.714996	CDS				taurine ABC transporter substrate-binding protein CDS	putative transport system periplasmic protein	bi	BB4308		99.43	bi	BP3704	99.14
	CJ015_03425	CJ015_03425		0.988875	13.9027	0.340468	2.90446	0.00367886	0.0134614	-0.949381	24.271	0.560891	-1.69263	0.090526	0.19304	-0.740879	63.0852	0.32402	-2.28652	0.0222238	0.0751662	-1.20161	17.1716	0.313064	-3.83822	0.000123932	0.000530603	0.537548	24.1397	0.310125	1.73333	0.0830374	0.161827	CDS				ABC transporter ATP-binding protein CDS	ABC transporter ATP-binding protein	bi	BB4307		100	bi	BP3705	98.23
	CJ015_03430	CJ015_03430		2.03842	4.37009	0.551072	3.69901	0.000216442	0.00124275	0.482839	3.8249	0.688224	0.701573	0.482945	0.641471	-0.0734609	3.38249	0.523937	-0.140209	0.888495	NA	-1.30194	6.19846	0.406684	-3.20136	0.00136779	0.00458957	-1.42609	5.07245	0.48139	-2.96243	0.00305216	0.00946645	CDS		b		enoyl-CoA hydratase CDS	Methylmalonyl-CoA decarboxylase (EC 4.1.1.41)	bi	BB4306		100	bi	BP3706	99.61
	CJ015_03435	CJ015_03435		1.75309	9.30953	0.393201	4.45851	8.25315e-06	7.01368e-05	-0.367381	7.39561	0.516149	-0.711773	0.476605	0.636467	-0.184239	4.14756	0.499039	-0.369187	0.711989	NA	-1.89772	11.9478	0.355611	-5.3365	9.47574e-08	6.71877e-07	-2.40948	9.9217	0.436569	-5.51912	3.40698e-08	2.34383e-07	CDS		b		tripartite tricarboxylate transporter substrate binding protein CDS	Tricarboxylate transport protein TctC	bi	BB4305		100	bi	BP3707	98.75
	CJ015_03440	CJ015_03440		2.67805	18.5089	0.48229	5.55279	2.81153e-08	3.87908e-07	0.590125	3.88063	0.64324	0.917425	0.35892	0.524927	-0.259881	4.2462	0.516638	-0.503023	0.614948	NA	-3.36221	24.8435	0.322988	-10.4097	2.23981e-25	6.42032e-24	-3.56903	21.1065	0.373487	-9.55596	1.2244e-21	1.9505e-20	CDS		b		NADPH:quinone reductase CDS	Quinone oxidoreductase (EC 1.6.5.5)	bi	BB4304		100	bi	BP3708	99.1
	CJ015_03445	CJ015_03445		2.76883	64.64	0.549142	5.0421	NA	NA	1.44835	20.1474	0.386942	3.74307	0.000181782	0.00102119	0.33727	12.3514	0.377849	0.892605	0.372069	0.567396	-2.92092	92.9251	0.206752	-14.1276	2.56646e-45	1.72356e-43	-3.64951	76.4571	0.253517	-14.3955	5.52258e-47	1.90509e-45	CDS				CoA transferase CDS	L-carnitine dehydratase/bile acid-inducible protein F	bi	BB4303		100	bi	BP3709	99.24
	CJ015_03450	CJ015_03450		-0.0668955	324.091	0.146811	-0.455656	0.648637	0.762007	-0.0339548	452.127	0.135084	-0.251361	0.801535	0.875921	-0.259774	298.696	0.205921	-1.26153	0.207119	0.386405	-0.557725	339.724	0.0899911	-6.19756	5.73448e-10	5.34877e-09	-0.922954	269.105	0.132328	-6.97475	3.06418e-12	3.04197e-11	CDS				TetR/AcrR family transcriptional regulator CDS	regulatory protein TetR	bi	BB4302		99.55	bi	BP3710	98.22
	CJ015_03455	CJ015_03455	nudC	-0.214621	143.722	0.137779	-1.55772	0.119299	0.222341	-0.378843	292.914	0.131554	-2.87976	0.00397975	0.015406	0.131639	187.363	0.173903	0.756967	0.44907	0.642653	-0.142377	160.738	0.128005	-1.11228	0.266018	0.400689	-0.104327	136.287	0.150854	-0.691576	0.489203	0.628208	CDS				nudC CDS	NADH pyrophosphatase (EC 3.6.1.22)	bi	BB4301	nudC	100	bi	BP3711	99.18
	CJ015_03460	CJ015_03460		-1.55726	1.37264	0.711321	-2.18925	0.0285788	0.0722347	-0.434741	2.6507	0.71107	-0.61139	0.540941	NA	-0.733153	3.24433	0.526878	-1.39151	0.164072	NA	0.403665	0.877043	0.527483	0.765266	0.444113	NA	0.843923	0.718152	0.787689	1.07139	0.283994	0.425355	CDS				oxidoreductase CDS	Flavodoxin reductases (ferredoxin-NADPH reductases) family 1; Vanillate O-demethylase oxidoreductase (EC 1.14.13.-)	bi	BB4300		99.68	bi	BP3712	99.68
	CJ015_03465	CJ015_03465		-1.41124	1.19615	0.719775	-1.96067	0.049917	0.113505	-0.741709	4.55068	0.589202	-1.25884	0.20809	0.359588	-0.0501449	4.42974	0.497026	-0.10089	0.919638	NA	0.720712	1.17787	0.531891	1.355	0.175418	NA	1.60837	1.47965	0.724182	2.22094	0.026355	0.0618562	CDS		d	requires only RisA for repression in Bvg+ conditions	amidase CDS	putative amidase	bi	BB4299		100	bi	BP3713	99.54
	CJ015_03470	CJ015_03470		-0.976813	2.54855	0.588678	-1.65933	0.0970486	0.190483	-0.796561	5.07958	0.566525	-1.40605	0.15971	0.293572	0.0674266	3.17012	0.539984	0.124868	0.900628	NA	0.0242707	2.04987	0.506887	0.047882	0.96181	0.976981	0.410673	1.80679	0.654595	0.62737	0.530417	0.662848	CDS				zinc-binding dehydrogenase CDS	putative zinc-binding dehydrogenases	bi	BB4298		100	bi	BP3714	100
	CJ015_03475	CJ015_03475		-1.66518	25.5434	0.387351	-4.2989	1.71647e-05	0.000135327	-0.752038	44.4219	0.290934	-2.58491	0.00974045	0.0326906	-0.0729103	71.3511	0.321304	-0.22692	0.820486	0.898655	0.399117	16.1858	0.283922	1.40573	0.159805	0.271403	1.78049	24.8844	0.26155	6.80747	9.93282e-12	9.48763e-11	CDS		d	requires only RisA for repression in Bvg+ conditions	LysR family transcriptional regulator CDS	LysR-family transcriptional regulator	bi	BB4297		100	bi	BP3715	99.67
	CJ015_03480	CJ015_03480		-0.976588	11.5968	0.395453	-2.46954	0.0135286	0.0399889	-1.00725	24.5508	0.30589	-3.29283	0.000991845	0.00467769	-0.295249	18.8061	0.318232	-0.927777	0.353523	0.548735	0.146604	8.87417	0.341231	0.429631	0.667464	0.769244	0.497347	8.92463	0.373474	1.33168	0.182966	0.304203	CDS				ABC transporter substrate-binding protein CDS	Leucine-, isoleucine-, valine-, threonine-, and alanine-binding protein	bi	BB4296		100	bi	BP3716	100
	CJ015_03485	CJ015_03485		-0.962119	4.0805	0.452486	-2.1263	0.0334787	0.0826571	-0.109589	6.96933	0.503562	-0.217627	0.82772	0.892004	-0.498474	7.24479	0.487683	-1.02213	0.30672	0.502715	0.055806	3.73876	0.449048	0.124276	0.901097	0.93825	0.26181	3.14943	0.566147	0.462442	0.643764	0.756766	CDS				DUF1116 domain-containing protein CDS	FIG074102: hypothetical protein	bi	BB4295		99.75	bi	BP3717	99.75
	CJ015_03490	CJ015_03490		-0.572392	6.50458	0.370056	-1.54677	0.121919	0.226503	-0.764711	14.4424	0.395352	-1.93425	0.0530823	0.128752	-0.297876	10.5109	0.411801	-0.72335	0.469465	0.659056	-0.049693	6.41065	0.379362	-0.130991	0.895782	0.935586	0.204123	5.51795	0.429743	0.474988	0.634795	0.750434	CDS				branched-chain amino acid ABC transporter CDS	Branched-chain amino acid transport ATP-binding protein LivF (TC 3.A.1.4.1)	bi	BB4294		100	bi	BP3718	99.62
	CJ015_03495	CJ015_03495		-0.673595	1.46132	0.734956	-0.916511	0.359399	0.507683	-1.11055	4.6142	0.662301	-1.67681	0.0935803	0.197759	0.0229624	4.95839	0.511163	0.0449219	0.96417	0.984239	0.0767229	1.49516	0.531638	0.144314	0.885253	NA	1.13272	1.96095	0.708651	1.59842	0.109949	0.205085	CDS				branched-chain amino acid ABC transporter permease CDS	Branched-chain amino acid transport system permease protein LivM (TC 3.A.1.4.1)	bi	BB4293		100	bi	BP3719	99.69
	CJ015_03500	CJ015_03500		-1.39665	39.2647	0.332002	-4.20676	2.59056e-05	0.000195326	-1.31577	76.2276	0.279324	-4.71056	2.47039e-06	2.11967e-05	-0.180061	60.6602	0.416299	-0.432527	0.665358	0.804221	-0.029929	25.5424	0.244108	-0.122605	0.90242	0.93825	0.628521	26.371	0.276794	2.27072	0.0231642	0.0554807	CDS				branched-chain amino acid ABC transporter permease CDS	High-affinity branched-chain amino acid transport system permease protein LivH (TC 3.A.1.4.1)	bi	BB4292		100	bi	BP3720	99.31
	CJ015_03505	CJ015_03505		0.447312	5.35149	0.403365	1.10895	0.267451	0.410541	-0.542198	12.337	0.436432	-1.24234	0.21411	0.366778	-0.309312	10.1526	0.433805	-0.713021	0.475833	0.664649	-0.312178	6.89837	0.377666	-0.826597	0.408465	0.544736	-0.268521	6.25627	0.471462	-0.569549	0.568984	0.696803	CDS				hypothetical protein CDS	ortholog of Bordetella pertussis (BX470248) BP3721 no significant database matches	bi	BB4291		100	bi	BP3721	100
	CJ015_03510	CJ015_03510	pobA	0.121407	33.1589	0.192154	0.63182	0.527505	0.664659	-0.114541	65.2549	0.198176	-0.577973	0.563282	0.707623	0.0679723	43.1049	0.247779	0.274327	0.783833	0.877909	-0.239051	41.132	0.185486	-1.28878	0.197473	0.320221	-0.451789	33.878	0.216276	-2.08894	0.0367128	0.0815367	CDS				pobA CDS	iron-sulphur protein	bi	BB4290	pobA	100	bi	BP3722	99.78
	CJ015_03515	CJ015_03515		1.07133	929.787	0.185548	5.77387	7.74724e-09	1.16482e-07	0.836485	1708.34	0.621328	1.34629	0.17821	0.318368	-0.136611	156.852	0.251109	-0.544031	0.58642	0.749165	-0.239445	1479.41	0.176061	-1.36001	0.173826	0.290596	-3.77609	842.484	0.193279	-19.537	5.31957e-85	3.14905e-83	CDS				hypothetical protein CDS	ortholog of Bordetella pertussis (BX470248) BP3723 no significant database matches	bi	BB4288		100	bi	BP3723	100
	CJ015_03520	CJ015_03520		-0.192148	303.157	0.0878161	-2.18807	0.0286642	0.0724091	0.0831515	642.981	0.155259	0.535565	0.592259	0.727844	-0.113807	391.905	0.162462	-0.700516	0.483605	0.670619	0.145382	367.502	0.0856772	1.69685	0.0897242	0.17181	-0.293032	277.639	0.11064	-2.64852	0.00808447	0.0222916	CDS				hypothetical protein CDS	Predicted NAD regulator in Alphaproteobacteria	bi	BB4287		100	bi	BP3724	99.69
	CJ015_03525	CJ015_03525	nadC	0.0503923	25280.2	0.0995095	0.506407	0.612571	0.735305	0.132007	62792.2	0.125559	1.05135	0.293096	0.457094	0.500616	41909.9	0.36529	1.37046	0.170543	0.337861	0.274425	34719.1	0.0683408	4.01553	5.93122e-05	0.000267588	0.205915	28905.8	0.096459	2.13474	0.0327824	0.0743421	CDS				nadC CDS	Quinolinate phosphoribosyltransferase [decarboxylating] (EC 2.4.2.19)	bi	BB4286	nadC	100	bi	BP3725	100
	CJ015_03530	CJ015_03530		-0.0525245	8293.07	0.144881	-0.362535	0.716952	0.812176	0.75201	22125.7	0.136613	5.50468	3.69849e-08	4.20055e-07	0.574431	15027.2	0.506906	1.13321	0.257126	0.44764	0.695537	12625.9	0.102933	6.7572	1.40684e-11	1.62495e-10	0.468282	9990.2	0.157195	2.979	0.00289195	0.00902207	CDS				tripartite tricarboxylate transporter substrate binding protein CDS	Tricarboxylate transport protein TctC	bi	BB4285		100	bi	BP3219	99.7
	CJ015_03535	CJ015_03535		0.413421	2528.42	0.59657	0.692996	NA	NA	0.775645	3531.62	0.331664	2.33865	0.0193537	0.0575957	0.164367	4635.42	0.354304	0.463916	0.642708	0.787163	-0.383235	3255.03	0.327413	-1.17049	0.241802	0.373637	0.0366359	3130.62	0.179963	0.203574	0.838686	0.899526	CDS				DUF533 domain-containing protein CDS	putative membrane protein	bi	BB4284		100	bi	BP3218	99.56
	CJ015_03540	CJ015_03540		-0.471843	273.757	0.218637	-2.15811	0.0309194	0.0769868	-0.338936	459.434	0.185841	-1.82379	0.0681831	0.154579	-0.0902704	395.568	0.163177	-0.553207	0.580122	0.745226	-0.211865	260.725	0.117248	-1.80699	0.0707641	0.142346	0.0821255	239.374	0.116316	0.706058	0.480152	0.619572	CDS				osmotically inducible protein OsmC CDS	FIG00432792: hypothetical protein	bi	BB4283		100	bi	BP3217	100
	CJ015_03545	CJ015_03545	fabI_1	-0.0159196	392.81	0.125858	-0.126488	0.899346	0.940653	-0.32871	814.891	0.110138	-2.98452	0.00284024	0.0116534	-0.450963	579.219	0.1664	-2.71011	0.00672609	0.028844	-0.19629	463.849	0.0890333	-2.20468	0.0274769	0.0647462	-0.405706	376.45	0.118922	-3.41152	0.000646015	0.00237914	CDS				fabI_1 CDS	Enoyl-[acyl-carrier-protein] reductase [NADH] (EC 1.3.1.9)	bi	BB4282	fabI, envM	100	bi	BP3215	100
	CJ015_03550	CJ015_03550		0.0449145	803.36	0.179931	0.249621	0.80288	0.876826	0.480709	1422.64	0.2739	1.75505	0.0792502	0.174128	-0.124205	565.748	0.198911	-0.624429	0.532346	0.711071	-0.0458874	996.773	0.103737	-0.442342	0.658242	0.761302	-1.29867	654.237	0.111193	-11.6795	1.62279e-31	3.77732e-30	CDS				lytic transglycosylase CDS	Membrane-bound lytic murein transglycosylase D precursor (EC 3.2.1.-)	bi	BB4281		100	bi	BP3214	99.57
	CJ015_03555	CJ015_03555	gloB	0.561102	857.388	0.159866	3.50983	0.000448389	0.00230635	0.256739	1113.38	0.268491	0.95623	0.338956	0.504039	-0.0155633	490.339	0.178629	-0.0871263	0.930571	0.968382	-0.809829	1047.92	0.142319	-5.69024	1.26864e-08	9.97302e-08	-1.72458	774.609	0.155369	-11.0999	1.25603e-28	2.5738e-27	CDS				gloB CDS	Hydroxyacylglutathione hydrolase (EC 3.1.2.6)	bi	BB4280	gloB	100	bi	BP3213	100
	CJ015_03560	CJ015_03560		0.109083	98.632	0.151266	0.721135	0.470827	0.616164	0.539028	220.704	0.168454	3.19986	0.00137496	0.0062284	0.292969	170.231	0.202878	1.44406	0.148721	0.30662	0.25238	139.807	0.142614	1.76967	0.0767814	0.152043	0.172536	114.824	0.18524	0.931419	0.351637	0.496496	CDS				class I SAM-dependent methyltransferase CDS	FIG005121: SAM-dependent methyltransferase (EC 2.1.1.-)	bi	BB4279		100	bi	BP3212	99.61
	CJ015_03565	CJ015_03565	rnhA	0.428376	65.1026	0.136024	3.14927	0.00163677	0.00684934	0.540839	114.169	0.212637	2.54348	0.0109753	0.0359873	0.213317	120.916	0.250175	0.852671	0.393842	0.590634	-0.226284	88.3011	0.136528	-1.65742	0.097434	0.183142	0.0667179	81.3871	0.150646	0.442879	0.657853	0.769743	CDS				rnhA CDS	Ribonuclease HI (EC 3.1.26.4)	bi	BB4278	rnhA, rnh, dasF, herA, sdrA	100	bi	BP3211	99.35
	CJ015_03570	CJ015_03570		-0.860845	135.69	0.209173	-4.11546	3.86404e-05	0.000277583	0.0567258	264.159	0.141025	0.402239	0.687508	0.802348	0.24838	395.452	0.226847	1.09492	0.273552	0.466497	0.419858	134.742	0.113374	3.70331	0.000212801	0.000874455	1.4339	171.811	0.221188	6.48273	9.0077e-11	8.01334e-10	CDS				MexH family multidrug efflux RND transporter periplasmic adaptor subunit CDS	Probable RND efflux membrane fusion protein	bi	BB4277		100	uni	BP0828	32.81
	CJ015_03575	CJ015_03575		-0.73721	391.322	0.199157	-3.70165	0.000214204	0.00123444	0.024423	798.71	0.127933	0.190905	0.8486	0.905199	0.27735	1158.73	0.246644	1.12449	0.260803	0.452497	0.393731	406.437	0.102746	3.83207	0.000127067	0.000541072	1.38989	507.16	0.110257	12.6059	1.96005e-36	5.28002e-35	CDS				AcrB/AcrD/AcrF family protein CDS	RND multidrug efflux transporter; Acriflavin resistance protein	bi	BB4276		100	uni	BP0827	39
	CJ015_03580	CJ015_03580	dnaQ	-0.0830615	479.45	0.115582	-0.718634	0.472366	0.617062	-0.042814	883.718	0.144712	-0.295857	0.76734	0.855841	0.0900641	707.567	0.14811	0.60809	0.543128	0.719075	-0.173691	553.028	0.094592	-1.83621	0.0663263	0.135288	-0.0593788	484.781	0.0979257	-0.606366	0.544271	0.676635	CDS				dnaQ CDS	DNA polymerase III epsilon subunit (EC 2.7.7.7)	bi	BB4275	dnaQ, mutD	100	bi	BP0406	100
	CJ015_03585	CJ015_03585		0.286422	2499.52	0.342403	0.836506	0.40287	0.55082	1.71529	541.3	0.439726	3.90082	9.58686e-05	0.000583904	0.205948	1499.62	0.571362	0.360451	0.71851	0.837502	-2.48509	2381.34	0.340064	-7.30773	2.71702e-13	3.77891e-12	-1.59397	2298.85	0.284171	-5.60919	2.03275e-08	1.43974e-07	tRNA				tRNA-Val	tRNA-Val
	CJ015_03590	CJ015_03590		0.0236129	745.1	0.131771	0.179197	0.857783	0.913891	0.393945	1908.74	0.157033	2.50868	0.0121184	0.0391083	0.217036	1523.66	0.200834	1.08067	0.279843	0.473249	0.444674	1076.95	0.120672	3.68499	0.00022871	0.00093088	0.40801	906.333	0.171991	2.37228	0.0176785	0.0439899	CDS				hypothetical protein CDS	hypothetical protein	bi	BB4274		100	bi	BP0405	98.31
	CJ015_03595	CJ015_03595	atoE	-0.588953	365.536	0.167409	-3.51805	0.000434737	0.00224351	-0.334701	767.846	0.187729	-1.78289	0.0746036	0.166013	-0.449003	703.454	0.196567	-2.28423	0.0223582	0.0755101	0.144408	375.962	0.106675	1.35372	0.175825	0.292586	0.310166	336.078	0.109881	2.82274	0.00476152	0.0140157	CDS				atoE CDS	Short chain fatty acids transporter	bi	BB4273	atoE	100	bi	BP0404	100
	CJ015_03600	CJ015_03600		0.560471	315.028	0.148786	3.76696	0.000165248	0.000988749	0.827564	731.462	0.157765	5.24555	1.55813e-07	1.62447e-06	0.542449	426.136	0.180682	3.00223	0.00268005	0.0138045	0.222746	504.478	0.082394	2.70343	0.00686287	0.0193651	-0.272139	371.367	0.0982144	-2.77086	0.00559076	0.0161492	CDS				TRAP transporter substrate-binding protein CDS	TRAP transporter solute receptor, TAXI family precursor	bi	BB4272		99.2	bi	BP0403	99.01
	CJ015_03605	CJ015_03605	gltS	0.576112	507.834	0.0919563	6.26507	3.72658e-10	6.62173e-09	0.707335	1169.21	0.174215	4.06013	4.90444e-05	0.000314628	0.66828	646.961	0.164078	4.07294	4.64224e-05	0.000406858	0.170121	799.11	0.088499	1.9223	0.0545686	0.115189	-0.32449	593.676	0.0957981	-3.38723	0.000706023	0.00256857	CDS				gltS CDS	Sodium/glutamate symporter	bi	BB4271	gltS, gltC	99.75	bi	BP0402	99.5
	CJ015_03610	CJ015_03610		-0.253065	143.791	0.1464	-1.72859	0.083883	0.171088	-0.156285	270.777	0.16342	-0.956338	0.338902	0.504039	-0.157559	164.342	0.199953	-0.78798	0.430708	0.624785	-0.117081	159.654	0.135579	-0.863559	0.38783	0.524659	-0.416555	123.944	0.17244	-2.41566	0.0157068	0.039535	CDS				GNAT family N-acetyltransferase CDS	FIG01201438: hypothetical protein	bi	BB4270		100	-
	CJ015_03615	CJ015_03615		2.85449	480.166	0.489425	5.83234	NA	NA	4.38487	931.778	0.179359	24.4475	5.34968e-132	8.98364e-130	3.92901	520.44	0.184199	21.3302	5.95549e-101	1.14395e-98	-0.0146324	1056.29	0.100706	-0.145297	0.884476	0.928522	-0.483023	794.094	0.146973	-3.28648	0.00101448	0.00354293	CDS		c		glycosyltransferase CDS	Polymyxin resistance protein ArnC, glycosyl transferase (EC 2.4.-.-)	bi	BB4269		99.43	bi	BP0399	99.72
	CJ015_03620	CJ015_03620		3.18103	477.332	0.405415	7.84634	4.28361e-15	1.2481e-13	4.23974	1168.26	0.169621	24.9954	6.86294e-138	1.40302e-135	4.15591	721.031	0.165334	25.1364	1.99051e-139	8.34206e-137	0.286509	1169.91	0.100312	2.85618	0.0042877	0.012725	-0.0289033	903.134	0.113165	-0.25541	0.798407	0.870478	CDS		c		dolichyl-phosphate-mannose--protein mannosyltransferase CDS	Polymyxin resistance protein ArnT, undecaprenyl phosphate-alpha-L-Ara4N transferase; Melittin resistance protein PqaB	bi	BB4268		99.81	bi	BP0398	99.81
	CJ015_03625	CJ015_03625		0.299494	74.6366	0.180728	1.65715	0.0974889	0.191028	0.189257	124.6	0.185908	1.01802	0.308669	0.474004	0.0975457	79.5702	0.237394	0.410902	0.681144	0.814124	-0.389348	93.267	0.137941	-2.82257	0.00476404	0.0139364	-0.727525	74.26	0.174973	-4.15793	3.21144e-05	0.000148351	CDS				GtrA family protein CDS	putative bactoprenol-linked glucose translocase
	CJ015_03630	CJ015_03630		2.65391	404.102	0.475825	5.5775	2.43999e-08	3.3925e-07	3.80197	771.963	0.154507	24.607	1.06291e-133	1.99913e-131	3.60431	512.858	0.162365	22.1989	3.52209e-109	8.5457e-107	-0.0381807	866.765	0.12706	-0.300493	0.763801	0.84565	-0.269678	693.632	0.125128	-2.15522	0.0311444	0.0712148	CDS		c		ChbG/HpnK family deacetylase CDS	cellobiose phosphotransferase system celC	bi	BB4267		100	bi	BP0397	99.46
	CJ015_03635	CJ015_03635		0.24063	122.578	0.154276	1.55974	0.118821	0.221714	0.318411	221.435	0.181307	1.7562	0.0790538	0.173778	0.280033	184.772	0.167927	1.66759	0.0953974	0.222871	-0.166295	155.957	0.108687	-1.53004	0.126006	0.225831	-0.0937716	136.11	0.132884	-0.705665	0.480397	0.619721	CDS				hypothetical protein CDS	putative membrane protein	bi	BB4266		100	bi	BP0396	99.34
	CJ015_03640	CJ015_03640		1.2234	279.05	0.353272	3.46306	0.000534067	0.00264273	0.570019	779.965	0.210402	2.70919	0.00674469	0.0242273	0.974325	418.789	0.191225	5.09518	3.4841e-07	4.72402e-06	0.152371	517.895	0.145083	1.05023	0.293611	0.43013	-0.20527	397.049	0.132487	-1.54936	0.121295	0.221397	CDS				alpha/beta hydrolase CDS	putative exported protein	bi	BB4265		99.67	bi	BP0395	99.67
	CJ015_03645	CJ015_03645		1.30435	105.186	0.224824	5.80165	6.56646e-09	1.01998e-07	0.777145	297.561	0.310565	2.50236	0.0123369	0.039759	1.09333	87.1795	0.215313	5.07787	3.81687e-07	5.14248e-06	0.228624	203.901	0.159563	1.43281	0.151912	0.261397	-1.05353	128.408	0.167408	-6.29319	3.11014e-10	2.5846e-09	CDS				LysE family translocator CDS	Transporter, LysE family	bi	BB4264		100	bi	BP0394	99.54
	CJ015_03650	CJ015_03650		0.676721	41.5781	0.236479	2.86165	0.00421439	0.0149431	1.01007	172.821	0.254837	3.96359	7.38325e-05	0.000461649	0.737557	87.6837	0.256732	2.87286	0.00406769	0.0192922	1.06814	93.4014	0.13499	7.91272	2.51832e-15	3.9727e-14	0.438494	61.5411	0.216257	2.02765	0.042596	0.0922227	CDS				EamA/RhaT family transporter CDS	Permease of the drug/metabolite transporter (DMT) superfamily	bi	BB4263		100	-
	CJ015_03655	CJ015_03655		0.81759	751.833	0.353994	2.30962	0.0209094	0.0561134	0.719064	2531.33	0.161094	4.46362	8.05868e-06	6.14131e-05	0.755041	1832.17	0.153102	4.93162	8.1549e-07	1.04139e-05	0.613276	1470.83	0.109254	5.61331	1.98497e-08	1.50993e-07	0.545582	1214.15	0.0912619	5.9782	2.25618e-09	1.75909e-08	CDS				PLP-dependent aminotransferase family protein CDS	Transcriptional regulator, GntR family domain / Aspartate aminotransferase (EC 2.6.1.1)	bi	BB4262		100	bi	BP0412	99.36
	CJ015_03660	CJ015_03660		0.221806	652.895	0.182017	1.2186	0.222996	0.359475	0.28562	1448.78	0.110314	2.58916	0.00962109	0.0324057	0.202861	1046.89	0.18217	1.11358	0.26546	0.458169	0.0928867	904.72	0.0744061	1.24837	0.211894	0.338125	-0.0345392	737.898	0.0877183	-0.393751	0.693765	0.797746	CDS				TIGR01244 family protein CDS	FAD-dependent pyridine nucleotide-disulphide oxidoreductase	bi	BB4261		100	bi	BP0411	100
	CJ015_03665	CJ015_03665		-0.119867	9522.05	0.106114	-1.12961	0.258641	0.399661	0.381532	24913.5	0.150646	2.53264	0.0113208	0.0368631	0.658037	15416.8	0.150612	4.3691	1.24759e-05	0.000128846	0.545921	13491.5	0.10742	5.08214	3.7321e-07	2.42329e-06	0.350395	10718.2	0.119622	2.92919	0.00339849	0.010426	CDS				universal stress protein CDS	Universal stress protein family	bi	BB4260		100	bi	BP0410	100
	CJ015_03670	CJ015_03670	fusA_1	0.59299	747.798	0.250241	2.36968	0.0178037	0.0495356	0.0630223	958.245	0.18874	0.33391	0.738447	0.838976	0.294208	901.439	0.22304	1.31908	0.187141	0.360368	-0.937183	899.813	0.111316	-8.41915	3.79241e-17	6.80462e-16	-0.566661	823.575	0.17726	-3.19678	0.00138969	0.00468605	CDS				fusA_1 CDS	Translation elongation factor G	bi	BB4259	fusA, fus, far	99.86	uni	BP3610	78.74
	CJ015_03675	CJ015_03675		0.0381874	193.235	0.112175	0.340426	0.733535	0.825969	0.196263	427.092	0.162464	1.20804	0.227032	0.379645	0.356266	355.988	0.276062	1.29053	0.196866	0.373172	0.124928	256.036	0.114434	1.09171	0.274961	0.409825	0.324196	229.897	0.163272	1.98562	0.0470754	0.0999674	CDS				methyltransferase CDS	Mg(2+) transport ATPase protein C	bi	BB4258		100	bi	BP0414	99.42
	CJ015_03680	CJ015_03680		0.565956	411.181	0.125983	4.49232	7.04529e-06	6.09697e-05	0.35411	744.785	0.110378	3.20816	0.00133585	0.00606288	0.644788	497.285	0.152958	4.21547	2.49254e-05	0.000235463	-0.311704	567.307	0.0986947	-3.15827	0.0015871	0.00523944	-0.404671	471.524	0.116372	-3.47738	0.000506338	0.00189679	CDS				hypothetical protein CDS	Integral membrane protein TerC	bi	BB4257		100	bi	BP0415	100
	CJ015_03685	CJ015_03685		0.364117	56.7603	0.149105	2.44202	0.0146052	0.042502	0.353828	120.184	0.194494	1.81922	0.0688776	0.155479	0.492219	81.687	0.200831	2.45091	0.0142495	0.0533199	-0.0223995	80.3658	0.14456	-0.154949	0.876861	0.924036	-0.164214	66.0502	0.162269	-1.01199	0.311545	0.454587	CDS				CoA transferase CDS	FIG00431777: hypothetical protein	bi	BB4256		100	bi	BP0416	99.76
	CJ015_03690	CJ015_03690		0.265938	5.73832	0.476112	0.558562	0.57646	0.705315	0.273206	15.6464	0.395874	0.690132	0.490111	0.646969	0.278429	15.1097	0.33989	0.819176	0.412686	0.607434	0.254119	8.8498	0.346921	0.732499	0.463864	0.597759	0.680427	8.16193	0.381367	1.78418	0.0743948	0.148018	CDS				enoyl-CoA hydratase CDS	Enoyl-CoA hydratase (EC 4.2.1.17)	bi	BB4255		100	bi	BP0417	99.62
	CJ015_03695	CJ015_03695		0.641649	12.3989	0.272374	2.35576	0.0184847	0.0511271	0.448908	25.6604	0.344117	1.30452	0.192056	0.33721	0.57147	17.0436	0.361312	1.58165	0.113729	0.254018	-0.0735594	18.0366	0.270721	-0.271717	0.78584	0.860725	-0.185474	14.6368	0.314116	-0.590462	0.554881	0.684983	CDS				tripartite tricarboxylate transporter substrate binding protein CDS	Tricarboxylate transport protein TctC	bi	BB4254		99.69	bi	BP0418	100
	CJ015_03700	CJ015_03700		0.431509	541.544	0.261415	1.65066	0.0988073	0.192966	0.195679	2065.46	0.215002	0.910127	0.362756	0.528073	0.700484	1053.06	0.163632	4.28085	1.86185e-05	0.000181846	0.748376	985.21	0.128975	5.8025	6.53315e-09	5.29523e-08	0.37745	733.016	0.102663	3.6766	0.000236365	0.000937445	CDS				LysR family transcriptional regulator CDS	LysR-family transcriptional regulator	bi	BB4253		100	bi	BP0419	99.67
	CJ015_03705	CJ015_03705		0.23075	39.5925	0.186199	1.23926	0.215248	0.349387	0.367647	90.0044	0.192245	1.91239	0.0558264	0.133722	0.416726	67.824	0.21853	1.90696	0.0565262	0.151327	0.12694	56.5614	0.159289	0.796917	0.425499	0.561244	0.12547	47.9509	0.180774	0.694069	0.487639	0.626535	CDS				acyl-CoA dehydrogenase CDS	Acyl-CoA dehydrogenase (EC 1.3.8.7)	bi	BB4252		99.74	bi	BP0420	98.96
	CJ015_03710	CJ015_03710		-0.0853611	10.1781	0.363981	-0.234521	0.814581	0.884332	0.440566	24.1618	0.402431	1.09476	0.273621	0.433478	0.501637	16.4018	0.383656	1.30752	0.191037	0.365276	0.328558	14.0893	0.314829	1.04361	0.296666	0.432845	0.3819	11.1371	0.405359	0.942127	0.346127	0.490885	CDS				acyl-CoA dehydrogenase CDS	putative acyl-CoA dehydrogenase	bi	BB4251		99.71	bi	BP0421	100
	CJ015_03720	CJ015_03720		-0.517977	14.6896	0.291267	-1.77836	0.0753452	0.157999	-0.460314	28.7361	0.358257	-1.28487	0.198837	0.346528	0.337547	23.8166	0.377909	0.893198	0.371751	0.567099	0.0331608	13.9331	0.2906	0.114111	0.90915	0.942636	0.408027	14.3463	0.315731	1.29233	0.196244	0.321199	CDS				ATP-dependent acyl-CoA ligase CDS	Long-chain-fatty-acid--CoA ligase (EC 6.2.1.3)	bi	BB4249		99.63	uni	BP0329	51.3
	CJ015_03725	CJ015_03725		-0.482915	16.1307	0.409073	-1.18051	0.237797	0.375847	-0.272394	27.0501	0.320588	-0.84967	0.395508	0.559807	-0.0702997	25.8349	0.299528	-0.234701	0.814441	0.894584	-0.0377285	14.7512	0.307492	-0.122698	0.902347	0.93825	0.340219	14.3446	0.331754	1.02551	0.305121	0.447965	CDS				tripartite tricarboxylate transporter substrate binding protein CDS	Tricarboxylate transport protein TctC	bi	BB4248		100	-
	CJ015_03730	CJ015_03730		-0.33258	62.4193	0.262338	-1.26776	0.204885	0.337826	0.300484	127.369	0.260917	1.15165	0.249465	0.405176	0.0145992	70.6513	0.266572	0.0547665	0.956324	0.979919	0.318039	73.4007	0.16499	1.92763	0.0539016	0.11414	-0.263667	52.1177	0.198395	-1.329	0.183847	0.305138	CDS				alpha/beta hydrolase CDS	Alpha/beta hydrolase fold (EC 3.8.1.5)	bi	BB4247		100	-
	CJ015_03735	CJ015_03735	ybaK	-0.381187	125.725	0.182532	-2.08833	0.0367679	0.0888605	0.0983418	241.49	0.236795	0.415303	0.67792	0.794512	0.48969	186.518	0.242462	2.01966	0.0434191	0.123863	0.135315	139.656	0.150118	0.901386	0.367383	0.505138	0.318017	124.754	0.169701	1.87398	0.0609335	0.124849	CDS				ybaK CDS	Uncharacterized protein SCO3165	bi	BB4246		99.4	-
	CJ015_03740	CJ015_03740		0.0696437	25.9931	0.245842	0.283287	0.776957	0.859788	0.255106	62.4173	0.293446	0.869345	0.384659	0.549913	0.270801	29.4658	0.293684	0.922084	0.356485	0.55172	0.202418	36.5658	0.193173	1.04786	0.294704	0.431227	-0.311842	25.5055	0.244931	-1.27318	0.202954	0.33011	CDS				FAD-binding oxidoreductase CDS	D-amino acid dehydrogenase small subunit (EC 1.4.99.1)	bi	BB4245		99.76	-
	CJ015_03745	CJ015_03745		-0.291833	101.352	0.257856	-1.13177	0.257731	0.398843	-0.0494371	219.828	0.240179	-0.205834	0.83692	0.897763	0.28134	130.933	0.286659	0.981443	0.326374	0.522979	0.18618	118.634	0.144103	1.29199	0.19636	0.318967	-0.0565141	94.6234	0.158371	-0.356846	0.721207	0.816766	CDS				MarR family transcriptional regulator CDS	Transcriptional regulator, MarR family	bi	BB4244		100	uni	BP2286	34.52
	CJ015_03750	CJ015_03750		0.0183597	33.3026	0.221416	0.0829198	0.933915	0.957804	0.397492	83.3309	0.192084	2.06937	0.0385117	0.0995504	0.329445	56.9135	0.223266	1.47558	0.140058	0.294422	0.386141	47.8417	0.174288	2.21553	0.0267237	0.0631933	0.228244	38.0508	0.199096	1.1464	0.251628	0.387712	CDS				gamma-glutamyltransferase family protein CDS	Gamma-glutamyltranspeptidase (EC 2.3.2.2)	bi	BB4243		99.81	uni	BP2693	52.6
	CJ015_03755	CJ015_03755		0.489726	9.22781	0.341131	1.4356	0.151117	0.269745	0.256699	20.0217	0.374105	0.686169	0.492606	0.649169	0.150712	11.6114	0.366372	0.411364	0.680806	0.81393	-0.0485405	13.4941	0.304208	-0.159564	0.873225	0.921236	-0.402585	10.151	0.358085	-1.12427	0.260898	0.398537	CDS				tripartite tricarboxylate transporter substrate binding protein CDS	Putative exported protein clustered with Gamma-glutamyltranspeptidase	bi	BB4242		100	-
	CJ015_03760	CJ015_03760		0.0127224	81.9015	0.302972	0.0419919	0.966505	0.978235	0.744929	224.089	0.206894	3.60054	0.00031756	0.00170064	0.116117	136.126	0.232006	0.500492	0.616729	0.770615	0.676956	127.558	0.187801	3.60464	0.000312588	0.00123996	0.107559	88.4633	0.239957	0.448242	0.653979	0.766666	CDS				ABC transporter ATP-binding protein CDS	putative ABC transport ATP-binding subunit	bi	BB4241		99.62	bi	BP3339	100
	CJ015_03765	CJ015_03765		-0.281489	73.9816	0.239787	-1.17391	0.240431	0.378732	0.350383	217.505	0.203708	1.72002	0.0854282	0.184512	-0.208627	130.603	0.242379	-0.860749	0.389376	0.586801	0.785644	107.863	0.136753	5.745	9.19197e-09	7.31159e-08	0.174559	73.4377	0.217421	0.802861	0.422055	0.566722	CDS				iron ABC transporter permease CDS	Iron(III) dicitrate transport system permease protein FecD (TC 3.A.1.14.1)	bi	BB4240		99.71	bi	BP3340	100
	CJ015_03770	CJ015_03770	ygbF	0.0948177	151.982	0.180137	0.526364	0.598636	0.723017	0.00471282	280.498	0.201897	0.0233427	0.981377	0.989585	-0.556841	300.912	0.214534	-2.59558	0.00944322	0.0381871	-0.213693	182.081	0.129529	-1.64977	0.0989907	0.185474	-0.071752	160.908	0.16736	-0.428729	0.66812	0.778905	CDS				ygbF CDS	TPR repeat containing exported protein; Putative periplasmic protein contains a protein prenylyltransferase domain	bi	BB4239		100	bi	BP3341	100
	CJ015_03775	CJ015_03775	pal	0.450555	7171.89	0.15896	2.83439	0.00459137	0.0161214	0.583077	15445.4	0.166513	3.50169	0.000462309	0.00237053	0.444126	10084.4	0.216364	2.05267	0.0401041	0.116497	0.0866416	10586.2	0.131083	0.660966	0.508634	0.636775	-0.204831	8307.87	0.197044	-1.03952	0.298564	0.441519	CDS				pal CDS	18K peptidoglycan-associated outer membrane lipoprotein; Peptidoglycan-associated lipoprotein precursor; Outer membrane protein P6; OmpA/MotB precursor	bi	BB4238		100	bi	BP3342	100
	CJ015_03780	CJ015_03780	tolB	0.521325	4214.41	0.205205	2.54051	0.0110692	0.0335655	0.612327	8024.1	0.151441	4.04334	5.26948e-05	0.000336645	0.450059	6744.84	0.175071	2.57072	0.0101487	0.0402284	-0.0965532	5983.28	0.115416	-0.836569	0.402835	0.538756	-0.0357897	5171.23	0.153543	-0.233092	0.81569	0.883495	CDS				tolB CDS	tolB protein precursor, periplasmic protein involved in the tonb-independent uptake of group A colicins	bi	BB4237		100	bi	BP3343	100
	CJ015_03785	CJ015_03785	tolA	0.448195	486.573	0.214091	2.09348	0.0363066	0.0878805	0.900984	968.195	0.15277	5.89764	3.68741e-09	4.73721e-08	0.242041	816.298	0.199803	1.2114	0.225743	0.410361	0.110113	712.369	0.121194	0.908571	0.363576	0.501371	-0.0393685	582.083	0.140583	-0.280037	0.779449	0.856822	CDS				tolA CDS	TolA protein	bi	BB4236		98.84	bi	BP3344	100
	CJ015_03790	CJ015_03790	tolR	0.419367	195.379	0.141107	2.97197	0.00295892	0.0113061	0.968078	506.225	0.153506	6.30646	2.8549e-10	4.01908e-09	0.566689	287.482	0.218406	2.59465	0.00946864	0.0382452	0.517504	324.089	0.0989467	5.23013	1.69391e-07	1.16419e-06	-0.0762499	230.084	0.112662	-0.676804	0.49853	0.63542	CDS				tolR CDS	Tol biopolymer transport system, TolR protein	bi	BB4235		100	bi	BP3345	100
	CJ015_03795	CJ015_03795	tolQ	0.311345	319.279	0.220546	1.4117	0.158039	0.278138	0.89352	588.73	0.121827	7.33433	2.22839e-13	4.14146e-12	0.0158971	360.797	0.214257	0.0741962	0.940854	0.972715	0.0599995	441.903	0.0883449	0.679151	0.497042	0.626662	-0.660044	315.038	0.137934	-4.78521	1.70809e-06	9.69267e-06	CDS				tolQ CDS	MotA/TolQ/ExbB proton channel family protein	bi	BB4234		100	bi	BP3346	100
	CJ015_03800	CJ015_03800	ybgC	0.304299	367.492	0.192695	1.57918	0.114296	0.21602	0.609328	570.618	0.196808	3.09605	0.00196116	0.00851468	-0.322362	327.603	0.216589	-1.48836	0.136655	0.289715	-0.296594	463.683	0.100813	-2.94202	0.00326079	0.00999283	-1.17495	330.447	0.144245	-8.14554	3.77597e-16	4.77725e-15	CDS				ybgC CDS	4-hydroxybenzoyl-CoA thioesterase family active site	bi	BB4233		100	bi	BP3347	99.3
	CJ015_03805	CJ015_03805	proS	-0.013293	1584.49	0.0979483	-0.135714	0.892047	0.936989	0.0332824	3413.81	0.0962795	0.345685	0.729579	0.832844	0.00725057	2309.43	0.130567	0.0555314	0.955715	0.979919	0.0489836	1998.31	0.0683368	0.716797	0.4735	0.606684	-0.158924	1606.26	0.104662	-1.51845	0.128901	0.231663	CDS				proS CDS	Prolyl-tRNA synthetase (EC 6.1.1.15), bacterial type	bi	BB4232	proS, drpA	99.83	bi	BP3348	100
	CJ015_03810	CJ015_03810	rppH	-0.106566	2124.47	0.150003	-0.710427	0.477439	0.62213	-0.412986	3770.39	0.144463	-2.85876	0.00425307	0.0163248	-0.317289	2378.88	0.183512	-1.72899	0.0838118	0.202741	-0.418922	2296.17	0.0866693	-4.83357	1.34106e-06	7.94994e-06	-0.669149	1855.57	0.162903	-4.10765	3.9971e-05	0.000181325	CDS				rppH CDS	Adenosine (5')-pentaphospho-(5'')-adenosine pyrophosphohydrolase (EC 3.6.1.-)	bi	BB4231	nudH	100	bi	BP3349	100
	CJ015_03820	CJ015_03820		0.341052	14.0079	0.292018	1.16791	0.242842	0.381632	0.0709358	24.2628	0.350141	0.202592	0.839454	0.899729	-0.300247	24.171	0.328531	-0.913908	0.360765	0.555301	-0.220289	16.5387	0.261612	-0.842044	0.399763	0.535712	-0.0636862	14.7033	0.319806	-0.19914	0.842153	0.900884	CDS				sensor histidine kinase CDS	Two component system histidine kinase (EC 2.7.3.-)	bi	BB4229		100	bi	BP0501	99.76
	CJ015_03825	CJ015_03825	bteA	5.37485	1021.95	0.463607	11.5936	NA	NA	5.67833	1705.17	0.158237	35.8849	5.25208e-282	1.23476e-278	5.48498	970.697	0.174393	31.4519	3.95488e-217	3.6464e-214	-0.33835	2293.09	0.0557726	-6.0666	1.30643e-09	1.15226e-08	-0.774128	1769.25	0.0653709	-11.8421	2.3649e-32	5.66986e-31	CDS		c		bteA CDS	FIG00433673: hypothetical protein	bi	BB4228		100	bi	BP0500	98.79
	CJ015_03830	CJ015_03830	btcA	4.93253	93.3267	0.254325	19.3946	8.57719e-84	2.87397e-81	4.80349	274.879	0.259813	18.4883	2.56679e-76	2.36648e-74	3.96647	91.5049	0.295879	13.4057	5.59736e-41	3.90967e-39	0.48137	261.648	0.128707	3.74005	0.000183985	0.000768006	-0.748689	160.456	0.156276	-4.7908	1.6612e-06	9.44893e-06	CDS		c		btcA CDS	Tir chaperone	bi	BB4227		99.24	bi	BP0499	99.24
	CJ015_03835	CJ015_03835		0.233268	185.107	0.123516	1.88856	0.0589507	0.129891	0.288526	499.246	0.191947	1.50316	0.132799	0.256646	0.272688	252.411	0.182867	1.49118	0.135914	0.288872	0.357885	281.497	0.103146	3.4697	0.000521031	0.0019424	-0.276463	201.463	0.123681	-2.2353	0.0253976	0.0601212	CDS				LysR family transcriptional regulator CDS	Transcriptional regulator, LysR family	bi	BB4226		100	bi	BP0498	99.67
	CJ015_03840	CJ015_03840	azoR	1.67444	73.1395	0.217985	7.68144	1.57305e-14	4.36639e-13	1.61829	166.64	0.179355	9.02282	1.83304e-19	4.58456e-18	1.31788	83.3996	0.242083	5.44392	5.21219e-08	8.20075e-07	0.101756	143.14	0.122943	0.827667	0.407859	0.544237	-0.658502	102.541	0.164123	-4.01224	6.01457e-05	0.00026386	CDS		c		azoR CDS	FMN-dependent NADH-azoreductase	bi	BB4225	acpD	100	-
	CJ015_03845	CJ015_03845		0.146206	1490.3	0.0965547	1.51423	0.129968	0.237691	-0.307793	3623.24	0.259894	-1.1843	0.236294	0.390254	0.473165	4765.78	0.232363	2.03632	0.0417182	0.120198	-0.0554943	1928.99	0.0664912	-0.834611	0.403937	0.540076	1.09866	2422.44	0.0882447	12.4502	1.3956e-35	3.65678e-34	CDS				NAD(P)-dependent oxidoreductase CDS	2-hydroxy-3-oxopropionate reductase (EC 1.1.1.60)	bi	BB4224		100	bi	BP3053	100
	CJ015_03850	CJ015_03850		-0.342634	1446.07	0.194794	-1.75896	0.0785843	0.163168	-1.26465	5014.88	0.298372	-4.2385	2.25014e-05	0.000155376	0.258467	8218.64	0.248749	1.03907	0.298773	0.493849	0.0722028	1623.47	0.0819682	0.880863	0.378392	0.516049	2.07489	3097.58	0.113949	18.2089	4.3866e-74	2.21408e-72	CDS				gamma-glutamyltransferase family protein CDS	Gamma-glutamyltranspeptidase (EC 2.3.2.2)	bi	BB4223		100	bi	BP3052	99.63
	CJ015_03855	CJ015_03855		-1.36996	671.563	0.272185	-5.03318	4.82401e-07	5.26265e-06	-0.351836	1537.43	0.13303	-2.64478	0.0081745	0.0282829	-0.35389	1640.38	0.284805	-1.24257	0.214026	0.396091	0.792363	593.158	0.0885712	8.94605	3.68426e-19	7.43334e-18	1.17985	591.107	0.105815	11.1501	7.1542e-29	1.47229e-27	CDS		d	requires only RisA for repression in Bvg+ conditions	tripartite tricarboxylate transporter permease CDS	Tricarboxylate transport membrane protein TctA	bi	BB4222		99.2	bi	BP3051	99.6
	CJ015_03860	CJ015_03860		-1.51643	601.202	0.431504	-3.5143	0.000440922	0.00227293	0.203217	559.916	0.203408	0.99906	0.317766	0.483988	-0.112491	761.883	0.386701	-0.290899	0.771129	0.872056	-0.00601111	354.568	0.160626	-0.037423	0.970148	0.980999	0.54109	361.362	0.235469	2.29792	0.0215664	0.052307	CDS				tripartite tricarboxylate transporter TctB family protein CDS	Tricarboxylate transport protein TctB	bi	BB4221		100	bi	BP3050	99.35
	CJ015_03865	CJ015_03865		0.295906	1181.02	0.169158	1.74928	0.0802422	0.165394	0.29705	2330.14	0.184969	1.60595	0.108286	0.218993	0.238416	1279.29	0.208724	1.14225	0.253348	0.443744	-0.0940696	1584.05	0.128269	-0.73338	0.463327	0.597707	-0.598633	1188.59	0.147394	-4.06146	4.87676e-05	0.000217122	CDS				hypothetical protein CDS	FIG053621: hypothetical protein	bi	BB4220		100	bi	BP3048	100
	CJ015_03870	CJ015_03870	zapA	0.593233	631.494	0.18143	3.26976	0.0010764	0.00477257	0.195172	1037.59	0.191327	1.0201	0.307681	0.473092	0.74858	662.214	0.207542	3.60688	0.000309901	0.00215807	-0.518233	827.654	0.152266	-3.40348	0.000665345	0.00241901	-0.571229	698.915	0.193264	-2.9557	0.00311965	0.00965702	CDS				zapA CDS	Z-ring-associated protein ZapA	bi	BB4219		100	bi	BP3047	100
	CJ015_03875	CJ015_03875	ssrS	-0.870683	515396	0.297123	-2.93038	0.00338552	0.0126244	-0.259724	1.23397e+06	0.237971	-1.09141	0.275091	0.43479	0.256786	555597	0.193009	1.33044	0.183374	0.355788	0.546094	536202	0.161631	3.37865	0.000728434	0.00262404	0.026373	389983	0.154329	0.170888	0.864312	0.911438	ncRNA				ssrS ncRNA	ncRNA
	CJ015_03880	CJ015_03880		0.21632	309.261	0.112102	1.92967	0.0536476	0.12001	0.348031	617.979	0.142724	2.43848	0.014749	0.0460796	0.360542	409.867	0.1511	2.38611	0.0170276	0.0611349	-0.00901015	410.787	0.0875502	-0.102914	0.918031	0.947665	-0.221896	330.043	0.0992119	-2.23659	0.0253134	0.0599693	CDS				DUF541 domain-containing protein CDS	putative exported protein	bi	BB4218		99.61	-
	CJ015_03885	CJ015_03885	umpA	0.0123055	777.91	0.108364	0.113557	0.909589	0.94449	-0.169576	1699.92	0.101104	-1.67725	0.0934933	0.19774	0.0230677	1059.86	0.130115	0.177287	0.859283	0.92424	-0.0445524	964.095	0.0775327	-0.574627	0.565544	0.682397	-0.259073	775.6	0.100072	-2.58887	0.0096291	0.0257797	CDS				umpA CDS	Prolipoprotein diacylglyceryl transferase (EC 2.4.99.-)	bi	BB4217	lgt, umpA	100	bi	BP3044	99.24
	CJ015_03890	CJ015_03890	ilvD_1	-0.166559	541.698	0.109953	-1.51481	0.12982	0.237514	-0.257783	947.277	0.130409	-1.97672	0.0480731	0.118656	-0.146392	754.59	0.145071	-1.00911	0.312922	0.509027	-0.316119	584.841	0.0971246	-3.25478	0.00113482	0.00391975	-0.228536	510.859	0.112105	-2.03859	0.0414909	0.0903903	CDS				ilvD_1 CDS	Dihydroxy-acid dehydratase (EC 4.2.1.9)	bi	BB4216	ilvD	100	bi	BP3043	98.58
	CJ015_03895	CJ015_03895		-0.486318	195.243	0.216795	-2.24321	0.0248831	0.0649564	-0.299423	494.496	0.194725	-1.53767	0.124128	0.243493	0.119119	292.361	0.183916	0.64768	0.517192	0.697558	0.360338	225.663	0.113189	3.18352	0.00145496	0.0048509	0.205848	182.242	0.134078	1.53528	0.124715	0.225834	CDS				cytochrome C CDS	Cytochrome c551/c552	bi	BB4215	cyt	99.07	bi	BP3042	100
	CJ015_03900	CJ015_03900	msrA	0.00741891	284.099	0.177683	0.0417536	0.966695	0.978235	-0.0382618	549.452	0.173563	-0.220449	0.825522	0.890889	0.32646	435.756	0.227099	1.43752	0.15057	0.309464	-0.154051	342.193	0.146573	-1.05102	0.293251	0.429999	0.0526875	308.094	0.196244	0.26848	0.78833	0.863417	CDS				msrA CDS	Peptide methionine sulfoxide reductase MsrA (EC 1.8.4.11)	bi	BB4214		100	bi	BP3041	99.46
	CJ015_03905	CJ015_03905	hppD	0.558396	669.966	0.28021	1.99278	0.0462856	0.107064	-0.37242	1698.73	0.170685	-2.18192	0.0291156	0.0797329	0.515679	1831.08	0.267341	1.92892	0.0537412	0.145991	-0.200434	950.06	0.0685343	-2.92458	0.00344925	0.0105163	0.671805	1056.16	0.11097	6.05394	1.41349e-09	1.11475e-08	CDS				hppD CDS	4-hydroxyphenylpyruvate dioxygenase (EC 1.13.11.27)	bi	BB4213	bllY	100	bi	BP3040	98.38
	CJ015_03910	CJ015_03910		1.0209	28.68	0.262769	3.88518	0.000102256	0.000652631	0.154777	54.9839	0.278369	0.556015	0.5782	0.718282	0.649379	66.405	0.2768	2.34602	0.0189751	0.0663195	-0.488486	43.1784	0.20077	-2.43306	0.0149718	0.0385234	0.2483	46.984	0.265995	0.933477	0.350574	0.4956	CDS				Lrp/AsnC family transcriptional regulator CDS	Transcriptional regulator, AsnC family	bi	BB4212	lrp, alsB, livR, ihb, oppI	100	bi	BP3039	99.37
	CJ015_03915	CJ015_03915		NA	0	NA	NA	NA	NA	NA	0	NA	NA	NA	NA	NA	0	NA	NA	NA	NA	NA	0	NA	NA	NA	NA	NA	0	NA	NA	NA	NA	rRNA				16S rRNA	16S rRNA
	CJ015_03920	CJ015_03920		NA	0	NA	NA	NA	NA	NA	0	NA	NA	NA	NA	NA	0	NA	NA	NA	NA	NA	0	NA	NA	NA	NA	NA	0	NA	NA	NA	NA	tRNA				tRNA-Ile	tRNA-Ile
	CJ015_03925	CJ015_03925		NA	0	NA	NA	NA	NA	NA	0	NA	NA	NA	NA	NA	0	NA	NA	NA	NA	NA	0	NA	NA	NA	NA	NA	0	NA	NA	NA	NA	tRNA				tRNA-Ala	tRNA-Ala
	CJ015_03930	CJ015_03930		-0.256294	6005.74	0.645223	-0.397218	0.691206	0.793551	0.207969	5498.51	0.775071	0.268323	0.788451	0.868528	0.646642	8130.84	0.611216	1.05796	0.290074	0.484207	-0.425437	4975.51	0.523877	-0.812094	0.416738	0.552789	0.433239	6212.32	0.730792	0.592834	0.553292	0.683772	rRNA				23S rRNA	23S rRNA
	CJ015_03935	CJ015_03935	rrf	1.00066	66.6142	0.515453	1.94131	0.0522201	0.117658	2.15486	47.5781	0.601458	3.58273	0.000340025	0.00180655	0.397441	104.734	0.430914	0.922322	0.356361	0.55172	-0.84863	87.5144	0.49459	-1.71583	0.0861938	0.167242	-0.210583	93.0927	0.587426	-0.358484	0.719981	0.815763	rRNA				rrf rRNA	rrf rRNA
	CJ015_03940	CJ015_03940		0.541524	825.381	0.325633	1.66299	0.0963145	0.189524	-0.177659	3033.66	0.209432	-0.848288	0.396278	0.560468	0.400221	1532.93	0.203509	1.96661	0.0492285	0.136466	0.446461	1408.09	0.151463	2.94765	0.00320201	0.00983192	0.0754147	1073.48	0.129649	0.581681	0.560781	0.690004	CDS				hypothetical protein CDS	Probable transmembrane protein	bi	BB4211		100	bi	BP3038	100
	CJ015_03945	CJ015_03945		-0.196175	7201.7	0.262271	-0.747985	0.454469	0.601386	0.401941	8757.65	0.220657	1.82156	0.0685217	0.155086	-0.341161	6169.19	0.327759	-1.04089	0.297926	0.492817	-0.471489	7339.67	0.143605	-3.28324	0.00102623	0.00359218	-1.02294	5583.15	0.232405	-4.40153	1.07489e-05	5.33e-05	CDS				DNA topoisomerase III CDS	DNA topoisomerase III (EC 5.99.1.2)	bi	BB4210		100	bi	BP3037	100
	CJ015_03950	CJ015_03950		0.271111	485.255	0.160043	1.69399	0.0902665	0.18031	-0.0162877	1534.18	0.133525	-0.121983	0.902913	0.942648	0.626192	990.633	0.153609	4.07652	4.57143e-05	0.000401415	0.436126	762.172	0.120554	3.61768	0.000297261	0.00118728	0.454313	656.067	0.105814	4.29351	1.75867e-05	8.47519e-05	CDS				amidohydrolase CDS	Catalyzes the cleavage of p-aminobenzoyl-glutamate to p-aminobenzoate and glutamate, subunit A	bi	BB4209		100	bi	BP3036	99.75
	CJ015_03955	CJ015_03955	pyrC_2	0.2171	852.171	0.146079	1.48617	0.137233	0.248364	0.0159456	2134.76	0.136295	0.116994	0.906865	0.945472	0.431924	1524.82	0.156696	2.75645	0.00584331	0.0258519	0.147275	1194.22	0.0824272	1.78673	0.0739808	0.147366	0.233019	1038.82	0.080568	2.89221	0.00382547	0.0115511	CDS				pyrC_2 CDS	Dihydroorotase (EC 3.5.2.3)	bi	BB4208	pyrC	100	bi	BP3035	99.44
	CJ015_03960	CJ015_03960		0.309533	424.061	0.150192	2.06092	0.0393108	0.0937971	0.210629	791.773	0.122536	1.71891	0.0856306	0.184865	0.00614218	622.425	0.212289	0.028933	0.976918	0.990313	-0.224781	552.594	0.0874493	-2.57042	0.0101576	0.0272707	-0.292444	459.569	0.110529	-2.64586	0.00814826	0.0224159	CDS				ABC transporter ATP-binding protein CDS	COG0488: ATPase components of ABC transporters with duplicated ATPase domains	bi	BB4207		100	bi	BP3034	99.5
	CJ015_03965	CJ015_03965	rnpB	-0.188861	329159	0.159185	-1.18643	0.235454	0.373021	0.121771	692233	0.153038	0.795688	0.426213	0.589254	0.0669653	431099	0.205534	0.325811	0.744567	0.854057	0.155471	400980	0.139137	1.11739	0.263828	0.398668	-0.172825	310397	0.182398	-0.947515	0.343377	0.488428	ncRNA				rnpB ncRNA	ncRNA
	CJ015_03970	CJ015_03970	mraZ	1.01859	2108.64	0.206012	4.94429	7.64213e-07	8.05601e-06	0.674879	5285.84	0.122787	5.49635	3.8774e-08	4.37207e-07	0.802251	3493.5	0.208889	3.84056	0.000122755	0.000952698	0.120993	3663.38	0.0946766	1.27796	0.201262	0.325355	-0.0493359	2959.91	0.12673	-0.389299	0.697055	0.79942	CDS				mraZ CDS	Cell division protein MraZ	bi	BB4206	mraZ	100	bi	BP3031	99.3
	CJ015_03975	CJ015_03975	rsmH	0.806906	989.312	0.320666	2.51635	0.0118578	0.0357487	0.889091	1591.55	0.172303	5.16005	2.46888e-07	2.51815e-06	0.335852	1744.4	0.201315	1.66829	0.0952582	0.222688	-0.337453	1420.09	0.111802	-3.0183	0.002542	0.00794017	-0.0627288	1294.31	0.139377	-0.450066	0.652663	0.765538	CDS				rsmH CDS	rRNA small subunit methyltransferase H	bi	BB4205	mraW	100	bi	BP3030	100
	CJ015_03980	CJ015_03980	ftsL	0.996468	104.834	0.300641	3.31447	0.000918166	0.00419797	1.28999	186.493	0.160809	8.02185	1.04162e-15	2.16712e-14	0.557621	179.695	0.196408	2.8391	0.00452414	0.0208981	-0.133442	165.149	0.112307	-1.18819	0.234758	0.365048	-0.0542805	142.468	0.122024	-0.444833	0.65644	0.768652	CDS				ftsL CDS	Cell division protein FtsL	bi	BB4204	ftsL	100	bi	BP3029	98.91
	CJ015_03985	CJ015_03985	ftsI	0.752678	1952.41	0.137381	5.47878	4.2828e-08	5.75662e-07	0.859367	4223.91	0.105348	8.15741	3.42276e-16	7.34878e-15	0.484731	3245.55	0.175006	2.76979	0.00560922	0.0250567	0.0752937	3120.86	0.0582365	1.2929	0.196047	0.318666	-0.0816251	2532.77	0.0672084	-1.21451	0.224554	0.35578	CDS				ftsI CDS	Cell division protein FtsI [Peptidoglycan synthetase] (EC 2.4.1.129)	bi	BB4203	ftsI, pbpB	100	bi	BP3028	99.47
	CJ015_03990	CJ015_03990	murE	0.449047	2694.73	0.160035	2.80594	0.00501699	0.0173816	0.907115	5787.3	0.163417	5.55092	2.84176e-08	3.28303e-07	0.415395	4210.93	0.14308	2.90324	0.00369327	0.0178505	0.199772	4115.84	0.0762563	2.61975	0.00879953	0.0241064	-0.0882844	3220.35	0.0843243	-1.04696	0.295117	0.438514	CDS				murE CDS	UDP-N-acetylmuramoylalanyl-D-glutamate--2,6-diaminopimelate ligase (EC 6.3.2.13) / UDP-N-acetylmuramoylalanyl-D-glutamyl-2,6-diaminopimelate--D-alanyl-D-alanine ligase (EC 6.3.2.10)	bi	BB4202	murE	99.79	bi	BP3027	99.37
	CJ015_03995	CJ015_03995	mraY	0.422545	521.417	0.103016	4.10174	4.10052e-05	0.00029189	0.496734	1370.59	0.139983	3.54852	0.000387409	0.00203531	0.200972	818.147	0.215809	0.931249	0.351725	0.546691	0.346171	827.934	0.0793726	4.36134	1.29269e-05	6.54138e-05	-0.170711	606.567	0.0835662	-2.04282	0.0410703	0.0896368	CDS				mraY CDS	Phospho-N-acetylmuramoyl-pentapeptide-transferase (EC 2.7.8.13)	bi	BB4201	murX, mraY	99.73	bi	BP3026	99.73
	CJ015_04000	CJ015_04000	murD	0.604034	1135.19	0.150282	4.01933	5.83634e-05	0.000398519	0.784325	2328.23	0.167586	4.68014	2.86676e-06	2.42437e-05	0.620658	1977.76	0.196959	3.15121	0.00162595	0.0091299	0.0265062	1722.42	0.103972	0.254937	0.798772	0.870226	0.101399	1493.89	0.109429	0.926624	0.354122	0.498829	CDS				murD CDS	UDP-N-acetylmuramoylalanine--D-glutamate ligase (EC 6.3.2.9)	bi	BB4200	murD	100	bi	BP3025	98.63
	CJ015_04005	CJ015_04005	ftsW	0.555086	476.618	0.120634	4.60139	4.19672e-06	3.80054e-05	0.497215	1131.03	0.143474	3.46555	0.000529153	0.00266961	0.223954	713.438	0.217768	1.02841	0.303759	0.49976	0.149265	736.888	0.0956209	1.561	0.118523	0.215126	-0.267476	558.218	0.108769	-2.45912	0.0139279	0.0357136	CDS				ftsW CDS	Cell division protein FtsW	bi	BB4199	ftsW	100	bi	BP3024	99.75
	CJ015_04010	CJ015_04010	murG	0.100961	481.996	0.124721	0.809497	0.418229	0.565719	0.896345	1106.64	0.229703	3.90219	9.53265e-05	0.000581356	-0.0349331	827.719	0.210534	-0.165926	0.868215	0.92951	0.443861	714.391	0.109024	4.07123	4.67664e-05	0.000215146	-0.0128523	532.739	0.204727	-0.0627777	0.949943	0.969557	CDS				murG CDS	UDP-N-acetylglucosamine--N-acetylmuramyl-(pentapeptide) pyrophosphoryl-undecaprenol N-acetylglucosamine transferase (EC 2.4.1.227)	bi	BB4198	murG	99.72	bi	BP3023	99.44
	CJ015_04015	CJ015_04015	murC	0.342242	1006.94	0.119147	2.87244	0.0040732	0.0146081	0.780662	2309.09	0.184184	4.23848	2.25035e-05	0.000155376	0.136615	1568.55	0.131196	1.0413	0.297736	0.492817	0.290244	1533.67	0.0796337	3.64474	0.000267659	0.00107728	-0.157022	1142.58	0.122299	-1.28392	0.199171	0.324948	CDS				murC CDS	UDP-N-acetylmuramate--alanine ligase (EC 6.3.2.8)	bi	BB4197	murC	100	bi	BP3022	99.79
	CJ015_04020	CJ015_04020	ddlB	0.383706	452.722	0.280158	1.3696	0.170811	0.293721	0.825611	841.075	0.146602	5.63165	1.78496e-08	2.13017e-07	0.0807283	687.346	0.192893	0.418514	0.675572	0.810686	0.00975769	637.664	0.154193	0.0632823	0.949542	0.968304	-0.236889	508.652	0.145586	-1.62714	0.103707	0.195164	CDS				ddlB CDS	D-alanine--D-alanine ligase (EC 6.3.2.4)	bi	BB4196	ddlB, ddl	100	bi	BP3021	100
	CJ015_04025	CJ015_04025	ftsQ	0.41927	667.484	0.131011	3.20028	0.00137296	0.00590336	0.581871	1593.98	0.156357	3.72143	0.000198098	0.00110362	0.208977	979.613	0.15433	1.35409	0.175707	0.34542	0.241861	1024.41	0.0631005	3.83295	0.000126614	0.000540122	-0.243675	757.514	0.0787301	-3.09506	0.0019677	0.00640973	CDS				ftsQ CDS	Cell division protein FtsQ	bi	BB4195	ftsQ	100	bi	BP3020	100
	CJ015_04030	CJ015_04030	ftsA	0.619203	754.783	0.189182	3.27306	0.00106391	0.00473685	0.5721	1649.41	0.119081	4.80431	1.55288e-06	1.38551e-05	0.204847	1249.28	0.170825	1.19917	0.230463	0.417296	0.0301902	1151.7	0.0721044	0.418701	0.675435	0.775958	-0.168556	928.626	0.0924622	-1.82297	0.0683085	0.137679	CDS				ftsA CDS	Cell division protein FtsA	bi	BB4194	ftsA, divA	100	bi	BP3019	100
	CJ015_04035	CJ015_04035	ftsZ	0.257919	979.913	0.159763	1.61438	0.106445	0.205403	0.487624	2298.26	0.142891	3.41256	0.000643552	0.00317855	-0.192162	1631.82	0.212538	-0.904128	0.365928	0.561	0.249524	1432.7	0.10222	2.44105	0.0146448	0.0377648	-0.21133	1071.7	0.122256	-1.72858	0.0838849	0.162911	CDS				ftsZ CDS	Cell division protein FtsZ (EC 3.4.24.-)	bi	BB4193	ftsZ, sfiB, sulB	100	bi	BP3018	100
	CJ015_04040	CJ015_04040	lpxC	0.319853	4145.33	0.170396	1.87711	0.0605026	0.132687	-0.13186	8479.05	0.135609	-0.97236	0.330871	0.49673	0.290568	6658.89	0.149222	1.94723	0.0515075	0.141003	-0.267599	5363.77	0.0570678	-4.68915	2.7434e-06	1.54637e-05	-0.0432009	4827.49	0.0911693	-0.473853	0.635604	0.750925	CDS				lpxC CDS	UDP-3-O-[3-hydroxymyristoyl] N-acetylglucosamine deacetylase (EC 3.5.1.108)	bi	BB4192	lpxC, envA, asmB	100	bi	BP3017	100
	CJ015_04045	CJ015_04045		0.169123	163.75	0.160667	1.05263	0.29251	0.437972	0.122881	261.773	0.194939	0.630357	0.528461	0.678728	0.0342916	177.386	0.208983	0.164088	0.869662	0.930627	-0.414176	193.732	0.144009	-2.87604	0.00402703	0.0120734	-0.644351	156.238	0.155722	-4.13783	3.50605e-05	0.000161184	CDS				DUF721 domain-containing protein CDS	Zn-ribbon-containing, possibly RNA-binding protein and truncated derivatives	bi	BB4191		100	bi	BP3016	100
	CJ015_04050	CJ015_04050		-0.398687	796.132	0.202324	-1.97054	0.0487765	0.111452	-0.106284	1839.77	0.127444	-0.833968	0.404299	0.568315	0.0703282	1368.33	0.150064	0.468653	0.639317	0.783741	0.295457	930.778	0.0844742	3.4976	0.000469466	0.00177408	0.342827	797.809	0.113072	3.03193	0.00242998	0.00774204	CDS				M23 family peptidase CDS	putative peptidase family M23/M37 protein	bi	BB4190		100	bi	BP3015	99.68
	CJ015_04055	CJ015_04055	secA	0.103647	3541.79	0.0942153	1.10011	0.271285	0.415068	-0.0180596	7585.53	0.134991	-0.133784	0.893573	0.93639	0.0634065	5619.47	0.132433	0.478782	0.632094	0.779548	-0.0424088	4523.23	0.0600582	-0.706129	0.480108	0.612646	-0.0584464	3827.82	0.108203	-0.540157	0.589089	0.713493	CDS				secA CDS	Protein export cytoplasm protein SecA ATPase RNA helicase (TC 3.A.5.1.1)	bi	BB4189	secA, prlD, azi, pea	99.89	bi	BP3014	99.89
	CJ015_04060	CJ015_04060		0.431412	392.327	0.198254	2.17606	0.029551	0.0741303	0.866732	874.495	0.113381	7.64443	2.09879e-14	4.12909e-13	0.344536	758.998	0.150345	2.29164	0.0219266	0.0742702	0.250896	603.4	0.0799784	3.13704	0.00170663	0.0055746	0.228866	506.692	0.107642	2.12618	0.0334881	0.0754229	CDS				VOC family protein CDS	ortholog of Bordetella pertussis (BX470248) BP3013	bi	BB4188		100	bi	BP3013	100
	CJ015_04065	CJ015_04065		0.677447	196.974	0.0996815	6.79611	1.07479e-11	2.16387e-10	0.684522	405.207	0.146249	4.68051	2.86166e-06	2.42437e-05	0.305368	274.898	0.149307	2.04524	0.0408316	0.118237	-0.0386171	300.717	0.0978199	-0.394777	0.693007	0.789721	-0.391652	234.365	0.104032	-3.76472	0.000166735	0.000678688	CDS				tripartite tricarboxylate transporter substrate binding protein CDS	putative exported protein	bi	BB4187		99.69	bi	BP3012	97.87
	CJ015_04070	CJ015_04070		1.18622	3329.7	0.58052	2.04337	NA	NA	0.937181	10208.6	0.437059	2.14429	0.0320096	0.0860668	2.22339	4737.57	0.208444	10.6666	1.45812e-26	6.78981e-25	0.42887	6819.61	0.164352	2.60946	0.0090684	0.0246358	-0.0273663	5084.58	0.14048	-0.194806	0.845544	0.902579	CDS				cysteine dioxygenase CDS	ortholog of Bordetella pertussis (BX470248) BP3011	bi	BB4186		100	bi	BP3011	100
	CJ015_04075	CJ015_04075		0.325907	230.059	0.189633	1.71862	0.0856833	0.174075	-0.0856115	432.188	0.227536	-0.376255	0.706727	0.81647	0.132531	371.865	0.225066	0.588856	0.555958	0.729423	-0.376029	292.879	0.101526	-3.70378	0.000212415	0.000873631	-0.183552	262.613	0.121776	-1.5073	0.131734	0.235182	CDS				oxidoreductase CDS	3-oxoacyl-[acyl-carrier protein] reductase (EC 1.1.1.100)	bi	BB4185		100	bi	BP3010	99.61
	CJ015_04080	CJ015_04080		0.636174	89.4591	0.151208	4.20728	2.58461e-05	0.00019524	1.17551	220.899	0.178005	6.60381	4.00733e-11	6.19818e-10	0.801496	122.118	0.194224	4.12666	3.68076e-05	0.00033468	0.40105	154.832	0.108717	3.68894	0.000225187	0.000918648	-0.138731	110.04	0.131273	-1.05681	0.290598	0.433148	CDS				D-amino acid dehydrogenase CDS	D-amino acid dehydrogenase small subunit (EC 1.4.99.1)	bi	BB4184		100	bi	BP3009	99.52
	CJ015_04085	CJ015_04085		1.36067	99.6897	0.183248	7.42532	1.12505e-13	2.83743e-12	1.75618	222.601	0.219207	8.01151	1.13305e-15	2.33666e-14	1.34213	135.97	0.19365	6.93072	4.1871e-12	1.01592e-10	0.17957	188.58	0.154142	1.16496	0.244034	0.376541	-0.274995	141.883	0.147572	-1.86347	0.0623967	0.12737	CDS		c		Lrp/AsnC family transcriptional regulator CDS	Glutamate uptake regulatory protein	bi	BB4183	grp	100	bi	BP3008	100
	CJ015_04090	CJ015_04090		2.45454	452.659	0.540296	4.54295	NA	NA	1.73164	1191.69	0.584755	2.96131	0.00306332	0.0124277	3.24556	739.956	0.259166	12.5231	5.58343e-36	3.21745e-34	0.201	1039.49	0.108672	1.8496	0.0643717	0.131972	0.0729822	849.84	0.142895	0.510741	0.609533	0.729765	CDS		c		gamma-glutamylcyclotransferase CDS	Cation transport protein chaC	bi	BB4182		99.5	bi	BP3007	99.5
	CJ015_04095	CJ015_04095	pagP	0.223524	216.396	0.342061	0.653462	0.513458	0.654698	0.794927	339.791	0.179563	4.427	9.55519e-06	7.17708e-05	0.354979	237.675	0.174673	2.03225	0.0421283	0.121079	-0.149403	271.172	0.123778	-1.20702	0.227423	0.356967	-0.484567	213.797	0.141612	-3.4218	0.000622074	0.00229803	CDS				pagP CDS	Lipid A acylation protein PagP, palmitoyltransferase	bi	BB4181		100	bi	BP3006	98.9
	CJ015_04100	CJ015_04100	mgtE	0.612713	365.793	0.189647	3.23081	0.00123438	0.00537149	0.653739	761.089	0.172749	3.78433	0.000154124	0.000882692	0.58328	555.009	0.187316	3.11387	0.00184649	0.0100936	0.00528768	547.475	0.0782756	0.0675521	0.946142	0.966076	-0.120663	452.18	0.0934727	-1.29089	0.196742	0.321862	CDS				mgtE CDS	Mg/Co/Ni transporter MgtE / CBS domain	bi	BB4180		100	bi	BP2806	100
	CJ015_04105	CJ015_04105		0.310563	108.318	0.130392	2.38176	0.0172303	0.0483416	0.252973	270.518	0.330078	0.766404	0.443436	0.605235	0.0787088	128.469	0.313613	0.250974	0.801834	0.88805	0.227107	158.939	0.116785	1.94466	0.051816	0.11037	-0.555482	109.399	0.167548	-3.31536	0.000915239	0.00324119	CDS				acyl-CoA thioesterase CDS	Acyl-CoA hydrolase (EC 3.1.2.20)	bi	BB4179		100	bi	BP2807	100
	CJ015_04110	CJ015_04110		1.42454	275.001	0.30495	4.67139	2.99172e-06	2.77904e-05	0.0324968	2572.74	0.66454	0.0489012	0.960998	0.976786	0.811259	590.563	0.293361	2.7654	0.00568538	0.0253647	1.61309	912.655	0.120879	13.3447	1.27235e-40	6.95501e-39	0.237598	449	0.16919	1.40432	0.160223	0.274283	CDS				YeiH family putative sulfate export transporter CDS	Putative membrane protein YeiH	bi	BB4178		100	bi	BP2808	100
	CJ015_04115	CJ015_04115		0.681243	88.1918	0.143706	4.74052	2.13169e-06	2.05334e-05	0.467314	225.875	0.165715	2.81998	0.00480266	0.0181092	0.124835	163.528	0.270989	0.460665	0.645039	0.788761	0.165661	144.534	0.133676	1.23927	0.215244	0.341614	-0.0324332	114.318	0.236212	-0.137305	0.890789	0.929562	CDS				LysR family transcriptional regulator CDS	LysR family transcriptional regulator YeiE	bi	BB4177		100	bi	BP2809	100
	CJ015_04120	CJ015_04120		0.259134	864.853	0.13625	1.90191	0.0571833	0.126591	0.165598	1768.1	0.116771	1.41815	0.156148	0.288831	0.305958	1340.19	0.163471	1.87164	0.0612564	0.160984	-0.0953771	1148.91	0.0627908	-1.51896	0.128771	0.229176	-0.0551707	986.664	0.110839	-0.497755	0.618656	0.736825	CDS				amidohydrolase CDS	N-acetyl-L,L-diaminopimelate deacetylase (EC 3.5.1.47)	bi	BB4176		99.25	bi	BP2810	99.25
	CJ015_04125	CJ015_04125		-0.228858	887.252	0.178372	-1.28304	0.199479	0.331124	-0.655872	2351.4	0.158871	-4.12832	3.65416e-05	0.000241658	-0.102668	1598.68	0.162208	-0.632941	0.526772	0.70603	0.0813309	1041.51	0.116204	0.699896	0.483992	0.615764	0.219701	917.328	0.11039	1.99023	0.0465655	0.0991042	CDS				long-chain fatty acid--CoA ligase CDS	Long-chain-fatty-acid--CoA ligase (EC 6.2.1.3)	bi	BB4175	fadD2	99.64	bi	BP2811	99.11
	CJ015_04130	CJ015_04130		0.491503	823.515	0.187671	2.61896	0.00881982	0.0278987	0.237773	2210.86	0.136306	1.74441	0.0810878	0.177502	0.168401	1835.18	0.228751	0.736177	0.461623	0.653566	0.222792	1289.98	0.0975455	2.28398	0.0223727	0.0545292	0.289304	1112.57	0.1076	2.68871	0.00717295	0.0200316	CDS				inositol monophosphatase CDS	Inositol-1-monophosphatase (EC 3.1.3.25)	bi	BB4174		98.99	bi	BP2813	98.99
	CJ015_04135	CJ015_04135		-0.517228	171.596	0.159695	-3.23885	0.00120011	0.00524672	0.326984	333.076	0.191264	1.7096	0.0873406	0.18778	0.15161	321.66	0.195367	0.776027	0.437733	0.630886	0.320653	192.357	0.132094	2.42745	0.0152052	0.03906	0.576342	177.126	0.177103	3.25427	0.00113683	0.00391041	CDS				FAD-dependent cmnm(5)s(2)U34 oxidoreductase CDS	tRNA (5-methylaminomethyl-2-thiouridylate)-methyltransferase (EC 2.1.1.61) / FAD-dependent cmnm(5)s(2)U34 oxidoreductase	bi	BB4173		99.68	-
	CJ015_04140	CJ015_04140		0.213348	2038.56	0.15476	1.37857	0.168026	0.289889	0.0358017	4824.77	0.106173	0.337201	0.735966	0.837207	0.311916	3472.67	0.182144	1.71247	0.0868097	0.208316	0.080996	2791.62	0.0789938	1.02535	0.3052	0.440782	0.114622	2391.02	0.117246	0.97762	0.328262	0.472252	CDS				glycosyl hydrolase CDS	Maltodextrin glucosidase (EC 3.2.1.20)	bi	BB4172		99.87	bi	BP2815	99.87
	CJ015_04145	CJ015_04145	metN	0.397693	1418.01	0.415639	0.956821	0.338657	0.485675	1.73606	1122.01	0.195489	8.88056	6.65222e-19	1.5718e-17	0.876646	849.398	0.193902	4.52107	6.15288e-06	6.8021e-05	-0.930769	1582.12	0.10391	-8.95748	3.32189e-19	6.76027e-18	-1.21254	1281.3	0.125167	-9.68738	3.41169e-22	5.54544e-21	CDS				metN CDS	Methionine ABC transporter ATP-binding protein	bi	BB4171		100	bi	BP2816	100
	CJ015_04150	CJ015_04150	metI	1.10137	380.506	0.215874	5.10189	3.36272e-07	3.81027e-06	1.47994	500.598	0.166865	8.86907	7.37625e-19	1.73416e-17	0.965221	367.325	0.233777	4.12882	3.64632e-05	0.000332877	-0.548109	563.004	0.1095	-5.00554	5.5705e-07	3.52923e-06	-0.774443	456.456	0.120904	-6.40542	1.49955e-10	1.29322e-09	CDS				metI CDS	Methionine ABC transporter permease protein	bi	BB4170		100	bi	BP2817	99.5
	CJ015_04155	CJ015_04155	metQ	0.859774	493.681	0.255995	3.35856	0.000783488	0.00366801	1.29315	686.276	0.191067	6.76805	1.30531e-11	2.13853e-10	0.563888	517.104	0.255195	2.20963	0.0271307	0.0878317	-0.434403	702.133	0.0960442	-4.52294	6.09861e-06	3.26532e-05	-0.747911	559.975	0.129845	-5.76003	8.41003e-09	6.21357e-08	CDS				metQ CDS	Methionine ABC transporter substrate-binding protein	bi	BB4169		100	bi	BP2818	99.62
	CJ015_04160	CJ015_04160		-0.0229341	1666.43	0.435864	-0.0526176	0.958037	0.974025	0.34757	795.597	0.333479	1.04225	0.297294	0.462109	0.241648	756.819	0.512152	0.471829	0.637049	0.78252	-1.66897	1512.33	0.36769	-4.53906	5.65061e-06	3.04628e-05	-1.60952	1325.04	0.232439	-6.92447	4.37611e-12	4.30872e-11	tRNA				tRNA-Lys	tRNA-Lys
	CJ015_04165	CJ015_04165		-0.0558899	202.773	0.188965	-0.295768	0.767407	0.852783	0.391177	371.923	0.1396	2.80213	0.00507663	0.0190657	0.0115269	327.03	0.220833	0.0521974	0.958371	0.980709	0.0305442	246.412	0.115136	0.265288	0.790788	0.864137	0.0498621	210.032	0.166561	0.299363	0.764663	0.847764	CDS				alcohol dehydrogenase CDS	Alcohol dehydrogenase (EC 1.1.1.1)	bi	BB4168		97.91	bi	BP2820	96.34
	CJ015_04170	CJ015_04170		-0.504052	159.039	0.145001	-3.4762	0.000508569	0.00253798	-0.227005	341.856	0.198656	-1.14271	0.253161	0.409622	0.0600087	178.015	0.239186	0.250887	0.801901	0.88805	0.159627	173.497	0.1091	1.46313	0.143432	0.249639	-0.284518	132.252	0.184085	-1.54558	0.122205	0.222297	CDS				antibiotic biosynthesis monooxygenase CDS	FIG00432044: hypothetical protein	bi	BB4167		100	-
	CJ015_04175	CJ015_04175		-0.405005	8.06934	0.366801	-1.10415	0.269526	0.412646	-0.597975	20.5815	0.339834	-1.75961	0.0784742	0.172963	-0.364691	14.9179	0.353544	-1.03153	0.302292	0.498237	0.217317	8.63863	0.339781	0.639579	0.522447	0.648711	0.250149	7.57368	0.39091	0.639913	0.522229	0.656036	CDS				DUF126 domain-containing protein CDS	FIG00431846: hypothetical protein	bi	BB4166		100	bi	BP2823	97.66
	CJ015_04180	CJ015_04180		0.198271	44.6214	0.208979	0.948762	0.342742	0.490034	-0.394229	76.693	0.244992	-1.60915	0.107584	0.218137	-0.147522	68.2933	0.214338	-0.688268	0.491284	0.677481	-0.582194	50.3986	0.194139	-2.99886	0.00270994	0.00844228	-0.300506	46.629	0.208341	-1.44238	0.149197	0.259578	CDS				DUF521 domain-containing protein CDS	FIG00432827: hypothetical protein	bi	BB4165		99.52	bi	BP2824	98.55
	CJ015_04185	CJ015_04185		0.476608	31.284	0.222604	2.14106	0.0322694	0.0801376	-0.565104	47.8124	0.26274	-2.15081	0.0314912	0.0849521	-0.0696883	47.5875	0.249902	-0.278862	0.780351	0.875923	-0.930626	35.9349	0.210949	-4.41161	1.02605e-05	5.29469e-05	-0.352957	35.4035	0.221189	-1.59572	0.11055	0.205803	CDS				FadR family transcriptional regulator CDS	Transcriptional regulator, GntR family	bi	BB4164		99.58	bi	BP2825	99.15
	CJ015_04190	CJ015_04190		1.39005	80.7282	0.402803	3.45095	0.00055862	0.00274397	0.425368	61.9709	0.246836	1.72328	0.0848373	0.183405	-0.108636	60.0522	0.280627	-0.387118	0.698669	0.824878	-1.73749	104.91	0.201419	-8.62623	6.34053e-18	1.18281e-16	-1.72906	90.0248	0.266862	-6.47923	9.21933e-11	8.15622e-10	CDS		b		tripartite tricarboxylate transporter substrate binding protein CDS	Tricarboxylate transport protein TctC	bi	BB4163		100	bi	BP2826	99.01
	CJ015_04195	CJ015_04195		0.94336	7.85469	0.376671	2.50447	0.0122636	0.0367361	-0.389593	9.97402	0.521393	-0.747217	0.454933	0.616098	-0.294244	8.1099	0.472482	-0.622764	0.53344	0.711562	-1.20344	9.81653	0.364241	-3.30398	0.00095324	0.00335418	-1.33447	8.68478	0.460328	-2.89895	0.00374418	0.0113557	CDS				hypothetical protein CDS	ortholog of Bordetella pertussis (BX470248) BP2827	bi	BB4162		100	bi	BP2827	97.76
	CJ015_04200	CJ015_04200		0.341796	23.7577	0.244688	1.39687	0.162454	0.283556	-0.0893748	45.4436	0.277016	-0.322634	0.746973	0.844498	-0.130436	27.4942	0.297892	-0.437864	0.661485	0.802063	-0.280693	29.0829	0.212854	-1.31871	0.187266	0.307702	-0.581463	22.3455	0.263086	-2.21016	0.0270939	0.0632499	CDS				hypothetical protein CDS	Immune-responsive protein 1	bi	BB4161		100	-
	CJ015_04205	CJ015_04205		0.645466	8.44967	0.360279	1.79157	0.0732011	0.154539	0.198298	17.176	0.386506	0.513052	0.607915	0.742862	0.431354	7.21814	0.445378	0.968513	0.332788	0.529201	-0.213445	12.0425	0.316814	-0.673725	0.500486	0.629087	-0.764139	8.60724	0.368643	-2.07285	0.0381866	0.0842637	CDS				sugar ABC transporter permease CDS	N-Acetyl-D-glucosamine ABC transport system, permease protein	bi	BB4160		100	bi	BP2830	99.65
	CJ015_04210	CJ015_04210		0.713151	8.85118	0.338296	2.10806	0.0350255	0.0855854	-0.373744	18.995	0.359351	-1.04005	0.298315	0.462472	0.749897	16.1474	0.407373	1.84081	0.065649	0.168603	-0.489151	12.0225	0.310093	-1.57743	0.114696	0.209718	-0.0597674	12.6898	0.371421	-0.160916	0.87216	0.916355	CDS				carbohydrate ABC transporter permease CDS	ABC transport protein, inner membrane component	bi	BB4159		99.64	bi	BP2831	99.62
	CJ015_04215	CJ015_04215		0.524018	21.4984	0.221754	2.36306	0.0181248	0.0502799	-0.270931	34.8155	0.297453	-0.910835	0.362382	0.52802	0.337887	31.0728	0.285062	1.18531	0.235895	0.424795	-0.712429	26.3466	0.231123	-3.08247	0.00205293	0.00655181	-0.185207	25.1026	0.240104	-0.771363	0.440492	0.582825	CDS				ABC transporter ATP-binding protein CDS	ABC transport protein, ATP-binding component	bi	BB4158		99.73	bi	BP2832	99.2
	CJ015_04220	CJ015_04220		0.174717	7.40279	0.350577	0.498371	0.618223	0.73944	0.558147	12.5083	0.466943	1.19532	0.231962	0.385537	0.548107	13.1671	0.376296	1.45659	0.145231	0.302263	-0.0910432	9.38995	0.33791	-0.269431	0.787598	0.862084	0.150086	9.31757	0.375703	0.399481	0.689539	0.794411	CDS				FAD-dependent oxidoreductase CDS	Threonine synthase (EC 4.2.3.1)	bi	BB4157		99.52	-
	CJ015_04225	CJ015_04225		0.120185	12.4888	0.349222	0.344151	0.730733	0.823954	-0.283675	24.2464	0.348283	-0.814494	0.415362	0.579363	0.374508	16.7925	0.374508	1	0.317311	0.513741	-0.221077	14.4416	0.300903	-0.734711	0.462515	0.596839	-0.0494673	12.9312	0.350369	-0.141186	0.887723	0.927037	CDS				ABC transporter substrate-binding protein CDS	ABC transport protein, Solute-binding component	bi	BB4156		99.76	bi	BP2835	98.57
	CJ015_04230	CJ015_04230		-0.496257	4.86575	0.422932	-1.17337	0.240647	0.378944	-0.0172988	9.02278	0.479118	-0.0361056	0.971198	0.982904	0.15945	9.61347	0.410246	0.38867	0.69752	0.824062	0.161307	4.94197	0.418477	0.385462	0.699895	0.795312	0.573791	5.2978	0.460469	1.2461	0.212727	0.342294	CDS				DNA-binding protein CDS	putative DNA-binding protein	bi	BB4155		100	bi	BP2836	96
	CJ015_04235	CJ015_04235		0.808761	13.7466	0.346292	2.33549	0.0195179	0.0532938	0.246601	15.843	0.363835	0.677781	0.49791	0.654254	0.432411	13.3091	0.39065	1.1069	0.268336	0.460719	-0.980649	17.1057	0.272095	-3.60407	0.000313275	0.00124069	-0.833233	15.0649	0.329192	-2.53115	0.011369	0.0297243	CDS				hypothetical protein CDS	FIG00433732: hypothetical protein
	CJ015_04240	CJ015_04240	soxR	-0.418044	36.0166	0.211461	-1.97693	0.0480497	0.110328	-0.160184	70.7607	0.219863	-0.728563	0.466269	0.62622	-0.0725774	63.6856	0.255662	-0.28388	0.776502	0.874371	0.0135389	39.3849	0.196403	0.0689341	0.945042	0.965582	0.297346	36.092	0.240168	1.23807	0.215689	0.345781	CDS				soxR CDS	Redox-sensitive transcriptional activator SoxR	bi	BB4154		99.35	bi	BP2837	98.7
	CJ015_04245	CJ015_04245	tag	0.204257	134.156	0.194468	1.05034	0.293562	0.439096	-0.378493	274.053	0.186463	-2.02985	0.0423716	0.107402	0.0176147	175.281	0.165235	0.106605	0.915103	0.959432	-0.365116	164.874	0.14027	-2.60296	0.0092423	0.0250565	-0.423383	138.122	0.152166	-2.78237	0.00539629	0.0156819	CDS				tag CDS	DNA-3-methyladenine glycosylase (EC 3.2.2.20)	bi	BB4153		100	bi	BP2838	96.8
	CJ015_04250	CJ015_04250		0.59983	484.801	0.156325	3.83706	0.000124518	0.000774686	0.264809	1211.93	0.104536	2.5332	0.0113026	0.0368296	0.409031	839.468	0.190095	2.15171	0.0314199	0.0971466	0.09906	752.376	0.0809673	1.22346	0.221157	0.348997	0.0204044	622.03	0.130252	0.156653	0.875518	0.918021	CDS				AsmA family protein CDS	Uncharacterized protein YhjG	bi	BB4152		99.15	bi	BP2839	96.01
	CJ015_04255	CJ015_04255		-0.257365	257.521	0.121891	-2.11143	0.0347355	0.0850439	0.0797547	558.959	0.1876	0.425132	0.670741	0.79063	0.310761	332.88	0.206163	1.50735	0.13172	0.282958	0.198963	311.902	0.0996193	1.99723	0.0457998	0.0995859	-0.0458544	245.537	0.161287	-0.284304	0.776177	0.855186	CDS				TetR/AcrR family transcriptional regulator CDS	Transcriptional regulator, TetR family	bi	BB4151		100	bi	BP2840	96.94
	CJ015_04260	CJ015_04260		1.54266	133.432	0.601487	2.56473	NA	NA	1.41422	85.0512	0.210678	6.7127	1.9106e-11	3.03501e-10	0.127347	47.3361	0.260598	0.488671	0.625075	0.775247	-1.75598	182.046	0.151196	-11.6139	3.50209e-31	1.32769e-29	-2.73568	142.503	0.19063	-14.3508	1.0534e-46	3.60789e-45	CDS				oxidoreductase CDS	Enoyl-[acyl-carrier-protein] reductase [NADPH] (EC 1.3.1.10)	bi	BB4150		99.59	bi	BP2841	99.19
	CJ015_04265	CJ015_04265		0.15481	7136.5	0.402846	0.384291	0.700763	0.800798	0.605388	1742.48	0.336562	1.79874	0.0720597	0.161499	0.202801	2687.22	0.51813	0.39141	0.695494	0.823165	-2.55251	6559.16	0.343971	-7.42071	1.1649e-13	1.67468e-12	-2.01896	5917.37	0.211656	-9.53885	1.44423e-21	2.29307e-20	tRNA				tRNA-Lys	tRNA-Lys
	CJ015_04270	CJ015_04270		-2.54463	267.994	0.403274	-6.30992	2.79178e-10	5.05645e-09	-1.04664	346.045	0.304368	-3.43874	0.000584428	0.0029265	-0.726307	207.237	0.283608	-2.56095	0.0104386	0.0411652	0.548857	104.513	0.188306	2.91471	0.0035602	0.0108047	0.379644	85.1845	0.257223	1.47593	0.139962	0.2461	CDS				hypothetical protein CDS	Transposase	bi	BB4137		100	bi	BP0072	92.86
	CJ015_04275	CJ015_04275		-0.70663	102.646	0.269382	-2.62316	0.00871192	0.0276133	-1.86699	511.414	0.596122	-3.1319	0.00173678	0.00767512	-0.377872	1145.49	0.166031	-2.27592	0.022851	0.0766131	0.101451	100.558	0.178086	0.569676	0.568897	0.685213	2.91481	307.251	0.160413	18.1706	8.82499e-74	4.31794e-72	CDS				hypothetical protein CDS	hypothetical protein	bi	BB4136		100	-
	CJ015_04280	CJ015_04280		-0.218064	75.444	0.201685	-1.08121	0.279603	0.423922	-1.68045	233.636	0.47901	-3.50818	0.000451191	0.00232621	-0.497309	546.973	0.166301	-2.99042	0.00278598	0.0142634	-0.609178	75.6187	0.148018	-4.11556	3.86237e-05	0.000181207	1.93047	162.021	0.150434	12.8327	1.07592e-37	3.01699e-36	CDS				hypothetical protein CDS	hypothetical protein	bi	BB4135		99.23	-
	CJ015_04285	CJ015_04285		-0.121149	256.481	0.405034	-0.299107	0.764858	0.850427	-2.07889	832.576	0.41982	-4.95186	7.35079e-07	6.89889e-06	-0.355567	1553.34	0.14277	-2.49049	0.0127566	0.0488034	-0.863517	250.419	0.134424	-6.42382	1.32894e-10	1.32359e-09	1.7496	509.287	0.11151	15.6901	1.76786e-55	6.89176e-54	CDS				hypothetical protein CDS	hypothetical protein	bi	BB4134		100	-
	CJ015_04295	CJ015_04295		0.339206	34.6409	0.199848	1.69732	0.0896355	0.1796	0.0903665	98.9013	0.204393	0.442122	0.658401	0.781571	0.124216	65.2006	0.240251	0.517025	0.605139	0.761794	0.269089	53.9917	0.175048	1.53723	0.124238	0.2236	0.0667704	42.9099	0.210896	0.316603	0.751545	0.83884	CDS				FAA hydrolase family protein CDS	2-keto-4-pentenoate hydratase/2-oxohepta-3-ene-1,7-dioic acid hydratase (catechol pathway)	bi	BB4132		99.66	uni	BP2532	37.33
	CJ015_04300	CJ015_04300		-0.0334693	5.74501	0.388794	-0.0860849	0.931399	0.956897	0.515368	17.6511	0.357339	1.44224	0.149235	0.279118	0.182618	22.0926	0.318514	0.573343	0.566413	0.735332	0.638886	9.55844	0.342751	1.86399	0.0623224	0.128555	1.18321	9.98914	0.37835	3.1273	0.0017642	0.00580999	CDS				extradiol dioxygenase CDS	2,3-dihydroxyphenylpropionate 1,2-dioxygenase (EC 1.13.11.-)	bi	BB4131		100	-
	CJ015_04305	CJ015_04305		0.379543	4.03741	0.462235	0.821105	0.411586	0.558828	-0.102441	10.929	0.460747	-0.222337	0.824051	0.889771	-0.0217789	9.25468	0.442849	-0.0491791	0.960777	0.982515	-0.00684105	6.28579	0.408951	-0.0167283	0.986653	0.991716	0.0936827	5.82667	0.482936	0.193986	0.846187	0.902662	CDS				RidA family protein CDS	RidA/YER057c/UK114 superfamily, group 2, YoaB-like protein	bi	BB4130		100	uni	BP0518	30.23
	CJ015_04310	CJ015_04310		-0.399259	1.70324	0.620688	-0.643252	0.52006	0.659174	-0.379026	8.73786	0.480607	-0.788639	0.430323	0.593018	0.151242	12.7152	0.364739	0.414658	0.678392	0.812098	0.751352	2.84477	0.484199	1.55174	0.120724	0.218797	1.91548	4.47459	0.57387	3.33783	0.000844349	0.00301015	CDS				alpha/beta hydrolase CDS	2-hydroxymuconic semialdehyde hydrolase (EC 3.7.1.9)	bi	BB4129		100	uni	BP2114	24.89
	CJ015_04315	CJ015_04315		-0.285742	12.5102	0.301974	-0.946247	0.344023	0.491566	-0.780862	29.9617	0.305362	-2.55716	0.0105529	0.0348699	0.328112	27.5579	0.300048	1.09353	0.274161	0.467067	-0.125271	13.7797	0.318415	-0.393419	0.69401	0.790153	0.562958	15.9267	0.371343	1.516	0.129519	0.232393	CDS				tripartite tricarboxylate transporter substrate binding protein CDS	Tricarboxylate transport protein TctC	bi	BB4128		100	-
	CJ015_04320	CJ015_04320		-0.138409	205.689	0.115379	-1.1996	0.230293	0.366952	-0.0875744	461.182	0.161303	-0.542919	0.587186	0.724468	0.232454	403.128	0.169797	1.36901	0.170996	0.338468	0.11624	252.258	0.125789	0.924086	0.355441	0.492754	0.451975	238.672	0.117194	3.85665	0.000114953	0.000483084	CDS				LysR family transcriptional regulator CDS	putative LysR-family transcriptional regulator	bi	BB4127		100	uni	BP2604	35.81
	CJ015_04325	CJ015_04325		-0.749942	12.1437	0.289935	-2.58659	0.00969316	0.0298952	-0.951826	46.2869	0.250219	-3.80396	0.000142399	0.000829178	0.0185866	32.3948	0.301347	0.0616783	0.950819	0.977755	0.611552	14.3253	0.280036	2.18383	0.0289746	0.0677661	1.02627	14.5444	0.325143	3.15637	0.00159748	0.00529732	CDS				aromatic-ring-hydroxylating dioxygenase subunit beta CDS	Benzoate 1,2-dioxygenase beta subunit (EC 1.14.12.10)	bi	BB4126		100	uni	BP2092	29.09
	CJ015_04330	CJ015_04330		0.0998961	67.5345	0.211975	0.471263	0.637453	0.752654	-0.407033	142.228	0.184832	-2.20217	0.0276532	0.0763162	0.144192	118.877	0.236055	0.610842	0.541304	0.717691	-0.283205	81.8976	0.150118	-1.88655	0.0592214	0.123239	0.0589642	78.4285	0.208883	0.282283	0.777727	0.855956	CDS				aromatic-ring-hydroxylating dioxygenase subunit alpha CDS	Benzoate 1,2-dioxygenase alpha subunit (EC 1.14.12.10)	bi	BB4125		99.77	uni	BP2091	30.79
	CJ015_04335	CJ015_04335		-0.829451	698.472	0.149282	-5.55627	2.75601e-08	3.8137e-07	-1.01532	1181.99	0.12248	-8.28965	1.13585e-16	2.46119e-15	-0.530415	971.128	0.137763	-3.85018	0.000118029	0.000923791	-0.435226	559.845	0.0829404	-5.24746	1.54209e-07	1.06608e-06	-0.049152	525.34	0.127424	-0.385735	0.699693	0.801105	CDS				GNAT family N-acetyltransferase CDS	domain of unknown function / Regulator of nucleoside diphosphate kinase	bi	BB4124		100	-
	CJ015_04340	CJ015_04340		-0.484286	74.1458	0.160394	-3.01935	0.00253318	0.00994256	-0.765327	185.931	0.164388	-4.65562	3.23014e-06	2.71216e-05	-0.141688	147.418	0.178465	-0.793926	0.427239	0.621708	0.059645	79.1625	0.13971	0.426919	0.669438	0.771142	0.416754	75.4605	0.153516	2.71473	0.00663289	0.0186867	CDS				polyisoprenoid-binding protein CDS	Protein yceI precursor	bi	BB4123		99.49	bi	BP0735	98.47
	CJ015_04345	CJ015_04345		0.134259	148.746	0.254721	0.527083	0.598136	0.7226	-0.416818	452.685	0.18349	-2.27161	0.0231103	0.0661379	-0.419306	271.496	0.190242	-2.20406	0.0275198	0.088532	0.227067	208.497	0.107348	2.11524	0.0344094	0.0784475	-0.152777	160.104	0.153882	-0.992821	0.320797	0.464877	CDS				saccharopine dehydrogenase CDS	Carboxynorspermidine dehydrogenase	bi	BB4119		100	bi	BP0732	99.76
	CJ015_04350	CJ015_04350	nspC	-0.437101	109.478	0.251918	-1.7351	0.0827237	0.169457	-0.638766	315.523	0.176123	-3.62681	0.000286939	0.00155257	-0.570348	203.948	0.260128	-2.19256	0.0283388	0.0900977	0.309018	128.68	0.162384	1.90301	0.0570397	0.119547	0.0581689	101.998	0.221566	0.262536	0.792908	0.866453	CDS				nspC CDS	Carboxynorspermidine decarboxylase	bi	BB4118	nspC	100	bi	BP0731	100
	CJ015_04355	CJ015_04355		-0.235466	244.487	0.213023	-1.10535	0.269006	0.412253	-0.248016	704.858	0.12956	-1.9143	0.0555817	0.133341	0.254147	432.936	0.24128	1.05333	0.292191	0.487211	0.439232	321.151	0.0930396	4.72092	2.34783e-06	1.33946e-05	0.332217	264.45	0.14515	2.28879	0.0220917	0.0533113	CDS				TetR/AcrR family transcriptional regulator CDS	Transcriptional regulator, TetR family	bi	BB4117		100	bi	BP0728	100
	CJ015_04360	CJ015_04360		0.0991438	98.8019	0.309041	0.320811	0.748354	0.837235	-0.557861	166.176	0.165252	-3.37583	0.000735928	0.00359702	0.472333	89.6431	0.211678	2.23138	0.025656	0.0840015	-0.649936	107.523	0.140196	-4.63589	3.55398e-06	1.96787e-05	-0.710207	91.5211	0.187241	-3.79301	0.000148834	0.000613638	CDS				IclR family transcriptional regulator CDS	Transcriptional regulator, IclR family	bi	BB4116		100	bi	BP0727	99.26
	CJ015_04365	CJ015_04365		0.148192	59	0.495277	0.299209	NA	NA	0.0727808	48.7823	0.25589	0.284422	0.776087	0.860245	-0.246528	37.6258	0.275878	-0.893613	0.371529	0.566948	-1.22789	55.5013	0.20538	-5.97863	2.25021e-09	1.91635e-08	-1.4322	45.8514	0.244803	-5.85042	4.90325e-09	3.70253e-08	CDS				ABC transporter substrate-binding protein CDS	Dipeptide-binding ABC transporter, periplasmic substrate-binding component (TC 3.A.1.5.2); Putative hemin-binding lipoprotein	bi	BB4115		100	bi	BP0726	99.44
	CJ015_04370	CJ015_04370		-0.443432	3.79805	0.474624	-0.934281	0.350159	0.497907	-0.95791	7.03951	0.549953	-1.7418	0.081543	0.178058	-0.4392	5.13292	0.467538	-0.939388	0.347532	0.542032	-0.342088	3.27976	0.465117	-0.735487	0.462043	0.596393	-0.0992216	2.8507	0.549443	-0.180586	0.856693	0.908039	CDS				ABC transporter permease CDS	Dipeptide transport system permease protein DppB (TC 3.A.1.5.2)	bi	BB4114		100	bi	BP0725	99.36
	CJ015_04375	CJ015_04375		-0.444367	4.49132	0.47096	-0.943535	0.345407	0.492944	-0.240765	10.1058	0.440139	-0.547021	0.584364	0.722313	-0.109638	5.95193	0.458856	-0.238937	0.811155	0.89353	0.108709	5.29366	0.438562	0.247876	0.804231	0.874394	-0.142608	4.10182	0.548087	-0.260191	0.794716	0.867822	CDS				ABC transporter permease CDS	Dipeptide transport system permease protein DppC (TC 3.A.1.5.2)	bi	BB4113		100	bi	BP0724	99.66
	CJ015_04380	CJ015_04380		-0.806221	6.19643	0.376884	-2.13918	0.0324214	0.0804278	-0.112752	13.8718	0.39199	-0.287639	0.773623	0.859372	-0.38827	10.9496	0.410933	-0.94485	0.344735	0.540187	0.393239	6.57939	0.380052	1.0347	0.30081	0.436588	0.367876	5.10461	0.481376	0.764216	0.444738	0.587165	CDS				ABC transporter ATP-binding protein CDS	ABC transporter ATP-binding protein	bi	BB4112		100	bi	BP0723	100
	CJ015_04385	CJ015_04385		-0.399307	3.32519	0.519489	-0.768653	0.442099	0.58817	-0.65458	8.37794	0.528714	-1.23806	0.215694	0.368927	-1.24044	7.17661	0.478874	-2.59033	0.0095883	0.0385035	-0.0184813	3.77296	0.463495	-0.0398737	0.968194	0.980999	-0.322955	2.82697	0.632257	-0.510797	0.609493	0.729765	CDS				amidase CDS	Indoleacetamide hydrolase (EC 3.5.1.-)	bi	BB4111		99.78	bi	BP0722	99.78
	CJ015_04390	CJ015_04390		-0.10511	12.8018	0.28701	-0.366223	0.714199	0.810342	-0.557616	24.7247	0.320515	-1.73975	0.081903	0.178539	-0.246133	18.8273	0.324716	-0.757993	0.448455	0.642251	-0.324342	13.8578	0.288626	-1.12375	0.261121	0.396233	-0.216126	12.3223	0.316866	-0.682074	0.495192	0.632343	CDS				aminotransferase CDS	Taurine--pyruvate aminotransferase (EC 2.6.1.77)	bi	BB4110		100	bi	BP0721	99.56
	CJ015_04395	CJ015_04395		0.201251	586.736	0.258123	0.779674	0.435583	0.582973	0.419489	1015.83	0.285424	1.46971	0.141641	0.269308	-0.00979281	548.944	0.308668	-0.0317261	0.974691	0.989493	-0.175667	741.621	0.197224	-0.8907	0.37309	0.510453	-0.866804	537.812	0.268229	-3.23158	0.00123108	0.00420143	CDS				DUF1059 domain-containing protein CDS	FIG00432405: hypothetical protein	bi	BB4109		100	bi	BP0720	100
	CJ015_04400	CJ015_04400		-0.15648	128.834	0.127697	-1.2254	0.220425	0.356066	-0.0418622	230.298	0.145703	-0.287311	0.773874	0.859372	-0.28328	163.884	0.185175	-1.5298	0.126067	0.273748	-0.158961	143.565	0.109203	-1.45565	0.14549	0.252752	-0.414609	114.82	0.143255	-2.8942	0.00380121	0.0114995	CDS				carboxyvinyl-carboxyphosphonate phosphorylmutase CDS	Methylisocitrate lyase (EC 4.1.3.30)	bi	BB4108		100	bi	BP0718	100
	CJ015_04405	CJ015_04405		0.509889	606.309	0.246844	2.06564	0.0388629	0.0929183	0.39339	1042.57	0.592447	0.66401	0.506684	0.661786	-0.200346	82.5445	0.213051	-0.940367	0.34703	0.541756	-0.316569	820.166	0.121313	-2.60952	0.00906706	0.0246358	-3.89988	474.709	0.134001	-29.1035	3.24478e-186	8.45586e-184	CDS				OmpA family protein CDS	putative outer membrane protein	bi	BB4107		100	uni	BP0943	45.95
	CJ015_04410	CJ015_04410	phhB	0.691934	156.347	0.194543	3.55671	0.000375525	0.00199049	0.311131	180.96	0.335051	0.928609	0.353092	0.519474	-0.0233637	36.1674	0.297523	-0.0785275	0.937408	0.971113	-1.03046	193.206	0.111943	-9.20523	3.40948e-20	7.35228e-19	-3.2505	133.752	0.183844	-17.6807	5.90578e-70	2.7763e-68	CDS				phhB CDS	Pterin-4-alpha-carbinolamine dehydratase (EC 4.2.1.96)	bi	BB4106		100	bi	BP3325	100
	CJ015_04415	CJ015_04415		0.232448	2451.02	0.237724	0.977808	0.32817	0.475608	1.22416	4757.85	0.305854	4.00244	6.26937e-05	0.000397821	0.219358	1233.1	0.243925	0.899287	0.3685	0.563818	0.273503	3546.32	0.118969	2.29895	0.021508	0.052826	-1.68408	2010.48	0.158576	-10.62	2.40459e-26	4.53938e-25	CDS				hypothetical protein CDS	putative inner membrane protein	bi	BB4105		100	bi	BP3326	99.57
	CJ015_04425	CJ015_04425		0.00642328	668.219	0.23757	0.0270374	0.97843	0.983883	-0.252563	2055.99	0.221592	-1.13976	0.254385	0.410987	-0.0638121	1053.7	0.178163	-0.358167	0.720218	0.838605	0.393279	945.585	0.109532	3.59055	0.00032998	0.00130137	-0.10217	698.403	0.124214	-0.822527	0.410777	0.557351	CDS				aminoglycoside phosphotransferase CDS	Phosphotransferase involved in threonylcarbamoyladenosine t(6)A37 formation in tRNA	bi	BB4103		100	bi	BP3328	99.73
	CJ015_04430	CJ015_04430	lptD	0.0446162	2020.27	0.101371	0.44013	0.659843	0.77094	0.415425	4366.56	0.0942065	4.40973	1.03499e-05	7.70019e-05	0.196661	2700.11	0.167229	1.176	0.239594	0.428258	0.207555	2711.47	0.0541491	3.83303	0.000126573	0.000540122	-0.210433	2053.32	0.115515	-1.82169	0.0685019	0.138011	CDS				lptD CDS	Outer membrane protein Imp, required for envelope biogenesis / Organic solvent tolerance protein precursor	bi	BB4102		99.87	bi	BP3329	99.49
	CJ015_04435	CJ015_04435	surA	0.364362	571.97	0.0880793	4.13675	3.52253e-05	0.000255792	0.613701	1604.45	0.137792	4.45383	8.43524e-06	6.39718e-05	0.554004	914.495	0.14488	3.82389	0.000131364	0.00100932	0.505148	943.26	0.0761751	6.63141	3.32501e-11	3.60557e-10	0.0622628	694.331	0.0965567	0.644831	0.519036	0.653981	CDS				surA CDS	Survival protein SurA precursor (Peptidyl-prolyl cis-trans isomerase SurA) (EC 5.2.1.8)	bi	BB4101		100	bi	BP3330	99.81
	CJ015_04440	CJ015_04440	rsmA	0.0207621	450.121	0.149579	0.138803	0.889605	0.935262	0.799314	1393.68	0.201016	3.97637	6.99741e-05	0.000440453	0.457682	757.277	0.159369	2.87184	0.00408091	0.0192954	0.880336	758.579	0.0803516	10.9561	6.21525e-28	1.94786e-26	0.256055	516.679	0.14023	1.82597	0.0678555	0.136881	CDS				rsmA CDS	SSU rRNA (adenine(1518)-N(6)/adenine(1519)-N(6))-dimethyltransferase (EC 2.1.1.182)	bi	BB4100	ksgA, rsmA	100	bi	BP3331	99.62
	CJ015_04445	CJ015_04445	garK	0.089707	285.073	0.215176	0.416901	0.676751	0.781676	0.444288	666.175	0.221024	2.01013	0.044417	0.111703	0.303872	454.224	0.275081	1.10466	0.269305	0.461866	0.301775	401.948	0.122695	2.45956	0.0139109	0.0360701	0.0847517	317.81	0.203172	0.417142	0.676575	0.785895	CDS				garK CDS	Glycerate kinase (EC 2.7.1.31)	bi	BB4099	garK	100	bi	BP3332	99.48
	CJ015_04450	CJ015_04450	pyk	0.535624	620.69	0.160532	3.33656	0.000848223	0.00392795	0.196537	1361.41	0.128322	1.53159	0.125623	0.245196	0.640993	935.689	0.134038	4.78217	1.73411e-06	2.09823e-05	-0.0998874	896.281	0.0972294	-1.02734	0.304262	0.440288	-0.0810669	765.399	0.103778	-0.781159	0.434709	0.577244	CDS				pyk CDS	Pyruvate kinase (EC 2.7.1.40)	bi	BB4098	pykA	100	bi	BP3333	100
	CJ015_04455	CJ015_04455		0.140682	109.99	0.113394	1.24065	0.214734	0.348795	1.09428	282.222	0.224242	4.87991	1.06133e-06	9.67124e-06	0.172314	120.774	0.22912	0.752071	0.452009	0.644537	0.621715	178.425	0.108346	5.73824	9.56682e-09	7.59689e-08	-0.522487	107.485	0.175451	-2.97796	0.00290178	0.00904476	CDS				hypothetical protein CDS	Fused spore maturation proteins A and B	bi	BB4097		100	bi	BP3334	100
	CJ015_04460	CJ015_04460	fadE	0.0796189	641.719	0.147701	0.539053	0.58985	0.71665	-0.322229	1528.25	0.130191	-2.47505	0.0133218	0.0424385	0.0470105	1311.6	0.175226	0.268286	0.788479	0.879693	-0.0427604	817.198	0.0852728	-0.501454	0.616052	0.725102	0.310551	766.817	0.118535	2.61992	0.00879504	0.0238838	CDS				fadE CDS	Butyryl-CoA dehydrogenase (EC 1.3.99.2)	bi	BB4096		100	-
	CJ015_04465	CJ015_04465	def_1	-0.486803	129.192	0.164873	-2.95259	0.00315119	0.0119019	-0.33501	313.433	0.135057	-2.48051	0.0131195	0.0419075	-0.344485	212.388	0.166363	-2.07068	0.0383883	0.11272	0.281449	145.774	0.124019	2.2694	0.023244	0.0562393	0.108923	116.459	0.151598	0.7185	0.472449	0.61268	CDS				def_1 CDS	Peptide deformylase (EC 3.5.1.88)	bi	BB4095		99.43	bi	BP0039	100
	CJ015_04470	CJ015_04470	gloA	-0.347329	488.331	0.200933	-1.72858	0.0838846	0.171088	-0.542185	703.672	0.16539	-3.27821	0.00104467	0.00490224	-0.735662	519.241	0.220185	-3.34111	0.00083445	0.00510218	-0.648763	454.469	0.119924	-5.4098	6.30953e-08	4.55623e-07	-0.857545	372.062	0.166837	-5.14002	2.74714e-07	1.69968e-06	CDS				gloA CDS	Lactoylglutathione lyase (EC 4.4.1.5)	bi	BB4094	gloA	100	bi	BP0038	100
	CJ015_04475	CJ015_04475		-0.307873	149.968	0.158141	-1.94683	0.0515556	0.116497	0.275021	334.035	0.173835	1.58208	0.113631	0.228037	-0.078847	191.466	0.20937	-0.376591	0.706477	0.830408	0.369344	186.2	0.115319	3.20279	0.00136103	0.00457013	-0.176514	132.987	0.168503	-1.04754	0.294849	0.438506	CDS				M48 family peptidase CDS	Putative predicted metal-dependent hydrolase	bi	BB4093		100	bi	BP0037	98.01
	CJ015_04480	CJ015_04480	plsC_2	-0.667509	138.838	0.175774	-3.79753	0.000146145	0.0008846	-0.247723	378.25	0.149932	-1.65224	0.0984856	0.205084	-0.337222	234.886	0.187209	-1.80131	0.0716538	0.179817	0.610745	161.504	0.105134	5.80919	6.27763e-09	5.10573e-08	0.231724	121.927	0.125611	1.84477	0.0650715	0.132099	CDS				plsC_2 CDS	1-acyl-sn-glycerol-3-phosphate acyltransferase (EC 2.3.1.51)	bi	BB4092		100	bi	BP0036	100
	CJ015_04485	CJ015_04485		-0.462225	98.7129	0.18371	-2.51605	0.0118677	0.0357555	0.0548817	187.953	0.17369	0.315975	0.752021	0.847556	-0.161401	168.03	0.173343	-0.931112	0.351796	0.546691	0.158484	105.427	0.142404	1.11292	0.265744	0.400532	0.29219	91.9761	0.142488	2.05063	0.0403033	0.0882293	CDS				D-glycero-beta-D-manno-heptose 1,7-bisphosphate 7-phosphatase CDS	Histidinol-phosphatase (EC 3.1.3.15)	bi	BB4091		100	bi	BP0035	100
	CJ015_04490	CJ015_04490	glyS	-0.620512	477.807	0.157667	-3.93557	8.29988e-05	0.000544542	-0.0791645	1177.53	0.159313	-0.496913	0.619251	0.751411	-0.382729	881.789	0.185766	-2.06028	0.0393717	0.114803	0.529442	549.805	0.107034	4.94648	7.55669e-07	4.69273e-06	0.332102	436.292	0.149037	2.22832	0.0258594	0.0609317	CDS				glyS CDS	Glycyl-tRNA synthetase beta chain (EC 6.1.1.14)	bi	BB4090	glyS, glyS(b)	100	bi	BP0034	99.86
	CJ015_04495	CJ015_04495	glyQ	-0.474386	419.042	0.158755	-2.98817	0.00280658	0.0107827	-0.547928	735.084	0.138297	-3.96198	7.43321e-05	0.000462927	-0.604294	513.322	0.194079	-3.11364	0.00184793	0.0100936	-0.294505	401.043	0.103472	-2.84623	0.00442409	0.0130721	-0.478709	325.278	0.134083	-3.57024	0.000356657	0.00137695	CDS				glyQ CDS	Glycyl-tRNA synthetase alpha chain (EC 6.1.1.14)	bi	BB4089	glyQ, glyS(a)	100	bi	BP0033	100
	CJ015_04500	CJ015_04500		-0.123736	109.349	0.242757	-0.509713	0.610253	0.73346	-0.106207	249.318	0.165074	-0.643388	0.519973	0.672048	-0.0602665	151.228	0.218833	-0.275399	0.78301	0.877254	0.121656	135.694	0.158418	0.767943	0.442521	0.576738	-0.16497	105.009	0.194062	-0.850093	0.395273	0.541215	CDS				MFS transporter CDS	probable transporter	bi	BB4088		100	bi	BP0032	100
	CJ015_04505	CJ015_04505		0.412303	47.2942	0.265285	1.55419	0.120139	0.223729	0.238279	56.35	0.235556	1.01156	0.311749	0.477317	0.0929197	43.1965	0.249443	0.372509	0.709514	0.832068	-0.869715	54.3586	0.178584	-4.87005	1.1157e-06	6.74796e-06	-0.915259	45.3328	0.197689	-4.62978	3.66049e-06	1.97436e-05	CDS				carboxyvinyl-carboxyphosphonate phosphorylmutase CDS	Isocitrate lyase (EC 4.1.3.1)	bi	BB4087		100	uni	BP0718	44.06
	CJ015_04510	CJ015_04510		0.62464	15.1546	0.494277	1.26375	0.206321	0.339479	0.0236304	15.6547	0.385603	0.0612818	0.951135	0.970537	-0.140655	12.9831	0.403748	-0.348374	0.727559	0.84315	-1.17559	17.2432	0.279939	-4.19945	2.67566e-05	0.000128612	-0.939461	14.3751	0.301916	-3.11166	0.00186036	0.00609317	CDS				3-isopropylmalate dehydratase CDS	3-isopropylmalate dehydratase small subunit (EC 4.2.1.33)	bi	BB4086		99.42	uni	BP1482	35.53
	CJ015_04515	CJ015_04515		1.35382	86.8557	0.379701	3.5655	0.000363169	0.00193594	0.319274	58.7969	0.220808	1.44593	0.148196	0.277837	-0.124073	45.3497	0.242447	-0.511755	0.608823	0.764608	-1.93463	108.171	0.171941	-11.2517	2.27149e-29	7.82529e-28	-2.04725	89.7752	0.241104	-8.49115	2.04609e-17	2.77146e-16	CDS		b		3-isopropylmalate dehydratase large subunit CDS	3-isopropylmalate dehydratase large subunit (EC 4.2.1.33)	bi	BB4085		100	uni	BP1481	32.13
	CJ015_04520	CJ015_04520		1.04623	109.227	0.453688	2.30606	NA	NA	-0.0619223	69.3092	0.232837	-0.265947	0.79028	0.869419	-0.148613	51.0395	0.259679	-0.572294	0.567123	0.735425	-2.14525	126.028	0.140036	-15.3193	5.68605e-53	5.14041e-51	-2.16115	105.557	0.189998	-11.3746	5.59404e-30	1.21373e-28	CDS		b		GntR family transcriptional regulator CDS	Transcriptional regulator, GntR family	bi	BB4084		100	uni	BP2364	32.91
	CJ015_04525	CJ015_04525		1.39288	615.538	0.64401	2.16283	0.0305541	0.0763608	0.00258288	165.401	0.45108	0.005726	0.995431	0.996323	-1.51087	196.545	0.198593	-7.60787	2.78658e-14	7.55656e-13	-3.42208	717.886	0.199379	-17.1637	4.96338e-66	6.86261e-64	-3.81711	602.226	0.204501	-18.6655	9.45726e-78	4.98325e-76	CDS				tripartite tricarboxylate transporter substrate binding protein CDS	putative exported protein	bi	BB4083		100	-
	CJ015_04530	CJ015_04530		-0.37369	262.105	0.236621	-1.57928	0.114272	0.21602	-0.45115	556.911	0.125048	-3.60782	0.000308777	0.00166084	0.088207	365.562	0.23618	0.373474	0.708796	0.831597	-0.0437937	282.171	0.111965	-0.391138	0.695695	0.791688	0.0168912	242.336	0.123943	0.136283	0.891598	0.930203	CDS				enoyl-CoA hydratase CDS	Enoyl-CoA hydratase (EC 4.2.1.17)	bi	BB4082		100	uni	BP3198	63.35
	CJ015_04535	CJ015_04535		-0.556435	347.504	0.142765	-3.89757	9.71625e-05	0.000622663	-1.08605	854.711	0.151846	-7.1523	8.53382e-13	1.5257e-11	-0.300454	633.924	0.211712	-1.41916	0.155851	0.317488	-0.125115	338.864	0.0923599	-1.35464	0.175531	0.292199	0.304812	323.646	0.127728	2.38642	0.0170132	0.0425329	CDS				fumarate hydratase CDS	Fumarate hydratase class I, aerobic (EC 4.2.1.2)	bi	BB4081		99.8	-
	CJ015_04540	CJ015_04540		0.437289	74.3248	0.167572	2.60956	0.0090659	0.0284015	0.88206	155.755	0.164	5.37841	7.5147e-08	8.19817e-07	0.748409	152.774	0.174496	4.28897	1.79506e-05	0.000176821	0.168952	111.813	0.135537	1.24654	0.212566	0.338622	0.498172	104.293	0.159728	3.11887	0.00181543	0.00596232	CDS				itaconyl-CoA hydratase CDS	COGs COG3777	bi	BB4080		100	-
	CJ015_04545	CJ015_04545		0.398563	45.0079	0.210893	1.88989	0.0587732	0.129622	0.919528	106.485	0.179859	5.11249	3.17937e-07	3.15388e-06	0.70868	108.722	0.185922	3.8117	0.000138017	0.00104993	0.390795	70.839	0.14897	2.62331	0.00870796	0.0238834	0.759786	67.3998	0.17498	4.34214	1.41104e-05	6.90402e-05	CDS				CoA transferase CDS	L-carnitine dehydratase/bile acid-inducible protein F (EC 2.8.3.16)	bi	BB4079		100	-
	CJ015_04550	CJ015_04550		0.437829	379.437	0.196558	2.22749	0.0259149	0.0668315	0.08931	857.762	0.202169	0.441759	0.658664	0.781685	0.360245	616.274	0.234332	1.53733	0.124212	0.271382	-0.0568759	534.911	0.161643	-0.351861	0.724943	0.813937	-0.0191513	457.626	0.205736	-0.0930863	0.925835	0.954627	CDS				CoA ester lyase CDS	Citrate lyase beta chain (EC 4.1.3.6)	bi	BB4078		100	uni	BP1348	36.07
	CJ015_04555	CJ015_04555		0.116638	125.846	0.174688	0.667694	0.504329	0.646396	0.372542	287.336	0.177401	2.1	0.0357288	0.0938005	0.150002	261.966	0.272825	0.54981	0.58245	0.746205	0.227594	174.712	0.134688	1.68978	0.0910698	0.173538	0.391332	155.425	0.1815	2.1561	0.0310756	0.0710914	CDS				sugar kinase CDS	putative sugar kinase	bi	BB4077		100	-
	CJ015_04560	CJ015_04560		0.39226	11.0748	0.457173	0.858012	0.390886	0.539943	-0.263856	11.2335	0.452993	-0.582472	0.560249	0.705694	-0.683398	13.2603	0.370889	-1.8426	0.0653881	0.168026	-1.12879	11.0484	0.339673	-3.32317	0.000890014	0.00314583	-0.878884	9.82168	0.383525	-2.29159	0.0219291	0.0529457	CDS				tripartite tricarboxylate transporter substrate binding protein CDS	Tricarboxylate transport protein TctC	bi	BB4076		100	uni	BP0817	36.24
	CJ015_04565	CJ015_04565		0.822759	3.89983	0.483147	1.70292	0.0885835	0.177964	-0.338338	4.52564	0.615861	-0.549374	0.582749	0.721265	-0.59282	4.63346	0.511173	-1.15973	0.246161	NA	-1.14662	4.74994	0.43273	-2.64974	0.00805526	0.0223277	-0.949218	4.00812	0.530729	-1.78852	0.0736928	0.146743	CDS				NAD(P)-dependent oxidoreductase CDS	Oxidoreductase, short-chain dehydrogenase/reductase family (EC 1.1.1.-)	bi	BB4075		100	-
	CJ015_04570	CJ015_04570		0.902368	10.3213	0.574753	1.57001	0.116413	0.21905	-0.408806	9.51354	0.448359	-0.911784	0.361882	0.527574	-0.964377	12.7522	0.407278	-2.36786	0.0178913	0.0636111	-1.58275	12.0961	0.333715	-4.74283	2.10756e-06	1.20825e-05	-1.27544	10.6888	0.363623	-3.50759	0.000452193	0.00171676	CDS				NAD(P)-dependent oxidoreductase CDS	2-hydroxy-3-oxopropionate reductase (EC 1.1.1.60)	bi	BB4074		100	uni	BP1169	31.65
	CJ015_04575	CJ015_04575		0.733133	11.4354	0.532657	1.37637	0.168707	0.290744	-0.828634	12.5543	0.507324	-1.63334	0.102397	0.211226	-1.83017	21.7678	0.333043	-5.49528	3.9008e-08	6.17962e-07	-1.51219	12.4887	0.369059	-4.09743	4.17755e-05	0.000193866	-1.2067	10.8365	0.454278	-2.6563	0.00790033	0.0218089	CDS				beta-D-hydroxybutyrate dehydrogenase CDS	D-beta-hydroxybutyrate dehydrogenase (EC 1.1.1.30)	bi	BB4073		100	bi	BP0229	99.25
	CJ015_04580	CJ015_04580		0.854559	61.2166	0.466866	1.83042	0.0671877	0.144246	-1.30423	71.7677	0.500629	-2.60517	0.00918276	0.0311076	-1.98071	124.519	0.282813	-7.00359	2.49485e-12	6.15041e-11	-2.04363	67.8942	0.246493	-8.29084	1.1245e-16	1.94348e-15	-1.39886	62.3707	0.305069	-4.58541	4.53106e-06	2.41405e-05	CDS				MBL fold hydrolase CDS	SoxH protein, homolog	bi	BB4072		100	-
	CJ015_04585	CJ015_04585	pcaC	1.02722	185.264	0.641443	1.60142	0.109285	0.208991	-1.03647	119.409	0.51336	-2.019	0.0434872	0.109816	-1.35094	192.682	0.302979	-4.45886	8.23975e-06	8.85437e-05	-2.72792	206.123	0.246801	-11.0531	2.11695e-28	7.00831e-27	-1.88471	188.578	0.335841	-5.61192	2.0009e-08	1.41928e-07	CDS				pcaC CDS	4-carboxymuconolactone decarboxylase (EC 4.1.1.44)	bi	BB4071	pcaC	100	bi	BP0231	100
	CJ015_04590	CJ015_04590		1.5552	37.4275	0.349949	4.44406	8.82768e-06	7.46138e-05	-1.29103	26.3435	0.549816	-2.34811	0.0188692	0.0565475	-1.11606	39.4145	0.278431	-4.0084	6.11323e-05	0.000519963	-2.8478	44.9987	0.25647	-11.1038	1.20167e-28	4.03505e-27	-1.82853	41.8762	0.223835	-8.1691	3.10693e-16	3.9412e-15	CDS				sulfolactaldehyde 3-reductase CDS	3-hydroxyisobutyrate dehydrogenase (EC 1.1.1.31)	bi	BB4070		100	uni	BP1447	38.11
	CJ015_04595	CJ015_04595		-0.685399	367.014	0.0949826	-7.21605	5.35212e-13	1.23679e-11	-0.588409	856.776	0.129988	-4.52663	5.99331e-06	4.73622e-05	-0.494824	623.111	0.173568	-2.8509	0.00435962	0.0203009	0.195469	371.848	0.0897853	2.17707	0.0294752	0.068736	0.177041	311.931	0.106542	1.66171	0.0965711	0.184046	CDS				GntR family transcriptional regulator CDS	Predicted regulator PutR for proline utilization, GntR family	bi	BB4069		100	bi	BP0233	100
	CJ015_04600	CJ015_04600		-0.537271	718.866	0.160706	-3.3432	0.000828196	0.00385423	-1.04797	1511.92	0.165506	-6.33196	2.4207e-10	3.45961e-09	-0.428791	901.62	0.174464	-2.45777	0.0139804	0.0524833	-0.324985	673.695	0.133128	-2.44114	0.0146408	0.0377648	-0.335206	578.123	0.128595	-2.60667	0.00914262	0.0247258	CDS				C4-dicarboxylate ABC transporter substrate-binding protein CDS	TRAP-type C4-dicarboxylate transport system, periplasmic component	bi	BB4068		100	bi	BP0234	100
	CJ015_04605	CJ015_04605		1.51446	46.95	0.334094	4.53303	5.81439e-06	5.13659e-05	-0.808966	45.9628	0.393518	-2.05573	0.0398088	0.102285	-0.769687	45.1493	0.254121	-3.02882	0.00245508	0.0127742	-2.06461	58.3144	0.204352	-10.1032	5.34569e-24	1.46105e-22	-1.61833	51.4222	0.220311	-7.34567	2.04727e-13	2.21595e-12	CDS		b		hypothetical protein CDS	TRAP dicarboxylate transporter, DctM subunit, unknown substrate 7	bi	BB4067		100	bi	BP0235	100
	CJ015_04610	CJ015_04610		0.163015	15.4109	0.356164	0.457698	0.64717	0.761443	-0.439383	24.2087	0.398045	-1.10385	0.269657	0.42841	-0.243659	25.6404	0.289124	-0.842749	0.399369	0.595452	-0.676482	16.7481	0.303705	-2.22743	0.0259184	0.0617548	-0.19293	16.0619	0.288159	-0.669526	0.50316	0.639621	CDS				MmgE/PrpD family protein CDS	Immune-responsive protein 1	bi	BB4066		99.57	uni	BP0808	39.17
	CJ015_04615	CJ015_04615		-0.154616	28.4984	0.227759	-0.678859	0.497227	0.640267	-0.180423	58.859	0.220434	-0.818489	0.413078	0.577548	-0.0633062	55.8549	0.280565	-0.225638	0.821483	0.898893	-0.0778603	33.8128	0.216548	-0.359553	0.719182	0.809677	0.263771	32.0372	0.267272	0.986901	0.323691	0.467922	CDS				tripartite tricarboxylate transporter substrate binding protein CDS	Tricarboxylate transport protein TctC	bi	BB4065		100	bi	BP0237	100
	CJ015_04620	CJ015_04620	folK	-1.03257	52.5987	0.304677	-3.38905	0.000701349	0.00333674	0.312277	90.4703	0.237017	1.31753	0.187661	0.3311	-0.387173	87.3787	0.206896	-1.87134	0.0612974	0.160984	0.531176	48.3702	0.170488	3.11561	0.00183562	0.00593484	0.573829	40.408	0.225518	2.54449	0.0109437	0.0287062	CDS				folK CDS	2-amino-4-hydroxy-6-hydroxymethyldihydropteridine pyrophosphokinase (EC 2.7.6.3)	bi	BB4064	folK	98.77	bi	BP0238	97.55
	CJ015_04625	CJ015_04625	pcnB	-0.345566	329.005	0.156736	-2.20476	0.0274708	0.0701499	-0.0174711	723.388	0.116925	-0.149422	0.881221	0.929441	-0.0344137	579.937	0.177516	-0.193862	0.846284	0.916244	0.245321	384.773	0.103362	2.37341	0.0176248	0.0444735	0.271922	331.501	0.128871	2.11004	0.0348551	0.0778799	CDS				pcnB CDS	Poly(A) polymerase (EC 2.7.7.19)	bi	BB4063	pcnB	100	bi	BP0239	99.78
	CJ015_04630	CJ015_04630		-0.292785	246.572	0.176566	-1.65822	0.0972731	0.190844	-0.086304	658.226	0.156435	-0.551691	0.58116	0.720436	0.269185	491.175	0.201008	1.33918	0.180513	0.351717	0.466305	314.409	0.0922934	5.05242	4.36254e-07	2.79024e-06	0.562999	278.6	0.124475	4.52297	6.09765e-06	3.18499e-05	CDS				HAD-IB family hydrolase CDS	Phosphoserine phosphatase (EC 3.1.3.3)	bi	BB4062		100	bi	BP0240	99.57
	CJ015_04635	CJ015_04635	hda	-0.842199	296.302	0.263291	-3.19874	0.00138028	0.00592941	0.159329	442.908	0.214671	0.742199	0.457967	0.618959	-0.383228	416.229	0.18282	-2.0962	0.0360643	0.107679	0.0813871	266.05	0.112632	0.722594	0.469929	0.603424	0.102365	224.529	0.14249	0.7184	0.472511	0.61268	CDS				hda CDS	Chromosomal replication initiator protein DnaA	bi	BB4061		100	bi	BP0241	99.57
	CJ015_04640	CJ015_04640	purM	-0.105835	863.711	0.132425	-0.799211	0.424168	0.571445	-0.241173	1926.31	0.145777	-1.6544	0.0980469	0.204261	-0.130605	1001.07	0.153554	-0.850547	0.395021	0.591057	0.00370287	1040.95	0.074969	0.049392	0.960607	0.97597	-0.501895	776.698	0.0915852	-5.48009	4.25098e-08	2.88309e-07	CDS				purM CDS	Phosphoribosylformylglycinamidine cyclo-ligase (EC 6.3.3.1)	bi	BB4060	purM, purG	100	bi	BP0242	100
	CJ015_04645	CJ015_04645	miaA	-0.519117	89.149	0.177578	-2.92332	0.0034632	0.0128426	-0.201569	217.74	0.177402	-1.13622	0.255863	0.412301	-0.496043	166.132	0.179733	-2.75988	0.0057822	0.0256554	0.388535	101.954	0.149872	2.59244	0.00952965	0.0257465	0.227941	81.5093	0.154537	1.47499	0.140214	0.246364	CDS				miaA CDS	tRNA dimethylallyltransferase (EC 2.5.1.75)	bi	BB4059	miaA, trpX	100	bi	BP0243	100
	CJ015_04650	CJ015_04650	mutL	-0.327528	592.098	0.162175	-2.01959	0.0434259	0.101601	-0.356121	1627.45	0.184534	-1.92984	0.0536271	0.129659	-0.201221	951.12	0.235008	-0.856232	0.39187	0.589546	0.358042	730.754	0.110582	3.23779	0.00120457	0.00413638	0.0478391	562.931	0.175446	0.272672	0.785105	0.860672	CDS				mutL CDS	DNA mismatch repair protein MutL	bi	BB4058	mutL	100	bi	BP0244	99.68
	CJ015_04655	CJ015_04655	dedA	-0.557491	362.912	0.119735	-4.65604	3.22342e-06	2.97074e-05	-0.725029	881.689	0.145372	-4.98742	6.11922e-07	5.84808e-06	-0.286481	485.682	0.145147	-1.97372	0.048413	0.134773	0.0955321	377.594	0.0959298	0.995854	0.319321	0.45475	-0.124448	301.03	0.0966699	-1.28735	0.197971	0.323541	CDS				dedA CDS	DedA protein	bi	BB4057	dedA	100	bi	BP0245	100
	CJ015_04660	CJ015_04660		0.246233	1211.37	0.256954	0.958277	0.337923	0.484785	0.0127952	3216.55	0.105241	0.12158	0.903231	0.942729	0.541563	2111.75	0.150623	3.59549	0.000323776	0.00224452	0.225683	1745.16	0.0651373	3.46472	0.000530775	0.00197403	0.221833	1485.05	0.0818018	2.71183	0.00669127	0.0188069	CDS				N-acetylmuramoyl-L-alanine amidase CDS	N-acetylmuramoyl-L-alanine amidase (EC 3.5.1.28)	bi	BB4056	amiC	100	bi	BP0246	100
	CJ015_04670	CJ015_04670	fumC	0.166473	573.41	0.0880076	1.89158	0.0585471	0.129184	0.00338639	1364.92	0.147623	0.0229395	0.981699	0.989636	0.363824	1265.59	0.261564	1.39096	0.164239	0.32916	0.084041	778.796	0.0743062	1.13101	0.258051	0.392334	0.505393	751.772	0.0951097	5.31379	1.07368e-07	6.97883e-07	CDS				fumC CDS	Fumarate hydratase class II (EC 4.2.1.2)	bi	BB4054	fumC	99.78	bi	BP0248	100
	CJ015_04675	CJ015_04675		0.245973	71.9979	0.29572	0.831778	0.405534	0.553979	0.73634	182.821	0.264443	2.78449	0.00536118	0.0199231	0.333263	100.713	0.350054	0.952031	0.341081	0.537567	0.454894	112.941	0.152824	2.97659	0.00291474	0.00902648	-0.123216	79.9724	0.325047	-0.379073	0.704634	0.80469	CDS				hypothetical protein CDS	putative membrane protein	bi	BB4053		99.39	bi	BP0249	99.39
	CJ015_04680	CJ015_04680		0.15963	1721.98	0.218955	0.729055	0.465968	0.611873	-0.0406814	2747.2	0.158261	-0.257053	0.797138	0.873896	0.466312	2992.16	0.214423	2.17473	0.0296505	0.0931756	-0.48338	1989.75	0.10956	-4.41202	1.02412e-05	5.29055e-05	0.250169	2060.74	0.19798	1.26361	0.206369	0.334643	CDS				tripartite tricarboxylate transporter substrate binding protein BugE CDS	Tricarboxylate transport protein TctC	bi	BB4052		100	bi	BP0250	100
	CJ015_04685	CJ015_04685		-0.543591	92.3874	0.132779	-4.09394	4.24113e-05	0.000300078	0.0191942	157.391	0.25274	0.0759443	0.939463	0.964791	-0.25665	102.547	0.233496	-1.09916	0.271698	0.463899	-0.0193784	93.3899	0.137631	-0.140799	0.888028	0.929948	-0.306002	71.5719	0.198408	-1.54229	0.123004	0.223072	CDS				LysR family transcriptional regulator CDS	LysR family transcriptional regulator	bi	BB4051		98.33	bi	BP0251	97.66
	CJ015_04690	CJ015_04690	ggt_1	1.17896	254.983	0.158593	7.43389	1.0545e-13	2.6884e-12	1.88596	758.827	0.187459	10.0606	8.24725e-24	2.53455e-22	1.34991	433.216	0.156184	8.64303	5.47434e-18	1.76481e-16	0.665533	549.732	0.100363	6.63124	3.32869e-11	3.60557e-10	0.127909	389.105	0.128872	0.992525	0.320941	0.464877	CDS		c		ggt_1 CDS	Gamma-glutamyltranspeptidase (EC 2.3.2.2)	bi	BB4050	ggt	98.8	bi	BP0252	98.8
	CJ015_04695	CJ015_04695		-0.5764	31.8969	0.26735	-2.15597	0.0310859	0.0773601	0.513458	80.794	0.242885	2.11399	0.0345157	0.0915875	0.553597	37.1762	0.42195	1.312	0.189521	0.363168	0.761567	41.7092	0.186139	4.09139	4.288e-05	0.0001986	0.20265	28.1258	0.348688	0.581177	0.561121	0.690245	CDS				CoA transferase CDS	CAIB/BAIF family protein	bi	BB4049		97.59	bi	BP0253	97.33
	CJ015_04700	CJ015_04700		0.19641	8.68382	0.370387	0.530282	0.595916	0.721033	-0.511712	12.9602	0.40552	-1.26187	0.206996	0.358489	0.103234	13.0271	0.418211	0.246846	0.805027	0.888904	-0.668242	8.67085	0.359729	-1.85763	0.0632222	0.130126	-0.0751427	8.77144	0.404735	-0.185659	0.852712	0.905794	CDS				tripartite tricarboxylate transporter substrate binding protein CDS	Tricarboxylate transport protein TctC	bi	BB4048		96.93	bi	BP0254	96.63
	CJ015_04705	CJ015_04705		0.537868	14.6766	0.27943	1.92488	0.054245	0.121115	-0.0986009	27.4595	0.323594	-0.304705	0.760591	0.853638	-0.375537	27.5602	0.285859	-1.31371	0.188943	0.362501	-0.528605	20.0166	0.265483	-1.99111	0.0464692	0.100762	-0.274224	17.5823	0.290197	-0.944956	0.344681	0.489848	CDS				DNA alkylation response protein CDS	Acyl-CoA dehydrogenase (EC 1.3.8.7)	bi	BB4047		98.24	uni	BP0670	45.67
	CJ015_04710	CJ015_04710		0.849527	155.637	0.286814	2.96194	0.00305709	0.0115932	0.173473	318.869	0.179872	0.964424	0.334834	0.499805	0.268455	262.041	0.19957	1.34517	0.178572	0.349116	-0.330916	231.609	0.127878	-2.58776	0.00966036	0.0260398	-0.197804	203.096	0.149765	-1.32077	0.18658	0.308352	CDS				LysR family transcriptional regulator CDS	Transcriptional regulator, LysR family	bi	BB4046		98.32	bi	BP3255	97.98
	CJ015_04715	CJ015_04715	purU_1	0.0631705	229.727	0.201367	0.313709	0.753742	0.840857	0.128132	408.576	0.151721	0.844521	0.398378	0.562346	0.0366983	360.259	0.222547	0.164902	0.869021	0.930158	-0.197708	273.481	0.10405	-1.90013	0.0574166	0.120176	-0.0704343	240.782	0.131219	-0.53677	0.591427	0.714996	CDS				purU_1 CDS	Formyltetrahydrofolate deformylase (EC 3.5.1.10)	bi	BB4045		99.3	bi	BP3254	99.3
	CJ015_04720	CJ015_04720		-0.398352	328.405	0.281969	-1.41275	0.157729	0.277742	0.475041	529.258	0.146061	3.25234	0.00114459	0.00530233	-0.00657227	529.556	0.170477	-0.0385522	0.969247	0.986364	0.0732494	352.769	0.117872	0.621434	0.534314	0.658986	0.221371	312.968	0.12794	1.73027	0.0835817	0.162454	CDS				FAD-dependent oxidoreductase CDS	Aminobutyraldehyde dehydrogenase (EC 1.2.1.19)	bi	BB4044		96.21	bi	BP3253	96.38
	CJ015_04725	CJ015_04725		-0.0223599	103.693	0.201964	-0.110712	0.911845	0.945505	0.45618	175.219	0.174831	2.60926	0.00907379	0.0308273	-0.0854469	188.097	0.212826	-0.401487	0.688062	0.818783	-0.0664476	123.741	0.12629	-0.526151	0.598783	0.709932	0.159907	111.404	0.183808	0.869969	0.384317	0.529998	CDS				flavin reductase CDS	Nitrilotriacetate monooxygenase component B (EC 1.14.13.-)	bi	BB4043		100	bi	BP3252	99.42
	CJ015_04730	CJ015_04730	pdxH	-0.375244	458.036	0.109614	-3.42333	0.000618587	0.00299462	-0.197869	841.772	0.121359	-1.63045	0.103007	0.211999	-0.292045	607.776	0.195148	-1.49653	0.134516	0.287	-0.108278	484.262	0.0905378	-1.19594	0.23172	0.362347	-0.248447	394.558	0.116973	-2.12396	0.0336733	0.0757688	CDS				pdxH CDS	Pyridoxamine 5'-phosphate oxidase (EC 1.4.3.5)	bi	BB4042	pdxH	100	bi	BP3251	100
	CJ015_04735	CJ015_04735		0.921075	101.468	0.159082	5.78993	7.04178e-09	1.0725e-07	0.789073	230.945	0.180543	4.37057	1.23925e-05	9.10463e-05	0.191998	211.748	0.187358	1.02476	0.305475	0.501473	0.0684559	169.067	0.123691	0.553443	0.57996	0.694229	0.0960637	142.957	0.160083	0.600085	0.548449	0.680066	CDS				gamma-glutamylcyclotransferase CDS	Cation transport protein chaC	bi	BB4041		100	bi	BP3250	100
	CJ015_04740	CJ015_04740		0.241096	269.92	0.227685	1.0589	0.289644	0.434513	0.414614	1039.28	0.18311	2.26429	0.0235565	0.0672103	-0.0130775	1202.56	0.20893	-0.0625927	0.950091	0.977365	0.924571	499.942	0.1363	6.78338	1.17398e-11	1.37628e-10	1.3121	496.633	0.135001	9.71921	2.49722e-22	4.08675e-21	CDS				MFS transporter CDS	putative inner membrane efflux protein	bi	BB4040		100	bi	BP3249	100
	CJ015_04745	CJ015_04745		-0.43996	220.71	0.167649	-2.6243	0.00868269	0.0275579	0.203601	506.208	0.205939	0.98865	0.322834	0.489509	0.178889	365.152	0.295716	0.604937	0.545221	0.720398	0.446529	267.416	0.120639	3.70137	0.000214435	0.000879632	0.356911	219.343	0.179372	1.98978	0.0466148	0.0991651	CDS				tRNA threonylcarbamoyladenosine dehydratase CDS	FIG00432002: hypothetical protein	bi	BB4039		99.66	bi	BP3248	100
	CJ015_04750	CJ015_04750		0.330168	9.78597	0.31004	1.06492	0.286912	0.432072	-0.390775	21.3167	0.331302	-1.17951	0.238194	0.392566	-0.00892074	12.0603	0.384305	-0.0232127	0.981481	0.992025	-0.384196	12.7371	0.297199	-1.29272	0.196107	0.318666	-0.584075	10.1517	0.336794	-1.73422	0.0828788	0.161612	CDS				GntR family transcriptional regulator CDS	Transcriptional regulator, GntR family	bi	BB4038		99.59	bi	BP3247	99.59
	CJ015_04755	CJ015_04755		0.528013	214.469	0.311719	1.69387	0.0902893	0.18031	0.223483	404.569	0.180836	1.23583	0.21652	0.36957	0.188785	285.839	0.200468	0.941721	0.346336	0.54159	-0.298624	294.457	0.118335	-2.52354	0.0116181	0.0307306	-0.406413	241.34	0.179721	-2.26135	0.0237373	0.0565989	CDS				acyl-CoA synthetase CDS	Long-chain-fatty-acid--CoA ligase (EC 6.2.1.3)	bi	BB4037		100	bi	BP3246	99.62
	CJ015_04760	CJ015_04760		0.980194	149.692	0.338077	2.89932	0.00373968	0.0136308	0.180763	210.582	0.175586	1.02948	0.303254	0.467635	0.398054	207.154	0.173464	2.29473	0.0217484	0.0739927	-0.912118	203.987	0.152433	-5.98373	2.18085e-09	1.86403e-08	-0.482441	189.108	0.166113	-2.9043	0.00368075	0.0111959	CDS				tripartite tricarboxylate transporter substrate binding protein CDS	putative conserved membrane protein	bi	BB4036		100	bi	BP3245	98.2
	CJ015_04765	CJ015_04765		0.460692	80.2025	0.283316	1.62607	0.103935	0.201138	-0.459464	124.912	0.214841	-2.13862	0.0324664	0.0871329	-0.0468163	143.435	0.301297	-0.155383	0.87652	0.934495	-0.903783	95.6651	0.148924	-6.06875	1.28908e-09	1.13909e-08	-0.0998436	96.074	0.19388	-0.514977	0.606569	0.728582	CDS				short-chain dehydrogenase CDS	3-oxoacyl-[acyl-carrier protein] reductase (EC 1.1.1.100)	bi	BB4035		99.15	bi	BP3244	99.15
	CJ015_04770	CJ015_04770		-0.568796	179.38	0.119428	-4.76269	1.91034e-06	1.86307e-05	-0.337523	313.315	0.246561	-1.36892	0.171024	0.30929	-0.276649	221.992	0.184052	-1.5031	0.132814	0.284447	-0.157172	173.91	0.144287	-1.0893	0.276022	0.411009	-0.238552	144.038	0.131771	-1.81036	0.0702396	0.140861	CDS				aminotransferase CDS	Aminodeoxychorismate lyase (EC 4.1.3.38)	bi	BB4034		99.04	bi	BP3242	99.52
	CJ015_04775	CJ015_04775	pabB	-0.0847762	60.9992	0.212123	-0.399656	0.68941	0.792264	0.270277	111.647	0.172329	1.56838	0.116791	0.233087	-0.148836	91.9629	0.245955	-0.605135	0.545089	0.720398	-0.0150891	72.1335	0.15267	-0.0988346	0.92127	0.94934	-0.0713454	58.6768	0.213788	-0.333721	0.73859	0.829595	CDS				pabB CDS	Para-aminobenzoate synthase, aminase component (EC 2.6.1.85)	bi	BB4033		99.73	bi	BP3241	99.47
	CJ015_04780	CJ015_04780	uvrA_1	0.175522	1055.27	0.168751	1.04012	0.298283	0.44477	-0.104889	1929.62	0.10099	-1.0386	0.298989	0.463272	-0.178773	1752.24	0.115358	-1.54972	0.121209	0.267277	-0.336711	1271.5	0.0626576	-5.37383	7.70819e-08	5.52381e-07	-0.135163	1133.09	0.0671023	-2.01428	0.0439805	0.0944831	CDS				uvrA_1 CDS	Excinuclease ABC subunit A, dimeric form	bi	BB4032	uvrA2	99.9	bi	BP3240	99.95
	CJ015_04785	CJ015_04785		-0.210183	3883.06	0.194229	-1.08214	0.279191	0.423435	0.166215	6599.14	0.210605	0.789227	0.429979	0.592831	-0.206398	4418.98	0.349944	-0.589804	0.555322	0.729147	-0.12419	4342.13	0.112651	-1.10243	0.270277	0.405156	-0.55946	3332.36	0.22781	-2.45582	0.0140565	0.0359857	CDS				hypothetical protein CDS	hypothetical protein	bi	BB4031		100	bi	BP3239A	100
	CJ015_04790	CJ015_04790		-0.230659	345.522	0.128269	-1.79824	0.0721382	0.152777	-0.525902	613.546	0.213617	-2.46189	0.0138205	0.0437309	-0.088139	329.741	0.237289	-0.371441	0.710309	0.832577	-0.401975	356.209	0.145604	-2.76074	0.00576702	0.0165612	-0.701019	284.962	0.124206	-5.64399	1.66152e-08	1.18733e-07	CDS				LysR family transcriptional regulator CDS	putative LysR-family transcriptional regulator	bi	BB4030		99.68	bi	BP3239	99.68
	CJ015_04795	CJ015_04795		0.779908	1510.54	0.108881	7.16292	7.89756e-13	1.78973e-11	0.964297	3242.04	0.327151	2.94756	0.00320294	0.012894	0.999633	670.025	0.207892	4.80841	1.52132e-06	1.86524e-05	0.0910578	2451.18	0.0548078	1.6614	0.0966328	0.182	-1.79847	1452.06	0.157961	-11.3855	4.93783e-30	1.07622e-28	CDS				glycosyltransferase family 2 protein CDS	Dolichol-phosphate mannosyltransferase (EC 2.4.1.83) in lipid-linked oligosaccharide synthesis cluster	bi	BB4029		100	bi	BP3238	100
	CJ015_04800	CJ015_04800		-0.384215	384.832	0.309103	-1.243	0.213869	0.348233	0.52241	822.374	0.213477	2.44714	0.0143994	0.0451977	0.220103	889.183	0.320734	0.686248	0.492557	0.67883	0.461133	478.181	0.146901	3.13907	0.00169486	0.00554456	0.768033	456.099	0.190863	4.02399	5.72192e-05	0.000252399	CDS				ABC transporter substrate-binding protein CDS	putative binding-protein-dependent transport protein (periplasmic)	bi	BB4028		100	bi	BP3237	99.62
	CJ015_04805	CJ015_04805		-1.16778	21.6105	0.466211	-2.50483	0.012251	0.0367217	0.654009	81.8718	0.233115	2.80552	0.00502354	0.0188815	0.133897	84.4364	0.281642	0.475416	0.63449	0.78125	1.7871	33.2198	0.240998	7.41542	1.21236e-13	1.7376e-12	2.00242	30.5627	0.262515	7.62785	2.387e-14	2.71224e-13	CDS		d	requires both RisA and RisS for repression in Bvg+ conditions	ABC transporter permease CDS	Dipeptide transport system permease protein DppB (TC 3.A.1.5.2)	bi	BB4027		100	uni	BP3803	70.53
	CJ015_04810	CJ015_04810		-0.663126	28.5075	0.418383	-1.58498	0.112972	0.214208	0.790921	115.335	0.168341	4.69832	2.62311e-06	2.23845e-05	0.252072	137.733	0.297985	0.845924	0.397595	0.59356	1.65457	51.0408	0.198318	8.343	7.24294e-17	1.28004e-15	2.04853	51.8171	0.235715	8.6907	3.60221e-18	5.06528e-17	CDS				ABC transporter permease CDS	Dipeptide transport system permease protein DppC (TC 3.A.1.5.2)	bi	BB4026		100	uni	BP3804	67.34
	CJ015_04815	CJ015_04815		-0.35934	32.3326	0.333409	-1.07778	0.281134	0.425419	0.98977	122.048	0.184185	5.37377	7.71073e-08	8.38451e-07	0.0871918	163.569	0.261293	0.333693	0.738611	0.850499	1.37746	59.5488	0.195868	7.03261	2.02701e-12	2.5343e-11	1.80857	60.4837	0.209118	8.64858	5.21452e-18	7.26849e-17	CDS				ABC transporter ATP-binding protein CDS	Oligopeptide transport ATP-binding protein OppD (TC 3.A.1.5.1)	bi	BB4025		100	uni	BP3859	48.89
	CJ015_04825	CJ015_04825		0.433764	28.7794	0.253049	1.71415	0.0865013	0.175052	-0.212459	59.7435	0.23746	-0.894714	0.37094	0.536005	0.368155	35.9578	0.283674	1.29781	0.194351	0.369468	-0.324009	38.2584	0.198826	-1.62961	0.103183	0.191649	-0.349226	31.8637	0.234947	-1.4864	0.137173	0.24271	CDS				VOC family protein CDS	3-demethylubiquinone-9 3-methyltransferase	bi	BB4023		99.39	-
	CJ015_04830	CJ015_04830		1.302	200.928	0.13817	9.42317	4.3766e-21	2.20759e-19	1.4105	356.361	0.279636	5.04406	4.55758e-07	4.4368e-06	-0.113928	102.318	0.231262	-0.492637	0.622269	0.773429	-0.220112	336.051	0.0923208	-2.3842	0.0171161	0.0434464	-2.12259	206.02	0.146809	-14.4582	2.22628e-47	7.73553e-46	CDS				amidase CDS	Indoleacetamide hydrolase (EC 3.5.1.-)	bi	BB4022		99.59	uni	BP1874	36.44
	CJ015_04835	CJ015_04835		0.170615	502.913	0.211461	0.806841	0.419758	0.567133	0.124615	855.032	0.1779	0.70048	0.483628	0.642197	0.39329	600.799	0.179976	2.18523	0.0288719	0.0912892	-0.317159	606.354	0.143949	-2.20328	0.0275753	0.0649456	-0.357759	513.104	0.161987	-2.20857	0.0272048	0.0634471	CDS				hypothetical protein CDS	ortholog of Bordetella pertussis (BX470248) BP3235	bi	BB4021		94.35	bi	BP3235	93.22
	CJ015_04840	CJ015_04840		-0.904242	50.3646	0.217206	-4.16306	3.14011e-05	0.000230521	-0.589777	136.639	0.258293	-2.28337	0.0224087	0.0645622	-0.233819	58.857	0.303892	-0.769414	0.441647	0.63486	0.530007	52.213	0.174035	3.0454	0.00232372	0.00731669	-0.0619413	36.5645	0.240508	-0.257544	0.796759	0.869087	CDS				EamA/RhaT family transporter CDS	Permease of the drug/metabolite transporter (DMT) superfamily	bi	BB4020		100	bi	BP3234	99.65
	CJ015_04845	CJ015_04845	ettA	-0.505442	1228.19	0.170609	-2.96258	0.00305076	0.011588	-0.651049	2370.52	0.138469	-4.70178	2.579e-06	2.20883e-05	-0.516283	1597.54	0.188248	-2.74256	0.00609617	0.0267906	-0.207473	1188.96	0.0924023	-2.24532	0.0247477	0.0595085	-0.331882	983.658	0.155326	-2.13668	0.0326241	0.0740334	CDS				ettA CDS	putative ABC transport ATP-binding subunit	bi	BB4019		100	uni	BP3034	36.82
	CJ015_04850	CJ015_04850		-0.432745	81.1529	0.164318	-2.63358	0.00844904	0.0270087	-0.692202	162.064	0.179761	-3.85068	0.000117788	0.000696653	-0.525893	108.532	0.232521	-2.2617	0.023716	0.0787929	-0.238045	80.9617	0.149073	-1.59683	0.110303	0.202711	-0.323467	66.555	0.174783	-1.85068	0.0642159	0.130473	CDS				isochorismatase CDS	Isochorismatase (EC 3.3.2.1)	bi	BB4018		100	-
	CJ015_04855	CJ015_04855		0.737728	576.213	0.243592	3.02854	0.00245739	0.00970337	0.332198	1287.6	0.429839	0.772843	0.439615	0.601593	-0.562544	199.118	0.23032	-2.44245	0.0145881	0.0543664	-0.116194	875.42	0.0975414	-1.19123	0.233565	0.36413	-2.90497	503.045	0.159608	-18.2006	5.10291e-74	2.5488e-72	CDS				hypothetical protein CDS	Osmotically inducible lipoprotein B precursor	bi	BB4017	osmB	98.63	bi	BP3231	100
	CJ015_04860	CJ015_04860	minE	0.293231	236.37	0.188179	1.55826	0.119172	0.222281	0.209559	439.873	0.186383	1.12435	0.260866	0.418061	0.225583	283.987	0.233206	0.967312	0.333388	0.529425	-0.225857	306.431	0.117255	-1.9262	0.0540797	0.114466	-0.502923	245.334	0.146238	-3.43907	0.000583722	0.00216302	CDS				minE CDS	Cell division topological specificity factor MinE	bi	BB4016	minE	100	bi	BP3229	100
	CJ015_04865	CJ015_04865	minD	0.236836	996.982	0.104432	2.26785	0.0233383	0.0616558	0.303945	1866.31	0.130744	2.32473	0.0200862	0.0591391	0.19443	1005.54	0.222258	0.874794	0.381686	0.577527	-0.143157	1294.92	0.0815758	-1.7549	0.0792771	0.15613	-0.730915	964.402	0.113268	-6.45297	1.09676e-10	9.59663e-10	CDS				minD CDS	Septum site-determining protein MinD	bi	BB4015	minD	100	bi	BP3228	100
	CJ015_04870	CJ015_04870	minC	-0.25506	430.547	0.252421	-1.01045	0.312278	0.460224	0.583512	657.799	0.180295	3.23642	0.00121039	0.00558515	-0.127397	573.101	0.187934	-0.677883	0.497846	0.681451	-0.0375344	473.462	0.0819304	-0.458125	0.646862	0.751025	-0.19325	382.625	0.1005	-1.92289	0.054494	0.113116	CDS				minC CDS	Septum site-determining protein MinC	bi	BB4014	minC	99.66	bi	BP3227	99.32
	CJ015_04875	CJ015_04875	glnS	-0.102473	1531.55	0.0767466	-1.33521	0.181806	0.307667	-0.191763	3538.31	0.113692	-1.6867	0.0916616	0.194931	-0.092148	3032.4	0.118025	-0.780747	0.434951	0.628566	0.0759178	1886.71	0.0770108	0.985807	0.324228	0.459926	0.277905	1704.59	0.0943743	2.94471	0.00323253	0.00995502	CDS				glnS CDS	Glutaminyl-tRNA synthetase (EC 6.1.1.18)	bi	BB4013	glnS	99.83	bi	BP3226	99.83
	CJ015_04880	CJ015_04880		0.00824188	330.428	0.115636	0.0712742	0.94318	0.964354	0.366102	677.943	0.130181	2.81225	0.00491961	0.0185204	0.234035	514.17	0.16138	1.45021	0.147	0.304297	0.137012	427.509	0.0826109	1.65852	0.0972124	0.182871	0.0532319	354.251	0.120556	0.441554	0.658812	0.770489	CDS				cytochrome ubiquinol oxidase subunit I CDS	Cytochrome d ubiquinol oxidase subunit I (EC 1.10.3.-)	bi	BB4012		100	bi	BP3225	99.78
	CJ015_04885	CJ015_04885		0.247397	161.256	0.135027	1.8322	0.0669222	0.143742	0.6825	426.502	0.119538	5.7095	1.13311e-08	1.36613e-07	0.349977	280.121	0.185746	1.88417	0.0595425	0.157663	0.505888	255.766	0.0967353	5.22961	1.69869e-07	1.16578e-06	0.174708	192.966	0.148456	1.17683	0.239265	0.373097	CDS				cytochrome oxidase CDS	Cytochrome d ubiquinol oxidase subunit II (EC 1.10.3.-)	bi	BB4011		100	bi	BP3224	99.15
	CJ015_04890	CJ015_04890	risK	0.859454	108.158	0.158458	5.42387	5.83214e-08	7.64206e-07	1.03089	234.595	0.156376	6.59238	4.32836e-11	6.67277e-10	0.405015	168.202	0.210344	1.92549	0.0541678	0.146632	0.11397	177.879	0.107017	1.06497	0.286887	0.422777	-0.197694	137.537	0.167899	-1.17746	0.239012	0.372946	CDS				risK CDS	putative two-component sensor	bi	BB4010		99.79	bi	BP3223	99.79
	CJ015_04895	CJ015_04895	ompR	0.00799439	113.379	0.24856	0.0321629	0.974342	0.982088	0.464023	198.91	0.232368	1.99693	0.0458328	0.114266	-0.435493	190.895	0.21554	-2.02047	0.0433345	0.123799	-0.0366942	137.987	0.164511	-0.22305	0.823496	0.887705	-0.16706	112.645	0.17338	-0.963549	0.335272	0.479603	CDS				ompR CDS	Two-component system response regulator OmpR	bi	BB4009	ompR, ompB, kmt	100	bi	BP3222	100
	CJ015_04905	CJ015_04905	recQ	0.0763072	595.447	0.128791	0.592489	0.553524	0.685997	0.0934302	1118.32	0.113479	0.823323	0.410324	0.57421	-0.0221177	844.217	0.130772	-0.169132	0.865693	0.928319	-0.152018	726.957	0.0694733	-2.18816	0.0286582	0.0671596	-0.23846	603.669	0.0858399	-2.77797	0.00547005	0.0158674	CDS				recQ CDS	ATP-dependent DNA helicase RecQ	bi	BB4007		100	bi	BP3422	99.67
[truncated: 3,848 more rows]

## Sheet: qPCR Data
KM22 locus_tag	KM22 Name	KM22_WT_Non-Mod vs. Mod	log2 FC	St Err	DrisS_Non-Mod vs. Mod	log2 FC	St Err	DrisAS_Non-Mod vs. Mod	log2 FC	St Err	DrisS vs. WT_Non-Mod	log2 FC	St Err	DrisAS vs. WT_Non-Mod	log2 FC	St Err
[truncated: 18 more rows]
