# Supplementary material for: The contribution of BvgR, RisA, and RisS to global gene regulation, intracellular cyclic-di-GMP levels, motility, and biofilm formation in Bordetella bronchiseptica
Source: Front Microbiol. 2024 Mar 7;15:1305097. doi: 10.3389/fmicb.2024.1305097 (PMC10955343; doi:10.3389/fmicb.2024.1305097)
Supplement: Supplementary file 6 [file Table_6.XLSX]

## Sheet: RNA-Seq Data
QPCR	KM22 locus_tag	KM22 locus_tag	KM22 Name	KM22_WT_Non-Mod vs. Mod_log2_FC	Base mean_KM22_WT_Non-Mod vs. Mod	StdErr_KM22_WT_Non-Mod vs. Mod	Wald-Stats_KM22_WT_Non-Mod vs. Mod	P-value_KM22_WT_Non-Mod vs. Mod	P-adj_KM22_WT_Non-Mod vs. Mod	DrisS_Non-Mod vs. Mod_log2_FC	Base mean_DrisS_Non-Mod vs. Mod	StdErr_DrisS_Non-Mod vs. Mod	Wald-Stats_DrisS_Non-Mod vs. Mod	P-value_DrisS_Non-Mod vs. Mod	P-adj_DrisS_Non-Mod vs. Mod	DrisAS_Non-Mod vs. Mod_log2_FC	Base mean_DrisAS_Non-Mod vs. Mod	StdErr_DrisAS_Non-Mod vs. Mod	Wald-Stats_DrisAS_Non-Mod vs. Mod	P-value_DrisAS_Non-Mod vs. Mod	P-adj_DrisAS_Non-Mod vs. Mod	DrisS vs. WT_Mod_log2_FC	Base mean_DrisS vs. WT_Mod	StdErr_DrisS vs. WT_Mod	Wald-Stats_DrisS vs. WT_Mod	P-value_DrisS vs. WT_Mod	P-adj_DrisS vs. WT_Mod	DrisAS vs. WT_Mod_log2_FC	Base mean_DrisAS vs. WT_Mod	StdErr_DrisAS vs. WT_Mod	Wald-Stats_DrisAS vs. WT_Mod	P-value_DrisAS vs. WT_Mod	P-adj_DrisAS vs. WT_Mod	Type	domain	Cluster	RisA/RisS requirment	Genbank_description	Product from RAST	Hit	RB50_locus	RB50_Name	% identity RB50	Hit	TohamaI_locus	% identity TohamaI
	CJ015_00005	CJ015_00005	dnaA	0.40351	2724.75	0.236755	1.70434	0.0883183	0.177659	0.204249	6613.73	0.149299	1.36806	0.171295	0.309423	0.457824	5146.62	0.145738	3.14142	0.00168131	0.00938356	0.269117	3748.4	0.266299	1.01058	0.312216	0.6543	0.1597	3454.93	0.295553	0.540343	0.588961	0.808276	CDS				chromosomal replication initiator protein DnaA	Chromosomal replication initiator protein DnaA	bi	BB4989	dnaA	97.71	bi	BP0491	98.52
	CJ015_00010	CJ015_00010	dnaN	0.794921	1684.7	0.213697	3.71984	0.000199347	0.00116022	0.0707449	3816.61	0.231016	0.306234	0.759426	0.852836	0.467339	2783.5	0.126881	3.68328	0.000230251	0.00167687	0.446943	2109.82	0.251901	1.77428	0.0760172	0.38099	0.200199	1833.18	0.261051	0.766895	0.443144	0.707768	CDS				DNA polymerase III subunit beta	DNA polymerase III beta subunit (EC 2.7.7.7)	bi	BB4988	dnaN	100	bi	BP0490	100
	CJ015_00015	CJ015_00015	gyrB	-0.0148086	1426.84	0.106524	-0.139016	0.889437	0.935262	0.148716	3443.33	0.138636	1.07271	0.283401	0.444184	-0.0606765	2928.71	0.1398	-0.434023	0.664272	0.80354	0.105938	2160.21	0.122951	0.861629	0.388892	0.711429	0.342915	2231.81	0.160337	2.13871	0.0324588	0.143685	CDS				DNA topoisomerase (ATP-hydrolyzing) subunit B	DNA gyrase subunit B (EC 5.99.1.3)	bi	BB4987	gyrB, parA, nalC, acrB, pcbA, himB, hisU	100	bi	BP0489	99.88
	CJ015_00020	CJ015_00020		0.809398	220.567	0.321097	2.52073	0.0117113	0.0353524	-0.687849	404.242	0.277296	-2.48056	0.0131177	0.0419075	-1.40341	407.316	0.155452	-9.02789	1.75006e-19	6.20597e-18	0.437903	278.351	0.331701	1.32017	0.186777	0.539974	1.07837	337.701	0.374733	2.87771	0.00400574	0.030091	CDS				IclR family transcriptional regulator C-terminal domain-containing protein	Transcriptional regulator, IclR family	bi	BB4984		99.62	bi	BP0488	99.62
	CJ015_00025	CJ015_00025		0.760232	59.6575	0.249576	3.04609	0.00231838	0.00924003	-0.100467	85.9303	0.326195	-0.307997	0.758085	0.851939	-1.4305	148.338	0.212214	-6.7408	1.57512e-11	3.55946e-10	-0.0897577	63.6395	0.304277	-0.294987	0.768004	0.91707	1.43092	111.914	0.352195	4.06287	4.84723e-05	0.000781865	CDS				amidase	probable amidase	bi	BB4983		99.79	bi	BP0487	99.37
	CJ015_00035	CJ015_00035	acyP	-0.13439	155.839	0.161804	-0.830574	0.406214	0.554584	-0.173719	317.944	0.190559	-0.911629	0.361964	0.527574	-0.282707	179.47	0.165728	-1.70585	0.0880357	0.210407	-0.0272908	235.203	0.187977	-0.145182	0.884568	0.965856	-0.419778	204.055	0.178921	-2.34616	0.0189679	0.0974249	CDS				acylphosphatase	Acylphosphate phosphohydrolase (EC 3.6.1.7), putative	bi	BB4981		100	-
	CJ015_00040	CJ015_00040	lldD	0.260778	464.996	0.122538	2.12814	0.0333258	0.0823229	0.666458	1031.38	0.121995	5.46298	4.68199e-08	5.21675e-07	0.455425	701.743	0.154009	2.95713	0.00310518	0.0154931	-0.151699	589.983	0.144379	-1.0507	0.293397	0.643298	-0.220147	556.846	0.147737	-1.49012	0.136193	0.363438	CDS				alpha-hydroxy acid oxidase	L-lactate dehydrogenase (EC 1.1.2.3)	bi	BB4980	lldD, lctD	100	bi	BP0484	98.45
	CJ015_00045	CJ015_00045		0.455063	58.7724	0.14365	3.16787	0.00153561	0.00647802	0.7474	126.001	0.171387	4.36089	1.29533e-05	9.45752e-05	0.534156	87.7845	0.202979	2.63159	0.00849872	0.0350439	-0.175945	69.0993	0.166125	-1.05911	0.28955	0.639704	-0.159025	66.0808	0.172617	-0.92126	0.356915	0.633648	CDS				AraC family transcriptional regulator	Transcriptional regulator, AraC family	bi	BB4979		99.29	bi	BP0483	97.86
	CJ015_00055	CJ015_00055		-0.0882055	5.46161	0.390154	-0.226079	0.82114	0.889189	0.0353954	10.8634	0.442584	0.0799745	0.936258	0.963506	0.121058	9.97374	0.444411	0.272402	0.785313	0.878499	-0.180991	7.75463	0.315997	-0.572761	0.566806	NA	-0.242454	7.37306	0.385778	-0.62848	0.529689	0.768017	CDS				acetyltransferase	PhnO protein	bi	BB4977		99.31	-
	CJ015_00060	CJ015_00060		-0.285541	156.728	0.210052	-1.35938	0.174026	0.298376	-0.421389	447.353	0.139211	-3.02698	0.00247013	0.0103887	0.0787651	283.218	0.1758	0.448039	0.654125	0.795062	0.45905	292.504	0.23355	1.96553	0.0493527	0.330004	-0.00469253	239.709	0.276935	-0.0169445	0.986481	0.994717	CDS				DedA family protein/thiosulfate sulfurtransferase GlpE	possible integral-membrane protein	bi	BB4976		99.69	uni	BP0245	25.97
	CJ015_00070	CJ015_00070		0.718363	101.624	0.180853	3.97209	7.12456e-05	0.00047541	0.476517	204.491	0.19906	2.39384	0.016673	0.0510395	0.683798	202.496	0.325535	2.10054	0.0356816	0.107091	0.0623482	113.808	0.230153	0.270898	0.786469	0.927997	0.207068	115.756	0.247615	0.836247	0.403016	0.671317	CDS				NAD(P)-dependent oxidoreductase	Rrf2-linked NADH-flavin reductase	bi	BB4974		99.51	-
	CJ015_00075	CJ015_00075		0.215352	662.191	0.151127	1.42497	0.154166	0.273522	-0.123601	1480.17	0.124628	-0.991759	0.321315	0.48771	0.279696	1188.22	0.187231	1.49386	0.135213	0.287913	0.241225	962.625	0.180248	1.3383	0.1808	0.532877	0.0796001	882.372	0.200918	0.396181	0.691971	0.86819	CDS				nuclear transport factor 2 family protein	possible membrane protein	bi	BB4973		99.43	-
	CJ015_00080	CJ015_00080		0.255149	194.929	0.158687	1.60788	0.107862	0.207115	0.0382113	557.234	0.202019	0.189147	0.849977	0.906236	0.508442	389.308	0.220295	2.30801	0.0209986	0.0719727	0.517189	304.987	0.197566	2.6178	0.00884996	0.15926	0.133227	256.225	0.178575	0.746054	0.455635	0.718236	CDS				nucleoside 2-deoxyribosyltransferase	Nucleoside 2-deoxyribosyltransferase	bi	BB4972		100	-
	CJ015_00085	CJ015_00085	ribB_1	-1.21247	116.809	0.383381	-3.16257	0.00156383	0.0065793	-0.546475	178.82	0.182248	-2.99853	0.00271287	0.0112189	-0.603366	161.667	0.178899	-3.37266	0.000744469	0.00461291	-0.475887	205.172	0.333143	-1.42847	0.153155	0.496514	-0.339664	208.086	0.415141	-0.818191	0.413248	0.681512	CDS		c		3,4-dihydroxy-2-butanone-4-phosphate synthase	3,4-dihydroxy-2-butanone 4-phosphate synthase (EC 4.1.99.12)	bi	BB4971	ribB, htrP	100	bi	BP0471	99.57
	CJ015_00090	CJ015_00090		0.108371	335.834	0.127882	0.847431	0.396755	0.544841	0.155369	525.302	0.14152	1.09786	0.272265	0.431622	0.285214	411.628	0.250135	1.14024	0.254185	0.444872	-0.429646	422.777	0.145017	-2.96274	0.00304915	0.0922649	-0.50839	402.082	0.231766	-2.19355	0.0282677	0.129767	CDS				SET domain-containing protein-lysine N-methyltransferase	Proteins containing SET domain	bi	BB4970		100	bi	BP0470	99.4
	CJ015_00100	CJ015_00100		1.31896	469.665	0.419541	3.14381	0.00166765	0.00695424	0.123699	490.768	0.144013	0.858944	0.390372	0.555337	0.391821	370.465	0.205385	1.90774	0.0564245	0.151143	-0.117779	361.011	0.359275	-0.327824	0.743045	0.905563	-0.334095	329.501	0.445084	-0.750632	0.452874	0.716395	CDS				Lrp/AsnC family transcriptional regulator	Transcriptional regulator, AsnC family	bi	BB4968		100	bi	BP0468	99.37
	CJ015_00105	CJ015_00105	ilvB_1	0.258288	1742.83	0.395517	0.653039	0.513731	0.654868	-0.00268009	1504.8	0.19445	-0.0137829	0.989003	0.993228	-0.267095	734.703	0.205602	-1.29909	0.193914	0.369093	-0.663474	1867.08	0.360886	-1.83846	0.0659951	0.364311	-1.37043	1664.25	0.420551	-3.25865	0.00111945	0.010939	CDS				biosynthetic-type acetolactate synthase large subunit	Acetolactate synthase large subunit (EC 2.2.1.6)	bi	BB4967		99.84	bi	BP0467	99.19
	CJ015_00110	CJ015_00110	fabG_1	-0.864279	124.016	0.133329	-6.48229	9.03385e-11	1.70192e-09	-0.389687	229.854	0.179156	-2.17513	0.0296206	0.0806928	-0.561274	253.963	0.180964	-3.10157	0.00192496	0.0104771	-0.359826	211.036	0.170343	-2.11236	0.0346555	0.287792	0.207918	237.993	0.159718	1.30178	0.19299	0.449992	CDS				SDR family oxidoreductase	toluenesulfonate zinc-independent alcohol dehydrogenase	bi	BB4966		100	bi	BP0466	97.62
	CJ015_00115	CJ015_00115		-0.0343752	156.819	0.136023	-0.252716	0.800488	0.875729	-0.36614	314.934	0.126674	-2.89041	0.00384741	0.0149628	-0.143537	327.347	0.153972	-0.932232	0.351217	0.546442	0.0612097	235.975	0.118686	0.515729	0.606044	0.841704	0.382483	250.161	0.141167	2.70943	0.0067399	0.0447111	CDS				aldehyde dehydrogenase family protein	probable aldehyde dehydrogenase	bi	BB4965		99.8	bi	BP0465	99.58
	CJ015_00120	CJ015_00120		-0.474295	488.15	0.0921615	-5.14635	2.65607e-07	3.06887e-06	0.00960015	925.663	0.171351	0.0560262	0.955321	0.972988	-0.173013	837.727	0.193535	-0.893966	0.37134	0.566847	-0.363191	752.588	0.110514	-3.28638	0.00101483	0.05118	-0.0663098	781.296	0.138404	-0.479103	0.631865	0.832006	CDS				SDR family oxidoreductase	oxidoreductase, short-chain dehydrogenase/reductase family	bi	BB4964	idnO	100	bi	BP0464	97.3
	CJ015_00125	CJ015_00125		-0.629375	101.162	0.199729	-3.15115	0.00162627	0.00681756	-0.206271	195.427	0.159707	-1.29156	0.19651	0.343363	-0.472366	193.102	0.179392	-2.63314	0.00845985	0.0349149	-0.260231	167.205	0.222403	-1.17009	0.241965	0.599165	0.175904	182.011	0.238979	0.736063	0.461693	0.722449	CDS				ABC transporter permease	ABC transporter, permease component	bi	BB4963		100	bi	BP0463	96.14
	CJ015_00130	CJ015_00130		-0.223579	71.5998	0.166959	-1.33913	0.180529	0.306169	-0.498429	139.031	0.184406	-2.70289	0.00687389	0.0245974	-0.305189	129.03	0.186348	-1.63774	0.101477	0.233787	-0.0103018	112.916	0.130118	-0.0791721	0.936896	0.980611	0.177199	114.549	0.136564	1.29756	0.194439	0.452473	CDS				ABC transporter ATP-binding protein	ABC-transporter, ATP-binding component	bi	BB4962		100	bi	BP0462	100
	CJ015_00135	CJ015_00135		-0.154212	299.253	0.1011	-1.52533	0.127177	0.234231	-0.268138	614.999	0.141062	-1.90085	0.0573212	0.135986	-0.242899	519.889	0.174652	-1.39076	0.164299	0.32916	0.0116523	461.511	0.137475	0.0847593	0.932453	0.980486	0.128115	458.458	0.142806	0.897122	0.369654	0.64262	CDS				ABC transporter substrate-binding protein	Hydroxymethylpyrimidine ABC transporter, substrate-binding component	bi	BB4961		100	bi	BP0461	99.72
	CJ015_00140	CJ015_00140	topB	0.324781	1146.02	0.0690186	4.7057	2.52997e-06	2.39276e-05	0.204693	2372.32	0.105745	1.93572	0.0529022	0.128485	0.292454	1625.92	0.128258	2.28021	0.0225954	0.0761995	0.0410809	1494.1	0.0941878	0.43616	0.662721	0.868504	-0.189399	1347.61	0.100308	-1.88817	0.0590031	0.216437	CDS				DNA topoisomerase III	DNA topoisomerase III, Burkholderia type (EC 5.99.1.2)	bi	BB4960	topB	99.41	bi	BP0460	98.7
	CJ015_00145	CJ015_00145		0.697458	595.199	0.169072	4.12521	3.70403e-05	0.000268142	0.698814	1448.92	0.135147	5.17078	2.33124e-07	2.38812e-06	0.370795	848.617	0.16973	2.18462	0.0289169	0.0913687	0.200028	699.019	0.194683	1.02745	0.304206	0.650416	0.00212286	631.383	0.210383	0.0100904	0.991949	0.996593	CDS				GDYXXLXY domain-containing protein	putative membrane protein	bi	BB4959		100	bi	BP0459	99.2
	CJ015_00150	CJ015_00150		0.909159	305.77	0.368398	2.46787	0.013592	0.0401512	1.23064	438.745	0.164724	7.47095	7.9615e-14	1.52175e-12	0.383499	581.583	0.155578	2.465	0.0137014	0.0516465	-0.500893	264.58	0.329439	-1.52044	0.1284	0.462128	0.523389	356.152	0.423996	1.23442	0.217047	0.483125	CDS				tRNA glutamyl-Q(34) synthetase GluQRS	glutamyl-Q-tRNA synthetase	bi	BB4958		99.69	uni	BP2978	37.9
	CJ015_00155	CJ015_00155		0.233903	3290.62	0.149343	1.56621	0.117299	0.220364	-0.0741461	7087.85	0.150227	-0.493559	0.621618	0.753505	0.120911	4514.1	0.193552	0.624696	0.532171	0.711071	0.180605	4666.8	0.206635	0.874029	0.382102	0.706094	-0.193998	4023.93	0.185782	-1.04423	0.296381	0.574411	CDS				DUF494 domain-containing protein	Protein of unknown function Smg	bi	BB4957		100	bi	BP0457	100
	CJ015_00160	CJ015_00160		1.02586	84.6402	0.182753	5.61337	1.98427e-08	2.81402e-07	1.115	187.563	0.177368	6.28637	3.24972e-10	4.54767e-09	1.19344	114.74	0.239698	4.97893	6.39361e-07	8.32614e-06	0.0311069	81.2255	0.226134	0.137559	0.890589	0.967053	-0.400121	69.5805	0.264934	-1.51027	0.130976	0.35597	CDS		a		TonB-dependent hemoglobin/transferrin/lactoferrin family receptor	Putative Ton-B dependent hemine receptor	bi	BB4956	hemC	100	bi	BP0456	99.33
	CJ015_00165	CJ015_00165		0.0951313	165.253	0.115765	0.821764	0.411211	0.558642	0.386999	458.33	0.181667	2.13027	0.0331493	0.0886622	0.344417	409.281	0.239058	1.44073	0.149661	0.308146	0.209239	250.636	0.140228	1.49213	0.135664	0.470449	0.43143	259.157	0.197637	2.18294	0.0290402	0.132795	CDS				TRAP transporter permease	TRAP-type uncharacterized transport system, fused permease component	bi	BB4955		100	bi	BP0455	99.41
	CJ015_00170	CJ015_00170		0.119206	352.393	0.194769	0.612038	0.540513	0.674886	0.113759	676.125	0.261956	0.434268	0.664094	0.785355	0.227717	914.045	0.265834	0.856614	0.391658	0.589469	-0.131757	482.956	0.227056	-0.580282	0.561724	0.82148	0.573879	578.626	0.30576	1.87689	0.0605326	0.219874	CDS				TAXI family TRAP transporter solute-binding subunit	TRAP transporter solute receptor, TAXI family precursor	bi	BB4954		100	bi	BP0454	99.38
	CJ015_00175	CJ015_00175		0.452948	170.155	0.139553	3.24571	0.00117156	0.00514589	0.283723	323.453	0.174682	1.62422	0.104328	0.213592	0.411401	320.755	0.240089	1.71354	0.0866134	0.208071	-0.0606545	205.093	0.185771	-0.326501	0.744046	0.905829	0.199425	213.475	0.204059	0.97729	0.328426	0.604724	CDS				DSD1 family PLP-dependent enzyme	low-specificity D-threonine aldolase	bi	BB4953		99.7	bi	BP0453	97.63
	CJ015_00180	CJ015_00180		-0.662234	195.586	0.122448	-5.40831	6.36221e-08	8.26735e-07	-0.398799	428.403	0.145572	-2.73953	0.00615277	0.02234	-0.577847	402.91	0.16153	-3.57733	0.000347125	0.00237073	-0.0496489	344.003	0.130862	-0.3794	0.704391	0.886729	0.297331	366.392	0.131239	2.26558	0.0234774	0.113316	CDS				tripartite tricarboxylate transporter substrate binding protein	Tricarboxylate transport protein TctC	bi	BB4952		100	bi	BP0452	99.38
	CJ015_00185	CJ015_00185		0.149148	580.398	0.102065	1.46131	0.143931	0.258888	-0.336497	1009.76	0.136565	-2.46401	0.0137392	0.0435321	-0.169157	868.595	0.143083	-1.18223	0.237115	0.425806	-0.042833	791.969	0.135359	-0.31644	0.751669	0.909499	0.0251739	775.354	0.147893	0.170216	0.86484	0.952173	CDS				acetylornithine transaminase	Acetylornithine aminotransferase (EC 2.6.1.11)	bi	BB4951	argM, astC, cstC	100	bi	BP0451	99.24
	CJ015_00190	CJ015_00190		-0.0323758	124.266	0.167107	-0.193743	0.846377	0.906473	-0.0436141	229.034	0.185129	-0.235587	0.813753	0.883419	0.0478515	200.953	0.168746	0.283571	0.776739	0.874424	-0.17134	175.243	0.144538	-1.18543	0.235846	0.59314	-0.0602106	173.79	0.149123	-0.403765	0.686386	0.865455	CDS				DUF1653 domain-containing protein	FIG00432200: hypothetical protein	bi	BB4950		100	bi	BP0450	100
	CJ015_00195	CJ015_00195	accA1_1	-0.993091	327.925	0.172941	-5.74237	9.33606e-09	1.3729e-07	0.545215	1041.09	0.189365	2.87918	0.00398713	0.015406	0.129988	662.843	0.15026	0.865084	0.386993	0.583591	-0.100424	617.947	0.209265	-0.479889	0.631307	0.855755	-0.159043	584.949	0.197821	-0.803975	0.421411	0.688761	CDS				acetyl/propionyl/methylcrotonyl-CoA carboxylase subunit alpha	Methylcrotonyl-CoA carboxylase biotin-containing subunit (EC 6.4.1.4)	bi	BB4949	accA, accC, FabG	99.7	bi	BP0449	99.55
	CJ015_00200	CJ015_00200		-0.437626	270.634	0.107331	-4.07734	4.5553e-05	0.00031799	0.27195	805.33	0.165469	1.64351	0.100278	0.207987	0.231121	582.464	0.169271	1.36539	0.172131	0.339986	0.140621	474.48	0.160846	0.874263	0.381975	0.706094	0.0631292	445.286	0.134241	0.470269	0.638163	0.834937	CDS				carboxyl transferase domain-containing protein	Methylcrotonyl-CoA carboxylase carboxyl transferase subunit (EC 6.4.1.4)	bi	BB4948	accB	100	bi	BP0448	100
	CJ015_00205	CJ015_00205		0.107194	393.834	0.16476	0.650611	0.515298	0.65618	0.319063	765.922	0.120958	2.6378	0.00834465	0.0288051	0.144942	656.534	0.129005	1.12354	0.261207	0.452693	-0.214471	520.747	0.184629	-1.16163	0.245385	0.600958	0.00568283	531.755	0.19481	0.0291711	0.976728	0.989544	CDS				acetyl-CoA C-acetyltransferase	3-ketoacyl-CoA thiolase (EC 2.3.1.16)	bi	BB4947		99.75	bi	BP0447	97.37
	CJ015_00210	CJ015_00210	aceK	0.312804	482.732	0.151669	2.06242	0.0391682	0.0935053	0.0686086	862.808	0.190715	0.359744	0.719038	0.825218	0.0977968	699.901	0.146899	0.665742	0.505576	0.687321	-0.111066	614.954	0.171645	-0.647065	0.51759	0.805931	-0.0525737	596.931	0.162452	-0.323626	0.746221	0.897725	CDS				bifunctional isocitrate dehydrogenase kinase/phosphatase	Isocitrate dehydrogenase phosphatase (EC 2.7.11.5)/kinase (EC 3.1.3.-)	bi	BB4946	aceK	100	-
	CJ015_00215	CJ015_00215	ivd	0.433961	1183.26	0.148338	2.92548	0.00343922	0.0127739	0.202987	3055.35	0.186546	1.08813	0.276538	0.436483	0.392985	1976.19	0.122518	3.20757	0.00133863	0.00773316	0.389364	1667.24	0.185168	2.10276	0.0354865	0.289591	0.054231	1429.06	0.190165	0.285179	0.775507	0.914584	CDS				isovaleryl-CoA dehydrogenase	Isovaleryl-CoA dehydrogenase (EC 1.3.8.4); Acyl-CoA dehydrogenase, short-chain specific (EC 1.3.8.1)	bi	BB4945	ivd	99.74	uni	BP3308	38.83
	CJ015_00220	CJ015_00220		0.58092	421.209	0.268031	2.16736	0.0302077	0.0755756	-0.786519	863.668	0.26254	-2.99581	0.00273715	0.0113094	-0.650001	669.319	0.267703	-2.42807	0.0151796	0.0561621	0.50187	599.262	0.304077	1.65047	0.0988463	0.416462	0.479956	573.647	0.345811	1.38792	0.165163	0.407927	CDS				MerR family DNA-binding transcriptional regulator	Predicted transcriptional regulator LiuR of leucine degradation pathway, MerR family	bi	BB4944		100	bi	BP0441	99.19
	CJ015_00225	CJ015_00225		0.300165	963.686	0.251013	1.19582	0.231767	0.368548	-0.695876	2865.78	0.223447	-3.11428	0.00184396	0.00808799	-0.316502	1954.11	0.221324	-1.43003	0.152707	0.312643	0.790803	1740.3	0.291751	2.71054	0.00671741	0.143386	0.539896	1486.14	0.337535	1.59952	0.109704	0.318955	CDS				MBL fold metallo-hydrolase	SoxH protein, homolog	bi	BB4943		100	bi	BP0442	99.43
	CJ015_00230	CJ015_00230		0.153588	202.243	0.271561	0.565574	0.571683	0.700932	0.0685891	515.864	0.157298	0.436047	0.662803	0.78442	0.12617	330.744	0.234481	0.538084	0.590519	0.751049	0.288338	306.375	0.264452	1.09032	0.27557	0.627134	0.0304053	269.017	0.32368	0.0939364	0.92516	0.972637	CDS				LysE family translocator	putative membrane protein	bi	BB4942		99.19	uni	BP0568	37.33
	CJ015_00235	CJ015_00235	metC_1	0.172925	264.025	0.215956	0.800742	0.423281	0.570742	0.253723	521.143	0.137493	1.84535	0.0649862	0.14938	0.524299	420.975	0.177469	2.95431	0.00313365	0.0155838	-0.111696	348.424	0.231153	-0.483215	0.628943	0.855755	-0.208013	326.604	0.266684	-0.779999	0.435391	0.701857	CDS				cystathionine beta-lyase	Cystathionine beta-lyase (EC 4.4.1.8)	bi	BB4941	metC	100	bi	BP0112	99.5
	CJ015_00240	CJ015_00240	dsbA	0.548961	769.012	0.289665	1.89515	0.058072	0.128377	0.150652	1318.2	0.228335	0.659785	0.509392	0.663622	-0.352605	1365.37	0.245719	-1.43499	0.151289	0.310249	-0.0364195	905.163	0.298467	-0.122022	0.902882	0.971761	0.572874	1061.97	0.356314	1.60778	0.107884	0.315129	CDS				thiol:disulfide interchange protein DsbA/DsbL	Periplasmic thiol:disulfide interchange protein DsbA	bi	BB4940	dsbA	100	bi	BP0113	99.04
	CJ015_00245	CJ015_00245		-0.326019	125.019	0.167528	-1.94605	0.0516483	0.11665	0.0084184	256.185	0.149272	0.0563962	0.955026	0.972988	-0.692465	253.27	0.167829	-4.12601	3.69107e-05	0.000334957	-0.172618	194.093	0.185886	-0.928626	0.353083	0.684603	0.473552	226.555	0.199791	2.37024	0.0177765	0.0926189	CDS				SPOR domain-containing protein	Probable cell division ftsn transmembrane protein	bi	BB4939		99.12	bi	BP0114	99.12
	CJ015_00250	CJ015_00250	argS	0.144572	1156.22	0.0873318	1.65544	0.0978355	0.191523	-0.111245	2156.32	0.0988313	-1.1256	0.260334	0.417493	-0.302276	1952.66	0.117983	-2.56203	0.0104062	0.0410724	-0.0383073	1586.61	0.112439	-0.340693	0.733335	0.901225	0.269089	1666.37	0.127723	2.10682	0.0351329	0.152092	CDS				arginine--tRNA ligase	Arginyl-tRNA synthetase (EC 6.1.1.19)	bi	BB4938	argS	100	bi	BP0115	99.82
	CJ015_00255	CJ015_00255		1.04448	921.525	0.288948	3.61475	0.000300636	0.00165721	0.641225	2438.41	0.121445	5.27994	1.29224e-07	1.35931e-06	1.09905	1681.89	0.161384	6.81015	9.74951e-12	2.25855e-10	0.484342	1044.29	0.304925	1.5884	0.112196	0.439005	0.106576	861.091	0.353608	0.301396	0.763113	0.9049	CDS				DUF1840 domain-containing protein	FIG00433120: hypothetical protein	bi	BB4937		100	bi	BP0116	100
	CJ015_00260	CJ015_00260		0.986166	250.089	0.229172	4.30317	1.68369e-05	0.0001333	0.0753002	483.77	0.19495	0.386254	0.699308	0.811197	0.373986	372.929	0.191908	1.94877	0.0513223	0.140785	0.364063	274.208	0.273881	1.32927	0.183758	0.535796	0.24405	249.467	0.30026	0.812796	0.416335	0.68423	CDS				hypothetical protein	FIG00431466: hypothetical protein	bi	BB4936		100	bi	BP0117	100
	CJ015_00265	CJ015_00265		0.134253	100.28	0.298238	0.450154	0.652599	0.764571	-0.108848	267.221	0.248755	-0.437569	0.661699	0.7841	1.24705	233.042	0.166197	7.50343	6.21674e-14	1.6566e-12	0.377819	159.619	0.302948	1.24714	0.212345	0.566946	-0.167544	126.529	0.354214	-0.473002	0.636212	0.833976	CDS				carbohydrate ABC transporter permease	Glycerol-3-phosphate ABC transporter, permease protein UgpE (TC 3.A.1.1.3)	bi	BB4935		100	bi	BP0119	100
	CJ015_00270	CJ015_00270		0.409225	108.973	0.331363	1.23498	0.21684	0.351241	-0.0487321	298.197	0.205807	-0.236786	0.812823	0.882858	0.964956	234.914	0.18504	5.21484	1.83978e-07	2.61771e-06	0.507622	165.011	0.318793	1.59233	0.111311	0.439005	0.0697712	132.227	0.388182	0.179738	0.857358	0.951671	CDS				sugar ABC transporter permease	Multiple sugar ABC transporter, membrane-spanning permease protein MsmF	bi	BB4934		100	bi	BP0120	100
	CJ015_00275	CJ015_00275		0.496833	291.365	0.162465	3.05809	0.00222753	0.00891583	0.0698293	636.983	0.151277	0.461598	0.644369	0.769773	1.15839	559.041	0.209217	5.53679	3.08062e-08	4.94831e-07	0.265827	380.876	0.21118	1.25877	0.208114	0.562266	-0.204541	317.501	0.256916	-0.79614	0.425951	0.692519	CDS				ABC transporter substrate-binding protein	Glycerol-3-phosphate ABC transporter, periplasmic glycerol-3-phosphate-binding protein (TC 3.A.1.1.3)	bi	BB4933		99.77	bi	BP0121	99.77
	CJ015_00280	CJ015_00280		-0.0734675	206.048	0.292406	-0.251252	0.801619	0.876549	0.256481	479.074	0.183334	1.39898	0.161819	0.296869	0.733977	377.342	0.17909	4.09837	4.16074e-05	0.000371006	-0.0158102	305.482	0.315171	-0.0501641	0.959992	0.988266	-0.259881	274.084	0.359643	-0.722608	0.469921	0.73075	CDS				ABC transporter ATP-binding protein	Glycerol-3-phosphate ABC transporter, ATP-binding protein UgpC (TC 3.A.1.1.3)	bi	BB4932		99.42	bi	BP0122	100
	CJ015_00285	CJ015_00285		0.243405	32.3918	0.276214	0.881217	0.378201	0.526295	-0.451755	63.7133	0.265287	-1.70289	0.0885881	0.189768	0.180943	66.8212	0.27805	0.650759	0.515202	0.696278	0.190243	45.7478	0.279272	0.681209	0.495739	0.792887	0.282933	44.8981	0.287913	0.982701	0.325755	0.603344	CDS				phosphodiesterase	3',5'-cyclic-nucleotide phosphodiesterase (EC 3.1.4.17)	bi	BB4931		100	bi	BP0123	99.63
	CJ015_00290	CJ015_00290		-0.102633	18.5605	0.237406	-0.432309	0.665517	0.774228	-0.201532	39.6068	0.261274	-0.771344	0.440503	0.602457	0.97186	41.2402	0.27613	3.51957	0.000432249	0.00287958	-0.00181478	27.4584	0.234857	-0.00772717	0.993835	0.998104	-0.21347	24.8996	0.284391	-0.750624	0.452879	0.716395	CDS				ABC transporter ATP-binding protein	Putrescine transport ATP-binding protein PotA (TC 3.A.1.11.1)	bi	BB4930		100	uni	BP0969	43.84
	CJ015_00295	CJ015_00295		-0.11116	16.1298	0.244553	-0.454546	0.649436	0.762007	-0.211317	37.8698	0.248231	-0.851294	0.394606	0.559036	0.628556	47.5252	0.243734	2.57886	0.0099127	0.0394968	0.170274	25.6653	0.210022	0.810743	0.417513	0.730961	0.330361	25.9506	0.234952	1.40608	0.159701	0.400271	CDS				ABC transporter permease subunit	ABC transporter permease protein	bi	BB4929		99.64	bi	BP0126	99.64
	CJ015_00300	CJ015_00300		0.0961104	15.1928	0.278293	0.345356	0.729826	0.823578	-0.0321406	34.0334	0.299793	-0.107209	0.914623	0.949824	0.272153	33.2125	0.266921	1.0196	0.307919	0.504265	0.201668	22.3973	0.23928	0.842813	0.399333	0.718843	0.302383	22.5181	0.262772	1.15074	0.249838	0.522201	CDS				ABC transporter permease	probable Binding-protein-dependent transport system, permease protein	bi	BB4928		100	uni	BP3094	31.76
	CJ015_00305	CJ015_00305		-0.0496519	58.4967	0.172438	-0.28794	0.773392	0.857557	-0.00595186	144.625	0.243361	-0.0244569	0.980488	0.989113	0.368562	114.279	0.196936	1.87148	0.0612788	0.160984	0.180927	92.6198	0.174277	1.03815	0.299198	0.646381	0.0298517	83.7571	0.184512	0.161788	0.871473	0.953901	CDS				ABC transporter substrate-binding protein	ABC-type Fe3+ transport system, periplasmic component	bi	BB4927		100	bi	BP0128	99.7
	CJ015_00310	CJ015_00310		-0.201212	31.2269	0.246402	-0.816602	0.414156	0.561829	0.133736	77.024	0.205123	0.651979	0.514415	0.667249	0.239135	70.5027	0.289124	0.827103	0.408178	0.60369	0.0976822	49.034	0.203549	0.479895	0.631302	0.855755	0.26679	49.4776	0.220483	1.21002	0.22627	0.49454	CDS				substrate-binding domain-containing protein	Transcriptional regulator, LacI family	bi	BB4926		100	uni	BP2590	30.75
	CJ015_00315	CJ015_00315		0.0835563	157.498	0.159078	0.525253	0.599407	0.72358	0.283014	414.23	0.249127	1.13602	0.255948	0.412301	0.648792	699.061	0.169597	3.8255	0.000130509	0.00100442	0.200185	236.337	0.261128	0.766615	0.443311	0.751421	1.0961	312.484	0.172281	6.36228	1.98778e-10	9.65199e-09	CDS				amidase	Amidase (EC 3.5.1.4)	bi	BB4925		100	bi	BP0130	97.19
	CJ015_00320	CJ015_00320	leuA_1	-0.536642	1328.38	0.224586	-2.38948	0.0168724	0.0476511	-0.727229	2285.77	0.145495	-4.99831	5.78362e-07	5.56127e-06	-0.613128	1771.78	0.149598	-4.09852	4.15805e-05	0.000371006	-0.163655	2185.28	0.254989	-0.641812	0.520995	0.807081	-0.230142	2074.01	0.253299	-0.908578	0.363573	0.639329	CDS				2-isopropylmalate synthase	2-isopropylmalate synthase (EC 2.3.3.13)	bi	BB4924	leuA	100	bi	BP0131	99.65
	CJ015_00325	CJ015_00325		0.0433472	1028.47	0.285057	0.152065	0.879136	0.928042	0.0854961	3303.89	0.156032	0.547939	0.583734	0.721914	0.349437	1851.03	0.153313	2.27924	0.0226525	0.076204	0.508493	1782.31	0.280056	1.81568	0.0694193	0.371662	-0.00432527	1414.27	0.332176	-0.013021	0.989611	0.995798	CDS				hypothetical protein	hypothetical protein	bi	BB4923		100	bi	BP0132	98.14
	CJ015_00330	CJ015_00330	rpoN_1	0.348461	302.74	0.173061	2.01352	0.0440599	0.102777	0.372808	672.952	0.130452	2.85783	0.00426552	0.016346	0.400249	533.063	0.208075	1.92358	0.0544076	0.147022	0.060509	393.166	0.216883	0.278993	0.78025	0.923861	0.0621465	377.479	0.232463	0.267339	0.789208	0.921689	CDS				RNA polymerase factor sigma-54	RNA polymerase sigma-54 factor RpoN	bi	BB4922	rpoN, glnF, ntrA	100	bi	BP0133	99.58
	CJ015_00335	CJ015_00335		-0.946438	429.154	0.432146	-2.19009	0.0285177	0.0721557	0.716084	1875.03	0.338047	2.1183	0.0341501	0.0907709	0.543988	1126.33	0.41116	1.32306	0.185817	0.358867	0.185244	915.831	0.359335	0.515517	0.606192	0.841704	-0.00928478	809.317	0.523682	-0.0177298	0.985854	0.994711	CDS				(2Fe-2S)-binding protein	putative bacterioferritin-associated ferredoxin	bi	BB4921		100	bi	BP0134	100
	CJ015_00340	CJ015_00340		1.46799	147.773	0.332882	4.40994	1.03398e-05	8.56958e-05	0.821727	211.573	0.163683	5.02023	5.16088e-07	4.9931e-06	0.433325	141.626	0.266319	1.62709	0.103718	0.237407	-0.0604713	108.174	0.323849	-0.186726	0.851875	0.953923	-0.0526256	104.842	0.38397	-0.137056	0.890986	0.960472	CDS				LysR substrate-binding domain-containing protein	Transcriptional regulator, LysR family	bi	BB4920		100	bi	BP0135	99.66
	CJ015_00345	CJ015_00345		0.0881197	15.5407	0.290288	0.30356	0.761463	0.847254	0.279469	39.8424	0.312284	0.894919	0.370831	0.536005	0.398171	24.5854	0.366877	1.0853	0.27779	0.470467	0.122602	22.6497	0.2548	0.481168	0.630397	0.855755	-0.187213	19.5554	0.353125	-0.53016	0.596001	0.81222	CDS				DMT family transporter	Permease of the drug/metabolite transporter (DMT) superfamily	bi	BB4919		99.03	uni	BP2408	30.33
	CJ015_00350	CJ015_00350	bfr	0.183852	23713.6	0.217406	0.845662	0.397741	0.545717	-0.111602	30110	0.21069	-0.5297	0.59632	0.731783	-0.225521	15273.4	0.225017	-1.00224	0.316228	0.512574	-0.480829	28198.6	0.264405	-1.81853	0.0689829	0.370783	-1.04808	24437.3	0.292922	-3.57802	0.000346207	0.00426868	CDS				bacterioferritin	Bacterioferritin	bi	BB4918	bfr	100	bi	BP0174	100
	CJ015_00355	CJ015_00355		-0.217409	835.047	0.0855557	-2.54113	0.0110494	0.0335487	-0.0122824	1525.07	0.177501	-0.0691964	0.944833	0.966975	-0.340586	1111.79	0.161483	-2.10911	0.0349348	0.105288	-0.288916	1211.94	0.157336	-1.8363	0.0663139	0.364885	-0.233972	1182.31	0.120019	-1.94945	0.0512412	0.196536	CDS				hypothetical protein	putative exported protein	bi	BB4917		100	bi	BP0173	99.56
	CJ015_00360	CJ015_00360	prfC	0.314549	840.506	0.096219	3.26909	0.00107895	0.00477935	0.167387	1748.93	0.168016	0.996256	0.319126	0.484823	0.107652	1058.65	0.160973	0.668759	0.503649	0.686184	0.0635355	1118.04	0.184864	0.343687	0.731082	0.900081	-0.258776	984.062	0.18533	-1.3963	0.162623	0.404031	CDS				peptide chain release factor 3	Peptide chain release factor 3	bi	BB4916	prfC, tos, miaD	99.81	bi	BP0172	99.81
	CJ015_00365	CJ015_00365	rhtB	-0.396981	161.742	0.28963	-1.37065	0.170485	0.293287	0.212505	235.047	0.202472	1.04955	0.293924	0.45808	-0.108708	241.205	0.242165	-0.4489	0.653504	0.795021	-0.626286	226.294	0.292878	-2.13838	0.0324856	0.280361	-0.183439	246.634	0.398066	-0.460825	0.644925	0.839343	CDS				LysE family transporter	LysE family efflux protein	bi	BB4915		99.04	bi	BP0171	98.56
	CJ015_00375	CJ015_00375		0.383506	234.293	0.149212	2.57021	0.0101638	0.0311419	0.954321	467.595	0.198615	4.80487	1.5485e-06	1.38423e-05	0.701587	235.533	0.246568	2.84541	0.00443544	0.0206123	-0.372698	269.32	0.235852	-1.58022	0.114057	0.442472	-0.843832	236.014	0.303221	-2.78289	0.00538763	0.0377615	CDS				LemA family protein	LemA family protein	bi	BB4913		100	bi	BP0169	100
	CJ015_00380	CJ015_00380		0.19653	106.393	0.195127	1.00719	0.313842	0.461995	1.16767	242.687	0.283431	4.11978	3.79232e-05	0.000250091	0.571374	156.234	0.243497	2.34654	0.0189488	0.0662777	-0.431459	128.377	0.267125	-1.6152	0.106268	0.431464	-0.365733	127.365	0.254819	-1.43526	0.151212	0.38728	CDS				YgcG family protein	Beta-propeller domains of methanol dehydrogenase type	bi	BB4912		96.8	bi	BP0168	96.8
	CJ015_00390	CJ015_00390		-1.08352	11.0629	0.307122	-3.52799	0.000418727	0.00217284	-0.932575	28.0709	0.312321	-2.98595	0.00282694	0.0116191	-0.902611	18.2598	0.346092	-2.60801	0.00910699	0.0370549	0.114237	22.8073	0.225775	0.505979	0.612871	0.846155	-0.0920191	20.3461	0.252963	-0.363765	0.716033	0.883089	CDS		c		ABC transporter permease	Dipeptide transport system permease protein DppC (TC 3.A.1.5.2)	bi	BB4910		100	bi	BP3804	99.03
	CJ015_00395	CJ015_00395		-0.917751	17.4023	0.343424	-2.67235	0.00753214	0.02452	-1.03063	46.1155	0.236302	-4.36148	1.29183e-05	9.45752e-05	-0.0769156	25.1121	0.325881	-0.236024	0.813414	0.894096	0.27411	36.6996	0.234091	1.17096	0.241617	0.599165	-0.44298	28.0627	0.356077	-1.24406	0.213478	0.477891	CDS				ABC transporter permease	Dipeptide transport system permease protein DppB (TC 3.A.1.5.2)	bi	BB4909		99.41	bi	BP3803	99.07
	CJ015_00400	CJ015_00400		-0.804561	123.715	0.161927	-4.96866	6.74188e-07	7.15524e-06	-0.838228	249.083	0.17751	-4.72214	2.33373e-06	2.00975e-05	-0.144578	179.395	0.248517	-0.581764	0.560726	0.731657	-0.0452399	226.5	0.175135	-0.258314	0.796165	0.931901	-0.46831	195.602	0.182271	-2.5693	0.0101904	0.0613771	CDS				ABC transporter substrate-binding protein	Putative gluthatione transporter,solute-binding component	bi	BB4908		99.44	bi	BP3802	99.44
	CJ015_00405	CJ015_00405		0.0970076	197.84	0.124486	0.779266	0.435823	0.583127	0.147289	379.502	0.160083	0.920083	0.357529	0.523871	0.0731944	320.665	0.175458	0.417161	0.67656	0.811361	-0.155942	266.509	0.148375	-1.051	0.29326	0.643298	-0.0054244	267.259	0.169443	-0.0320132	0.974462	0.988523	CDS				GTPase/DUF3482 domain-containing protein	probable integral membrane protein NMA1898	bi	BB4907		100	bi	BP3801	100
	CJ015_00410	CJ015_00410		0.207337	649.843	0.178751	1.15992	0.24608	0.385173	-0.402837	1266.34	0.152237	-2.64611	0.00814227	0.028206	-0.329144	1140.68	0.177164	-1.85785	0.0631898	0.164244	0.169625	926.181	0.215182	0.788283	0.430531	0.740513	0.354075	943.062	0.240316	1.47337	0.140651	0.370096	CDS				DUF2868 domain-containing protein	probable integral membrane protein NMA1899	bi	BB4906		98.51	bi	BP3800	97.87
	CJ015_00420	CJ015_00420		0.367074	236.944	0.204653	1.79364	0.0728708	0.154189	-0.017779	330.628	0.163135	-0.108983	0.913216	0.949357	-0.477295	294.058	0.217058	-2.19893	0.027883	0.0892709	-0.355121	271.93	0.228506	-1.5541	0.120161	0.454956	0.0189182	290.456	0.267983	0.0705945	0.94372	0.976477	CDS				AraC family transcriptional regulator	Transcriptional regulator, AraC family	bi	BB4904		98.86	bi	BP3798	98.1
	CJ015_00425	CJ015_00425		-0.690999	33.4463	0.317776	-2.17448	0.0296688	0.074386	0.34024	64.9805	0.269808	1.26104	0.207293	0.358607	0.0740928	44.6906	0.288058	0.257215	0.797013	0.885003	-0.442211	52.8833	0.314454	-1.40628	0.159641	0.506492	-0.565729	50.5206	0.389152	-1.45375	0.146016	0.378065	CDS				DMT family transporter	Permease of the drug/metabolite transporter (DMT) superfamily	bi	BB4903		99.71	bi	BP3797	99.32
	CJ015_00430	CJ015_00430		-1.27985	100.097	0.529813	-2.41567	0.0157063	0.0451896	0.349476	30.9722	0.47926	0.729199	0.46588	0.62592	0.0283267	52.8434	0.600559	0.0471672	0.96238	0.982866	-1.35311	141.919	0.381285	-3.54883	0.000386954	0.0276515	-1.26356	146.077	0.567533	-2.2264	0.0259875	0.122401	tRNA				tRNA-Asn	tRNA-Asn	0	0		0	0
	CJ015_00435	CJ015_00435	ptlH	-0.0569878	30.7431	0.23319	-0.244384	0.806934	0.879178	0.131942	60.292	0.24913	0.529609	0.596383	0.731783	0.61841	61.8133	0.2314	2.67247	0.00752941	0.0315255	-0.162046	43.3329	0.228649	-0.708711	0.478504	0.780684	-0.0560013	42.873	0.237803	-0.235495	0.813825	0.934678	CDS				type IV secretion system protein PtlH	ATPase required for both assembly of type IV secretion complex and secretion of T-DNA complex, VirB11	bi	BB4902		99.41	bi	BP3796	99.71
	CJ015_00440	CJ015_00440	ptlG	1.62218	3.27563	0.557927	2.90752	0.00364306	0.0133721	1.10992	6.68449	0.556424	1.99474	0.0460716	0.11474	0.959054	8.37887	0.412264	2.32631	0.0200019	0.0693083	0.189211	2.76925	0.378816	0.49948	0.617441	NA	1.00842	3.48914	0.504541	1.99868	0.045643	0.179969	CDS				type IV secretion system protein VirB10	Inner membrane protein of type IV secretion of T-DNA complex, TonB-like, VirB10	bi	BB4901		87.7	bi	BP3795	87.43
	CJ015_00445	CJ015_00445	ptlF	0.137222	14.6704	0.279898	0.490258	0.623952	0.742908	0.712976	35.5845	0.275432	2.58857	0.00963741	0.0324374	1.57368	33.4273	0.305142	5.15722	2.50641e-07	3.52273e-06	-0.131477	19.7611	0.242114	-0.543038	0.587104	0.834382	-0.552472	17.1529	0.276958	-1.99479	0.0460663	0.181212	CDS				type IV secretion system protein PtlF	Outer membrane and periplasm component of type IV secretion of T-DNA complex, has secretin-like domain, VirB9	bi	BB4900		95.38	bi	BP3794	94.12
	CJ015_00450	CJ015_00450	ptlE	-0.352668	20.8738	0.246426	-1.43113	0.152393	0.271197	-0.831771	44.6673	0.248036	-3.35343	0.000798169	0.00387306	0.230688	36.0289	0.291302	0.791921	0.428407	0.623014	0.189447	36.5116	0.204376	0.926955	0.35395	0.684603	-0.247684	30.9264	0.227024	-1.091	0.275272	0.550777	CDS				type IV secretion system peptidoglycanase PtlE	Inner membrane protein forms channel for type IV secretion of T-DNA complex, VirB8	bi	BB4899		98.71	bi	BP3793	98.28
	CJ015_00455	CJ015_00455	ptlI	0.0679167	0.141746	0.71891	0.0944718	0.924734	0.952763	-0.218654	0.765297	0.853503	-0.256184	0.797809	NA	0.0866431	0.594979	0.600505	0.144284	0.885276	NA	0.0963822	0.307898	0.233831	0.412187	0.680202	NA	0.320838	0.297533	0.569538	0.56333	0.57321	0.794766	CDS				type IV secretion system protein PtlI	Lipoprotein of type IV secretion complex that spans outer membrane and periplasm, VirB7	bi	BB4898A		98.36	bi	BP3792	100
	CJ015_00460	CJ015_00460	ptlD	0.0716588	6.99679	0.388944	0.184239	0.853826	0.911538	0.766346	20.6243	0.382004	2.00612	0.0448434	0.112395	1.39142	22.199	0.341777	4.07114	4.67833e-05	0.000409231	0.156635	10.2685	0.309886	0.505461	0.613235	NA	0.18577	9.89145	0.359729	0.516415	0.605565	0.818017	CDS				type IV secretion system protein PtlD	hypothetical protein	bi	BB4898		98.27	bi	BP3791	99.14
	CJ015_00465	CJ015_00465	ptlC	-0.15758	29.1568	0.230698	-0.68306	0.494569	0.637719	0.0240899	69.8365	0.226161	0.106517	0.915172	0.949824	1.17305	80.8271	0.247486	4.73985	2.13875e-06	2.53461e-05	0.07791	45.7838	0.233683	0.3334	0.738832	0.904431	-0.0840159	41.9426	0.253058	-0.332003	0.739887	0.896126	CDS				type IV secretion system protein PtlC	ATPase required for both assembly of type IV secretion complex and secretion of T-DNA complex, VirB4	bi	BB4897		99.03	bi	BP3790	99.03
	CJ015_00470	CJ015_00470	ptlB	0.309533	3.99068	0.496771	0.62309	0.533225	0.668842	-0.612517	5.97368	0.56498	-1.08414	0.278303	0.438239	0.999181	6.24786	0.476416	2.09729	0.0359681	0.107601	0.126801	5.48798	0.36362	0.348719	0.7273	NA	-0.453691	4.48997	0.488963	-0.927864	0.353478	0.629684	CDS				type IV secretion system protein PtlB	Inner membrane protein forms channel for type IV secretion of T-DNA complex, VirB3	bi	BB4896	ptlB	99.04	bi	BP3789	100
	CJ015_00475	CJ015_00475	ptlA	0.521225	5.55977	0.45612	1.14274	0.253148	0.393977	-0.359471	8.62165	0.51882	-0.692862	0.488396	0.645974	0.85459	11.6358	0.373554	2.28773	0.0221532	0.0749825	0.0151505	6.47078	0.367663	0.0412076	0.96713	NA	0.170615	6.35214	0.433258	0.393794	0.693733	0.868768	CDS				type IV secretion system protein PtlA	Major pilus subunit of type IV secretion complex, VirB2	bi	BB4895	ptlA	88.24	bi	BP3788	100
	CJ015_00480	CJ015_00480	ptxC	0.040993	13.7054	0.278428	0.14723	0.882951	0.931187	0.309423	34.8787	0.27179	1.13846	0.254928	0.411631	0.832075	44.8104	0.317973	2.61681	0.00887557	0.0362092	0.138733	20.1888	0.244171	0.568181	0.569912	0.82607	0.426306	21.3989	0.2532	1.68367	0.0922447	0.287356	CDS				pertussis toxin binding subunit S3	Pertussis toxin subunit 3 precursor (PTX S3)	bi	BB4894	ptxC	87.67	bi	BP3787	98.68
	CJ015_00485	CJ015_00485	ptxE	-0.707495	0.832282	0.756658	-0.935026	0.349775	0.497512	0.303476	5.11815	0.668299	0.454102	0.649755	0.774083	1.15476	5.41722	0.497038	2.32328	0.0201639	0.06961	0.280156	2.16425	0.372496	0.752104	0.451989	NA	0.13714	1.80285	0.541744	0.253145	0.800156	0.926662	CDS				pertussis toxin binding subunit S5	Pertussis toxin subunit 5 precursor (PTX S5)	bi	BB4893	ptxE	92.5	bi	BP3786	99.17
	CJ015_00490	CJ015_00490	ptxD	-0.271856	2.60187	0.517578	-0.525246	0.599412	0.72358	-0.0293103	8.02747	0.532455	-0.0550474	0.956101	0.973427	-0.266709	4.88597	0.479281	-0.556478	0.577884	0.743849	0.142993	4.6288	0.35582	0.401869	0.687781	NA	0.0553947	4.13059	0.435773	0.127118	0.898847	0.963497	CDS				pertussis toxin binding subunit S4	Pertussis toxin subunit 4 precursor (PTX S4)	bi	BB4892	ptxD	94.74	bi	BP3785	100
	CJ015_00495	CJ015_00495	ptxB	-0.127864	11.5535	0.397092	-0.322001	0.747452	0.836825	-0.375395	12.379	0.409032	-0.917765	0.358742	0.524831	-0.0995307	18.3606	0.350451	-0.284007	0.776405	0.874371	-0.481498	15.3218	0.332549	-1.4479	0.147644	0.489949	0.0399691	17.1759	0.391283	0.102149	0.918638	0.971204	CDS				pertussis toxin binding subunit S2	Pertussis toxin subunit 2 precursor (PTX S2)	bi	BB4891	ptxB	97.79	bi	BP3784	98.23
	CJ015_00500	CJ015_00500	ptxA	-0.866497	10.222	0.378771	-2.28765	0.0221579	0.0589244	-0.273512	24.183	0.327705	-0.83463	0.403926	0.567961	-0.0831819	18.2054	0.368161	-0.225939	0.821249	0.898893	0.0739611	19.5125	0.279492	0.264627	0.791297	0.930029	-0.151348	17.8274	0.351625	-0.430424	0.666888	0.852162	CDS				pertussis toxin ADP-ribosyltransferase subunit S1	Pertussis toxin subunit 1 precursor (NAD-dependent ADP-ribosyltransferase) (EC 2.4.2.-)	bi	BB4890	ptxA	98.14	bi	BP3783	96.65
	CJ015_00505	CJ015_00505		-0.615384	9.21088	0.308411	-1.99534	0.046006	0.10647	-0.563667	28.4681	0.366933	-1.53616	0.1245	0.243811	0.905485	35.269	0.280747	3.22528	0.00125851	0.0073162	0.380571	18.9085	0.303006	1.25598	0.209122	0.563871	0.218904	16.923	0.281012	0.778982	0.43599	0.701857	CDS				tripartite tricarboxylate transporter substrate binding protein	Tricarboxylate transport protein TctC	bi	BB4889		98.77	bi	BP3782	98.77
	CJ015_00510	CJ015_00510		-0.0525285	7.62465	0.362756	-0.144804	0.884866	0.931741	0.0571572	15.6634	0.381863	0.14968	0.881017	0.929441	0.206264	15.1356	0.344125	0.599385	0.548916	0.723828	-0.117576	10.8682	0.294036	-0.399869	0.689253	NA	0.150602	11.4057	0.33031	0.455942	0.648431	0.841353	CDS				reductase	putative reductase	bi	BB4888		100	-
	CJ015_00515	CJ015_00515		-0.602397	2.87898	0.553363	-1.08861	0.276326	0.420996	-0.61087	5.39301	0.543957	-1.12301	0.261432	0.418541	0.424481	3.21554	0.533052	0.796322	0.425845	NA	0.00248793	5.15014	0.35075	0.00709316	0.994341	NA	-0.688917	4.1448	0.473729	-1.45424	0.145879	0.377937	CDS				glutaredoxin family protein	putative glutaredoxin	bi	BB4887		98.78	-
	CJ015_00520	CJ015_00520		-0.571416	21.7352	0.490602	-1.16472	0.244131	0.383145	0.245777	24.3761	0.353191	0.695876	0.486506	0.644453	0.683336	30.204	0.366805	1.86294	0.0624706	0.163322	-0.705753	31.0172	0.362063	-1.94925	0.0512653	0.334001	-0.617603	31.3253	0.517425	-1.19361	0.232631	0.501232	CDS				CoA transferase	Mesaconyl-CoA C1-C4 CoA transferase	bi	BB4886		100	uni	BP0416	56.89
	CJ015_00525	CJ015_00525		0.0177352	8.02066	0.347498	0.051037	0.959296	0.974811	-0.445501	21.4676	0.323155	-1.3786	0.168018	0.305069	-0.0204474	20.7783	0.322332	-0.0634359	0.949419	0.977188	0.409159	13.3798	0.275428	1.48554	0.137402	0.473919	0.551982	13.1211	0.315926	1.74719	0.0806052	0.264197	CDS				tripartite tricarboxylate transporter substrate binding protein	putative exported protein	bi	BB4885		99.4	uni	BP3012	46.83
	CJ015_00530	CJ015_00530		0.845622	5.10336	0.401256	2.10744	0.0350798	0.0856634	-0.0753895	10.6477	0.459563	-0.164046	0.869695	0.92143	0.749013	10.195	0.392882	1.90646	0.0565906	0.151412	0.404225	6.33573	0.352875	1.14552	0.251994	NA	0.242624	5.56962	0.409496	0.592493	0.553521	0.78033	CDS				CoA transferase	Mesaconyl-CoA C1-C4 CoA transferase	bi	BB4884		100	bi	BP3841	37.92
	CJ015_00535	CJ015_00535		1.00331	4.68615	0.472	2.12565	0.0335323	0.0827459	0.152349	10.6776	0.435252	0.350025	0.72632	0.830938	0.569246	5.66523	0.460577	1.23594	0.216481	0.3986	0.4695	5.00693	0.349127	1.34478	0.178696	NA	-0.0193439	3.74615	0.4497	-0.0430151	0.96569	0.985281	CDS				hypothetical protein	no significant database hits	bi	BB4883		100	uni	BP3320	30.82
	CJ015_00540	CJ015_00540		0.62198	14.2815	0.267063	2.32896	0.0198612	0.0540111	0.246377	34.4309	0.28395	0.867677	0.385571	0.550904	0.305216	25.287	0.338927	0.900536	0.367835	0.562988	0.388174	17.731	0.255954	1.51658	0.129373	0.463054	0.280213	16.3104	0.303895	0.922072	0.356491	0.633373	CDS				rhodanese-like domain-containing protein	Rhodanese-related sulfurtransferase	bi	BB4882		99.29	uni	BP0606	39.02
	CJ015_00545	CJ015_00545		-0.450641	103.875	0.321419	-1.40203	0.160905	0.281854	-0.0383566	152.236	0.176684	-0.217091	0.828137	0.892004	0.616364	173.562	0.24179	2.54917	0.0107979	0.0424366	-0.520625	152.311	0.287449	-1.81119	0.0701115	0.372583	-0.415337	151.077	0.377372	-1.1006	0.27107	0.545382	CDS				IclR family transcriptional regulator	Transcriptional regulator, IclR family	bi	BB4881		99.26	uni	BP0149	45.06
	CJ015_00550	CJ015_00550	trxB_1	-0.238847	12.0346	0.342941	-0.696468	0.486136	0.629962	-0.169211	31.3061	0.342547	-0.493979	0.621321	0.75334	0.627214	18.276	0.347158	1.80671	0.0708073	0.178275	0.210566	21.0699	0.295652	0.712209	0.476335	0.779006	-0.594942	16.1108	0.387466	-1.53547	0.124669	0.345	CDS				thioredoxin-disulfide reductase	Thioredoxin reductase (EC 1.8.1.9)	bi	BB4880	trxB	99.71	uni	BP2474	72.87
	CJ015_00555	CJ015_00555		0.107905	168.846	0.261417	0.412768	0.679777	0.783882	-0.136279	515.179	0.195314	-0.697746	0.485336	0.643668	0.464947	307.868	0.253827	1.83175	0.0669887	0.171185	0.610697	292.273	0.24424	2.5004	0.0124054	0.181433	-0.00764497	225.359	0.286936	-0.0266434	0.978744	0.99078	CDS				LysR substrate-binding domain-containing protein	putative LysR-family transcriptional regulator	bi	BB4879		99.67	uni	BP0425	36.44
	CJ015_00560	CJ015_00560		0.0256168	18.8108	0.247047	0.103692	0.917414	0.948126	1.12842	52.5991	0.252796	4.46374	8.05428e-06	6.14131e-05	0.626707	35.0593	0.276347	2.26783	0.0233398	0.0779686	-0.269533	24.88	0.240477	-1.12083	0.26236	0.617866	-0.224973	24.26	0.288695	-0.779274	0.435818	0.701857	CDS				amidohydrolase family protein	N-formylglutamate deformylase (EC 3.5.1.68)	bi	BB4878		99.66	uni	BP1159	37.78
	CJ015_00565	CJ015_00565		0.778125	20.5524	0.311213	2.5003	0.0124088	0.0370998	1.36429	45.6905	0.280268	4.86781	1.1284e-06	1.02625e-05	0.57108	27.1361	0.309483	1.84527	0.0649978	0.167303	-0.205364	20.5812	0.291411	-0.70472	0.480984	0.782217	-0.0910916	20.5643	0.352476	-0.258434	0.796072	0.924696	CDS				alpha/beta hydrolase	Hydrolases of the alpha/beta superfamily	bi	BB4877		99.68	uni	BP2856	29.1
	CJ015_00575	CJ015_00575		0.314134	369.192	0.104959	2.99291	0.00276329	0.0106338	0.217378	758.054	0.166266	1.30741	0.191072	0.335859	0.252999	523.263	0.145794	1.73532	0.082685	0.200556	0.00937401	480.719	0.127735	0.0733863	0.941499	0.980611	-0.185891	438.068	0.125194	-1.48482	0.137591	0.365718	CDS				DUF2007 domain-containing protein	FIG00433714: hypothetical protein	bi	BB4875		98.08	-
	CJ015_00580	CJ015_00580		1.92603	1856.09	0.392489	4.90722	9.23763e-07	9.60836e-06	1.94181	212.334	0.331069	5.86529	4.4834e-09	5.65173e-08	1.12478	637.107	0.527535	2.13215	0.0329943	0.100399	-3.61845	566.148	0.220806	-16.3874	2.35136e-60	9.60532e-57	-1.69962	625.994	0.229979	-7.39034	1.46454e-13	9.58053e-12	tRNA				tRNA-Thr	tRNA-Thr	0	0		0	0
	CJ015_00585	CJ015_00585	sspB	-0.927377	299.412	0.177626	-5.22094	1.78014e-07	2.11409e-06	0.072894	696.228	0.248044	0.293876	0.768853	0.85667	-0.285516	464.17	0.169929	-1.68021	0.0929172	0.218545	-0.262307	532.381	0.226716	-1.15698	0.247279	0.60163	-0.328295	505.754	0.208202	-1.57681	0.114839	0.329813	CDS				ClpXP protease specificity-enhancing factor	ClpXP protease specificity-enhancing factor / Stringent starvation protein B	bi	BB4874	sspB	100	bi	BP0273	100
	CJ015_00590	CJ015_00590	sspA	-0.471925	252.077	0.150891	-3.12759	0.00176246	0.00728466	-0.124067	476.954	0.242025	-0.512621	0.608217	0.742862	-0.429091	537.018	0.252725	-1.69786	0.0895345	0.212582	-0.297714	398.172	0.195228	-1.52496	0.127269	0.461482	0.361077	460.297	0.235476	1.53339	0.12518	0.345601	CDS				glutathione S-transferase N-terminal domain-containing protein	Stringent starvation protein A	bi	BB4873	sspA, ssp	100	bi	BP0274	100
	CJ015_00595	CJ015_00595	petC	-0.848189	855.907	0.151579	-5.59568	2.19758e-08	3.08648e-07	-0.5681	2116.16	0.125552	-4.52483	6.04443e-06	4.76861e-05	-0.362531	1718.54	0.164311	-2.20637	0.0273582	0.0882301	0.120295	1662.65	0.171104	0.703051	0.482024	0.782217	0.0976735	1585.67	0.183713	0.531665	0.594958	0.81222	CDS				cytochrome c1	ubiquinol cytochrome C oxidoreductase, cytochrome C1 subunit	bi	BB4872	petC	100	bi	BP0275	99.65
	CJ015_00600	CJ015_00600	petB	-0.433371	1089.52	0.0805442	-5.38054	7.42618e-08	9.51969e-07	-0.62688	2582.74	0.12693	-4.93878	7.86145e-07	7.36345e-06	-0.267405	2091.82	0.161128	-1.65959	0.0969978	0.225156	0.246998	1964.64	0.102447	2.41098	0.0159095	0.202673	0.154557	1831.91	0.0940879	1.64268	0.100448	0.302695	CDS				cytochrome bc complex cytochrome b subunit	Ubiquinol--cytochrome c reductase, cytochrome B subunit (EC 1.10.2.2)	bi	BB4871	petB, cytB	100	bi	BP0276	100
	CJ015_00605	CJ015_00605	petA	-0.615392	3247.6	0.114612	-5.36935	7.90202e-08	9.96301e-07	-0.374265	5943.81	0.120087	-3.11661	0.00182943	0.00803173	-0.224356	4819.99	0.159123	-1.40995	0.158553	0.321305	-0.294464	5297.95	0.10991	-2.67913	0.00738144	0.143386	-0.304443	5080.52	0.11578	-2.6295	0.00855116	0.0538449	CDS				ubiquinol-cytochrome c reductase iron-sulfur subunit	Ubiquinol-cytochrome C reductase iron-sulfur subunit (EC 1.10.2.2)	bi	BB4870	petA	100	bi	BP0277	100
	CJ015_00610	CJ015_00610	mscL	0.0484433	1007.67	0.184254	0.262915	0.792616	0.870153	-0.364582	2014.12	0.139608	-2.61147	0.00901532	0.030673	0.214028	1432.08	0.162635	1.316	0.188174	0.361904	0.109444	1493.04	0.224506	0.487488	0.625912	0.854563	-0.293373	1285.44	0.27522	-1.06596	0.286443	0.56568	CDS				large conductance mechanosensitive channel protein MscL	Large-conductance mechanosensitive channel	bi	BB4869	mscL	100	bi	BP0278	99.34
	CJ015_00615	CJ015_00615		-0.186514	169.619	0.154533	-1.20695	0.22745	0.363755	-0.310702	391.677	0.16355	-1.89974	0.0574679	0.136265	-0.163481	277.963	0.278084	-0.587883	0.556611	0.729423	0.194236	277.248	0.14375	1.35121	0.176629	0.527419	0.0101839	251.661	0.214489	0.04748	0.962131	0.984069	CDS				Nif3-like dinuclear metal center hexameric protein	FIG137478: Hypothetical protein YbgI	bi	BB4868		99.61	bi	BP0279	99.61
	CJ015_00620	CJ015_00620	degQ	-0.0699457	96.4777	0.169162	-0.413483	0.679253	0.783471	0.320034	238.223	0.171221	1.86913	0.0616051	0.143755	0.27804	200.732	0.182933	1.5199	0.128536	0.277801	0.0362361	144.381	0.162875	0.222479	0.823941	0.943194	0.176652	144.438	0.171197	1.03186	0.302136	0.581315	CDS				trypsin-like peptidase domain-containing protein	Outer membrane stress sensor protease DegS	bi	BB4867	degQ, hhoA	100	bi	BP0280	99.16
	CJ015_00625	CJ015_00625		-0.0625473	65.5886	0.244424	-0.255896	0.798031	0.87446	0.876054	130.696	0.178905	4.89675	9.74359e-07	8.96563e-06	0.360641	108.818	0.255114	1.41365	0.157464	0.320349	-0.48753	86.3736	0.25577	-1.90613	0.0566331	0.347209	-0.181068	91.5451	0.36687	-0.49355	0.621624	0.8277	CDS				helix-turn-helix transcriptional regulator	Mobile element protein	bi	BB4866		100	-
	CJ015_00630	CJ015_00630	tatC	-0.172788	334.561	0.106947	-1.61564	0.106172	0.205129	0.107747	826.627	0.154856	0.69579	0.486561	0.644453	0.0646579	606.395	0.167654	0.385663	0.699746	0.825232	0.0854647	531.841	0.148973	0.573691	0.566177	0.824394	0.0332827	501.957	0.144101	0.230968	0.81734	0.936659	CDS				twin-arginine translocase subunit TatC	Twin-arginine translocation protein TatC	bi	BB4865	tatC	100	bi	BP3779	100
	CJ015_00635	CJ015_00635	tatB	-0.373622	188.138	0.190201	-1.96435	0.0494897	0.112697	-0.396029	468.054	0.198075	-1.99939	0.0455658	0.113865	-0.541616	350.799	0.146747	-3.69082	0.000223531	0.00163309	0.218943	333.846	0.224574	0.974924	0.329598	0.666538	0.250088	321.461	0.228252	1.09567	0.273224	0.548311	CDS				Sec-independent protein translocase protein TatB	Twin-arginine translocation protein TatB	bi	BB4864	tatB	100	bi	BP3778	97.99
	CJ015_00640	CJ015_00640	tatA	-0.485706	1520.33	0.102832	-4.72331	2.32035e-06	2.21685e-05	-0.40989	3961.91	0.140208	-2.92344	0.00346191	0.0138065	-0.442915	2831.88	0.218038	-2.03136	0.0422184	0.121145	0.269598	2803.65	0.122379	2.20298	0.027596	0.257073	0.164924	2612.93	0.181496	0.908692	0.363513	0.639329	CDS				Sec-independent protein translocase subunit TatA	Twin-arginine translocation protein TatA	bi	BB4863	tatE	100	bi	BP3777	100
	CJ015_00645	CJ015_00645		-0.00521541	380.253	0.238595	-0.0218588	0.982561	0.986031	-0.641662	1038.8	0.140669	-4.56149	5.07921e-06	4.08247e-05	-0.13778	609.797	0.131588	-1.04706	0.295072	0.489486	0.593523	684.39	0.24473	2.42521	0.0152995	0.19904	0.0451561	539.068	0.283751	0.15914	0.873559	0.954774	CDS				histidine triad nucleotide-binding protein	FIG146285: Diadenosine tetraphosphate (Ap4A) hydrolase and other HIT family hydrolases	bi	BB4862		100	bi	BP3776	100
	CJ015_00650	CJ015_00650	hisE	0.43134	125.165	0.183672	2.34843	0.0188528	0.0518396	0.439599	231.614	0.197034	2.23108	0.0256756	0.0718543	0.181029	251.549	0.244612	0.740068	0.459259	0.651842	-0.16579	150.561	0.201324	-0.823498	0.410225	0.726311	0.417231	172.213	0.267703	1.55856	0.119101	0.335053	CDS				phosphoribosyl-ATP diphosphatase	Phosphoribosyl-ATP pyrophosphatase (EC 3.6.1.31)	bi	BB4861	hisE	99.13	bi	BP3775	100
	CJ015_00655	CJ015_00655	hisI	0.609446	136.052	0.144584	4.21517	2.49593e-05	0.000190071	0.725998	284.768	0.147628	4.91776	8.75389e-07	8.15066e-06	0.380694	235.822	0.203335	1.87224	0.0611727	0.160984	-0.0734724	155.421	0.16629	-0.441834	0.658609	0.866032	0.220562	162.672	0.229015	0.963093	0.335501	0.611063	CDS				phosphoribosyl-AMP cyclohydrolase	Phosphoribosyl-AMP cyclohydrolase (EC 3.5.4.19)	bi	BB4860	hisI	100	bi	BP3774	99.25
	CJ015_00660	CJ015_00660	hisF	0.166359	309.995	0.140913	1.18058	0.237769	0.375847	0.618955	667.418	0.119077	5.19793	2.01515e-07	2.07335e-06	-0.00132402	652.174	0.156149	-0.00847921	0.993235	0.996397	-0.202736	404.454	0.165451	-1.22535	0.220442	0.5772	0.430333	473.294	0.237552	1.81153	0.070059	0.241919	CDS				imidazole glycerol phosphate synthase subunit HisF	Imidazole glycerol phosphate synthase cyclase subunit (EC 4.1.3.-)	bi	BB4859	hisF	100	bi	BP3773	100
	CJ015_00665	CJ015_00665	hisA	0.481366	669.893	0.138432	3.47728	0.000506526	0.00253047	0.326774	1290.1	0.178264	1.83309	0.0667891	0.152419	0.156165	1147.17	0.157681	0.990382	0.321988	0.51931	-0.0393504	813.972	0.159159	-0.24724	0.804723	0.933655	0.253613	847.159	0.2033	1.24748	0.212221	0.475839	CDS				1-(5-phosphoribosyl)-5-[(5-phosphoribosylamino)methylideneamino]imidazole-4-carboxamide isomerase	Phosphoribosylformimino-5-aminoimidazole carboxamide ribotide isomerase (EC 5.3.1.16)	bi	BB4858	hisA	100	bi	BP3772	100
	CJ015_00670	CJ015_00670	hisH	0.345971	356.691	0.196978	1.75639	0.0790215	0.163877	0.325084	602.612	0.156787	2.07341	0.0381339	0.0987365	-0.175835	607.826	0.213002	-0.825511	0.409081	0.60425	-0.269702	425.462	0.21016	-1.28332	0.199382	0.557068	0.335898	488.414	0.205396	1.63537	0.101972	0.305332	CDS				imidazole glycerol phosphate synthase subunit HisH	Imidazole glycerol phosphate synthase amidotransferase subunit (EC 2.4.2.-)	bi	BB4857	hisH	99.56	bi	BP3771	99.11
	CJ015_00675	CJ015_00675	hisB	0.288222	1097.86	0.201938	1.42728	0.153499	0.272545	0.00298078	2060.71	0.182037	0.0163746	0.986936	0.992211	0.0781539	1369.45	0.206954	0.377639	0.705699	0.829916	-0.00119595	1439.54	0.232695	-0.00513957	0.995899	0.999324	-0.259247	1290.19	0.234839	-1.10394	0.26962	0.543394	CDS				imidazoleglycerol-phosphate dehydratase HisB	Imidazoleglycerol-phosphate dehydratase (EC 4.2.1.19)	bi	BB4856	hisB	100	bi	BP3770	100
	CJ015_00680	CJ015_00680	hisC_1	0.0839723	395.406	0.101143	0.830238	0.406404	0.554682	0.367333	839.677	0.159498	2.30305	0.0212759	0.0619821	-0.316686	712.292	0.145234	-2.18052	0.0292186	0.0922111	-0.132779	538.842	0.13335	-0.995722	0.319385	0.659953	0.315482	595.466	0.139566	2.26044	0.0237939	0.114357	CDS				histidinol-phosphate transaminase	Histidinol-phosphate aminotransferase (EC 2.6.1.9)	bi	BB4855	hisC	99.73	bi	BP3769	99.18
	CJ015_00685	CJ015_00685	hisD	0.143997	482.486	0.0911698	1.57944	0.114235	0.21602	0.18096	1037.55	0.110465	1.63817	0.101386	0.209637	-0.168872	931.574	0.137555	-1.22767	0.219572	0.402156	0.0149495	672.05	0.112749	0.132591	0.894517	0.96823	0.393237	724.453	0.122638	3.20649	0.00134367	0.0126069	CDS				histidinol dehydrogenase	Histidinol dehydrogenase (EC 1.1.1.23)	bi	BB4854	hisD	100	bi	BP3768	100
	CJ015_00690	CJ015_00690	hisG	0.138262	472.606	0.0858054	1.61134	0.107105	0.206178	0.344059	1028.97	0.128827	2.6707	0.00756935	0.026676	0.105927	918.829	0.156794	0.675582	0.499306	0.68235	-0.06654	646.602	0.0808559	-0.822945	0.410539	0.726311	0.26352	683.637	0.119972	2.19651	0.0280555	0.129335	CDS				ATP phosphoribosyltransferase	ATP phosphoribosyltransferase (EC 2.4.2.17)	bi	BB4853	hisG	100	bi	BP3767	99.55
	CJ015_00695	CJ015_00695	murA_1	0.435015	600.597	0.116317	3.73989	0.000184097	0.00108766	0.382692	1384.98	0.119189	3.2108	0.00132366	0.00601339	-0.0641328	1248.2	0.173283	-0.370104	0.711305	0.832686	0.166639	779.299	0.0931008	1.78988	0.0734737	0.375026	0.604108	861.935	0.103232	5.85195	4.85857e-09	1.80188e-07	CDS				UDP-N-acetylglucosamine 1-carboxyvinyltransferase	UDP-N-acetylglucosamine 1-carboxyvinyltransferase (EC 2.5.1.7)	bi	BB4852	murA, murZ	100	bi	BP3766	100
	CJ015_00700	CJ015_00700		0.643908	75.8926	0.154666	4.16321	3.13801e-05	0.000230521	0.157676	176.424	0.201685	0.781794	0.434336	0.59645	0.192468	131.687	0.216877	0.887453	0.374835	0.569918	0.375816	97.6968	0.184514	2.03679	0.0416713	0.311772	0.323545	91.5518	0.173056	1.8696	0.06154	0.2216	CDS				BolA family transcriptional regulator	YrbA protein	bi	BB4851		100	bi	BP3765	100
	CJ015_00705	CJ015_00705		0.100898	429.352	0.201528	0.500663	0.616608	0.738827	-0.0903392	956.497	0.130497	-0.69227	0.488768	0.646102	-0.164125	637.88	0.227099	-0.722704	0.469862	0.65938	0.156914	633.697	0.232778	0.674093	0.500252	0.794529	-0.0204204	575.467	0.253386	-0.08059	0.935768	0.973461	CDS				ABC transporter permease	ABC-type multidrug transport system, permease component	bi	BB4850		100	bi	BP3764	99.63
	CJ015_00710	CJ015_00710		-0.222611	1460.7	0.161774	-1.37606	0.168803	0.290802	0.269048	4988.41	0.179693	1.49726	0.134325	0.258734	-0.0548907	2948.92	0.172256	-0.318658	0.749986	0.856094	0.413953	2633.91	0.201746	2.05185	0.0401844	0.305685	0.220491	2353.2	0.222149	0.992534	0.320937	0.599682	CDS				ABC transporter ATP-binding protein	ABC-type multidrug transport system, ATPase component	bi	BB4849		100	uni	BP2178	47.03
	CJ015_00715	CJ015_00715		0.784648	782.29	0.157525	4.9811	6.3225e-07	6.77142e-06	0.548408	1478.44	0.18228	3.0086	0.00262455	0.0109403	0.270922	1447.69	0.231685	1.16935	0.242261	0.430541	-0.01859	835.876	0.179965	-0.103298	0.917726	0.9753	0.455475	925.715	0.170966	2.66413	0.00771881	0.0494473	CDS				ABC transporter substrate-binding protein	Uncharacterized ABC transporter, auxiliary component YrbC	bi	BB4848		100	bi	BP3761	100
	CJ015_00720	CJ015_00720		0.456354	366.72	0.183293	2.48975	0.0127832	0.0380979	0.509937	716.447	0.132769	3.84079	0.000122639	0.000723523	-0.0161222	658.902	0.156034	-0.103325	0.917705	0.961172	-0.130183	436.142	0.180204	-0.722421	0.470035	0.772674	0.389279	488.087	0.194284	2.00366	0.0451068	0.178833	CDS				VacJ family lipoprotein	Nucleoside ABC transporter, periplasmic nucleoside-binding protein	bi	BB4847		100	bi	BP3760	100
	CJ015_00725	CJ015_00725	mlaD	0.631756	497.899	0.142768	4.42506	9.64156e-06	8.06213e-05	0.901743	1148.02	0.16928	5.32693	9.98861e-08	1.06259e-06	0.53161	848.911	0.220882	2.40675	0.016095	0.0585158	-0.0383553	565.761	0.139656	-0.27464	0.783593	0.926476	0.102561	564.249	0.160553	0.638798	0.522954	0.764494	CDS				outer membrane lipid asymmetry maintenance protein MlaD	Uncharacterized ABC transporter, periplasmic component YrbD	bi	BB4846		100	bi	BP3759	100
	CJ015_00730	CJ015_00730		0.210972	375.764	0.137027	1.53963	0.12365	0.229265	0.457789	960.437	0.13434	3.40769	0.000655163	0.00322912	0.0939352	738.046	0.149696	0.627508	0.530327	0.70905	0.129809	528.479	0.171801	0.755577	0.449903	0.757253	0.320872	536.925	0.172437	1.8608	0.062772	0.224492	CDS				lipid asymmetry maintenance ABC transporter permease subunit MlaE	Uncharacterized ABC transporter, permease component YrbE	bi	BB4845		100	bi	BP3758	99.62
	CJ015_00735	CJ015_00735		0.267036	719.882	0.0823918	3.24105	0.00119091	0.0052162	0.243192	1613.92	0.131105	1.85494	0.063605	0.146849	0.137372	1245.86	0.137094	1.00203	0.316328	0.512574	0.100097	975.995	0.112808	0.887325	0.374904	0.700388	0.149153	950.555	0.116661	1.27851	0.201068	0.461381	CDS				ABC transporter ATP-binding protein	putative ABC transporter, ATP-binding protein	bi	BB4844		99.66	bi	BP3757	100
	CJ015_00740	CJ015_00740		-0.0387769	699.667	0.124591	-0.311234	0.755623	0.841954	0.198414	1575.1	0.131438	1.50957	0.131154	0.254409	0.631487	1132.52	0.141288	4.46952	7.83966e-06	8.50372e-05	-0.0195781	1031.44	0.15239	-0.128474	0.897774	0.9697	-0.392757	900.683	0.149761	-2.62255	0.00872732	0.0546618	CDS				tripartite tricarboxylate transporter substrate binding protein	Tricarboxylate transport protein TctC	bi	BB4843		99.69	bi	BP3756	99.39
	CJ015_00745	CJ015_00745		-0.0128578	1640.57	0.121753	-0.105606	0.915895	0.947819	0.698804	4716.72	0.153637	4.54842	5.40498e-06	4.32214e-05	0.822859	3371.44	0.189201	4.34912	1.36684e-05	0.000139098	0.0439324	2432.52	0.139778	0.314302	0.753292	0.910293	-0.164653	2204.69	0.155422	-1.05939	0.289422	0.567754	CDS				outer membrane beta-barrel protein	Outer membrane protein W precursor	bi	BB4842		100	bi	BP3755	100
	CJ015_00750	CJ015_00750	gltD	-0.236527	704.511	0.17615	-1.34276	0.179349	0.30516	-0.0291157	2049.67	0.173222	-0.168083	0.866518	0.918685	-0.131171	968.051	0.152552	-0.859843	0.389876	0.58717	0.336213	1240.51	0.225671	1.48984	0.136267	0.471737	-0.286212	987.049	0.228758	-1.25116	0.210877	0.47387	CDS				glutamate synthase subunit beta	Glutamate synthase [NADPH] small chain (EC 1.4.1.13)	bi	BB4841		99.8	bi	BP3754	99.8
	CJ015_00755	CJ015_00755	gltB	0.189953	1272.14	0.209961	0.904706	0.365621	0.513819	0.0446973	2606.97	0.131672	0.339459	0.734264	0.836364	-0.438698	1558.33	0.164847	-2.66124	0.00778545	0.0325099	0.0419476	1752.79	0.238899	0.175587	0.860618	0.957732	-0.100649	1615.37	0.268389	-0.375013	0.707651	0.87827	CDS				glutamate synthase-related protein	Glutamate synthase [NADPH] large chain (EC 1.4.1.13)	bi	BB4840	gltB, aspB	99.94	bi	BP3753	99.68
	CJ015_00760	CJ015_00760		0.663957	1452.3	0.206786	3.21084	0.00132349	0.00571685	-0.0508379	3357.1	0.154649	-0.328731	0.742359	0.84171	0.260616	2203.51	0.153818	1.69431	0.0902056	0.214024	0.482266	1922.18	0.235581	2.04714	0.0406447	0.307469	0.120059	1624.36	0.266592	0.450346	0.652461	0.843792	CDS				hypothetical protein	Transposase and inactivated derivatives	bi	BB4839		100	bi	BP3752	99.61
	CJ015_00765	CJ015_00765		-0.0226872	419.691	0.162869	-0.139298	0.889215	0.935262	-0.481904	753.676	0.182129	-2.64595	0.00814626	0.028206	-0.286206	652.861	0.158618	-1.80438	0.0711723	0.178803	-0.0238668	614.704	0.189124	-0.126197	0.899576	0.970216	0.0401047	599.849	0.196607	0.203984	0.838366	0.944769	CDS				S-(hydroxymethyl)glutathione dehydrogenase/class III alcohol dehydrogenase	S-(hydroxymethyl)glutathione dehydrogenase (EC 1.1.1.284)	bi	BB4838	adhI	100	bi	BP3751	100
	CJ015_00770	CJ015_00770	fghA	-0.0341357	293.368	0.13744	-0.248369	0.803849	0.877147	-0.215428	528.839	0.19171	-1.12372	0.261132	0.418202	-0.304954	590.45	0.151476	-2.01322	0.0440918	0.125239	-0.126109	419.612	0.192744	-0.654284	0.512929	0.802802	0.420551	475.208	0.164006	2.56425	0.01034	0.061947	CDS				S-formylglutathione hydrolase	S-formylglutathione hydrolase (EC 3.1.2.12)	bi	BB4837		99.65	bi	BP3750	99.29
	CJ015_00775	CJ015_00775		-0.155906	86.3774	0.181048	-0.861131	0.389166	0.538359	-0.208062	180.114	0.212761	-0.977913	0.328118	0.49389	-0.652122	99.2421	0.263003	-2.47952	0.0131559	0.0500588	0.0128424	132.228	0.209332	0.0613492	0.951081	0.985572	-0.270856	117.518	0.216262	-1.25245	0.210407	0.473331	CDS				hypothetical protein	hypothetical protein	bi	BB4836		99.56	bi	BP3749	98.11
	CJ015_00780	CJ015_00780	rpoH	0.413483	8546.92	0.473652	0.872968	0.38268	0.531111	0.32767	15797.6	0.175199	1.87027	0.0614468	0.1436	0.373074	13802.2	0.187703	1.98757	0.046859	0.131671	-0.0403806	10384	0.372946	-0.108275	0.913778	0.975235	0.040859	10366.8	0.477642	0.0855431	0.93183	0.973388	CDS				RNA polymerase sigma factor RpoH	RNA polymerase sigma factor RpoH	bi	BB4835	rpoH, htpR, hin, fam	100	bi	BP3748	100
	CJ015_00785	CJ015_00785		0.44274	179.077	0.149397	2.96351	0.0030415	0.0115621	0.379705	350.864	0.22772	1.66742	0.0954314	0.200949	0.210741	149.323	0.255617	0.824438	0.409691	0.604649	-0.0652402	216.646	0.220167	-0.296321	0.766985	0.916657	-0.816106	174.693	0.214835	-3.79876	0.00014542	0.00200271	CDS				phosphodiesterase	3',5'-cyclic-nucleotide phosphodiesterase (EC 3.1.4.17)	bi	BB4834		100	bi	BP3747	100
	CJ015_00790	CJ015_00790		0.698326	610.657	0.120786	5.78152	7.4028e-09	1.12021e-07	0.38002	1195.95	0.159752	2.3788	0.0173689	0.0527574	0.0823207	486.329	0.146222	0.562985	0.573445	0.740915	0.0829508	691.328	0.1523	0.544656	0.58599	0.834382	-0.678381	550.186	0.129186	-5.25122	1.51098e-07	4.16183e-06	CDS				cation:proton antiporter	putative sodium/hydrogen exchanger family	bi	BB4833		100	bi	BP3746	99.53
	CJ015_00795	CJ015_00795		-0.15861	273.243	0.148082	-1.07109	0.284128	0.428843	-0.224295	514.169	0.222002	-1.01033	0.312339	0.477911	-0.129052	438.237	0.189719	-0.680227	0.49636	0.680784	-0.128122	404.18	0.204226	-0.627355	0.530427	0.811229	-0.0595064	397.24	0.189831	-0.31347	0.753924	0.900347	CDS				NUDIX domain-containing protein	NTP pyrophosphohydrolases including oxidative damage repair enzymes	bi	BB4832		100	bi	BP3745	99.64
	CJ015_00800	CJ015_00800	coxB	-0.746797	1820.02	0.244753	-3.05122	0.00227911	0.00909125	-0.741512	3607.95	0.124403	-5.96058	2.51346e-09	3.25573e-08	-0.345385	2462.43	0.177165	-1.94951	0.051234	0.140785	-0.0621264	3262.64	0.247382	-0.251135	0.80171	0.933153	-0.401793	2868.85	0.277086	-1.45007	0.147039	0.379274	CDS				cytochrome c oxidase subunit II	Cytochrome c oxidase polypeptide II (EC 1.9.3.1)	bi	BB4831		100	bi	BP3744	99.74
	CJ015_00805	CJ015_00805	ctaD_1	-1.17333	993.117	0.132701	-8.84192	9.40864e-19	4.04917e-17	-1.09295	2768.51	0.104552	-10.4537	1.40908e-25	4.6332e-24	-1.08032	1730.1	0.173476	-6.2275	4.73935e-10	9.4993e-09	0.363022	2248.58	0.157176	2.30965	0.0209077	0.223335	0.0629105	1963.88	0.179	0.351456	0.725246	0.887249	CDS		b		cytochrome c oxidase subunit I	Cytochrome c oxidase polypeptide I (EC 1.9.3.1)	bi	BB4830	ctaD, coxA	100	bi	BP3743	99.63
	CJ015_00810	CJ015_00810		0.0192578	189.638	0.302352	0.0636934	0.949214	0.968112	-0.159632	254.882	0.262853	-0.607304	0.543649	0.691997	-0.315592	290.64	0.2519	-1.25285	0.210261	0.391164	-0.464083	241.253	0.271078	-1.71199	0.0868981	0.396182	0.0428422	268.429	0.298456	0.143546	0.885859	0.958162	CDS				cytochrome oxidase small assembly protein	hypothetical protein	bi	BB4829		100	bi	BP3742	100
	CJ015_00815	CJ015_00815		-0.481519	118.481	0.271335	-1.77463	0.0759592	0.158649	-0.261585	191.28	0.291683	-0.896813	0.369819	0.534878	-0.452933	226.089	0.335635	-1.34948	0.177183	0.347433	-0.414785	180.263	0.271117	-1.52991	0.126038	0.459443	0.181153	206.677	0.281962	0.642475	0.520565	0.761921	CDS				DUF2970 domain-containing protein	Probable transmembrane protein	bi	BB4828		100	bi	BP3741	100
	CJ015_00820	CJ015_00820	ctaE	-0.757089	676.918	0.12742	-5.94166	2.82145e-09	4.56394e-08	-1.03387	1719.17	0.119595	-8.64472	5.39389e-18	1.24324e-16	-0.870402	1005.69	0.142207	-6.12067	9.31849e-10	1.82386e-08	0.35789	1382.96	0.139133	2.57229	0.0101028	0.168937	-0.094448	1158.33	0.163071	-0.579182	0.562466	0.787052	CDS				cytochrome c oxidase subunit 3	Cytochrome c oxidase polypeptide III (EC 1.9.3.1)	bi	BB4827	coIII	100	bi	BP3740	100
	CJ015_00825	CJ015_00825		-0.491436	275.229	0.111296	-4.41559	1.00735e-05	8.3637e-05	0.0128333	519.391	0.217185	0.059089	0.952881	0.971585	-0.038246	310.248	0.203498	-0.187943	0.850921	0.919106	-0.364659	425.617	0.189742	-1.92186	0.0546229	0.340791	-0.730842	379.561	0.197336	-3.70353	0.000212618	0.0027895	CDS				twin transmembrane helix small protein	Probable transmembrane protein	bi	BB4826		100	bi	BP3739	100
	CJ015_00830	CJ015_00830		-0.59351	93.3718	0.21998	-2.69802	0.0069753	0.0231245	-0.115942	233.386	0.215456	-0.538125	0.590491	0.726915	-0.509606	155.137	0.245209	-2.07825	0.0376865	0.111496	0.0390484	166.1	0.227333	0.171767	0.863621	0.959281	-0.0019364	158.102	0.233331	-0.00829895	0.993378	0.996846	CDS				SURF1 family protein	Cytochrome oxidase biogenesis protein Surf1, facilitates heme A insertion	bi	BB4825		100	bi	BP3738	99.58
	CJ015_00835	CJ015_00835		-0.189155	89.449	0.142252	-1.32971	0.183612	0.310089	-0.187224	198.818	0.142257	-1.3161	0.188142	0.331824	-0.227399	180.638	0.164043	-1.38622	0.165681	0.330073	0.0604109	142.127	0.139242	0.433855	0.664394	0.868773	0.322245	147.443	0.162305	1.98542	0.0470974	0.184243	CDS				hypothetical protein	hypothetical protein in Cytochrome oxidase biogenesis cluster	bi	BB4824		100	bi	BP3737	99.03
	CJ015_00840	CJ015_00840		-0.413702	81.7416	0.173896	-2.37902	0.0173587	0.0486146	0.0143794	220.743	0.16304	0.0881956	0.929721	0.959725	-0.0204285	157.559	0.259061	-0.078856	0.937147	0.971061	0.139085	142.132	0.126733	1.09746	0.272438	0.624016	0.053728	133.149	0.20724	0.259255	0.795439	0.924696	CDS				COX15/CtaA family protein	Heme A synthase, cytochrome oxidase biogenesis protein Cox15-CtaA	bi	BB4823		100	bi	BP3736	99.42
	CJ015_00845	CJ015_00845		-0.365894	559.567	0.136402	-2.68248	0.00730794	0.0240067	-0.332768	944.332	0.14033	-2.37133	0.0177243	0.0536635	-0.582207	707.78	0.173097	-3.36346	0.000769707	0.0047565	-0.309306	845.52	0.152667	-2.02602	0.042763	0.314534	-0.268649	822.243	0.157858	-1.70183	0.0887865	0.280585	CDS				heme o synthase	Heme O synthase, protoheme IX farnesyltransferase (EC 2.5.1.-) COX10-CtaB	bi	BB4822		99.66	bi	BP3735	99.33
	CJ015_00850	CJ015_00850		0.0073065	633.418	0.215048	0.033976	0.972896	0.981263	-0.0126544	1068.69	0.112926	-0.112059	0.910777	0.948289	-0.0725184	806.897	0.212455	-0.341335	0.732852	0.846941	-0.261295	853.875	0.220223	-1.1865	0.235425	0.592552	-0.295397	815.922	0.237254	-1.24507	0.213107	0.477286	CDS				SCO family protein	Cytochrome oxidase biogenesis protein Sco1/SenC/PrrC, putative copper metallochaperone	bi	BB4821		100	bi	BP3734	100
	CJ015_00855	CJ015_00855		0.636162	209.317	0.17672	3.59982	0.000318433	0.00174302	0.835244	551.915	0.222271	3.75778	0.000171429	0.000968822	0.0260364	174.907	0.237103	0.10981	0.91256	0.958074	0.183546	250.19	0.198215	0.925994	0.354449	0.684603	-0.627748	193.61	0.210805	-2.97786	0.00290264	0.023653	CDS				DUF3717 domain-containing protein	FIG00432453: hypothetical protein	bi	BB4820		100	bi	BP3733	100
	CJ015_00860	CJ015_00860		-0.0555273	256.755	0.139732	-0.397384	0.691084	0.793551	0.0730256	546.759	0.185202	0.394302	0.693358	0.806573	0.0561068	427.534	0.15087	0.371888	0.709976	0.832398	-0.0455197	374.665	0.169153	-0.269104	0.78785	0.928554	-0.0252226	361.679	0.185085	-0.136275	0.891604	0.960753	CDS				glycine zipper 2TM domain-containing protein	Outer membrane lipoprotein	bi	BB4819		100	bi	BP3732	100
	CJ015_00865	CJ015_00865		0.302116	340.237	0.136007	2.22133	0.0263285	0.067675	0.146171	687.887	0.124554	1.17355	0.240575	0.395242	0.292024	454.279	0.15588	1.87339	0.061014	0.16082	0.0257823	443.929	0.15825	0.162921	0.870581	0.961396	-0.286883	392.253	0.159341	-1.80044	0.0717914	0.24574	CDS				hypothetical protein	FIG00432130: hypothetical protein	bi	BB4818		99.58	bi	BP3731	100
	CJ015_00870	CJ015_00870	glmU	0.394653	584.777	0.11348	3.47774	0.000505655	0.00252881	0.363964	1338.96	0.138313	2.63145	0.00850215	0.0291378	0.52665	887.032	0.167391	3.14622	0.00165396	0.00926456	0.134297	763.619	0.110407	1.21638	0.22384	0.580195	-0.183449	670.734	0.136795	-1.34105	0.179905	0.42991	CDS				bifunctional UDP-N-acetylglucosamine diphosphorylase/glucosamine-1-phosphate N-acetyltransferase GlmU	N-acetylglucosamine-1-phosphate uridyltransferase (EC 2.7.7.23) / Glucosamine-1-phosphate N-acetyltransferase (EC 2.3.1.157)	bi	BB4817	glmU	100	bi	BP3730	99.78
	CJ015_00875	CJ015_00875		-0.124826	159.1	0.203053	-0.614747	0.538722	0.673725	0.632972	451.053	0.176754	3.58109	0.000342166	0.00181588	0.382622	316.647	0.199239	1.92042	0.0548051	0.147663	0.0216007	242.273	0.21598	0.100013	0.920334	0.976257	0.00915462	233.142	0.229344	0.0399166	0.96816	0.986806	CDS				MFS transporter	Uncharacterized transporter YebQ	bi	BB4816		100	bi	BP3729	99.78
	CJ015_00880	CJ015_00880		-0.421274	731.005	0.109868	-3.83436	0.000125893	0.000780135	-0.314824	1303.88	0.122457	-2.5709	0.0101434	0.0338017	-0.375304	972.838	0.1304	-2.87809	0.00400089	0.0191199	-0.267905	1136.62	0.131214	-2.04174	0.041177	0.308856	-0.306042	1083.05	0.136641	-2.23974	0.0251075	0.11921	CDS				UDP-glucose/GDP-mannose dehydrogenase family protein	UDP-glucose dehydrogenase (EC 1.1.1.22)	bi	BB4815	rkpK	99.55	bi	BP3728	99.09
	CJ015_00885	CJ015_00885		-0.672148	189.894	0.117023	-5.74374	9.26075e-09	1.36611e-07	-0.491145	416.595	0.161137	-3.048	0.00230366	0.00978485	-0.525052	305.429	0.179365	-2.92728	0.00341945	0.016752	-0.00191548	340.799	0.128149	-0.0149472	0.988074	0.996707	-0.0735855	321.559	0.12579	-0.584987	0.558556	0.783909	CDS				glycosyltransferase family 4 protein	putative glycosyl transferases	bi	BB4814		100	bi	BP3727	99.15
	CJ015_00890	CJ015_00890		-1.05673	91.9293	0.20488	-5.15779	2.49876e-07	2.91584e-06	-0.189164	202.016	0.251479	-0.752207	0.451927	0.613561	-0.466392	125.682	0.335861	-1.38864	0.164941	0.329739	-0.246253	168.356	0.209594	-1.17491	0.240032	0.597442	-0.418703	155.233	0.238737	-1.75382	0.0794612	0.26199	CDS		c		AraC family transcriptional regulator	AraC-family transcriptional regulator	bi	BB4813		99.6	uni	BP3798	29.88
	CJ015_00895	CJ015_00895		-0.294514	28.3793	0.406699	-0.724157	0.468969	0.61485	-1.1685	33.7949	0.349038	-3.34778	0.000814607	0.00392447	-0.14194	20.5657	0.363688	-0.390279	0.696331	0.823521	-0.30045	41.3681	0.344835	-0.871284	0.383599	0.706646	-1.03768	35.0268	0.372763	-2.78375	0.00537348	0.0377615	CDS				DMT family transporter	Permease of the drug/metabolite transporter (DMT) superfamily	bi	BB4812		99.66	-
	CJ015_00900	CJ015_00900		-0.14351	137.86	0.209947	-0.683555	0.494256	0.637491	-0.321498	352.341	0.160383	-2.00456	0.0450105	0.112694	0.2258	212.043	0.175545	1.28628	0.198346	0.375052	0.330501	233.733	0.221368	1.49299	0.135439	0.470068	-0.256815	187.446	0.255088	-1.00677	0.314046	0.593781	CDS				molybdopterin-dependent oxidoreductase	Biotin sulfoxide reductase (EC 1.-.-.-) / Free methionine-(S)-sulfoxide reductase	bi	BB4811		99.87	bi	BP0675	99.75
	CJ015_00905	CJ015_00905		0.164187	43.1038	0.206102	0.796631	0.425665	0.572805	-0.47813	106.794	0.205077	-2.33147	0.0197286	0.0583839	0.174655	70.979	0.230777	0.756816	0.44916	0.642653	0.488245	68.6044	0.2165	2.25517	0.0241224	0.238019	0.0175402	55.8039	0.241745	0.0725566	0.942159	0.976133	CDS				helix-turn-helix domain-containing protein	Transcriptional regulator, IclR family	bi	BB4810		100	bi	BP0674	99.64
	CJ015_00910	CJ015_00910		-0.972915	6.69051	0.40147	-2.42338	0.0153769	0.0443987	-0.894802	13.1391	0.435627	-2.05406	0.0399703	0.102577	0.541652	14.7528	0.387556	1.39761	0.16223	0.32687	-0.0176795	12.7612	0.29264	-0.060414	0.951826	NA	-0.193964	11.9252	0.374053	-0.518546	0.604077	0.817605	CDS				citryl-CoA lyase	Citrate synthase (si) (EC 2.3.3.1)	bi	BB4809		99.25	bi	BP0673	98.87
	CJ015_00915	CJ015_00915		-0.648969	7.6685	0.364125	-1.78227	0.0747047	0.156939	-1.035	22.967	0.357781	-2.89282	0.00381795	0.0148733	0.0379725	24.8038	0.28668	0.132456	0.894624	0.946332	0.483743	16.8183	0.286921	1.68598	0.0917991	0.407749	0.597592	16.4425	0.315611	1.89344	0.0582989	0.214354	CDS				acetate--CoA ligase family protein	Protein acetyltransferase	bi	BB4808		99.86	bi	BP0672	99.31
	CJ015_00920	CJ015_00920		-0.885417	3.0768	0.521704	-1.69716	0.0896658	0.1796	-0.606604	10.4228	0.51646	-1.17454	0.240178	0.394729	0.205415	12.704	0.37153	0.55289	0.580339	0.745226	0.278159	7.00281	0.370172	0.751431	0.452393	NA	0.541835	7.20566	0.386455	1.40206	0.160896	0.401709	CDS				tripartite tricarboxylate transporter substrate binding protein	putative exported protein	bi	BB4807		99.7	bi	BP0671	99.39
	CJ015_00925	CJ015_00925		-0.533513	17.0819	0.240994	-2.2138	0.0268425	0.0688003	-0.275934	46.4246	0.281159	-0.981415	0.326388	0.492357	0.320321	43.5759	0.239501	1.33745	0.181076	0.352368	0.16897	31.3749	0.258847	0.652778	0.5139	0.803398	0.173733	29.5568	0.221835	0.783164	0.433531	0.700291	CDS				DNA alkylation response protein	Acyl-CoA dehydrogenase (EC 1.3.8.7)	bi	BB4806		99.83	bi	BP0670	99.83
	CJ015_00930	CJ015_00930		-0.127099	27.8665	0.225212	-0.564354	0.572513	0.701583	-0.124601	61.2819	0.239885	-0.51942	0.603468	0.738741	0.48378	58.7606	0.265899	1.81941	0.0688485	0.174968	0.0317567	43.1197	0.242466	0.130974	0.895796	0.968845	0.0133273	41.131	0.25576	0.0521085	0.958442	0.983104	CDS				3-hydroxyacyl-CoA dehydrogenase NAD-binding domain-containing protein	Enoyl-CoA hydratase (EC 4.2.1.17) / Delta(3)-cis-delta(2)-trans-enoyl-CoA isomerase (EC 5.3.3.8) / 3-hydroxyacyl-CoA dehydrogenase (EC 1.1.1.35) / 3-hydroxybutyryl-CoA epimerase (EC 5.1.2.3)	bi	BB4805		99.86	bi	BP0669	99.43
	CJ015_00935	CJ015_00935		-0.131628	7.93073	0.349981	-0.376102	0.706841	0.805195	-0.573755	23.0343	0.422605	-1.35766	0.174571	0.314082	0.00660012	19.6381	0.356322	0.0185229	0.985222	0.992325	0.475513	14.9832	0.331105	1.43614	0.150962	0.492913	0.436237	13.767	0.369899	1.17934	0.238263	0.50864	CDS				acetyl-CoA C-acyltransferase	3-ketoacyl-CoA thiolase (EC 2.3.1.16) @ Acetyl-CoA acetyltransferase (EC 2.3.1.9)	bi	BB4804		99.75	bi	BP0668	99.49
	CJ015_00940	CJ015_00940		0.0453484	55.462	0.3782	0.119906	0.904558	0.943444	0.345596	177.848	0.268797	1.28571	0.198543	0.346143	1.07112	78.4298	0.223373	4.79523	1.62489e-06	1.98168e-05	0.311961	90.857	0.346715	0.899763	0.368246	0.694792	-0.71694	62.3534	0.426898	-1.67942	0.0930707	0.289158	CDS				Lrp/AsnC family transcriptional regulator	Transcriptional regulator, AsnC family	bi	BB4803		99.38	bi	BP0667	99.38
	CJ015_00945	CJ015_00945	glmS	0.272924	513.152	0.241262	1.13123	0.257957	0.398925	1.05109	2041.33	0.247673	4.24386	2.19711e-05	0.000152147	0.61395	635.428	0.130254	4.71349	2.43509e-06	2.84196e-05	0.344631	771.728	0.29938	1.15115	0.249671	0.605682	-0.561538	560.01	0.305954	-1.83537	0.0664515	0.233746	CDS				glutamine--fructose-6-phosphate transaminase (isomerizing)	Glucosamine--fructose-6-phosphate aminotransferase [isomerizing] (EC 2.6.1.16)	bi	BB4802	glmS	100	bi	BP0666	99.67
	CJ015_00950	CJ015_00950		1.69135	13.7452	0.291979	5.79269	6.9268e-09	1.05842e-07	-0.123819	28.8907	0.408875	-0.302829	0.76202	0.853857	1.71988	62.7834	0.249122	6.90377	5.06401e-12	1.20959e-10	0.856777	14.0611	0.331314	2.586	0.00970965	0.168937	1.41269	15.2078	0.299857	4.71121	2.46246e-06	5.32027e-05	CDS				NAD(P)-dependent oxidoreductase	dTDP-glucose 4,6-dehydratase (EC 4.2.1.46)	bi	BB4801		99.69	bi	BP0665	99.69
	CJ015_00955	CJ015_00955		0.960902	43.4079	0.291477	3.29667	0.00097839	0.00442587	0.0224542	64.9383	0.289077	0.0776755	0.938086	0.963964	1.24096	124.794	0.280711	4.42078	9.83457e-06	0.000103985	0.0317805	44.3912	0.292455	0.108668	0.913466	0.975235	0.533307	49.6854	0.321618	1.6582	0.0972769	0.297323	CDS				tripartite tricarboxylate transporter substrate binding protein	putative exported protein	bi	BB4800		100	bi	BP0664	99.41
	CJ015_00960	CJ015_00960		1.22974	75.6114	0.322123	3.8176	0.000134756	0.000826329	-0.58776	162.635	0.480326	-1.22367	0.221077	0.373654	-0.740214	305.239	0.165807	-4.46431	8.03255e-06	8.6925e-05	0.629659	93.9171	0.365707	1.72176	0.0851138	0.392941	2.24382	167.06	0.280284	8.00554	1.18941e-15	9.82829e-14	CDS				ABC transporter substrate-binding protein	ABC transporter substrate-binding protein	bi	BB4799		99.66	bi	BP0663	99.66
	CJ015_00965	CJ015_00965		-0.130281	249.784	0.307482	-0.423705	0.671781	0.77926	-0.245869	570.291	0.258077	-0.952696	0.340744	0.505898	0.927438	394.116	0.264895	3.50115	0.00046326	0.00303788	0.119177	399.806	0.317178	0.375742	0.707108	0.888781	-0.615992	314.478	0.387522	-1.58957	0.111933	0.323438	CDS				enoyl-CoA hydratase/isomerase family protein	probable enoyl-CoA hydratase	bi	BB4798		100	bi	BP0662	99.61
	CJ015_00975	CJ015_00975		0.22504	131.977	0.16997	1.324	0.185504	0.312908	0.0219081	321.554	0.206284	0.106204	0.91542	0.949824	0.876342	211.195	0.179505	4.88198	1.05025e-06	1.31926e-05	0.270183	193.928	0.206224	1.31015	0.190146	0.545086	-0.420387	151.794	0.200109	-2.10079	0.0356595	0.153665	CDS				LysR family transcriptional regulator	4-hydroxyphenylacetate 3-monooxygenase (EC 1.14.13.3)	bi	BB4796		100	bi	BP0660	100
	CJ015_00980	CJ015_00980		-0.540263	246.06	0.387605	-1.39385	0.163364	0.284461	-0.0895535	620.364	0.267115	-0.335262	0.737427	0.838342	1.70229	337.098	0.253923	6.70395	2.02864e-11	4.53983e-10	0.0237504	434.523	0.340652	0.0697204	0.944416	0.982109	-1.42586	301.179	0.419961	-3.39521	0.000685763	0.00742516	CDS				oxidoreductase	YhdH, a putative quinone oxidoreductase	bi	BB4795		99.69	bi	BP0659	99.69
	CJ015_00985	CJ015_00985		-0.4704	103.245	0.346157	-1.35892	0.174171	0.298516	-0.537447	219.648	0.323627	-1.6607	0.096774	0.202539	1.56117	194.464	0.289566	5.39143	6.98988e-08	1.07101e-06	-0.00705327	178.199	0.332663	-0.0212024	0.983084	0.996512	-0.955758	134.17	0.396847	-2.40838	0.0160236	0.0858602	CDS				NAD(P)/FAD-dependent oxidoreductase	monooxygenase, putative	bi	BB4794		100	bi	BP0658	100
	CJ015_00990	CJ015_00990		-0.191307	21.2758	0.612819	-0.312175	0.754907	0.841357	-0.632266	42.2318	0.324608	-1.94778	0.0514411	0.125715	0.786331	19.8531	0.326861	2.40571	0.0161412	0.0586375	0.0323024	34.0682	0.341847	0.0944937	0.924717	0.978717	-1.25211	23.7438	0.429809	-2.91318	0.00357763	0.0277856	CDS				RidA family protein	Bona fide RidA/YjgF/TdcF/RutC subgroup	bi	BB4793		99.3	bi	BP0657	97.89
	CJ015_00995	CJ015_00995		-1.02802	10.3568	0.612264	-1.67905	0.0931422	0.18467	-0.51818	29.7315	0.395589	-1.3099	0.190231	0.334755	0.886256	14.9076	0.369009	2.40172	0.0163182	0.059048	0.0767229	22.4715	0.363611	0.211003	0.832885	0.945614	-1.07883	15.5969	0.436701	-2.47042	0.0134956	0.0758524	CDS			requires only RisA for expression in Bvg- conditions	DUF1028 domain-containing protein	major pilin protein fimA	bi	BB4792		100	bi	BP0656	100
	CJ015_01000	CJ015_01000	argE_1	-0.391321	24.0727	0.499628	-0.783224	0.433496	0.580676	-0.85524	64.5856	0.38055	-2.24738	0.0246159	0.0694743	0.979717	45.4271	0.256507	3.81945	0.000133747	0.00102287	0.35378	47.2933	0.318828	1.10963	0.26716	0.620086	-0.607406	33.0554	0.339619	-1.78849	0.0736965	0.249918	CDS				acetylornithine deacetylase	Acetylornithine deacetylase (EC 3.5.1.16)	bi	BB4791		99.74	bi	BP0655	98.97
	CJ015_01005	CJ015_01005		-1.05016	64.5373	0.307784	-3.41202	0.000644832	0.00309929	-1.22282	159.518	0.2691	-4.54413	5.51635e-06	4.39625e-05	0.273013	110.754	0.285219	0.957206	0.338464	0.534538	0.195685	138.996	0.30069	0.650785	0.515185	0.804484	-0.487669	108.418	0.343286	-1.42059	0.155436	0.394027	CDS				tripartite tricarboxylate transporter substrate binding protein	Tricarboxylate transport protein TctC	bi	BB4790		100	bi	BP0654	99.12
	CJ015_01010	CJ015_01010		0.267364	96.2812	0.209286	1.2775	0.201424	0.333409	-0.204326	235.393	0.273199	-0.747901	0.45452	0.615819	0.757312	241.806	0.167698	4.51592	6.30418e-06	6.95269e-05	0.387518	145.041	0.229681	1.6872	0.0915652	0.407749	0.304915	133.784	0.202519	1.50561	0.132167	0.357472	CDS				acyl-CoA dehydrogenase family protein	Acyl-CoA dehydrogenase, long-chain specific, mitochondrial precursor (EC 1.3.99.13)	bi	BB4789		99.75	bi	BP0653	99.49
	CJ015_01015	CJ015_01015		-0.539381	46.7101	0.24254	-2.22388	0.0261564	0.0672696	-0.383148	107.157	0.20768	-1.8449	0.0650522	0.14938	0.468733	124.578	0.217956	2.15059	0.0315088	0.097291	0.0306498	81.834	0.251523	0.121857	0.903013	0.971761	0.177947	82.2915	0.294052	0.605156	0.545075	0.778247	CDS				acyl-CoA dehydrogenase	Acyl-CoA dehydrogenase family protein	bi	BB4788		100	bi	BP0652	99.73
	CJ015_01020	CJ015_01020	dld	0.391161	58.1136	0.21179	1.84693	0.0647569	0.140182	0.044463	105.419	0.18802	0.23648	0.813061	0.882912	0.36568	93.2297	0.205828	1.77663	0.075629	0.187446	-0.0201674	71.8809	0.193374	-0.104293	0.916937	0.9753	-0.0365777	68.6873	0.206487	-0.177143	0.859396	0.951769	CDS				D-lactate dehydrogenase	D-Lactate dehydrogenase (EC 1.1.2.5)	bi	BB4787	dld	100	bi	BP0651	99.13
	CJ015_01025	CJ015_01025		0.446951	78.6455	0.191802	2.33028	0.0197913	0.0539461	0.0755246	159.847	0.184286	0.409822	0.681936	0.798124	0.286983	137.669	0.170552	1.68267	0.0924382	0.217752	0.128583	100.972	0.211508	0.607936	0.54323	0.81478	0.170781	98.1066	0.210517	0.811247	0.417224	0.68519	CDS				LysR substrate-binding domain-containing protein	Transcriptional regulator, LysR family	bi	BB4786		100	bi	BP0650	100
	CJ015_01030	CJ015_01030		0.624312	11.1952	0.277972	2.24595	0.0247071	0.0645689	0.66021	28.1515	0.288962	2.28477	0.0223265	0.0643651	0.553254	18.558	0.33873	1.63332	0.102402	0.235448	0.200557	13.341	0.262099	0.765198	0.444154	0.751914	-0.0373097	11.9344	0.317719	-0.11743	0.90652	0.966908	CDS				tripartite tricarboxylate transporter substrate binding protein	Tricarboxylate transport protein TctC	bi	BB4785		99.38	bi	BP0649	99.69
	CJ015_01035	CJ015_01035		0.463316	6.68661	0.391283	1.1841	0.236375	0.374227	-0.315488	13.8776	0.393283	-0.80219	0.422443	0.585937	1.04821	14.5045	0.440887	2.3775	0.0174305	0.0622905	0.294606	9.03192	0.297803	0.989263	0.322535	NA	-0.26866	7.03942	0.400709	-0.670462	0.502564	0.751764	CDS				aconitase X	FIG00431931: hypothetical protein	bi	BB4784		99.76	uni	BP2613	43
	CJ015_01040	CJ015_01040		0.142708	3.39728	0.479157	0.297833	0.765831	0.851306	-0.592984	9.72444	0.527524	-1.12409	0.260975	0.418093	0.610382	8.01157	0.43255	1.41113	0.158208	0.321152	0.543168	5.81522	0.345447	1.57236	0.115866	NA	0.048815	4.35583	0.430431	0.113409	0.909706	0.968399	CDS				DUF126 domain-containing protein	Aconitate hydratase X, predicted	bi	BB4783		100	bi	BP0647	100
	CJ015_01045	CJ015_01045		0.166925	947.485	0.0934842	1.7856	0.0741646	0.156157	0.0999594	1921.08	0.173875	0.574892	0.565364	0.709085	0.884563	2055.33	0.153568	5.76007	8.40808e-09	1.4303e-07	-0.0177622	1293.35	0.164444	-0.108014	0.913985	0.975235	-0.0256835	1240.9	0.150802	-0.170312	0.864764	0.952173	CDS				LysR substrate-binding domain-containing protein	transcriptional regulator	bi	BB4782		100	uni	BP2894	31.17
	CJ015_01050	CJ015_01050	nadX_1	-1.08547	19.5368	0.436053	-2.48931	0.0127993	0.0381028	-2.46816	57.5121	0.377201	-6.54335	6.01555e-11	9.2134e-10	-0.406806	78.5204	0.381465	-1.06643	0.286228	0.480347	0.481475	50.8457	0.369704	1.30233	0.192805	0.549238	0.809251	55.3326	0.493736	1.63903	0.101206	0.3042	CDS				aspartate dehydrogenase	L-Aspartate dehydrogenase (EC 1.4.1.21)	bi	BB4781		100	uni	BP1922	36.59
	CJ015_01055	CJ015_01055		-1.03439	9.9902	0.430865	-2.40072	0.0163627	0.0466469	-2.18066	26.5375	0.446121	-4.88804	1.01845e-06	9.33479e-06	-0.490602	46.1369	0.33862	-1.44883	0.147385	0.304958	0.341018	24.0746	0.373246	0.913655	0.360898	0.691413	0.945943	30.7041	0.504515	1.87496	0.0607987	0.220618	CDS				SDR family oxidoreductase	3-oxoacyl-[acyl-carrier protein] reductase (EC 1.1.1.100)	bi	BB4780		99.62	uni	BP0813	38.6
	CJ015_01060	CJ015_01060		-1.57782	8.6224	0.541172	-2.91556	0.00355053	0.0131146	-1.83415	21.8385	0.457724	-4.00712	6.14633e-05	0.000390541	-0.494785	36.3595	0.340709	-1.45222	0.146439	0.303819	0.165679	20.9212	0.359779	0.460503	0.645155	0.860744	0.748046	25.7661	0.436133	1.71518	0.0863121	0.276928	CDS				RraA family protein	4-carboxy-4-hydroxy-2-oxoadipate aldolase (EC 4.1.3.17)	bi	BB4779		100	uni	BP1186	26.32
	CJ015_01065	CJ015_01065		-0.639503	35.8142	0.257456	-2.48393	0.0129942	0.0385797	-1.32911	80.0542	0.2611	-5.09043	3.57257e-07	3.50694e-06	-0.47111	105.083	0.230802	-2.04119	0.0412322	0.119024	0.246958	69.8289	0.28328	0.87178	0.383329	0.706646	0.7225	79.4978	0.313296	2.30612	0.0211038	0.105295	CDS				Gfo/Idh/MocA family oxidoreductase	1-carboxy-3-chloro-3,4-dihydroxycyclo hexa-1,5-diene dehydrogenase (EC 1.-.-.-)	bi	BB4777		100	uni	BP0093	25.88
	CJ015_01070	CJ015_01070		-1.09694	8.74464	0.393733	-2.78601	0.0053362	0.0183385	-1.99318	34.772	0.4113	-4.84606	1.25938e-06	1.13917e-05	-0.622077	42.8803	0.291977	-2.13056	0.033125	0.10073	0.782206	25.9387	0.343614	2.27641	0.0228213	0.231327	1.19086	28.8016	0.411481	2.89409	0.00380261	0.029028	CDS				ABC transporter ATP-binding protein	Ferric iron ABC transporter, ATP-binding protein	bi	BB4776		100	uni	BP2551	45.23
	CJ015_01075	CJ015_01075		-1.25261	19.8285	0.328318	-3.81525	0.000136046	0.000832064	-1.79927	48.6096	0.42046	-4.2793	1.87485e-05	0.000131927	-0.482505	56.1056	0.261738	-1.84346	0.0652612	0.167794	0.23698	45.9056	0.336574	0.704094	0.481374	0.782217	0.434073	46.5873	0.393037	1.10441	0.269417	0.543217	CDS				iron ABC transporter permease	Iron(III)-transport system permease protein SfuB	bi	BB4775		100	uni	BP2552	26.98
	CJ015_01080	CJ015_01080		-0.764016	72.5369	0.204054	-3.74419	0.000180979	0.00107059	-0.924002	188.859	0.209235	-4.4161	1.00497e-05	7.50061e-05	-0.3359	169.623	0.185449	-1.81128	0.0700979	0.177221	0.329611	148.284	0.203185	1.62222	0.104755	0.427611	0.303437	142.429	0.262658	1.15525	0.247986	0.521375	CDS				extracellular solute-binding protein	hypothetical protein	bi	BB4774		100	-
	CJ015_01085	CJ015_01085		-0.640874	24.0768	0.238899	-2.68262	0.00730485	0.0240067	-1.669	69.7707	0.318262	-5.24411	1.57039e-07	1.63002e-06	-0.460317	71.2027	0.246832	-1.8649	0.062195	0.16281	0.59154	55.1344	0.277345	2.13287	0.0329352	0.282055	0.742917	53.7748	0.242553	3.06291	0.00219195	0.018874	CDS				Rieske 2Fe-2S domain-containing protein	Putative phthalate 4,5-dioxygenase oxygenase subunit (OhpA2)	bi	BB4773		100	uni	BP3722	33.2
	CJ015_01090	CJ015_01090		-1.6459	23.7193	0.328853	-5.00496	5.58733e-07	6.02533e-06	-1.63066	58.4486	0.29166	-5.59094	2.25838e-08	2.65472e-07	-0.342864	65.5836	0.326544	-1.04998	0.293728	0.488312	0.180759	56.3975	0.304783	0.593073	0.553132	0.819091	0.287018	56.2062	0.369162	0.777486	0.436872	0.702652	CDS				PDR/VanB family oxidoreductase	Flavodoxin reductases (ferredoxin-NADPH reductases) family 1; Vanillate O-demethylase oxidoreductase (EC 1.14.13.-)	bi	BB4772	vanB	100	uni	BP3712	44.63
	CJ015_01095	CJ015_01095		-0.529162	12.7807	0.348911	-1.51661	0.129365	0.237237	-1.48525	27.2495	0.390463	-3.80381	0.000142487	0.000829178	-0.855294	33.2175	0.39024	-2.19171	0.0284002	0.0902207	0.251085	24.2841	0.338562	0.741623	0.458316	0.765252	0.703935	28.35	0.413434	1.70265	0.0886327	0.280585	CDS				alpha/beta hydrolase	2-hydroxy-6-oxo-6-phenylhexa-2,4-dienoate hydrolase (EC 3.7.1.-)	bi	BB4771	mhpC	99.32	-
	CJ015_01100	CJ015_01100		-1.07767	110.006	0.255155	-4.22359	2.40437e-05	0.000183995	-1.53367	222.522	0.181251	-8.46158	2.63771e-17	5.93422e-16	-0.702193	195.018	0.200901	-3.49522	0.000473675	0.00309298	0.059916	223.54	0.269642	0.222206	0.824154	0.943194	-0.00774981	210.188	0.293524	-0.0264026	0.978936	0.99078	CDS				VOC family protein	putative dioxygenase	bi	BB4770		99.43	uni	BP0038	29.13
	CJ015_01105	CJ015_01105		0.00831684	179.798	0.121714	0.068331	0.945522	0.966117	-0.325157	329.83	0.151808	-2.1419	0.0322016	0.0865212	0.149238	212.995	0.243974	0.611697	0.540738	0.717353	-0.0185806	259.892	0.159425	-0.116547	0.907219	0.973827	-0.510312	220.937	0.194248	-2.62711	0.00861127	0.0540788	CDS				IclR family transcriptional regulator	Transcriptional regulator, IclR family	bi	BB4769		100	uni	BP2801	38.91
	CJ015_01110	CJ015_01110		0.901694	50.5218	0.335957	2.68396	0.00727563	0.0239341	0.104077	72.2167	0.244646	0.42542	0.67053	0.79058	-0.109632	62.4927	0.222245	-0.493296	0.621804	0.773271	-0.0431622	50.1193	0.318416	-0.135553	0.892175	0.967216	0.2013	52.1181	0.371875	0.541311	0.588293	0.808067	CDS				CaiB/BaiF CoA-transferase family protein	Alpha-methylacyl-CoA racemase (EC 5.1.99.4)	bi	BB4768		100	uni	BP2941	59.63
	CJ015_01115	CJ015_01115		1.56088	48.9876	0.67613	2.30855	NA	NA	1.79058	18.8855	0.422572	4.23734	2.26186e-05	0.000155804	-0.420256	16.2834	0.357493	-1.17557	0.239769	0.428258	-0.589224	22.024	0.354555	-1.66187	NA	NA	-0.337586	25.8552	0.599763	-0.562866	NA	NA	CDS				MaoC/PaaZ C-terminal domain-containing protein	MaoC-like dehydratase	bi	BB4767		100	uni	BP3201	48.75
	CJ015_01120	CJ015_01120		1.39484	147.408	0.661391	2.10895	NA	NA	1.69781	36.4963	0.333439	5.09183	3.54631e-07	3.48844e-06	-0.487594	37.0346	0.296772	-1.64299	0.100385	0.231618	-0.848198	73.2898	0.367825	-2.30598	NA	NA	-0.647832	81.046	0.596007	-1.08695	NA	NA	CDS				thiolase family protein	putative thiolase	bi	BB4766		99.52	uni	BP2099	29.32
	CJ015_01125	CJ015_01125		1.45003	348.488	0.716461	2.02388	NA	NA	1.95486	52.835	0.335073	5.83414	5.40679e-09	6.76137e-08	-0.819721	43.3317	0.301093	-2.72249	0.00647919	0.0280724	-0.922785	152.605	0.361823	-2.55038	NA	NA	-0.901974	159.99	0.600147	-1.50292	NA	NA	CDS				CaiB/BaiF CoA-transferase family protein	CAIB/BAIF family protein	bi	BB4765		100	uni	BP0199	50.51
	CJ015_01130	CJ015_01130	fabG_2	1.25293	557.828	0.727535	1.72216	NA	NA	1.22231	86.6202	0.295726	4.13325	3.57668e-05	0.000237201	-0.928555	57.7497	0.254168	-3.65332	0.000258874	0.001856	-0.780142	278.434	0.355721	-2.19313	NA	NA	-1.0993	278.973	0.600028	-1.83207	NA	NA	CDS				3-oxoacyl-ACP reductase FabG	3-oxoacyl-[acyl-carrier protein] reductase (EC 1.1.1.100)	bi	BB4764	fabG	100	uni	BP2441	44.49
	CJ015_01135	CJ015_01135		0.893049	923.987	0.820192	1.08883	NA	NA	2.18531	94.4315	0.347008	6.29757	3.02357e-10	4.24382e-09	-0.957436	83.8047	0.396723	-2.41336	0.0158062	0.0576986	-0.566958	482.451	0.308381	-1.8385	NA	NA	-0.801418	493.112	0.575456	-1.39267	NA	NA	CDS				MaoC family dehydratase	MaoC-like dehydratase precursor	bi	BB4763		99.38	uni	BP2555	30.66
	CJ015_01145	CJ015_01145	bfrA	-0.275961	25.7552	0.216102	-1.27699	0.201605	0.33359	-0.262631	71.9394	0.221325	-1.18663	0.235373	0.389144	-0.9051	97.0866	0.344037	-2.63082	0.00851786	0.0350914	0.361629	46.2041	0.233774	1.54692	0.121883	0.45762	1.26899	68.4183	0.350468	3.62084	0.000293648	0.0036493	CDS				TonB-dependent receptor	TonB-dependent receptor; Outer membrane receptor for ferrienterochelin and colicins	bi	BB4761	bfrA	100	uni	BP3595	42.45
	CJ015_01150	CJ015_01150	etfA_1	-0.129476	13.6289	0.286456	-0.451992	0.651275	0.763592	-0.407521	28.085	0.355776	-1.14544	0.252026	0.408349	-0.136097	22.5695	0.343812	-0.395848	0.692217	0.821289	0.063745	20.9799	0.285595	0.223201	0.823379	0.943194	0.0205554	19.7414	0.273225	0.0752324	0.94003	0.975014	CDS				FAD-binding protein	Electron transfer flavoprotein, alpha subunit	bi	BB3456	etfA, etfL	99.68	bi	BP0962	99.35
	CJ015_01155	CJ015_01155	etfB_1	0.474143	5.94649	0.438125	1.08221	0.27916	0.423435	-0.216624	11.0725	0.431307	-0.502252	0.615491	0.748393	0.00437278	6.03685	0.505869	0.00864408	0.993103	0.996397	0.196826	7.89301	0.322953	0.609456	0.542222	NA	-0.386625	6.36358	0.440046	-0.878601	0.379618	0.651129	CDS				electron transfer flavoprotein subunit beta/FixA family protein	Electron transfer flavoprotein, beta subunit	bi	BB4759	etfB, etfS	99.6	bi	BP0961	98.8
	CJ015_01160	CJ015_01160		-0.0512568	99.4922	0.14045	-0.364948	0.71515	0.810723	-0.373203	180.996	0.156273	-2.38814	0.0169337	0.0518036	-0.461485	139.157	0.206218	-2.23785	0.025231	0.0830227	-0.0775854	144.842	0.149651	-0.51844	0.604151	0.840627	-0.0283855	141.16	0.153632	-0.184763	0.853415	0.951129	CDS				MarR family transcriptional regulator	Transcriptional regulator, MarR family	bi	BB4758		100	uni	BP2664	33.33
	CJ015_01165	CJ015_01165		0.393551	186.433	0.147816	2.66243	0.00775786	0.02515	-0.162289	431.864	0.174573	-0.929634	0.352561	0.518855	0.433216	275.538	0.224722	1.92779	0.0538815	0.1462	0.418167	266.08	0.167699	2.49355	0.0126473	0.181433	-0.151349	214.124	0.184185	-0.821721	0.411235	0.679621	CDS				enoyl-CoA hydratase/isomerase family protein	Enoyl-CoA hydratase (EC 4.2.1.17)	bi	BB4757		100	uni	BP3304	52.27
yes	CJ015_01170	CJ015_01170	fadH	1.76234	58.866	0.400795	4.39711	1.09701e-05	8.99665e-05	0.379889	58.2479	0.318739	1.19185	0.23332	0.386565	0.110922	59.9321	0.229257	0.483831	0.628506	0.777369	-0.0471821	35.8005	0.373382	-0.126364	0.899444	0.970216	0.410432	41.0496	0.457151	0.897804	0.36929	0.64262	CDS				NADPH-dependent 2,4-dienoyl-CoA reductase	2,4-dienoyl-CoA reductase [NADPH] (EC 1.3.1.34)	bi	BB4756	fadH	99.7	uni	BP1931	33.14
	CJ015_01175	CJ015_01175		2.29423	82.0093	0.321434	7.1375	9.50418e-13	2.10302e-11	0.707097	109.729	0.197256	3.58467	0.000337505	0.00179926	0.580355	67.9297	0.220871	2.62757	0.00859964	0.0353336	0.459834	45.8253	0.311424	1.47655	0.139796	0.47739	0.251336	39.9458	0.350325	0.717436	0.473105	0.733485	CDS				enoyl-CoA hydratase-related protein	Cyclohex-1-ene-1-carboxyl-CoA hydratase (EC 4.2.1.17)	bi	BB4755		100	uni	BP3277	39.22
	CJ015_01180	CJ015_01180		-0.0489803	3.83335	0.434211	-0.112803	0.910187	0.94449	-1.35395	15.3486	0.544421	-2.48696	0.0128841	0.0412397	-1.23794	18.2497	0.345681	-3.58115	0.000342079	0.0023467	0.822081	9.34918	0.368299	2.2321	0.0256081	NA	1.8314	12.5029	0.332562	5.50695	3.65103e-08	1.15412e-06	CDS				tripartite tricarboxylate transporter substrate binding protein	Tricarboxylate transport protein TctC	bi	BB4754		100	-
	CJ015_01185	CJ015_01185		2.01237	31.0737	0.322759	6.23491	4.52051e-10	7.88316e-09	0.116749	43.5819	0.335175	0.348323	0.727598	0.831473	-0.366114	27.1481	0.301986	-1.21235	0.225377	0.410019	0.561884	22.108	0.297894	1.88619	0.0592696	0.352406	0.613991	20.8271	0.284672	2.15684	0.0310185	0.139173	CDS				CaiB/BaiF CoA-transferase family protein	Alpha-methylacyl-CoA racemase (EC 5.1.99.4)	bi	BB4753		99.76	uni	BP1779	54.59
	CJ015_01190	CJ015_01190		1.34787	14.1512	0.371619	3.62701	0.00028672	0.00159549	-0.0231619	21.6846	0.325314	-0.0711986	0.94324	0.966783	0.0464418	13.911	0.363355	0.127814	0.898296	0.948499	0.301072	12.8262	0.340826	0.88336	0.377042	0.702143	0.0189008	10.9512	0.42568	0.0444014	0.964584	0.984873	CDS				acyl-CoA dehydrogenase family protein	Butyryl-CoA dehydrogenase (EC 1.3.8.1)	bi	BB4752		99.74	uni	BP0634	37.21
	CJ015_01195	CJ015_01195		1.25217	8.698	0.356824	3.50919	0.000449466	0.00230774	-0.289545	9.25047	0.458689	-0.631245	0.52788	0.678487	0.280463	7.79537	0.492211	0.569801	0.568812	0.737201	-0.0452797	7.21034	0.344332	-0.1315	0.89538	NA	-0.270213	6.59066	0.424811	-0.636078	0.524725	0.764947	CDS				MaoC family dehydratase N-terminal domain-containing protein	Acyl dehydratase	bi	BB4751		99.39	uni	BP2944	52.41
	CJ015_01200	CJ015_01200		0.723241	12.5778	0.437559	1.6529	0.0983513	0.192236	-0.423208	16.3245	0.520185	-0.813572	0.41589	0.579928	-0.391587	15.2887	0.354368	-1.10503	0.269147	0.461821	0.0211092	14.2391	0.373425	0.0565286	0.954921	0.986309	0.266761	14.7362	0.443027	0.602133	0.547086	0.778247	CDS				glucose 1-dehydrogenase	3-oxoacyl-[acyl-carrier protein] reductase (EC 1.1.1.100)	bi	BB4750		100	uni	BP2094	42.15
	CJ015_01205	CJ015_01205		0.0470405	13.731	0.276878	0.169896	0.865092	0.918756	-0.640577	31.1464	0.354344	-1.80778	0.0706407	0.158773	0.020827	28.8905	0.278909	0.074673	0.940475	0.972715	0.309962	22.4426	0.283888	1.09185	0.274901	0.62648	0.317797	21.1987	0.260416	1.22034	0.222335	0.489809	CDS				tripartite tricarboxylate transporter substrate binding protein	putative exported protein	bi	BB4749		99.71	-
	CJ015_01210	CJ015_01210		-0.927424	11.5473	0.379826	-2.44171	0.0146179	0.0425125	-0.449847	22.9555	0.331577	-1.35669	0.174881	0.314236	-0.25592	17.2	0.369274	-0.693036	0.488287	0.673953	-0.179953	20.745	0.265193	-0.678574	0.497408	0.793635	-0.244788	19.6385	0.33357	-0.733842	0.463045	0.723647	CDS				oxidoreductase	Alcohol dehydrogenase (EC 1.1.1.1)	bi	BB4748		99.7	uni	BP0659	40.81
	CJ015_01215	CJ015_01215		0.943584	289.954	0.22899	4.12063	3.77842e-05	0.000271849	0.286144	790.196	0.184588	1.55018	0.121099	0.239023	0.904252	458.373	0.161049	5.61477	1.96821e-08	3.21754e-07	0.672421	366.895	0.269296	2.49696	0.0125264	0.181433	-0.0155651	272.939	0.320516	-0.0485627	0.961268	0.984023	CDS				IclR family transcriptional regulator	Transcriptional regulator, IclR family	bi	BB4747		100	uni	BP0674	28.4
	CJ015_01220	CJ015_01220		-0.404725	3.76895	0.498061	-0.812601	0.416447	0.563795	-0.191376	9.10272	0.447814	-0.427356	0.66912	0.789331	-0.512329	9.33937	0.441021	-1.16169	0.245362	0.43445	0.163233	6.7983	0.327233	0.498827	0.617901	NA	0.715617	7.70916	0.40081	1.78543	0.0741917	0.250784	CDS				CaiB/BaiF CoA-transferase family protein	Alpha-methylacyl-CoA racemase (EC 5.1.99.4)	bi	BB4746		99.74	uni	BP2941	64
	CJ015_01225	CJ015_01225		0.581516	6.11633	0.428091	1.35839	0.174339	0.298694	-1.25833	10.6465	0.515386	-2.44152	0.0146254	0.0457846	-1.35026	10.9746	0.395643	-3.41281	0.000642967	0.00407713	0.32131	8.4748	0.363895	0.882974	0.37725	NA	0.916268	9.77152	0.358038	2.55914	0.0104932	0.0627195	CDS				PaaI family thioesterase	FIG00433392: hypothetical protein	bi	BB4745		100	uni	BP2865	37.65
	CJ015_01230	CJ015_01230	bfrZ	0.509814	11.4402	0.340975	1.49517	0.134871	0.244845	-0.0194497	18.1956	0.370482	-0.0524985	0.958132	0.974715	0.137148	17.1053	0.351657	0.390004	0.696534	0.82355	-0.0146311	14.2989	0.325467	-0.044954	0.964144	0.990348	0.116561	14.3809	0.364346	0.319918	0.749031	0.898657	CDS				TonB-dependent receptor	Ferrichrome-iron receptor	bi	BB4744	bfrZ	100	uni	BP1760	32.69
	CJ015_01235	CJ015_01235	bupR	0.109163	101.419	0.137127	0.79607	0.425992	0.573034	0.412687	179.471	0.163106	2.53018	0.0114004	0.0370354	0.443761	165.352	0.194473	2.28186	0.0224974	0.0759245	-0.378562	128.808	0.139452	-2.71465	0.00663467	0.143386	-0.189565	130.485	0.158602	-1.19522	0.231999	0.500787	CDS				FecR domain-containing protein	Iron siderophore sensor protein	bi	BB4743	bupR	99.42	bi	BP0737	32.82
yes	CJ015_01240	CJ015_01240	bupI	-1.59667	18.4196	0.344949	-4.6287	3.67966e-06	3.35171e-05	-0.0290103	51.2771	0.375053	-0.0773497	0.938345	0.963972	-0.291195	42.0626	0.392796	-0.741339	0.458488	0.651136	-0.153735	38.5641	0.320117	-0.480244	0.631054	0.855755	0.0366562	40.5674	0.461904	0.0793589	0.936747	0.973461	CDS		c		sigma-70 family RNA polymerase sigma factor	RNA polymerase sigma-54 factor RpoN	bi	BB4742	bupI	100	uni	BP1136	32.17
	CJ015_01245	CJ015_01245		-0.522634	6.03601	0.422229	-1.2378	0.215791	0.350026	-0.0861506	11.7625	0.420081	-0.205081	0.837509	0.898054	-0.210926	13.2145	0.372966	-0.565536	0.571709	0.7395	-0.198968	9.41242	0.324787	-0.61261	0.540134	NA	0.240647	10.5385	0.386355	0.622866	0.533373	0.771504	CDS				PepSY-associated TM helix domain-containing protein	FIG138928: iron-regulated membrane protein	bi	BB4741		99.63	-
	CJ015_01250	CJ015_01250		0.0659001	0.778739	0.808287	0.0815306	0.93502	0.958518	-0.662523	1.6236	0.841911	-0.786928	0.431324	NA	-0.060213	1.41146	0.598757	-0.100563	0.919897	NA	0.34988	1.43133	0.355995	0.982823	0.325694	NA	0.527842	1.28268	0.589299	0.895712	0.370407	0.642821	CDS				DUF3325 domain-containing protein	putative iron uptake protein	bi	BB4740		100	-
	CJ015_01255	CJ015_01255	mnmH	-0.406849	163.799	0.116124	-3.50356	0.000459085	0.00234593	-0.364847	369.693	0.194653	-1.87435	0.0608823	0.142635	-0.120937	235.126	0.171416	-0.705517	0.480489	0.668194	0.0792226	278.673	0.162726	0.486846	0.626367	0.854898	-0.317706	240.587	0.138536	-2.2933	0.0218308	0.108235	CDS				tRNA 2-selenouridine(34) synthase MnmH	Selenophosphate-dependent tRNA 2-selenouridine synthase	bi	BB4739		99.46	-
	CJ015_01260	CJ015_01260	selD	-0.566571	136.487	0.104271	-5.43362	5.52209e-08	7.27644e-07	-0.332895	238.837	0.145238	-2.29207	0.0219016	0.063412	-0.389947	202.394	0.208265	-1.87236	0.0611569	0.160984	-0.329286	216.799	0.117824	-2.79472	0.00519454	0.129389	-0.218793	215.434	0.170104	-1.28623	0.198364	0.457203	CDS				selenide, water dikinase SelD	Selenide,water dikinase (EC 2.7.9.3)	bi	BB4738	selD, fdhB	99.71	uni	BP3487	28.89
	CJ015_01265	CJ015_01265		-1.32608	13.1032	0.398804	-3.32514	0.000883754	0.00405762	-0.288686	32.3981	0.311532	-0.926667	0.354099	0.520793	-0.524845	27.327	0.338851	-1.5489	0.121407	0.267535	-0.172326	26.2714	0.323823	-0.532162	0.594614	0.839032	0.0212767	27.0118	0.408282	0.0521129	0.958439	0.983104	CDS		c		RidA family protein	Bona fide RidA/YjgF/TdcF/RutC subgroup	bi	BB4737		100	uni	BP0518	41.59
	CJ015_01270	CJ015_01270		0.286725	1.31638	0.776798	0.369111	0.712045	0.809158	-0.956853	3.33215	0.672541	-1.42274	0.15481	NA	-0.777506	2.98151	0.543443	-1.4307	0.152515	NA	0.425568	2.24558	0.376041	1.13171	0.257758	NA	0.862269	2.40142	0.549151	1.57018	0.116372	0.331691	CDS				pyridoxal phosphate-dependent aminotransferase	Aspartate aminotransferase	bi	BB1528		100	-
	CJ015_01275	CJ015_01275	accC_1	-0.28557	69.0642	0.201682	-1.41594	0.156792	0.276716	-0.38056	123.423	0.219557	-1.7333	0.0830416	0.180519	-0.429363	103.241	0.237077	-1.81107	0.0701299	0.177221	-0.168172	105.332	0.214398	-0.784392	0.43281	0.742557	-0.0595983	104.588	0.236998	-0.251471	0.80145	0.927704	CDS				acetyl-CoA carboxylase biotin carboxylase subunit	Biotin carboxylase of acetyl-CoA carboxylase (EC 6.3.4.14)	bi	BB4735	accC, fabG	99.78	uni	BP2996	68.23
	CJ015_01280	CJ015_01280	accB_1	0.0581584	0.124202	0.719019	0.0808858	0.935533	0.958834	-0.45391	0.477564	0.808194	-0.561636	0.574364	NA	-1.4279	2.83617	0.566083	-2.52241	0.0116552	NA	0.0589509	0.280885	0.230422	0.255839	0.798075	NA	2.08918	1.66974	0.5787	3.61013	0.000306048	0.00379339	CDS				acetyl-CoA carboxylase biotin carboxyl carrier protein subunit	Biotin carboxyl carrier protein	bi	BB4734	accB, fabE	97.97	uni	BP2997	38.62
	CJ015_01285	CJ015_01285		-0.873827	0.987521	0.783098	-1.11586	0.264482	0.406516	-0.599314	2.05294	0.744142	-0.805375	0.420603	NA	-0.838967	2.43693	0.566947	-1.4798	0.138927	NA	0.15186	2.08734	0.376749	0.40308	0.686889	NA	0.813414	2.53452	0.549168	1.48118	0.13856	0.366639	CDS				hypothetical protein	hypothetical protein	bi	BB4733		100	uni	BP2997	29.93
	CJ015_01290	CJ015_01290	hutG_1	-0.358979	1.55984	0.623561	-0.575692	0.564824	0.695065	-0.924828	4.2359	0.710847	-1.30102	0.193251	0.338675	-1.94698	12.5775	0.449792	-4.32861	1.5005e-05	0.000150704	0.206046	3.16735	0.37969	0.542669	0.587358	NA	2.25089	8.49529	0.448384	5.01999	5.16732e-07	1.30523e-05	CDS				N-formylglutamate deformylase	N-formylglutamate deformylase (EC 3.5.1.68)	bi	BB4732	hutG	99.63	uni	BP2725	45.53
	CJ015_01295	CJ015_01295		-0.622685	2.96367	0.574573	-1.08373	0.278483	0.423045	-0.0537766	3.73889	0.63037	-0.0853096	0.932015	0.960617	-1.49552	8.72787	0.420607	-3.55562	0.000377084	0.00254891	-0.399785	4.63032	0.373261	-1.07106	0.284142	NA	1.24082	8.08441	0.459231	2.70196	0.00689328	0.0454644	CDS				hydroxyacid dehydrogenase	D-3-phosphoglycerate dehydrogenase (EC 1.1.1.95)	bi	BB4731		100	uni	BP3271	39.5
	CJ015_01300	CJ015_01300		-0.147952	3.02433	0.522676	-0.283066	0.777126	0.859788	-0.878339	5.31655	0.58342	-1.5055	0.132195	0.255795	-1.77292	14.1849	0.395494	-4.48281	7.36676e-06	8.04758e-05	0.0846698	4.88329	0.358623	0.236097	0.813358	NA	1.83928	10.2717	0.42179	4.36066	1.29669e-05	0.000238571	CDS				Zn-dependent hydrolase	Allantoate amidohydrolase (EC 3.5.3.9)	bi	BB4730		100	-
	CJ015_01305	CJ015_01305		-0.511736	9.82391	0.42887	-1.19322	0.232783	0.369914	-0.815501	15.1117	0.442613	-1.84247	0.0654066	0.150021	-1.86001	37.2113	0.38665	-4.81057	1.50499e-06	1.85014e-05	-0.17002	16.2912	0.350594	-0.484947	0.627714	0.855593	1.30079	31.3743	0.493169	2.63762	0.00834904	0.0528548	CDS				ABC transporter ATP-binding protein	Oligopeptide transport system permease protein OppB (TC 3.A.1.5.1)	bi	BB4729		99.82	uni	BP2296	75.42
	CJ015_01310	CJ015_01310		0.776876	1.89073	0.61771	1.25767	0.208511	0.342241	-2.14569	4.83327	0.722488	-2.96986	0.00297933	0.0121288	-1.88754	10.5925	0.466213	-4.04867	5.15092e-05	0.000443017	0.908871	3.35229	0.375921	2.41772	0.0156181	NA	2.21041	7.24912	0.525428	4.20688	2.58923e-05	0.000455048	CDS				ABC transporter permease	Putative polyamine transporter; Oligopeptide transport system permease protein OppC (TC 3.A.1.5.1)	bi	BB4728		100	uni	BP2295	73.74
	CJ015_01315	CJ015_01315		0.0654064	11.9276	0.299548	0.21835	0.827156	0.89323	-0.501343	27.6959	0.296298	-1.69202	0.0906421	0.193113	-1.1749	29.6929	0.397924	-2.95258	0.00315128	0.0156377	0.363441	19.1378	0.259338	1.40142	0.16109	0.50913	0.990137	23.9248	0.355442	2.78565	0.00534201	0.0377224	CDS				ABC transporter permease	Putative polyamine transporter;	bi	BB4727		99.7	uni	BP2294	76.62
	CJ015_01320	CJ015_01320		-0.840338	20.8025	0.471175	-1.78349	0.0745061	0.15673	-1.42286	47.8987	0.451805	-3.14929	0.0016367	0.00726014	-3.52456	152.659	0.351734	-10.0205	1.23843e-23	5.09748e-22	0.197842	43.9407	0.349988	0.565281	0.571882	0.82607	2.15446	120.805	0.471646	4.56796	4.92499e-06	9.99858e-05	CDS				ABC transporter substrate-binding protein	Oligopeptide ABC transporter, periplasmic oligopeptide-binding protein OppA (TC 3.A.1.5.1)	bi	BB4726		99.81	uni	BP2293	61.75
	CJ015_01325	CJ015_01325		-0.313559	5.46898	0.54135	-0.579217	0.562443	0.693761	-1.69356	10.5449	0.566079	-2.99174	0.0027739	0.0114411	-3.40897	35.7276	0.372054	-9.16257	5.06735e-20	1.85401e-18	0.168893	10.0113	0.371643	0.454449	0.649506	NA	2.00213	28.1048	0.522572	3.83129	0.000127471	0.00180296	CDS				5-oxoprolinase subunit PxpA	Lactam utilization protein LamB	bi	BB4725		99.6	-
	CJ015_01330	CJ015_01330		0.192575	17.5159	0.423559	0.454659	0.649355	0.762007	-1.38398	17.5363	0.409701	-3.37803	0.000730071	0.00357211	-2.59504	41.8358	0.289476	-8.96462	3.11362e-19	1.07118e-17	-0.264084	21.547	0.359571	-0.734442	0.46268	0.766442	1.15472	39.1132	0.479689	2.40723	0.0160741	0.086033	CDS				biotin-dependent carboxyltransferase family protein	Allophanate hydrolase 2 subunit 2 (EC 3.5.1.54)	bi	BB4724		99.7	uni	BP0151	45.05
	CJ015_01335	CJ015_01335		-0.153688	12.3014	0.637881	-0.240936	0.809605	0.880765	-1.67743	13.5767	0.506176	-3.31393	0.000919936	0.00437808	-3.33558	28.1315	0.361477	-9.22764	2.76665e-20	1.02034e-18	-0.125679	17.9589	0.380083	-0.330662	0.7409	0.904952	0.862715	29.4306	0.57243	1.50711	0.131783	0.35702	CDS				5-oxoprolinase subunit PxpB	Allophanate hydrolase 2 subunit 1 (EC 3.5.1.54)	bi	BB4723		99.17	uni	BP0152	45.76
	CJ015_01340	CJ015_01340	aatA	0.193639	110.321	0.616975	0.313851	NA	NA	-1.59018	102.585	0.451691	-3.52051	0.000430713	0.00222551	-2.23834	361.975	0.301671	-7.4198	1.17295e-13	3.07234e-12	-0.16139	138.314	0.380841	-0.423773	NA	NA	1.24554	299.899	0.572134	2.17701	NA	NA	CDS				pyridoxal phosphate-dependent aminotransferase	Aspartate aminotransferase (EC 2.6.1.1)	bi	BB4722	aatA	100	uni	BP1185	46.48
	CJ015_01345	CJ015_01345		0.412724	339.732	0.35097	1.17595	0.239613	0.377824	0.603471	530.472	0.145677	4.14252	3.43509e-05	0.000229103	0.552123	497.444	0.166293	3.32018	0.000899589	0.0054424	-0.365555	378.396	0.322763	-1.13258	0.257391	0.6138	-0.171493	388.313	0.378658	-0.452898	0.650622	0.842828	CDS				GntR family transcriptional regulator	Transcriptional regulator, GntR family	bi	BB4721		100	-
	CJ015_01350	CJ015_01350		-0.0737074	16.9239	0.265488	-0.27763	0.781296	0.862977	0.444541	39.3187	0.25499	1.74337	0.081269	0.177651	0.622508	28.4337	0.290641	2.14185	0.0322058	0.0986503	-0.139592	24.2022	0.256558	-0.544097	0.586375	0.834382	-0.372057	21.9256	0.284276	-1.30879	0.190605	0.445977	CDS				dihydrodipicolinate synthase family protein	4-hydroxy-tetrahydrodipicolinate synthase (EC 4.3.3.7)	bi	BB4720		100	bi	BP0644	99.68
	CJ015_01355	CJ015_01355		0.988812	180.301	0.187318	5.27878	1.30048e-07	1.58045e-06	0.451024	474.301	0.12884	3.50064	0.000464138	0.00237473	0.36705	384.677	0.177626	2.06642	0.038789	0.113463	0.595021	213.912	0.232141	2.56319	0.0103716	0.170153	0.732354	213.758	0.258305	2.83523	0.00457927	0.0333359	CDS				LysR family transcriptional regulator	LysR-family transcriptional regulator	bi	BB4719		100	bi	BP0643	99.66
	CJ015_01360	CJ015_01360		-0.648996	3.67351	0.536188	-1.21039	0.22613	0.362658	-0.884445	8.48722	0.550676	-1.60611	0.108251	0.218993	-0.00967956	15.143	0.364652	-0.0265447	0.978823	0.990642	0.23538	7.09134	0.326637	0.720615	0.471146	NA	0.906231	8.73589	0.352033	2.57428	0.0100448	0.0608114	CDS				CoA transferase	CAIB/BAIF family protein	bi	BB4718		100	bi	BP0642	99.74
	CJ015_01365	CJ015_01365		-0.933139	8.38142	0.481591	-1.93762	0.0526698	0.11833	-0.539543	20.6612	0.331205	-1.62903	0.103307	0.21221	-0.221423	22.4819	0.332309	-0.666315	0.505209	0.687228	0.0164084	16.7504	0.332027	0.0494189	0.960585	0.988266	0.321664	17.9465	0.415209	0.774704	0.438515	0.703475	CDS				tripartite tricarboxylate transporter substrate binding protein	Tricarboxylate transport protein TctC	bi	BB4717		100	bi	BP0641	97.54
	CJ015_01370	CJ015_01370		0.381265	10.9842	0.356799	1.06857	0.285263	0.430093	-0.248269	20.854	0.379881	-0.653544	0.513406	0.666734	0.283185	28.1352	0.349251	0.810835	0.417461	0.611737	0.139112	14.5238	0.298488	0.466056	0.641175	0.858191	0.562554	15.9361	0.362676	1.55112	0.120873	0.337471	CDS				acyl-CoA dehydrogenase family protein	probable acyl-CoA dehydrogenase	bi	BB4716		100	bi	BP0640	99.48
	CJ015_01375	CJ015_01375		0.0241694	2.10325	0.607174	0.0398063	0.968248	0.978679	0.0858118	3.66924	0.679052	0.12637	0.899439	0.940786	0.0879841	4.65763	0.488828	0.17999	0.85716	NA	-0.0294161	3.10873	0.377313	-0.077962	0.937858	NA	0.557717	3.63024	0.486468	1.14646	0.251604	0.524354	CDS				MaoC family dehydratase	Acyl dehydratase	bi	BB4715		100	bi	BP0639	100
	CJ015_01380	CJ015_01380		0.0737437	1.54041	0.63878	0.115445	0.908093	0.944238	-0.489345	3.5171	0.667741	-0.732837	0.463658	0.624485	0.186764	3.00521	0.55876	0.334247	0.738193	NA	0.346529	2.54781	0.377644	0.917606	0.358825	NA	0.395468	2.38042	0.526402	0.751267	0.452492	0.716395	CDS				hypothetical protein	FIG00433290: hypothetical protein	bi	BB4714		100	bi	BP0638	99.24
	CJ015_01385	CJ015_01385		-0.737051	1.6859	0.659429	-1.11771	0.263691	0.405698	-0.170973	5.49421	0.589944	-0.289813	0.771959	0.858503	0.0111247	6.99252	0.474027	0.0234684	0.981277	0.992025	0.249917	3.64066	0.377401	0.662205	0.50784	NA	0.842427	4.23261	0.463865	1.8161	0.0693546	0.240197	CDS				Zn-ribbon domain-containing OB-fold protein	protein of unknown function DUF35	bi	BB4713		100	bi	BP0637	100
	CJ015_01390	CJ015_01390		-0.545439	10.1864	0.319642	-1.70641	0.087932	0.17702	-0.312818	17.6877	0.384649	-0.813257	0.416071	0.580007	-0.365699	23.0506	0.311885	-1.17254	0.240979	0.429679	-0.302817	15.8592	0.261322	-1.15879	0.246542	0.601577	0.438805	19.3595	0.26682	1.64457	0.100059	0.301907	CDS				thiolase family protein	Acetyl-CoA acetyltransferase	bi	BB4712		99.48	bi	BP0636	99.22
	CJ015_01395	CJ015_01395		0.906484	7.25375	0.486884	1.86181	0.0626306	0.136397	-0.425465	15.7358	0.554206	-0.767702	0.442664	0.604709	-0.452565	26.7342	0.293651	-1.54117	0.123276	0.270055	0.452404	9.32267	0.376971	1.2001	0.230099	NA	1.6991	14.3402	0.368838	4.60662	4.09267e-06	8.45459e-05	CDS				enoyl-CoA hydratase/isomerase family protein	Enoyl-CoA hydratase [branched-chain amino acid degradation] (EC 4.2.1.17)	bi	BB4711		100	bi	BP0635	98.51
	CJ015_01400	CJ015_01400		0.0356912	35.566	0.218089	0.163654	0.870003	0.920845	-1.90729	136.22	0.487729	-3.91056	9.20819e-05	0.000563762	-1.46237	220.113	0.199423	-7.33298	2.25085e-13	5.86237e-12	0.913796	91.4396	0.3671	2.48923	0.0128021	0.181433	2.38309	138.977	0.205319	11.6068	3.80647e-31	1.19523e-28	CDS				acyl-CoA dehydrogenase family protein	Butyryl-CoA dehydrogenase (EC 1.3.99.2)	bi	BB4710		99.74	bi	BP0634	99.21
	CJ015_01405	CJ015_01405		-0.322192	23.3596	0.354724	-0.90829	0.363725	0.511615	-1.15145	82.4257	0.489351	-2.35302	0.0186215	0.0559477	-1.29835	122.795	0.242845	-5.34643	8.97036e-08	1.34264e-06	0.535549	55.6823	0.378482	1.41499	0.157071	0.502847	1.86887	82.4847	0.353357	5.28891	1.23044e-07	3.4912e-06	CDS				tripartite tricarboxylate transporter substrate binding protein	putative exported protein	bi	BB4709		100	bi	BP0633	92.73
	CJ015_01410	CJ015_01410		-0.0197002	18.8295	0.263757	-0.0746905	0.940461	0.962833	0.276504	54.3089	0.24542	1.12666	0.259888	0.417062	-0.284211	47.3155	0.265673	-1.06978	0.28472	0.478686	0.244127	30.1884	0.246102	0.991975	0.32121	0.660317	0.72601	34.2161	0.253236	2.86693	0.00414477	0.030889	CDS				acetate--CoA ligase family protein	Enoyl-CoA hydratase (EC 4.2.1.17)	bi	BB4708		99.86	uni	BP0661	36.5
	CJ015_01415	CJ015_01415		0.154588	8.75654	0.356541	0.433577	0.664595	0.773794	-0.1285	22.1134	0.348012	-0.369241	0.711948	0.819565	0.291947	16.242	0.418148	0.698191	0.485058	0.671708	0.352786	13.806	0.295111	1.19544	0.231917	0.588216	0.168443	12.1928	0.395708	0.425673	0.670346	0.855216	CDS				enoyl-CoA hydratase/isomerase family protein	Enoyl-CoA hydratase (EC 4.2.1.17)	bi	BB4707		99.61	-
	CJ015_01420	CJ015_01420		0.508095	748.581	0.137089	3.70632	0.00021029	0.00121486	0.606036	1702.24	0.112835	5.37101	7.82981e-08	8.46339e-07	0.347226	1204.55	0.143317	2.42278	0.0154023	0.0566677	0.0630225	913.815	0.179519	0.351064	0.725541	0.897587	0.0771496	881.116	0.190247	0.405523	0.685093	0.865323	CDS				IclR family transcriptional regulator	Transcriptional regulator, IclR family	bi	BB4706		100	bi	BP0630	97.32
	CJ015_01425	CJ015_01425		0.953372	7.64378	0.328364	2.9034	0.00369138	0.0134862	-0.303649	16.0745	0.429548	-0.706904	0.479626	0.639151	-0.673631	26.9773	0.278759	-2.41654	0.0156688	0.0573734	0.422191	8.92849	0.348866	1.21018	0.226209	NA	1.86311	15.6694	0.300605	6.19785	5.72404e-10	2.47342e-08	CDS				thiamine pyrophosphate-dependent dehydrogenase E1 component subunit alpha	Branched-chain alpha-keto acid dehydrogenase, E1 component, alpha subunit (EC 1.2.4.4)	bi	BB4705	pdhA	100	bi	BP0629	98.45
	CJ015_01430	CJ015_01430		0.227721	2.49275	0.524354	0.434289	0.664079	0.773384	0.176985	6.23799	0.655585	0.269965	0.787187	0.867641	-0.846089	8.9001	0.401366	-2.10802	0.0350291	0.105288	0.0977506	3.3973	0.379759	0.257402	0.796869	NA	1.3377	5.89147	0.39288	3.40485	0.000662006	0.00725127	CDS				alpha-ketoacid dehydrogenase subunit beta	Branched-chain alpha-keto acid dehydrogenase, E1 component, beta subunit (EC 1.2.4.4)	bi	BB4704A		100	bi	BP0628	98.77
	CJ015_01435	CJ015_01435		0.466555	5.76472	0.42486	1.09814	0.272145	0.415841	-0.272362	11.744	0.476945	-0.571054	0.567963	0.711012	-0.720098	15.9496	0.35195	-2.04602	0.0407543	0.118087	0.261393	7.65378	0.362749	0.72059	0.471162	NA	1.30645	11.2327	0.386717	3.3783	0.000729351	0.00777204	CDS				enoyl-CoA hydratase/isomerase family protein	Enoyl-CoA hydratase [branched-chain amino acid degradation] (EC 4.2.1.17)	bi	BB4704		100	bi	BP0627	98.85
	CJ015_01440	CJ015_01440		0.40239	4.56477	0.536706	0.749739	0.453412	0.600157	-0.795526	5.77102	0.65334	-1.21763	0.223365	0.375227	-0.699081	7.32804	0.432174	-1.61759	0.10575	0.240245	0.00452548	5.60582	0.37417	0.0120947	0.99035	NA	0.738769	6.89663	0.412039	1.79296	0.0729793	0.248362	CDS				dihydrolipoamide acetyltransferase family protein	Dihydrolipoamide acyltransferase component of branched-chain alpha-keto acid dehydrogenase complex (EC 2.3.1.168)	bi	BB4703		100	uni	BP1125	35.11
	CJ015_01445	CJ015_01445		0.60562	4.00239	0.51814	1.16883	0.242471	0.381176	-0.554103	7.79962	0.614291	-0.902022	0.367045	0.532669	-0.784418	9.47533	0.407023	-1.92721	0.053954	0.146225	0.355994	5.42111	0.370265	0.961457	0.336322	NA	1.19092	7.13763	0.445677	2.67216	0.00753648	0.048585	CDS				acyl-CoA dehydrogenase family protein	Probable acyl-CoA dehydrogenase (EC 1.3.99.-)	bi	BB4702		100	bi	BP0625	98.47
	CJ015_01450	CJ015_01450		0.356137	14.1308	0.265903	1.33935	0.180456	0.306169	-0.667432	28.3489	0.343156	-1.94498	0.0517771	0.126274	-0.222022	31.7683	0.276827	-0.802023	0.42254	0.617404	0.368428	21.0511	0.286191	1.28735	0.197972	0.555056	0.739576	22.2963	0.275161	2.6878	0.0071925	0.046791	CDS				AMP-binding protein	O-succinylbenzoic acid--CoA ligase (EC 6.2.1.26)	bi	BB4701		99.6	bi	BP0624	99.8
	CJ015_01455	CJ015_01455		-0.441011	12.2253	0.276934	-1.59248	0.111277	0.211896	0.207678	26.3112	0.33228	0.62501	0.531964	0.681738	0.14805	28.5476	0.273227	0.54186	0.587915	0.749248	-0.270551	18.9171	0.258806	-1.04538	0.295847	0.644345	0.180306	21.1687	0.244093	0.738677	0.460103	0.721798	CDS				MmgE/PrpD family protein	Immune-responsive protein 1	bi	BB4700		99.78	-
	CJ015_01460	CJ015_01460		-0.426443	34.1049	0.249106	-1.71189	0.086917	0.175518	-0.815301	111.748	0.219724	-3.71057	0.000206796	0.00114665	-0.267788	90.803	0.241561	-1.10857	0.267615	0.459919	0.72442	73.5205	0.227853	3.17933	0.00147615	0.064116	0.605655	66.067	0.236722	2.55851	0.0105122	0.0627533	CDS				ABC transporter substrate-binding protein	putative leu/ile/val-binding protein precursor	bi	BB4699		100	bi	BP0622	99.25
	CJ015_01465	CJ015_01465		-0.102501	5.4387	0.439907	-0.233005	0.815757	0.885199	-0.832602	10.4761	0.454672	-1.83122	0.0670683	0.152788	-0.588248	8.28538	0.422701	-1.39164	0.164031	0.329157	0.273108	9.0665	0.346112	0.789072	0.43007	NA	0.321655	8.79146	0.436803	0.736386	0.461496	0.722382	CDS				branched-chain amino acid ABC transporter permease	Branched-chain amino acid ABC transporter, permease protein	bi	BB4698		100	bi	BP0621	100
	CJ015_01470	CJ015_01470		-0.106155	4.27758	0.478341	-0.221923	0.824374	0.891251	-0.605135	13.3915	0.391997	-1.54372	0.122655	0.241105	0.0869861	14.3154	0.348011	0.249952	0.802624	0.88805	0.569698	8.32043	0.336437	1.69332	0.0903938	NA	0.828511	8.61483	0.427189	1.93945	0.0524466	0.200019	CDS				branched-chain amino acid ABC transporter ATP-binding protein/permease	Branched-chain amino acid transport ATP-binding protein LivG (TC 3.A.1.4.1)	bi	BB4697		99.83	bi	BP0620	99.34
	CJ015_01475	CJ015_01475		-1.63092	2.21788	0.62652	-2.60314	0.00923732	0.0287922	-0.33297	6.2936	0.521403	-0.638605	0.52308	0.674951	-0.552274	7.9416	0.419504	-1.31649	0.188009	0.361832	-0.0527454	5.01252	0.347421	-0.15182	0.879329	NA	0.681517	6.34688	0.405979	1.6787	0.0932103	0.28921	CDS		c		ABC transporter ATP-binding protein	Branched-chain amino acid transport ATP-binding protein LivG (TC 3.A.1.4.1)	bi	BB4696		100	bi	BP0619	99.59
	CJ015_01480	CJ015_01480	lpdA_1	-0.146545	64.1108	0.143106	-1.02403	0.30582	0.452128	-0.146284	121.686	0.181091	-0.807792	0.41921	0.583174	0.134801	99.7125	0.267787	0.503389	0.614691	0.76949	-0.144604	93.7458	0.157077	-0.920593	0.357263	0.687742	-0.201338	88.8003	0.179857	-1.11943	0.262955	0.53478	CDS				dihydrolipoyl dehydrogenase	Dihydrolipoamide dehydrogenase of branched-chain alpha-keto acid dehydrogenase (EC 1.8.1.4)	bi	BB4695	lpdA, lpd	99.36	bi	BP0618	98.29
	CJ015_01485	CJ015_01485		-0.0961098	507.998	0.179652	-0.534978	0.592665	0.718582	0.237843	861.732	0.159202	1.49397	0.135183	0.259654	0.688484	634.088	0.2056	3.34866	0.000812037	0.00498833	-0.444546	680.973	0.177727	-2.50129	0.0123743	0.181433	-0.794198	608.701	0.237401	-3.34539	0.000821671	0.0085432	CDS				TetR/AcrR family transcriptional regulator	Transcriptional regulator, TetR family	bi	BB4694		100	bi	BP0617	99.51
	CJ015_01490	CJ015_01490		-0.10585	6.43652	0.404593	-0.261621	0.793614	0.87084	-1.15138	13.6104	0.498489	-2.30974	0.0209024	0.0610453	-0.645141	15.9368	0.346803	-1.86025	0.0628499	0.163956	0.257571	11.0851	0.36202	0.711481	0.476786	NA	0.641018	12.0294	0.372308	1.72174	0.0851161	0.274281	CDS				amidohydrolase family protein	PROBABLE ANTIBIOTIC-RESISTANCE PROTEIN	bi	BB4693		100	bi	BP0616	99.64
	CJ015_01495	CJ015_01495		0.0626174	24.4199	0.263391	0.237736	0.812086	0.882441	0.0656191	55.4985	0.239838	0.273598	0.784393	0.864967	0.0515702	38.826	0.248608	0.207436	0.83567	0.909881	0.0934665	35.5679	0.219015	0.426759	0.669555	0.871616	-0.0153971	32.8435	0.224437	-0.0686032	0.945306	0.97683	CDS				tripartite tricarboxylate transporter substrate binding protein	Tricarboxylate transport protein TctC	bi	BB4692		100	bi	BP0615	100
	CJ015_01500	CJ015_01500		0.598359	6.78568	0.384098	1.55783	0.119274	0.222341	-0.27575	16.4529	0.498433	-0.553234	0.580103	0.719695	-0.56942	29.1076	0.322902	-1.76345	0.077825	0.192063	0.413284	9.85568	0.363241	1.13777	0.255218	NA	1.70758	16.1784	0.368901	4.62883	3.67741e-06	7.66398e-05	CDS				FAD-dependent oxidoreductase	Succinate dehydrogenase/fumarate reductase, flavoprotein subunit	bi	BB4691		100	uni	BP3500	39.22
	CJ015_01505	CJ015_01505		0.509334	163.293	0.322974	1.57701	0.114792	0.216696	-0.205911	300.924	0.188554	-1.09205	0.274809	0.43463	0.213481	238.165	0.155884	1.36948	0.170848	0.338321	0.175163	209.831	0.312946	0.559724	0.575667	0.828612	0.0293726	190.602	0.363964	0.080702	0.935679	0.973461	CDS				IclR family transcriptional regulator	Transcriptional regulator, IclR family	bi	BB4690		99.63	bi	BP0613	98.51
	CJ015_01510	CJ015_01510		-0.115341	12.2666	0.361494	-0.319067	0.749676	0.837915	-0.267561	18.2614	0.369446	-0.724221	0.46893	0.629075	-0.10267	15.8543	0.375038	-0.273758	0.784271	0.878182	-0.32337	17.185	0.278873	-1.15956	0.246228	0.601577	-0.346405	16.8231	0.322745	-1.07331	0.283133	0.561688	CDS				tripartite tricarboxylate transporter substrate binding protein	Tricarboxylate transport protein TctC	bi	BB4689		100	bi	BP0612	98.77
	CJ015_01515	CJ015_01515		0.0910101	0.971266	0.803844	0.113219	0.909857	0.94449	-0.743236	2.53785	0.749831	-0.991205	0.321585	NA	-1.09403	1.80228	0.586747	-1.86457	0.0622411	NA	0.272996	1.77046	0.37314	0.731618	0.464402	NA	0.580283	1.82209	0.559961	1.03629	0.300066	0.579874	CDS				cupin domain-containing protein	hypothetical protein	bi	BB4688		100	-
	CJ015_01520	CJ015_01520		0.716991	3.11169	0.595763	1.20348	0.228789	0.365468	-0.253774	5.7674	0.602212	-0.421402	0.673461	0.791971	-0.114901	4.46638	0.48253	-0.238122	0.811787	NA	0.192753	4.03738	0.371924	0.518259	0.604278	NA	0.33293	3.85969	0.550074	0.605245	0.545016	0.778247	CDS				mandelate racemase/muconate lactonizing enzyme family protein	Putative mandelate racemase STM3833	bi	BB4687		100	uni	BP1161	35.43
	CJ015_01525	CJ015_01525		0.116108	5.70158	0.507919	0.228594	0.819184	0.888311	-0.705301	10.5375	0.546409	-1.29079	0.196775	0.343699	-1.68994	10.7732	0.422859	-3.99645	6.42996e-05	0.000543892	0.182248	9.04102	0.37257	0.489164	0.624725	NA	0.988839	11.1537	0.370395	2.66969	0.00759212	0.0488509	CDS				SDR family oxidoreductase	3-oxoacyl-[acyl-carrier protein] reductase (EC 1.1.1.100)	bi	BB4686		99.62	uni	BP0813	37.31
	CJ015_01530	CJ015_01530		0.529433	219.026	0.230484	2.29705	0.0216157	0.0577445	-0.127601	379.433	0.148755	-0.857794	0.391006	0.555701	0.323065	265.987	0.226451	1.42665	0.153682	0.31404	0.0620481	264.679	0.266628	0.232714	0.815984	0.940015	-0.289908	230.473	0.322619	-0.898608	0.368862	0.64262	CDS				FadR/GntR family transcriptional regulator	GntR-family transcriptional regulator	bi	BB4685		100	uni	BP1865	30.43
	CJ015_01535	CJ015_01535		0.916347	17.2374	0.315689	2.90269	0.0036997	0.0134956	0.699252	33.0772	0.272829	2.56296	0.0103783	0.0344139	0.823617	23.3912	0.301839	2.72866	0.00635918	0.0277349	-0.0114771	16.6656	0.320807	-0.0357757	0.971461	0.992105	-0.177461	15.1578	0.379608	-0.467485	0.640153	0.836836	CDS				Ldh family oxidoreductase	Malate dehydrogenase (EC 1.1.1.37)	bi	BB4684		99.72	uni	BP0379	33.66
	CJ015_01540	CJ015_01540		-0.0653048	59.1795	0.195655	-0.333776	0.738549	0.829034	0.223985	139.958	0.188975	1.18526	0.235913	0.389762	0.336061	102.248	0.234639	1.43224	0.152074	0.311606	0.0208953	89.1004	0.184328	0.113359	0.909746	0.97383	-0.130633	82.1061	0.20314	-0.643069	0.520179	0.76183	CDS				LysR family transcriptional regulator	LysR family regulatory protein	bi	BB4683		99.7	uni	BP2544	34.29
	CJ015_01545	CJ015_01545		-0.365924	7.01279	0.417796	-0.875845	0.381114	0.529432	-0.815987	18.0417	0.3616	-2.2566	0.024033	0.0681974	-0.310128	10.8369	0.378361	-0.819662	0.412409	0.607398	0.334455	12.9667	0.291516	1.1473	0.251259	0.608	-0.122807	10.3625	0.372802	-0.329417	0.741841	0.896605	CDS				tripartite tricarboxylate transporter substrate binding protein	Tricarboxylate transport protein TctC	bi	BB4682		100	-
	CJ015_01550	CJ015_01550		-0.734085	20.8131	0.296394	-2.47672	0.0132594	0.0393174	-0.747443	55.1963	0.222544	-3.35863	0.000783295	0.00380874	0.132157	44.2602	0.246908	0.535247	0.592479	0.75253	0.236154	41.7358	0.26838	0.879923	0.378901	0.703808	-0.0686208	36.2486	0.325884	-0.210568	0.833224	0.94298	CDS				DUF1446 domain-containing protein	Small uncharacterized protein Bpro_4170 / Protein of unknown function DUF1446	bi	BB4681		99.83	uni	BP1822	46.3
	CJ015_01555	CJ015_01555		-0.812036	13.2951	0.292913	-2.77228	0.00556649	0.0190462	-0.818003	30.7268	0.322225	-2.53861	0.0111295	0.0363915	-0.280774	23.4262	0.341857	-0.82132	0.411464	0.60641	0.135744	25.9378	0.242946	0.558742	0.576338	0.828693	-0.0299046	23.6774	0.280082	-0.106771	0.914971	0.969876	CDS				tripartite tricarboxylate transporter substrate binding protein	putative exported protein	bi	BB4680		100	-
	CJ015_01560	CJ015_01560		0.330461	47.3738	0.161639	2.04443	0.0409107	0.0967299	-0.0633544	83.128	0.213963	-0.2961	0.767154	0.855841	0.488615	64.3217	0.214352	2.2795	0.0226373	0.076204	-0.0659004	60.7813	0.188746	-0.349148	0.726978	0.898463	-0.39777	53.7731	0.181263	-2.19444	0.0282036	0.129726	CDS				PaaI family thioesterase	FIG00431880: hypothetical protein	bi	BB4679		100	uni	BP0908	32.32
	CJ015_01565	CJ015_01565		0.61391	19.7577	0.281207	2.18312	0.0290266	0.0731278	-0.0428567	34.1094	0.323827	-0.132344	0.894712	0.937165	-0.891985	38.9329	0.300087	-2.97242	0.00295466	0.0149391	0.159715	22.5789	0.305603	0.522622	0.601238	0.839972	0.987549	29.7199	0.330044	2.99217	0.00277001	0.02269	CDS				CoA transferase	L-carnitine dehydratase/bile acid-inducible protein F	bi	BB4678		99.75	uni	BP2559	42.13
	CJ015_01570	CJ015_01570		1.3677	79.3135	0.410489	3.33189	0.00086258	0.00397482	0.0787578	85.7115	0.199091	0.395587	0.69241	0.806196	-0.500493	91.1882	0.301481	-1.66011	0.096892	0.225024	-0.0153499	62.7311	0.36041	-0.0425902	0.966028	0.990615	0.525645	74.463	0.473302	1.11059	0.266744	0.540139	CDS				haloacid dehalogenase type II	haloacid dehalogenase-like hydrolase	bi	BB4677		100	uni	BP0523	28.7
	CJ015_01575	CJ015_01575		0.110167	128.575	0.135724	0.811703	0.416962	0.564331	0.0776102	193.208	0.152612	0.508545	0.611071	0.744678	0.0837567	192.981	0.191914	0.436427	0.662527	0.802732	-0.430754	162.233	0.161743	-2.6632	0.00774011	0.147062	-0.112804	170.22	0.224861	-0.50166	0.615907	0.825156	CDS				LysR family transcriptional regulator	LysR family regulatory protein	bi	BB4676		100	uni	BP3133	36.77
	CJ015_01580	CJ015_01580		-0.334244	6.76535	0.381493	-0.876147	0.38095	0.529432	-0.660916	11.6052	0.43198	-1.52997	0.126024	0.245775	-0.49903	11.049	0.431217	-1.15726	0.247166	0.436064	-0.0687033	11.0468	0.312156	-0.220093	0.825799	NA	0.242058	11.5228	0.335464	0.721563	0.470563	0.731228	CDS				tripartite tricarboxylate transporter substrate binding protein	Tricarboxylate transport protein TctC	bi	BB4675		100	uni	BP2066	45.64
	CJ015_01585	CJ015_01585	ctaD_2	-0.314383	222.503	0.225323	-1.39526	0.162938	0.283826	-0.787666	488.421	0.202533	-3.88908	0.000100626	0.000608047	0.0549977	444.423	0.205394	0.267767	0.788878	0.879925	0.233323	386.977	0.249696	0.934429	0.350083	0.684494	0.0943916	360.999	0.337153	0.279966	0.779503	0.916684	CDS				cytochrome c oxidase subunit I	Cytochrome c oxidase polypeptide I (EC 1.9.3.1)	bi	BB4674	ctaD, coxA	100	uni	BP3743	87.48
	CJ015_01590	CJ015_01590		-0.662968	18.199	0.277991	-2.38485	0.017086	0.0480317	-0.538116	36.4825	0.301878	-1.78256	0.0746581	0.166052	-0.0118361	43.8978	0.422989	-0.0279819	0.977677	0.990449	-0.141186	31.4897	0.238444	-0.592112	0.553775	0.819091	0.191137	34.48	0.376967	0.507039	0.612128	0.823044	CDS				DUF2244 domain-containing protein	hypothetical protein	bi	BB4673		100	-
	CJ015_01595	CJ015_01595		-0.443201	58.7056	0.343325	-1.29091	0.196736	0.327847	0.704458	108.457	0.277398	2.53952	0.0111004	0.0363468	1.37652	103.99	0.202359	6.80238	1.02902e-11	2.36009e-10	-0.560224	83.6746	0.335673	-1.66896	0.0951256	0.412514	-0.801029	78.2829	0.394516	-2.03041	0.042315	0.171666	CDS				GntR family transcriptional regulator	Predicted regulator PutR for proline utilization, GntR family	bi	BB4672		100	uni	BP0356	39.9
	CJ015_01600	CJ015_01600		-1.30505	111.719	0.360561	-3.61949	0.000295185	0.00163291	0.0899488	179.606	0.158732	0.566669	0.570939	0.713788	0.806768	227.478	0.178346	4.52361	6.07935e-06	6.73697e-05	-0.65968	191.23	0.325544	-2.02639	0.042725	0.314534	-0.531404	193.41	0.396477	-1.34031	0.180143	0.430203	CDS		c		aminotransferase class V-fold PLP-dependent enzyme	Serine--glyoxylate aminotransferase (EC 2.6.1.45)	bi	BB4671		99.75	-
	CJ015_01605	CJ015_01605		-1.04853	26.9339	0.26676	-3.93062	8.47275e-05	0.000554333	-0.213701	72.8405	0.212661	-1.00489	0.31495	0.480966	0.50327	94.0168	0.205683	2.44682	0.0144123	0.0538856	0.0187407	53.7004	0.246891	0.0759068	0.939493	0.980611	0.334688	56.9121	0.25077	1.33464	0.181993	0.432486	CDS		c		serine hydrolase	Beta-lactamase class C and other penicillin binding proteins	bi	BB4670		100	-
	CJ015_01610	CJ015_01610		0.429423	89.3774	0.177403	2.42061	0.0154944	0.0446738	-0.394709	157.583	0.153476	-2.57179	0.0101175	0.0337393	-0.721072	133.35	0.203049	-3.55121	0.000383463	0.00258445	0.136033	114.086	0.212965	0.63876	0.522979	0.807081	0.379014	118.415	0.238747	1.58751	0.112396	0.32418	CDS				MBL fold metallo-hydrolase	metallo-beta-lactamase family protein	bi	BB4669		100	bi	BP0333	98.98
	CJ015_01615	CJ015_01615		1.01675	40.4201	0.437672	2.32308	0.0201747	0.0546733	-0.63946	54.7417	0.366706	-1.74379	0.0811949	0.177643	-1.97846	96.1197	0.236611	-8.36166	6.18406e-17	1.91332e-15	0.163638	40.9905	0.376483	0.434648	0.663818	0.868504	1.47958	74.1345	0.484591	3.05326	0.00226372	0.0193154	CDS				tripartite tricarboxylate transporter substrate binding protein	Tricarboxylate transport protein TctC	bi	BB4668		99.7	bi	BP0334	99.09
	CJ015_01620	CJ015_01620		0.793604	134.508	0.249099	3.18589	0.00144308	0.00615967	0.0932781	288.968	0.195376	0.477428	0.633057	0.761483	-0.0763369	180.777	0.271099	-0.281583	0.778264	0.874869	0.377208	161.379	0.271539	1.38915	0.164787	0.513882	0.202493	144.253	0.30305	0.668184	0.504016	0.752677	CDS				LysR family transcriptional regulator	LysR-family transcriptional regulator	bi	BB4667		100	uni	BP3457	29.19
	CJ015_01625	CJ015_01625		0.317529	370.251	0.17298	1.83564	0.0664107	0.142905	0.20969	702.79	0.136955	1.53109	0.125747	0.245337	0.574339	510.15	0.18346	3.13059	0.00174453	0.00966619	-0.0855478	466.805	0.208483	-0.410335	0.68156	0.874822	-0.398134	415.329	0.245105	-1.62434	0.104302	0.309496	CDS				DUF3300 domain-containing protein	FIG01200701: possible membrane protein	bi	BB4666		99.31	-
	CJ015_01630	CJ015_01630		-0.27733	97.9598	0.335731	-0.826048	0.408777	0.556786	-0.274894	190.307	0.250285	-1.09833	0.272062	0.431445	0.117003	102.236	0.360263	0.324772	0.745353	0.854685	-0.0774354	153.577	0.306155	-0.252929	0.800323	0.933153	-0.671308	125.36	0.432111	-1.55355	0.120291	0.336643	CDS				DUF2950 family protein	putative exported protein	bi	BB4665		100	bi	BP0337	97.46
	CJ015_01635	CJ015_01635		0.0980622	92.9673	0.162558	0.603243	0.546347	0.679098	0.765353	212.343	0.234378	3.26546	0.00109285	0.0050978	0.957927	174.952	0.226407	4.231	2.32654e-05	0.000221598	-0.236292	122.219	0.194215	-1.21665	0.223737	0.580195	-0.3053	115.487	0.174533	-1.74924	0.0802499	0.263808	CDS	GGDEF			GGDEF domain-containing protein	diguanylate cyclase/phosphodiesterase (GGDEF & EAL domains) with PAS/PAC sensor(s)	bi	BB4664		100	bi	BP0338	98.95
	CJ015_01640	CJ015_01640	ogt_1	-0.503331	23.9291	0.295476	-1.70346	0.0884822	0.177874	-0.099321	32.685	0.303047	-0.327742	0.743107	0.842152	-0.381103	33.2361	0.348019	-1.09507	0.273488	0.466497	-0.676416	34.3931	0.268362	-2.52054	0.0117176	0.177605	-0.221296	37.5972	0.293474	-0.754058	0.450815	0.714928	CDS				methylated-DNA--[protein]-cysteine S-methyltransferase	Methylated-DNA--protein-cysteine methyltransferase (EC 2.1.1.63)	bi	BB4663	ogt	100	bi	BP0339	97.95
	CJ015_01645	CJ015_01645	alkB	-0.291317	41.564	0.215263	-1.35331	0.175957	0.300698	-0.272747	88.7705	0.192634	-1.41589	0.156809	0.289371	-0.537176	65.2173	0.351121	-1.52989	0.126045	0.273748	-0.006755	66.8677	0.196641	-0.034352	0.972596	0.992768	0.0724701	65.8611	0.288597	0.251112	0.801727	0.927798	CDS				DNA oxidative demethylase AlkB	Alkylated DNA repair protein AlkB	bi	BB4662	alkB, aidD	100	bi	BP0340	100
	CJ015_01650	CJ015_01650		-0.434854	34.6956	0.204075	-2.13086	0.033101	0.0818106	-0.182021	77.0423	0.249151	-0.730565	0.465045	0.625608	-0.26024	57.5105	0.299487	-0.868952	0.384874	0.581155	-0.0391756	57.6008	0.19437	-0.201552	0.840267	0.94794	-0.0232674	55.7373	0.249632	-0.0932065	0.925739	0.972637	CDS				2OG-Fe(II) oxygenase	FIG00431960: hypothetical protein	bi	BB4661		99.17	bi	BP0341	98.75
	CJ015_01655	CJ015_01655		-0.667431	50.6308	0.258374	-2.5832	0.00978897	0.0301511	-0.235208	96.0718	0.252468	-0.931633	0.351526	0.517818	0.060973	67.7586	0.327263	0.186312	0.8522	0.919842	-0.26026	82.7337	0.252333	-1.03141	0.302347	0.64834	-0.5389	74.6689	0.281924	-1.91151	0.0559394	0.207959	CDS				DUF523 domain-containing protein	Purine nucleoside phosphorylase (EC 2.4.2.1)	bi	BB4660		100	bi	BP0342	98.19
	CJ015_01660	CJ015_01660	bhuV	-0.177705	13.2927	0.319201	-0.556718	0.57772	0.706363	0.377768	28.821	0.31579	1.19626	0.231594	0.385061	0.354611	25.516	0.36132	0.981433	0.32638	0.522979	-0.178558	19.1156	0.294952	-0.605382	0.544925	0.815791	-0.0241262	19.3722	0.384973	-0.0626699	0.950029	0.979347	CDS				heme ABC transporter ATP-binding protein	ABC-type hemin transport system, ATPase component	bi	BB4659	bhuV	100	bi	BP0343	99.24
	CJ015_01665	CJ015_01665	bhuU	-0.498102	20.1763	0.265534	-1.87585	0.0606757	0.13288	0.0931342	44.1536	0.251589	0.370184	0.711245	0.81953	-0.331818	34.8134	0.296917	-1.11755	0.263761	0.455919	-0.215066	32.3552	0.230596	-0.932653	0.350999	0.684494	0.0365194	33.6361	0.25032	0.145891	0.884007	0.958032	CDS				iron ABC transporter permease	Hemin ABC transporter, permease protein	bi	BB4658	bhuU	99.68	bi	BP0344	99.68
	CJ015_01670	CJ015_01670	bhuT	-0.463367	17.5924	0.27319	-1.69613	0.089861	0.179893	-0.182139	46.4793	0.324603	-0.561113	0.57472	0.71596	-0.183182	28.547	0.42504	-0.430976	0.666486	0.80474	0.163664	31.1152	0.26044	0.628414	0.529733	0.811228	-0.105164	27.3295	0.273867	-0.383997	0.70098	0.873422	CDS				ABC transporter substrate-binding protein	Periplasmic hemin-binding protein	bi	BB4657	bhuT	100	bi	BP0345	96.89
	CJ015_01675	CJ015_01675	bhuS	-0.011649	62.5316	0.186864	-0.0623394	0.950293	0.968621	-0.0421602	141.706	0.151423	-0.278427	0.780685	0.862668	0.131672	108.556	0.213672	0.616233	0.53774	0.715435	0.0925898	93.5885	0.140349	0.659712	0.509438	0.802802	0.000692282	87.4772	0.174551	0.00396608	0.996836	0.998241	CDS				hemin-degrading factor	Hemin transport protein HmuS	bi	BB4656	bhuS	100	bi	BP0346	99.43
	CJ015_01685	CJ015_01685	hurR	0.763835	17.8305	0.321252	2.37768	0.0174217	0.048675	0.513299	33.9717	0.363829	1.41082	0.158297	0.291429	-1.01563	40.0173	0.288123	-3.52499	0.000423502	0.00282539	0.0100718	19.6353	0.332645	0.0302778	0.975845	0.994097	1.25905	30.3653	0.343249	3.66803	0.000244431	0.00311997	CDS				DUF4880 domain-containing protein	heme uptake transmembrane sensor	bi	BB4654	hurR	99.34	bi	BP0348	98.69
	CJ015_01690	CJ015_01690	hurI	0.221138	18.3694	0.570208	0.38782	0.698149	0.79859	-0.376742	17.1652	0.39318	-0.958193	0.337966	0.503203	-1.15404	29.3909	0.347147	-3.32437	0.000886201	0.00538259	-0.43009	20.7095	0.381034	-1.12874	0.259006	0.614896	0.483292	29.234	0.541794	0.892022	0.372381	0.644348	CDS				sigma-70 family RNA polymerase sigma factor	heme uptake regulator	bi	BB4653	hurI	100	bi	BP0349	100
	CJ015_01695	CJ015_01695		0.303876	804.724	0.483628	0.628325	0.529791	0.666644	0.263529	1848.05	0.381648	0.690503	0.489878	0.646843	-0.236219	813.547	0.27616	-0.85537	0.392347	0.589724	0.0918852	1096.98	0.378833	0.242548	0.808356	0.935714	-0.289929	907.533	0.496741	-0.583663	0.559447	0.784287	CDS				hypothetical protein	FIG00431565: hypothetical protein	bi	BB4652		100	bi	BP0350	94.64
	CJ015_01700	CJ015_01700		-0.485048	10.7482	0.322823	-1.50252	0.132963	0.242037	-1.04166	31.4808	0.45576	-2.28554	0.0222811	0.0642736	-2.22265	45.8442	0.32941	-6.74737	1.50548e-11	3.41885e-10	0.417321	22.8366	0.345814	1.20678	0.227518	0.584174	1.73126	35.8608	0.27823	6.22243	4.89515e-10	2.13483e-08	CDS				2Fe-2S iron-sulfur cluster-binding protein	Ferredoxin	bi	BB4651		100	bi	BP0351	100
	CJ015_01705	CJ015_01705		-0.127737	1.38288	0.712443	-0.179295	0.857706	0.913891	-1.37336	4.05703	0.700396	-1.96083	0.0498984	0.12239	-0.748989	5.25429	0.531924	-1.40808	0.159109	0.321989	0.543003	3.1251	0.378952	1.43291	0.151885	NA	0.983895	3.19705	0.496049	1.98346	0.0473158	0.184909	CDS				hypothetical protein	FIG00432765: hypothetical protein	bi	BB4650		100	bi	BP0352	98.99
	CJ015_01710	CJ015_01710		0.515173	2.63625	0.526889	0.977765	0.328191	0.475608	-0.938266	5.31199	0.652469	-1.43802	0.150427	0.280455	-0.702769	6.80189	0.457739	-1.5353	0.124709	0.272247	0.372575	3.79745	0.376332	0.990018	0.322165	NA	1.01348	4.5363	0.44079	2.29925	0.021491	0.106662	CDS				2Fe-2S iron-sulfur cluster-binding protein	Ferredoxin	bi	BB4649		100	bi	BP0353	100
	CJ015_01715	CJ015_01715		0.398888	5.11735	0.415543	0.959922	0.337095	0.484026	-0.555546	8.74051	0.46844	-1.18595	0.235642	0.389452	-0.309961	9.07226	0.409788	-0.756394	0.449413	0.642816	0.173351	6.85551	0.334981	0.517497	0.604809	NA	0.549485	7.54043	0.392262	1.40081	0.16127	0.402099	CDS				ornithine cyclodeaminase family protein	Ornithine cyclodeaminase (EC 4.3.1.12)	bi	BB4648		100	bi	BP0354	98.06
	CJ015_01720	CJ015_01720		0.28799	506.66	0.264883	1.08723	0.276933	0.421491	-0.383275	1508.5	0.121112	-3.16464	0.00155272	0.0069072	0.129828	1005.09	0.14471	0.897158	0.369635	0.565179	0.697163	870.616	0.283712	2.45729	0.0139988	0.189984	0.336881	710.151	0.321783	1.04692	0.295136	0.574411	CDS				GntR family transcriptional regulator	Predicted regulator PutR for proline utilization, GntR family	bi	BB4647		100	bi	BP0356	98.75
	CJ015_01725	CJ015_01725		0.933583	14.3868	0.28187	3.31211	0.000925966	0.00421719	0.00256949	42.34	0.339739	0.00756314	0.993966	0.996169	-1.94711	34.4863	0.343674	-5.66558	1.46527e-08	2.44742e-07	0.801003	19.9005	0.31433	2.54829	0.0108253	0.175403	1.74372	27.4701	0.27784	6.276	3.47389e-10	1.58855e-08	CDS				sulfite exporter TauE/SafE family protein	putative membrane protein	bi	BB4646		100	bi	BP0357	100
	CJ015_01730	CJ015_01730		0.016335	21.3647	0.27522	0.0593525	0.952671	0.970252	-0.5816	46.8155	0.305608	-1.90309	0.0570289	0.135361	-0.996173	49.0371	0.257875	-3.863	0.000112001	0.000884121	0.278997	33.295	0.267439	1.04322	0.296848	0.644908	0.896027	40.1581	0.263587	3.39936	0.000675435	0.00734711	CDS				hypothetical protein	FIG00761799: membrane protein	bi	BB4645		100	bi	BP0358	99.6
	CJ015_01735	CJ015_01735		-0.891013	23.4673	0.291833	-3.05316	0.00226444	0.0090404	-2.00029	71.6818	0.4882	-4.09727	4.18059e-05	0.000273395	-2.61443	113.784	0.279256	-9.36212	7.81519e-21	2.95312e-19	0.475256	59.3105	0.368514	1.28965	0.197171	0.554738	1.82911	92.3155	0.267823	6.82953	8.51904e-12	4.8343e-10	CDS				iron-containing redox enzyme family protein	Paralog of coenzyme PQQ synthesis protein C	bi	BB4644		100	bi	BP0359	100
	CJ015_01740	CJ015_01740		-0.151879	9.4797	0.378103	-0.401686	0.687915	0.791128	-0.85698	23.779	0.438719	-1.95337	0.0507759	0.124283	-1.50374	33.0883	0.303226	-4.95912	7.08142e-07	9.17004e-06	0.410441	17.6385	0.305448	1.34373	0.179035	0.531124	1.51436	26.1499	0.295352	5.12731	2.93905e-07	7.86529e-06	CDS				aldehyde dehydrogenase family protein	Betaine aldehyde dehydrogenase (EC 1.2.1.8)	bi	BB4643		99.79	bi	BP0360	99.18
	CJ015_01745	CJ015_01745		-0.463303	4.88547	0.457273	-1.01319	0.310971	0.458442	-0.711845	8.19141	0.488603	-1.4569	0.145144	0.274273	-1.38177	9.68115	0.450594	-3.06654	0.0021655	0.0115143	-0.0245339	8.52049	0.333076	-0.0736585	0.941282	NA	0.605302	9.92219	0.373251	1.6217	0.104867	0.31006	CDS				heme-binding protein	Hypothetical protein PA1329	bi	BB4642		100	bi	BP0361	99.37
	CJ015_01750	CJ015_01750		0.711626	8.48613	0.386761	1.83996	0.0657735	0.141859	-0.252668	15.5203	0.383309	-0.659175	0.509784	0.663622	-0.37352	12.36	0.367472	-1.01646	0.309411	0.505976	0.311164	10.8513	0.326361	0.953435	0.34037	NA	0.438859	10.8299	0.37037	1.18492	0.236049	0.505464	CDS				2Fe-2S iron-sulfur cluster-binding protein	CDP-6-deoxy-delta-3,4-glucoseen reductase-like	bi	BB4641		99.11	bi	BP0362	98.51
	CJ015_01755	CJ015_01755		-0.12434	325.173	0.234991	-0.529127	0.596717	0.721443	-0.0895751	820.528	0.150789	-0.594042	0.552484	0.699456	0.0483521	442.486	0.205876	0.23486	0.814317	0.894584	0.237723	533.865	0.253286	0.938556	0.347959	0.682499	-0.29481	437.432	0.305002	-0.966584	0.333752	0.60943	CDS				ABC transporter substrate-binding protein	probable extracellular solute-binding protein	bi	BB4640		100	bi	BP0363	99.19
	CJ015_01760	CJ015_01760		0.287575	376.166	0.183763	1.56492	0.117601	0.220666	0.704361	767.429	0.205704	3.42415	0.00061672	0.0030751	0.723854	536.657	0.228655	3.16571	0.00154705	0.00877232	-0.24799	461.004	0.23711	-1.04589	0.295613	0.644345	-0.433535	427.587	0.291067	-1.48947	0.136364	0.363522	CDS				beta-propeller fold lactonase family protein	Surface antigen	bi	BB4639		100	bi	BP0364	97.84
	CJ015_01765	CJ015_01765		0.255937	56.3732	0.198822	1.28727	0.198002	0.329255	0.868169	155.308	0.213519	4.066	4.7826e-05	0.00030763	0.80311	91.516	0.219599	3.65716	0.000255026	0.0018321	0.0175708	74.3155	0.20966	0.0838063	0.93321	0.980486	-0.321053	65.3388	0.256456	-1.25188	0.210612	0.473501	CDS				polysaccharide deacetylase family protein	putative polysaccharide deacetylase	bi	BB4638		100	-
	CJ015_01770	CJ015_01770		0.498499	80.8699	0.176519	2.82405	0.0047421	0.0165885	0.577728	243.885	0.243608	2.37155	0.0177138	0.0536635	0.907166	143.275	0.255969	3.54404	0.000394038	0.00264798	0.438914	110.685	0.217992	2.01344	0.0440683	0.320319	-0.134997	88.5789	0.192139	-0.702601	0.482305	0.738275	CDS				sterol desaturase family protein	Probable transmembrane protein	bi	BB4637		100	-
	CJ015_01775	CJ015_01775		0.154522	368.537	0.161773	0.955181	0.339486	0.486417	0.00256053	885.969	0.137126	0.0186729	0.985102	0.991636	0.465494	557.602	0.186843	2.49136	0.0127255	0.0487247	0.25299	549.846	0.192647	1.31323	0.189104	0.543627	-0.300733	451.117	0.194508	-1.54612	0.122076	0.339443	CDS				acyl-CoA thioesterase	Acyl-CoA hydrolase (EC 3.1.2.20)	bi	BB4636		100	uni	BP2807	31.09
	CJ015_01780	CJ015_01780		-2.37075	61.4144	0.43643	-5.43216	5.56774e-08	7.31604e-07	-1.54133	87.0057	0.279526	-5.51407	3.50621e-08	3.99182e-07	0.330702	163.638	0.198348	1.66728	0.095459	0.222871	-0.467503	127.846	0.362234	-1.29061	0.196839	0.554738	-0.161118	137.91	0.44745	-0.36008	0.718788	0.883674	CDS				DUF1254 domain-containing protein	hypothetical protein	bi	BB4635		99.79	-
	CJ015_01785	CJ015_01785		0.120404	117.778	0.14481	0.831462	0.405713	0.554061	-0.0658728	232.623	0.185347	-0.355403	0.722288	0.827869	-0.188695	163.067	0.196066	-0.962405	0.335846	0.532411	0.0118874	162.548	0.154682	0.0768503	0.938743	0.980611	-0.0720102	152.811	0.148818	-0.48388	0.628471	0.829816	CDS				MBL fold metallo-hydrolase	metallo-beta-lactamase superfamily protein	bi	BB4634		100	-
	CJ015_01790	CJ015_01790		0.680136	148.252	0.284606	2.38974	0.0168601	0.0476451	0.105661	162.442	0.254124	0.415785	0.677568	0.794296	-0.277696	141.338	0.23764	-1.16856	0.242581	0.430944	-0.461692	142.016	0.320454	-1.44074	0.149658	0.492913	-0.225593	148.259	0.341659	-0.660285	0.509071	0.755952	CDS				LysR substrate-binding domain-containing protein	Glycine cleavage system transcriptional activator	bi	BB4633		99.35	uni	BP2878	34.36
	CJ015_01795	CJ015_01795		0.291491	243.074	0.175189	1.66387	0.0961391	0.189332	-0.0567074	425.473	0.157628	-0.359755	0.71903	0.825218	0.466873	307.675	0.144293	3.2356	0.00121388	0.0070746	-0.0766337	307.738	0.186766	-0.410319	0.681572	0.874822	-0.475908	267.743	0.214005	-2.22382	0.0261605	0.122847	CDS				DUF2917 domain-containing protein	FIG00432855: hypothetical protein	bi	BB4632		100	-
	CJ015_01800	CJ015_01800		0.674192	125.316	0.143861	4.68642	2.78026e-06	2.60323e-05	-0.134604	232.78	0.238568	-0.564217	0.572607	0.714732	0.450966	252.077	0.237357	1.89995	0.0574401	0.153302	0.203993	151.521	0.204609	0.996988	0.31877	0.659953	0.392003	153.818	0.206698	1.8965	0.0578942	0.213342	CDS				2-hydroxychromene-2-carboxylate isomerase	2-hydroxychromene-2-carboxylate isomerase family protein	bi	BB4631		100	-
	CJ015_01805	CJ015_01805		0.135041	60.1495	0.172062	0.784841	0.432547	0.57957	-0.070474	114.677	0.263037	-0.267925	0.788757	0.868537	0.169723	131.158	0.239192	0.709568	0.477972	0.666573	-0.0322052	81.1427	0.256088	-0.125758	0.899923	0.970216	0.367203	89.6069	0.237992	1.54292	0.12285	0.340768	CDS				SDR family oxidoreductase	short chain dehydrogenase	bi	BB4630		100	-
	CJ015_01810	CJ015_01810	trpC	0.446847	311.302	0.160095	2.79115	0.00525216	0.0180895	0.537596	618.704	0.157325	3.41711	0.000632901	0.00313583	-0.341581	357.194	0.197208	-1.73208	0.0832589	0.201694	-0.112952	373.134	0.184764	-0.611334	0.540978	0.813855	-0.116984	361.536	0.142908	-0.818598	0.413016	0.681462	CDS				indole-3-glycerol phosphate synthase TrpC	Indole-3-glycerol phosphate synthase (EC 4.1.1.48)	bi	BB4629	trpC	100	bi	BP3261	99.62
	CJ015_01815	CJ015_01815	trpD	-0.450912	229.39	0.274463	-1.64289	0.100406	0.195563	0.14055	472.618	0.167784	0.837683	0.402209	0.566223	-0.309727	393.624	0.190265	-1.62787	0.103551	0.237263	-0.224955	361.408	0.263905	-0.852411	0.393986	0.714668	0.0327684	377.96	0.252545	0.129753	0.896762	0.962955	CDS				anthranilate phosphoribosyltransferase	Anthranilate phosphoribosyltransferase (EC 2.4.2.18)	bi	BB4628	trpD	100	bi	BP3262	99.71
	CJ015_01820	CJ015_01820	trpG	-0.358113	62.5704	0.379519	-0.943599	0.345375	0.492944	-0.490201	116.822	0.260638	-1.88077	0.0600026	0.141207	-0.984729	138.235	0.275867	-3.56957	0.000357563	0.00243481	0.00628929	103.899	0.319415	0.01969	0.984291	0.996707	0.669722	129.202	0.311268	2.1516	0.0314293	0.140315	CDS				aminodeoxychorismate/anthranilate synthase component II	Anthranilate synthase, amidotransferase component (EC 4.1.3.27) @ Para-aminobenzoate synthase, amidotransferase component (EC 2.6.1.85)	bi	BB4627	trpG	100	bi	BP3263	100
	CJ015_01825	CJ015_01825	trpE	0.417185	503.378	0.367107	1.13641	0.255784	0.396787	-0.472291	1005.01	0.318983	-1.48062	0.138709	0.26491	-1.01166	1044.36	0.289761	-3.49137	0.000480558	0.00313348	0.323466	726.781	0.326963	0.989306	0.322513	0.660317	0.883263	885.78	0.32305	2.73413	0.00625448	0.0425702	CDS				anthranilate synthase component I	Anthranilate synthase, aminase component (EC 4.1.3.27)	bi	BB4626	trpE	100	bi	BP3264	99.41
	CJ015_01830	CJ015_01830	gph_1	-0.786768	7686.6	0.153265	-5.13339	2.84569e-07	3.24796e-06	0.0739417	16895.6	0.286197	0.258359	0.79613	0.873606	0.119035	8966.08	0.159058	0.748377	0.454233	0.646287	-0.287639	13118.9	0.244716	-1.1754	0.239834	0.597442	-0.880833	11112.2	0.165736	-5.31468	1.06844e-07	3.0499e-06	CDS				phosphoglycolate phosphatase	Phosphoglycolate phosphatase (EC 3.1.3.18)	bi	BB4625	gph	100	bi	BP3265	99.15
	CJ015_01835	CJ015_01835	rpe	-0.141405	173.779	0.136471	-1.03615	0.300132	0.446642	-0.448644	478.05	0.198959	-2.25496	0.0241357	0.0684	-0.417394	335.409	0.216462	-1.92825	0.053824	0.14613	0.492794	311.126	0.18844	2.61513	0.00891947	0.159807	0.343303	282.623	0.183561	1.87024	0.0614503	0.2216	CDS				ribulose-phosphate 3-epimerase	Ribulose-phosphate 3-epimerase (EC 5.1.3.1)	bi	BB4624	rpe, cbbeP, cfxE	100	bi	BP3266	100
	CJ015_01840	CJ015_01840		0.184003	999.864	0.143907	1.27862	0.201029	0.332873	-0.0311751	1728.43	0.110757	-0.281473	0.778348	0.861537	-0.0938187	1203.93	0.15293	-0.613473	0.539564	0.716583	-0.164202	1300.74	0.176603	-0.929781	0.352485	0.684494	-0.299828	1208.77	0.184723	-1.62312	0.104564	0.309496	CDS				Co2+/Mg2+ efflux protein ApaG	ApaG protein	bi	BB4623		100	bi	BP3267	99.19
	CJ015_01845	CJ015_01845		0.0554056	397.745	0.096561	0.573788	0.566111	0.695919	0.538544	803.598	0.138486	3.88881	0.000100738	0.000608047	-0.00439656	761.249	0.159565	-0.0275534	0.978018	0.990449	-0.307998	525.4	0.143496	-2.14639	0.0318417	0.276813	0.26203	591.943	0.128042	2.04644	0.0407133	0.167573	CDS				murein transglycosylase A	Membrane-bound lytic murein transglycosylase A precursor (EC 3.2.1.-)	bi	BB4622		100	bi	BP3268	100
	CJ015_01850	CJ015_01850		0.148881	400.407	0.151275	0.984178	0.325028	0.47263	0.90367	918.212	0.124621	7.25136	4.1262e-13	7.54918e-12	0.159878	835.196	0.224346	0.712642	0.476067	0.664649	-0.298833	510.53	0.17219	-1.73548	0.0826562	0.392836	0.312056	587.161	0.202087	1.54416	0.122549	0.340201	CDS				UbiH/UbiF family hydroxylase	2-octaprenyl-3-methyl-6-methoxy-1,4-benzoquinol hydroxylase (EC 1.14.13.-)	bi	BB4621		100	bi	BP3269	99.49
	CJ015_01855	CJ015_01855	dsbC	0.267719	309.511	0.287237	0.932047	0.351312	0.498942	0.977179	625.698	0.16591	5.88982	3.86609e-09	4.92638e-08	0.338242	579.643	0.191762	1.76386	0.0777555	0.191994	-0.380816	370.632	0.256143	-1.48673	0.137085	0.473768	0.193917	419.872	0.363211	0.533896	0.593413	0.811314	CDS				thiol:disulfide interchange protein DsbC	Thiol:disulfide interchange protein DsbC	bi	BB4620	dsbC	100	bi	BP3270	98.57
	CJ015_01860	CJ015_01860		0.125958	184.82	0.216997	0.580459	0.561605	0.693287	1.23336	513.101	0.176593	6.98421	2.86463e-12	4.84514e-11	0.409155	458.773	0.197674	2.06985	0.0384662	0.112805	-0.24709	240.365	0.245228	-1.00759	0.31365	0.655712	0.400151	284.943	0.295507	1.35412	0.175699	0.423512	CDS				D-2-hydroxyacid dehydrogenase family protein	D-3-phosphoglycerate dehydrogenase (EC 1.1.1.95)	bi	BB4619		100	bi	BP3271	99.04
	CJ015_01865	CJ015_01865	ttcA	-0.162548	170.119	0.179992	-0.903082	0.366483	0.514581	-0.267423	299.188	0.156655	-1.70709	0.087806	0.18835	0.0174111	210.117	0.186391	0.0934119	0.925576	0.965612	-0.177708	250.653	0.177407	-1.0017	0.316489	0.658548	-0.465519	224.648	0.22021	-2.11398	0.0345171	0.150116	CDS				tRNA 2-thiocytidine(32) synthetase TtcA	tRNA(Cytosine32)-2-thiocytidine synthetase	bi	BB4618		100	bi	BP3273	99.69
	CJ015_01870	CJ015_01870	folB	-0.384091	71.6012	0.244027	-1.57397	0.115495	0.217673	-0.135009	109.566	0.209119	-0.645612	0.518531	0.670922	-0.388281	88.8215	0.258857	-1.49999	0.133618	0.285865	-0.496593	104.891	0.20105	-2.47	0.0135112	0.184593	-0.334625	104.607	0.247996	-1.34932	0.177235	0.425907	CDS				dihydroneopterin aldolase	Dihydroneopterin aldolase (EC 4.1.2.25)	bi	BB4617	folB	100	bi	BP3274	99.16
	CJ015_01875	CJ015_01875		-0.598008	111.079	0.172363	-3.46947	0.00052149	0.00259418	-0.22739	221.892	0.246097	-0.923982	0.355496	0.522193	-0.136498	166.02	0.226406	-0.60289	0.546582	0.721782	-0.199566	184.114	0.18201	-1.09645	0.27288	0.624431	-0.301549	172.595	0.186129	-1.62011	0.10521	0.310122	CDS				NAD(P)/FAD-dependent oxidoreductase	Thioredoxin reductase (EC 1.8.1.9)	bi	BB4616		100	bi	BP3275	99
	CJ015_01880	CJ015_01880		0.720109	1073.64	0.187489	3.8408	0.000122635	0.00076602	0.620257	2549.43	0.0969098	6.40036	1.55014e-10	2.25658e-09	0.502513	1685.16	0.15033	3.34273	0.000829574	0.00508555	0.216655	1261.62	0.223863	0.967805	0.333142	0.672041	0.0707811	1155.03	0.256727	0.275706	0.782774	0.918044	CDS				PDZ domain-containing protein	protease, putative	bi	BB4615		100	bi	BP3276	98.81
	CJ015_01885	CJ015_01885		-0.207139	304.787	0.105854	-1.95684	0.0503659	0.114249	-0.494927	665.448	0.156916	-3.15409	0.00160997	0.00714833	-0.415502	511.107	0.161206	-2.57747	0.00995278	0.0395556	0.163648	503.03	0.102123	1.60247	0.109053	0.43504	0.117009	474.335	0.120134	0.973984	0.330064	0.60703	CDS				enoyl-CoA hydratase	Enoyl-CoA hydratase (EC 4.2.1.17)	bi	BB4614		99.61	bi	BP3277	99.61
	CJ015_01890	CJ015_01890		-1.48405	80.3034	0.207638	-7.14728	8.85158e-13	1.99629e-11	-2.25714	212.353	0.662064	-3.40925	0.000651427	0.00321407	-0.328611	39.6012	0.250729	-1.31062	0.189985	0.36364	0.222905	207.052	0.370794	0.601157	0.547736	0.816855	-2.07841	114.217	0.221471	-9.38454	6.31902e-21	7.83226e-19	CDS			requires only RisA for expression in Bvg- conditions	DUF1254 domain-containing protein	putative exported protein	bi	BB4613		99.8	-
	CJ015_01895	CJ015_01895		-0.239681	1084.88	0.333306	-0.719101	0.472079	0.616858	0.649267	1904.55	0.220472	2.94489	0.00323066	0.0129945	0.0409044	1860.81	0.204639	0.199886	0.84157	0.913252	-0.563165	1455.29	0.29374	-1.91722	0.0552097	0.342754	-0.0129669	1629.81	0.350691	-0.0369752	0.970505	0.987487	CDS				ATP synthase subunit I	ATP synthase protein I	bi	BB4612		100	bi	BP3281	100
	CJ015_01900	CJ015_01900	atpB	-0.59961	1386.09	0.257538	-2.32824	0.0198993	0.0540831	0.0925256	3337.32	0.116365	0.795135	0.426535	0.589526	-0.37453	2430.12	0.277032	-1.35194	0.176395	0.346477	-0.0989467	2361.29	0.274054	-0.361048	0.718063	0.893887	0.00416755	2362.66	0.340382	0.0122437	0.990231	0.995798	CDS				F0F1 ATP synthase subunit A	ATP synthase F0 sector subunit a	bi	BB4611	atpB, uncB, papD	100	bi	BP3282	100
	CJ015_01905	CJ015_01905	atpE	-0.894769	2148.33	0.261939	-3.41594	0.000635611	0.00306887	-0.0688437	6528.49	0.156561	-0.439725	0.660137	0.783038	-0.552041	4015.57	0.247003	-2.23496	0.02542	0.0835243	0.151948	4299.79	0.283461	0.536044	0.591928	0.837906	0.0415436	4030.18	0.328171	0.126591	0.899264	0.963497	CDS				F0F1 ATP synthase subunit C	ATP synthase F0 sector subunit c	bi	BB4610	atpE	100	bi	BP3283	100
	CJ015_01910	CJ015_01910	atpF	-0.889528	811.755	0.377789	-2.35456	0.0185446	0.0512539	0.156171	1674.63	0.180528	0.865083	0.386993	0.552076	-0.439615	1753.94	0.225694	-1.94784	0.0514343	0.14097	-0.339992	1380.33	0.333267	-1.02018	0.307643	0.651892	0.224874	1607.85	0.437592	0.51389	0.607329	0.819188	CDS				F0F1 ATP synthase subunit B	ATP synthase F0 sector subunit b	bi	BB4609	atpF, uncF, papF	100	bi	BP3284	99.36
	CJ015_01915	CJ015_01915	atpH	-0.611332	323.555	0.321343	-1.90243	0.0571151	0.1265	-0.0247904	686.178	0.223361	-0.110988	0.911626	0.948637	-0.603584	819.773	0.241737	-2.49686	0.0125298	0.0480952	-0.191882	540.182	0.306478	-0.626087	0.531258	0.811692	0.56863	679.469	0.400945	1.41822	0.156125	0.395349	CDS				F0F1 ATP synthase subunit delta	ATP synthase delta chain (EC 3.6.3.14)	bi	BB4608	atpH, uncH, papE	100	bi	BP3285	100
	CJ015_01920	CJ015_01920	atpA	-0.443752	1161.74	0.275448	-1.61102	0.107176	0.206219	-0.0872864	2841.64	0.242107	-0.360529	0.718452	0.825218	-0.621402	2908.2	0.21498	-2.89051	0.0038462	0.0184891	0.0434558	2001.76	0.285722	0.152091	0.879115	0.964335	0.643625	2361.03	0.353802	1.81917	0.0688857	0.239095	CDS				F0F1 ATP synthase subunit alpha	ATP synthase alpha chain (EC 3.6.3.14)	bi	BB4607	atpA, uncA, papA	100	bi	BP3286	99.81
	CJ015_01925	CJ015_01925	atpG	-0.426382	748.963	0.261262	-1.63201	0.102678	0.199033	0.0170427	1906.18	0.188364	0.0904776	0.927908	0.958817	-0.295358	1611.98	0.204706	-1.44284	0.149067	0.307196	0.0593375	1283.98	0.264205	0.224589	0.822299	0.943194	0.326026	1338.45	0.324081	1.006	0.314414	0.593781	CDS				F0F1 ATP synthase subunit gamma	ATP synthase gamma chain (EC 3.6.3.14)	bi	BB4606	atpG, uncG, papC	100	bi	BP3287	99.67
	CJ015_01930	CJ015_01930	atpD	-0.277979	681.317	0.277994	-0.999946	0.317337	0.465487	-0.189626	1676.74	0.269216	-0.704365	0.481206	0.640197	-0.878837	1647.29	0.196628	-4.46954	7.83894e-06	8.50372e-05	0.150504	1161.87	0.300055	0.501589	0.615957	0.846915	0.752356	1375.04	0.364361	2.06487	0.0389356	0.162866	CDS				F0F1 ATP synthase subunit beta	ATP synthase beta chain (EC 3.6.3.14)	bi	BB4605	atpD, uncD, papB	100	bi	BP3288	99.79
	CJ015_01935	CJ015_01935	atpC	-0.767565	710.212	0.271934	-2.82261	0.00476342	0.0166507	0.285266	1852.24	0.165327	1.72546	0.0844444	0.182639	-0.266076	1119.68	0.222901	-1.1937	0.232596	0.420333	-0.144126	1248.4	0.292126	-0.49337	0.621751	0.851442	-0.241089	1177.7	0.343875	-0.701096	0.483243	0.738275	CDS				F0F1 ATP synthase subunit epsilon	ATP synthase epsilon chain (EC 3.6.3.14)	bi	BB4604	atpC, uncC, papG	100	bi	BP3289	100
	CJ015_01940	CJ015_01940		0.360629	34.663	0.285873	1.2615	0.207129	0.34045	0.338916	90.515	0.218738	1.54942	0.121282	0.239195	0.408003	67.0157	0.232034	1.75838	0.0786832	0.193559	0.30237	48.6949	0.212279	1.4244	0.154332	0.498155	0.243593	45.3179	0.214218	1.13713	0.255484	0.528008	CDS				hypothetical protein	ortholog of Bordetella pertussis (BX470248) BP3290	bi	BB4603		99.66	bi	BP3290	97.28
	CJ015_01945	CJ015_01945	hemE	-0.143375	507.556	0.144234	-0.99404	0.320203	0.467936	-0.543384	975.377	0.131345	-4.13706	3.51784e-05	0.000233958	-0.279936	768.768	0.145836	-1.91952	0.054918	0.147881	0.0379394	784.618	0.180921	0.209701	0.833901	0.945614	-0.0575786	733.501	0.194104	-0.296638	0.766743	0.908061	CDS				uroporphyrinogen decarboxylase	Uroporphyrinogen III decarboxylase (EC 4.1.1.37)	bi	BB4602	hemE	100	bi	BP3291	99.16
	CJ015_01950	CJ015_01950	priA	-0.269979	194.109	0.192965	-1.39911	0.16178	0.283145	0.21811	402.071	0.150243	1.45171	0.146582	0.275558	-0.336444	378.694	0.169797	-1.98144	0.0475417	0.133071	-0.232396	290.761	0.205602	-1.13032	0.258343	0.614354	0.268584	326.599	0.274349	0.978986	0.327587	0.604266	CDS				primosomal protein N'	Helicase PriA essential for oriC/DnaA-independent DNA replication	bi	BB4601		100	bi	BP3292	99.26
	CJ015_01955	CJ015_01955	rep	-0.150663	258.146	0.243675	-0.618296	0.53638	0.672051	0.223421	532.209	0.143539	1.55651	0.119587	0.236912	0.0690217	478.85	0.250683	0.275335	0.783059	0.877254	-0.16258	378.467	0.256366	-0.634173	0.525968	0.808573	0.0825892	394.102	0.350192	0.235839	0.813557	0.934599	CDS				UvrD-helicase domain-containing protein	ATP-dependent DNA helicase Rep	bi	BB4600	rep	99.85	bi	BP3293	99.71
	CJ015_01960	CJ015_01960		-0.808919	115.385	0.246636	-3.27981	0.00103876	0.00464964	-0.0431294	247.931	0.16821	-0.256402	0.79764	0.874228	-0.0258294	203.296	0.184659	-0.139876	0.888758	0.942529	-0.230157	200.414	0.265453	-0.867036	0.385923	0.708218	-0.196875	195.24	0.299822	-0.656638	0.511413	0.757514	CDS				M20 family metallopeptidase	putative peptidase	bi	BB4599		99.47	bi	BP3295	97.08
	CJ015_01965	CJ015_01965		-0.535342	72.7311	0.173976	-3.07711	0.00209018	0.0084672	-0.581128	143.795	0.223873	-2.59579	0.00943745	0.0318556	-0.502137	109.609	0.200805	-2.50063	0.0123974	0.0477185	-0.0310661	124.713	0.142435	-0.218107	0.827346	0.943579	-0.0912894	118.148	0.172205	-0.530122	0.596027	0.81222	CDS				hydrolase	ortholog of Bordetella pertussis (BX470248) BP3296	bi	BB4598		100	bi	BP3296	99.67
	CJ015_01970	CJ015_01970		-0.615512	81.5184	0.198975	-3.09341	0.00197872	0.00805044	-0.509639	223.566	0.186757	-2.72889	0.00635484	0.0230027	-0.16564	125.194	0.181635	-0.911938	0.361801	0.556524	0.357639	159.482	0.175968	2.03241	0.0421124	0.314135	-0.223521	128.836	0.162769	-1.37325	0.169676	0.41408	CDS				ATP-binding cassette domain-containing protein	Dipeptide transport ATP-binding protein DppF (TC 3.A.1.5.2)	bi	BB4597		100	uni	BP3858	60.54
	CJ015_01975	CJ015_01975		-0.954772	53.5875	0.337567	-2.82839	0.00467823	0.0163895	-0.204705	92.6969	0.198598	-1.03075	0.302658	0.467356	-0.389768	78.1575	0.218207	-1.78623	0.0740619	0.184565	-0.38592	91.7592	0.318799	-1.21055	0.226069	0.583164	-0.267983	92.3467	0.404906	-0.661841	0.508073	0.755851	CDS				ABC transporter ATP-binding protein	putative oligopeptide transport ATP-binding protein	bi	BB4596		100	uni	BP3859	61.15
	CJ015_01980	CJ015_01980		-1.05263	36.6718	0.231511	-4.5468	5.44672e-06	4.84831e-05	0.00338538	85.5593	0.193	0.0175408	0.986005	0.992124	-0.398625	59.0653	0.2398	-1.66232	0.0964477	0.224557	-0.207321	68.4863	0.188809	-1.09804	0.272185	0.623948	-0.242964	66.0573	0.314081	-0.773572	0.439184	0.70383	CDS		c		ABC transporter permease	Dipeptide transport system permease protein DppC (TC 3.A.1.5.2)	bi	BB4595		100	bi	BP3298	99.67
	CJ015_01985	CJ015_01985		-0.857395	112.913	0.203522	-4.21279	2.52238e-05	0.000191155	-0.276086	200.56	0.195525	-1.41202	0.157943	0.290988	-0.102379	140.991	0.225237	-0.45454	0.64944	0.791832	-0.388279	190.759	0.257487	-1.50796	0.131566	0.463852	-0.646391	174.797	0.30199	-2.14044	0.0323195	0.143473	CDS				ABC transporter permease	Dipeptide transport system permease protein DppB (TC 3.A.1.5.2)	bi	BB4594		100	bi	BP3299	99.69
	CJ015_01990	CJ015_01990		-0.68494	104.339	0.186457	-3.67345	0.000239295	0.00136065	-0.149585	212.513	0.176515	-0.847437	0.396752	0.56069	0.0854954	156.651	0.195918	0.436383	0.662559	0.802732	-0.23662	175.631	0.200978	-1.17734	0.239058	0.597442	-0.466637	161.037	0.231131	-2.01893	0.0434947	0.174791	CDS				succinylglutamate desuccinylase/aspartoacylase family protein	ortholog of Bordetella pertussis (BX470248) BP3300	bi	BB4593		99.71	bi	BP3300	98.85
	CJ015_01995	CJ015_01995		0.143395	726.235	0.174345	0.822476	0.410806	0.558253	-0.214437	1120.14	0.133089	-1.61123	0.107129	0.2175	0.023044	1056.81	0.190354	0.121058	0.903645	0.952401	-0.243245	940.468	0.169728	-1.43314	0.151817	0.493376	-0.0933041	941.125	0.202225	-0.461386	0.644521	0.839221	CDS				ABC transporter substrate-binding protein	putative binding-protein-dependent transport protein	bi	BB4592		100	uni	BP3862	39.33
	CJ015_02000	CJ015_02000		1.03981	15690.7	0.436097	2.38435	0.0171093	0.0480596	0.162316	30365.3	0.246188	0.659315	0.509694	0.663622	0.523721	11609.4	0.265688	1.97119	0.0487021	0.135496	0.279642	16636.7	0.369966	0.75586	0.449733	0.757253	-0.624708	11687.3	0.483973	-1.29079	0.196777	0.456111	CDS				hypothetical protein	ortholog of Bordetella pertussis (BX470248) BP3302	bi	BB4591		100	bi	BP3302	100
	CJ015_02005	CJ015_02005		1.17216	324.02	0.20259	5.78586	7.2142e-09	1.0952e-07	1.84726	983.463	0.203618	9.0722	1.16639e-19	2.9486e-18	1.04844	466.6	0.310076	3.38122	0.000721641	0.00448956	0.0108954	287.433	0.24958	0.0436549	0.96518	0.990537	-0.167828	262.936	0.293151	-0.572497	0.566985	0.789622	CDS		a		NAD(P)H-hydrate dehydratase	NAD(P)HX dehydratase	bi	BB4590		99.65	bi	BP3303	96.52
	CJ015_02010	CJ015_02010		0.50423	227.107	0.131311	3.83996	0.000123057	0.000767632	0.0871871	477.363	0.193237	0.451192	0.651851	0.77595	0.391551	403.061	0.148245	2.64124	0.00826023	0.0342135	0.209964	289.191	0.162337	1.29339	0.195877	0.552976	0.175606	274.428	0.137872	1.27369	0.202772	0.463475	CDS				enoyl-CoA hydratase/isomerase family protein	Enoyl-CoA hydratase (EC 4.2.1.17)	bi	BB4589		100	bi	BP3304	100
	CJ015_02015	CJ015_02015		0.359545	67.6513	0.334136	1.07604	0.281908	0.426179	0.152267	193.623	0.271836	0.56014	0.575384	0.716108	0.719374	158.363	0.397249	1.81089	0.070158	0.177221	0.43793	101.263	0.315237	1.38921	0.164769	0.513882	0.183859	89.1796	0.455796	0.403381	0.686668	0.865455	CDS				enoyl-CoA hydratase-related protein	Enoyl-CoA hydratase (EC 4.2.1.17)	bi	BB4588		100	bi	BP3305	100
	CJ015_02020	CJ015_02020		0.549756	604.17	0.395401	1.39038	0.164415	0.285686	0.190064	1016.11	0.189915	1.00078	0.316932	0.482895	0.722823	907.845	0.244289	2.95888	0.0030876	0.015438	-0.067171	690.999	0.356734	-0.188294	0.850646	0.95333	-0.200205	648.512	0.435391	-0.459827	0.64564	0.839729	CDS				nitronate monooxygenase family protein	Dioxygenases related to 2-nitropropane dioxygenase	bi	BB4587		100	bi	BP3306	99.7
	CJ015_02025	CJ015_02025		0.00945973	401.21	0.397389	0.0238047	0.981008	0.985411	-0.138378	902.227	0.226667	-0.610488	0.541539	0.689758	0.0934985	550.106	0.21783	0.429226	0.667759	0.805855	0.105166	610.947	0.35959	0.29246	0.769935	0.918034	-0.258459	518.99	0.450812	-0.57332	0.566428	0.789312	CDS				TetR/AcrR family transcriptional regulator	Transcriptional regulator, TetR family	bi	BB4586		100	bi	BP3307	99.03
	CJ015_02030	CJ015_02030		0.493144	711.999	0.385103	1.28055	0.200351	0.332101	-0.28887	1292.95	0.209446	-1.37921	0.167829	0.30492	0.49788	1010.39	0.220937	2.25349	0.0242284	0.0802968	0.136528	908.231	0.353094	0.386661	0.699007	0.884586	-0.176975	783.96	0.4362	-0.40572	0.684948	0.865323	CDS				acyl-CoA dehydrogenase family protein	Butyryl-CoA dehydrogenase (EC 1.3.99.2)	bi	BB4585		100	bi	BP3308	99.48
	CJ015_02035	CJ015_02035		0.447592	284.406	0.168307	2.65938	0.0078285	0.0253265	-0.222786	534.38	0.158688	-1.40392	0.160343	0.29462	0.236624	442.887	0.170652	1.38658	0.165569	0.329993	0.165768	367.754	0.220044	0.753339	0.451246	0.758265	0.0473966	339.627	0.234338	0.202258	0.839715	0.945282	CDS				CaiB/BaiF CoA-transferase family protein	L-carnitine dehydratase/bile acid-inducible protein F (EC 2.8.3.16)	bi	BB4584		100	uni	BP1779	57.64
	CJ015_02040	CJ015_02040		0.00268363	356.964	0.0880665	0.0304728	0.97569	0.982514	0.210714	657.777	0.115777	1.82	0.0687584	0.155284	0.0766239	613.116	0.188931	0.405566	0.685061	0.816477	-0.292207	480.742	0.100068	-2.9201	0.0034992	0.0999596	0.0250508	502.825	0.120745	0.207468	0.835644	0.943627	CDS				3-hydroxyacyl-CoA dehydrogenase	3-hydroxyacyl-CoA dehydrogenase (EC 1.1.1.35) / Enoyl CoA hydratase (EC 4.2.1.17)	bi	BB4583	paaH	100	uni	BP0669	39.1
	CJ015_02045	CJ015_02045		-0.859775	2182	0.271181	-3.17048	0.00152186	0.00644898	-0.319595	2648.72	0.212342	-1.50509	0.1323	0.255893	-0.513892	2025.54	0.243026	-2.11456	0.0344677	0.104064	-0.767708	3325.45	0.297118	-2.58385	0.00977053	0.168937	-0.799708	3236.51	0.361771	-2.21054	0.027068	0.125979	CDS				c-type cytochrome	putative cytochrome c	bi	BB4582		99.69	-
	CJ015_02050	CJ015_02050		0.43066	1683.13	0.367626	1.17146	0.241412	0.379894	1.1218	672.183	0.292209	3.83904	0.000123515	0.000727779	0.243149	1193.41	0.396451	0.613315	0.539668	0.716583	-2.36424	1224.91	0.24544	-9.63269	5.81883e-22	4.75399e-19	-0.992784	1418.2	0.254089	-3.90722	9.33641e-05	0.0013916	tRNA				tRNA-Arg	tRNA-Arg	0	0		0	0
	CJ015_02055	CJ015_02055		-0.126454	27.1912	0.471449	-0.268225	0.788526	0.867397	0.242764	38.7663	0.249751	0.972025	0.331038	0.496822	-0.0298779	30.9154	0.377623	-0.0791209	0.936936	0.971061	-0.332173	37.0755	0.373239	-0.889974	0.37348	0.698885	-0.31995	36.9518	0.518054	-0.6176	0.536839	0.773955	CDS				cupredoxin family protein	Copper tolerance protein	bi	BB4581		99.39	bi	BP3314	91.62
	CJ015_02060	CJ015_02060	copA	0.0125821	20.0121	0.312528	0.0402592	0.967886	0.978525	-0.273518	38.0712	0.371665	-0.735927	0.461775	0.622675	-0.823636	40.4472	0.264374	-3.11542	0.00183684	0.0100568	0.04993	30.6314	0.330473	0.151087	0.879907	0.964428	0.765501	36.6583	0.332054	2.30535	0.0211467	0.105398	CDS				copper resistance system multicopper oxidase	Multicopper oxidase	bi	BB4580	copA	100	bi	BP3315	97.63
	CJ015_02065	CJ015_02065	copB	0.356239	6.76571	0.370286	0.962064	0.336017	0.482848	-0.185939	15.7909	0.367915	-0.505386	0.613288	0.746011	0.0620343	18.9187	0.327785	0.189253	0.849894	0.919074	0.297535	9.73726	0.301167	0.987939	0.323182	NA	0.704819	10.7495	0.3378	2.0865	0.0369333	0.157	CDS				copper resistance protein B	Copper resistance protein B	bi	BB4579	copB	100	bi	BP3316	98.45
	CJ015_02070	CJ015_02070		0.735932	31.8369	0.369502	1.99169	0.0464052	0.107288	-0.174758	37.1558	0.280164	-0.62377	0.532779	0.682132	-0.0219528	36.8705	0.285281	-0.0769514	0.938662	0.971695	-0.174325	32.6947	0.344777	-0.505617	0.613126	0.846155	-0.00376709	33.3653	0.459983	-0.00818963	0.993466	0.996846	CDS				enoyl-CoA hydratase/isomerase family protein	Enoyl-CoA hydratase (EC 4.2.1.17)	bi	BB4578		99.19	bi	BP3317	97.93
	CJ015_02075	CJ015_02075		0.95669	68.249	0.396268	2.41425	0.0157677	0.0452947	-0.0678684	80.7155	0.263707	-0.257363	0.796898	0.873838	-0.597579	80.53	0.229511	-2.6037	0.00922224	0.0374247	-0.109222	63.6698	0.360829	-0.302697	0.762121	0.91459	0.337925	72.0574	0.445939	0.757782	0.448581	0.711946	CDS				CoA transferase	CAIB/BAIF family protein	bi	BB4577		99.74	uni	BP0642	37.1
	CJ015_02080	CJ015_02080		1.21524	272.305	0.558107	2.17744	NA	NA	0.510194	142.267	0.222875	2.28915	0.0220707	0.0637448	-0.132969	155.274	0.260865	-0.509722	0.610246	0.765923	-0.629296	178.278	0.38096	-1.65187	NA	NA	-0.351989	194.855	0.546524	-0.64405	NA	NA	CDS				IclR family transcriptional regulator	Transcriptional regulator, IclR family	bi	BB4576		100	bi	BP3319	99.62
	CJ015_02085	CJ015_02085		1.29899	639.292	0.452228	2.87242	NA	NA	0.776052	772.519	0.15096	5.1408	2.73578e-07	2.76044e-06	0.84268	619.409	0.14404	5.85032	4.90638e-09	8.66606e-08	-0.218461	474.14	0.368647	-0.592602	0.553448	0.819091	-0.287279	454.344	0.476814	-0.602498	0.546843	0.778247	CDS				cysteine dioxygenase	Cysteine dioxygenase (EC 1.13.11.20)	bi	BB4575		100	bi	BP3320	100
	CJ015_02090	CJ015_02090		0.0184082	6.5519	0.412496	0.0446264	0.964405	0.977533	-0.429892	13.1997	0.472565	-0.909699	0.362981	0.528238	-0.861004	17.8985	0.346964	-2.48154	0.0130818	0.0498817	0.121101	10.1853	0.317303	0.381656	0.702717	NA	1.01419	13.6028	0.348173	2.9129	0.00358086	0.0277856	CDS				amidase	Glutamyl-tRNA(Gln) amidotransferase subunit A-like protein	uni	BB4022		36.36	bi	BP3321	99.55
	CJ015_02095	CJ015_02095		-0.052056	7.12278	0.440933	-0.118059	0.906021	0.944066	-0.757081	16.9509	0.4104	-1.84474	0.0650759	0.14938	-0.511278	16.0202	0.368695	-1.38672	0.165526	0.329993	0.378238	12.4306	0.317536	1.19116	0.233589	NA	0.634815	12.9369	0.379785	1.67151	0.0946208	0.291746	CDS				ABC transporter substrate-binding protein	High-affinity leucine-specific transport system, periplasmic binding protein LivK (TC 3.A.1.4.1)	bi	BB4572		100	bi	BP3322	99.48
	CJ015_02100	CJ015_02100		-0.6474	4.40293	0.422326	-1.53294	0.125291	0.231577	0.180087	9.9248	0.454753	0.39601	0.692097	0.806196	-0.171209	11.6795	0.410036	-0.417546	0.676279	0.811253	-0.311261	7.20736	0.328537	-0.947415	0.343427	NA	0.44938	8.83556	0.373746	1.20237	0.229221	0.497985	CDS				ABC transporter ATP-binding protein	Branched-chain amino acid transport ATP-binding protein LivF (TC 3.A.1.4.1)	bi	BB4571		100	uni	BP1273	54.7
	CJ015_02105	CJ015_02105		0.0834658	5.00387	0.43596	0.191453	0.848171	0.908188	0.126885	10.282	0.445692	0.284692	0.77588	0.860245	-0.685809	8.80607	0.415424	-1.65087	0.0987661	0.228341	0.154252	7.46291	0.348831	0.442198	0.658346	NA	0.633812	8.40781	0.428875	1.47785	0.139449	0.367958	CDS				ABC transporter ATP-binding protein	Branched-chain amino acid transport ATP-binding protein LivG (TC 3.A.1.4.1)	bi	BB4570		100	uni	BP2744	58.85
	CJ015_02110	CJ015_02110		0.0290877	5.03786	0.455877	0.0638059	0.949125	0.968112	-0.110016	7.74698	0.480152	-0.229127	0.81877	0.886274	0.184279	6.80312	0.463103	0.397923	0.690687	0.820416	-0.301662	6.73288	0.344034	-0.876837	0.380575	NA	-0.281128	6.55149	0.442526	-0.63528	0.525246	0.765442	CDS				branched-chain amino acid ABC transporter permease	putative branched-chain amino acid transport system permease protein	bi	BB4569		100	uni	BP3719	32.53
	CJ015_02115	CJ015_02115		-0.799369	7.66117	0.346806	-2.30495	0.0211695	0.0566695	-0.222307	16.2525	0.369846	-0.601081	0.547786	0.695193	-1.03917	9.821	0.400597	-2.59406	0.00948498	0.0382452	-0.160308	13.2389	0.273238	-0.586696	0.557408	0.820544	-0.126386	13.0108	0.31585	-0.400147	0.689048	0.866573	CDS				branched-chain amino acid ABC transporter permease	branched-chain amino acid transport system permease protein	bi	BB4568		99.31	uni	BP3569	30
	CJ015_02120	CJ015_02120		-0.146468	187.846	0.246874	-0.593289	0.552988	0.685535	0.199235	330.195	0.163034	1.22205	0.221689	0.373884	0.0836889	258.389	0.155519	0.538125	0.590491	0.751049	-0.350784	260.617	0.25581	-1.37127	0.170291	0.522361	-0.320368	254.093	0.282915	-1.13238	0.257473	0.530095	CDS				LacI family DNA-binding transcriptional regulator	LacI family transcriptional regulator	bi	BB4567		100	uni	BP2590	29.65
	CJ015_02125	CJ015_02125		-0.021748	35.3335	0.329459	-0.0660112	0.947369	0.966957	-0.475458	62.5519	0.225386	-2.10952	0.0348995	0.0922894	-0.0693871	59.3675	0.286333	-0.24233	0.808525	0.891485	0.029315	53.1124	0.316642	0.0925808	0.926237	0.979358	0.0778561	52.2794	0.405777	0.191869	0.847845	0.949893	CDS				porin	outer membrane porin	bi	BB4566		99.74	bi	BP2851	98.37
	CJ015_02130	CJ015_02130	panB	0.134513	296.898	0.0850155	1.58222	0.113599	0.215224	0.0571053	620.352	0.115928	0.492593	0.6223	0.753944	0.151126	443.893	0.171058	0.883478	0.376978	0.572609	0.0224524	413.387	0.12633	0.177728	0.858936	0.957107	-0.142907	379.363	0.121633	-1.1749	0.240035	0.511104	CDS				3-methyl-2-oxobutanoate hydroxymethyltransferase	3-methyl-2-oxobutanoate hydroxymethyltransferase (EC 2.1.2.11)	bi	BB4565	panB	99.64	bi	BP2850	99.64
	CJ015_02135	CJ015_02135		-0.506369	68.8856	0.208159	-2.4326	0.0149907	0.0434889	-0.139189	118.126	0.213119	-0.653104	0.513689	0.666739	0.0393175	96.1265	0.288882	0.136102	0.89174	0.944172	-0.403884	105.62	0.22006	-1.83533	0.0664564	0.364885	-0.452502	101.459	0.273562	-1.65411	0.0981049	0.298305	CDS				LysR family transcriptional regulator	putative LysR-family transcriptional regulator	bi	BB4564		100	bi	BP2849	99.34
	CJ015_02140	CJ015_02140		0.303042	8.5885	0.327462	0.925427	0.354744	0.502295	0.550014	24.6698	0.394071	1.39572	0.162799	0.298084	0.290673	14.8291	0.341248	0.851793	0.394329	0.590789	0.195232	12.2589	0.33728	0.578843	0.562695	NA	0.0283742	10.8303	0.326403	0.08693	0.930727	0.973296	CDS				tripartite tricarboxylate transporter substrate binding protein	Tricarboxylate transport protein TctC	bi	BB4563		100	-
	CJ015_02145	CJ015_02145		-0.923122	9.14444	0.348274	-2.65056	0.00803577	0.02589	0.518518	26.4036	0.353589	1.46644	0.142527	0.270773	0.454796	11.6207	0.393145	1.15681	0.247349	0.43622	-0.159923	16.4559	0.304295	-0.525553	0.599199	0.839972	-0.812166	13.6496	0.336057	-2.41675	0.0156598	0.0844874	CDS				succinylglutamate desuccinylase/aspartoacylase family protein	ortholog of Bordetella pertussis (BX470248) BP3300	bi	BB4562		100	uni	BP3300	65.58
	CJ015_02150	CJ015_02150		-0.12388	170.465	0.0991073	-1.24996	0.211315	0.344792	0.00603913	364.548	0.142238	0.0424581	0.966134	0.979465	-0.309937	257.67	0.173517	-1.7862	0.0740662	0.184565	-0.0395978	255.725	0.114285	-0.346483	0.72898	0.898722	-0.0111258	247.455	0.104145	-0.10683	0.914924	0.969876	CDS				lipocalin family protein	outer membrane lipoprotein	bi	BB4561		100	-
	CJ015_02155	CJ015_02155	gshA	-0.0584339	333.354	0.173026	-0.337716	0.735577	0.827282	0.00683106	521.925	0.145903	0.0468192	0.962657	0.977555	-0.193222	425.384	0.21299	-0.907189	0.364307	0.559632	-0.416329	444.835	0.17928	-2.32222	0.0202209	0.223335	-0.272504	444.593	0.246146	-1.10708	0.268258	0.541575	CDS				glutamate--cysteine ligase	Glutamate--cysteine ligase (EC 6.3.2.2)	bi	BB4560	gshA, gsh-I	100	-
	CJ015_02165	CJ015_02165		-0.546452	137.619	0.149044	-3.66637	0.000246013	0.00139042	0.0185149	306.842	0.232197	0.0797378	0.936446	0.963506	-0.124925	188.084	0.214513	-0.582366	0.56032	0.731605	-0.156727	226.67	0.186075	-0.842281	0.399631	0.718843	-0.420699	204.332	0.156114	-2.69481	0.00704282	0.0461359	CDS				hypothetical protein	hypothetical protein	bi	BB4558		99.53	bi	BP0043	99.45
	CJ015_02170	CJ015_02170		0.223257	2.08499	0.60862	0.366825	0.71375	0.81031	1.09454	4.62849	0.612536	1.7869	0.0739532	0.164865	0.157834	2.38674	0.567836	0.277957	0.781046	NA	-0.294005	2.19131	0.377881	-0.778035	0.436548	NA	-0.375	2.19637	0.518136	-0.723748	0.46922	0.730577	CDS				helix-turn-helix domain-containing protein	transcriptional regulator	bi	BB4557		100	bi	BP0044	100
	CJ015_02175	CJ015_02175		-0.640327	89.0158	0.186538	-3.43269	0.000597615	0.00290509	0.352733	180.814	0.20268	1.74035	0.0817983	0.178393	-0.350037	133.483	0.239085	-1.46407	0.143174	0.299064	-0.471761	139.486	0.203154	-2.32218	0.0202232	0.223335	-0.23206	143.301	0.233561	-0.993573	0.320431	0.599682	CDS				AEC family transporter	membrane protein	bi	BB4556		100	bi	BP0045	100
	CJ015_02180	CJ015_02180		1.08989	382.566	0.259951	4.19269	2.75669e-05	0.000206246	1.02702	720.923	0.231228	4.44158	8.92996e-06	6.72895e-05	0.770672	372.223	0.168611	4.57071	4.86069e-06	5.42561e-05	-0.0900865	341.796	0.275077	-0.327495	0.743294	0.905563	-0.487095	296.097	0.289566	-1.68215	0.0925395	0.288077	CDS				Ldh family oxidoreductase	Ureidoglycolate dehydrogenase (EC 1.1.1.154)	bi	BB4555		99.4	uni	BP2521	37.08
	CJ015_02185	CJ015_02185	metX	-0.470955	730.417	0.215123	-2.18924	0.0285797	0.0722347	0.23518	1002.73	0.20791	1.13116	0.257987	0.414719	-0.319996	772.152	0.202655	-1.57901	0.114333	0.255118	-0.770189	1009.66	0.27623	-2.78821	0.00529995	0.131214	-0.604291	1021.36	0.328234	-1.84104	0.0656159	0.23098	CDS				homoserine O-acetyltransferase	Homoserine O-acetyltransferase (EC 2.3.1.31)	bi	BB4554	metX	99.76	bi	BP0047	99.52
	CJ015_02190	CJ015_02190	metW	0.0385709	102.436	0.157961	0.24418	0.807091	0.879178	0.388774	207.844	0.148901	2.61096	0.00902895	0.0306971	0.00161129	145.694	0.214954	0.00749599	0.994019	0.996397	-0.195753	140.077	0.182469	-1.0728	0.28336	0.633493	-0.175235	136.155	0.236419	-0.741208	0.458568	0.719951	CDS				methionine biosynthesis protein MetW	Methionine biosynthesis protein MetW	bi	BB4553		100	bi	BP0048	99.51
	CJ015_02195	CJ015_02195	ampG	0.50808	221.549	0.124104	4.09398	4.24037e-05	0.000300078	1.47097	593.272	0.132661	11.0882	1.43111e-28	5.65467e-27	0.557341	343.435	0.225064	2.47637	0.0132728	0.0502773	-0.276475	249.55	0.142758	-1.93667	0.0527855	0.337269	-0.130007	251.138	0.214153	-0.607076	0.5438	0.777679	CDS				muropeptide transporter	AmpG permease	bi	BB4552	ampG	99.75	bi	BP0050	99.26
	CJ015_02200	CJ015_02200		0.0905181	262.758	0.0957376	0.945481	0.344413	0.491974	0.0888005	524.712	0.183776	0.483201	0.628953	0.758043	0.335063	554.191	0.237857	1.40867	0.158932	0.321773	-0.0863983	367.25	0.151407	-0.570634	0.568248	0.825495	0.203372	384.843	0.21868	0.929995	0.352374	0.628836	CDS				porin	outer membrane porin protein precursor	bi	BB4551		100	uni	BP0840	31.99
	CJ015_02205	CJ015_02205		-0.62297	14.3511	0.276196	-2.25554	0.0240997	0.0632633	-0.288525	37.8875	0.250391	-1.1523	0.249198	0.405162	0.135077	31.2041	0.28928	0.46694	0.640542	0.784928	0.0809925	26.8194	0.221894	0.365005	0.715108	0.892806	-0.0405921	24.5687	0.242146	-0.167634	0.866871	0.953085	CDS				amino acid racemase	Aspartate racemase (EC 5.1.1.13)	bi	BB4550		100	bi	BP0053	98.77
	CJ015_02210	CJ015_02210	artP_1	-0.24418	24.2514	0.237661	-1.02743	0.304218	0.450549	-0.705199	59.2874	0.224104	-3.14675	0.00165096	0.00731652	-0.293442	33.9291	0.271765	-1.07976	0.280247	0.473759	0.371966	42.7211	0.233726	1.59146	0.111506	0.439005	-0.161388	34.6775	0.258553	-0.624195	0.5325	0.770766	CDS				amino acid ABC transporter ATP-binding protein	Glutamate Aspartate transport ATP-binding protein GltL (TC 3.A.1.3.4)	bi	BB4549	gltL	99.59	uni	BP0768	68.85
	CJ015_02215	CJ015_02215		-0.461564	18.0862	0.261672	-1.7639	0.0777489	0.161837	-0.732777	43.7595	0.245055	-2.99025	0.00278748	0.011477	0.0727371	27.8921	0.293089	0.248174	0.804	0.888614	0.209636	33.2817	0.209253	1.00183	0.316426	0.658548	-0.44396	26.397	0.245454	-1.80873	0.0704929	0.242883	CDS				ABC transporter permease subunit	Glutamate Aspartate transport system permease protein GltK (TC 3.A.1.3.4)	bi	BB4548	gltK	100	bi	BP0055	99.56
	CJ015_02220	CJ015_02220		-0.0230215	3.96011	0.452603	-0.0508646	0.959433	0.974811	-0.84398	13.3706	0.416496	-2.02638	0.042726	0.108126	0.270082	7.90856	0.410143	0.658507	0.510212	0.691788	0.839573	8.43204	0.324367	2.58835	0.00964383	NA	0.21006	6.07118	0.392152	0.535661	0.592193	0.810158	CDS				amino acid ABC transporter permease	Glutamate Aspartate transport system permease protein GltJ (TC 3.A.1.3.4)	bi	BB4547	gltJ	99.21	bi	BP0056	98.42
	CJ015_02225	CJ015_02225		-1.00443	6.39654	0.365649	-2.74698	0.00601465	0.0204306	-0.639482	19.1236	0.336018	-1.90312	0.0570252	0.135361	0.169071	18.3592	0.338596	0.499329	0.617547	0.770877	0.197881	13.8337	0.262561	0.753657	0.451055	0.758255	0.170482	12.9807	0.296124	0.575712	0.56481	0.78799	CDS		c		amino acid ABC transporter substrate-binding protein	Glutamate Aspartate periplasmic binding protein precursor GltI (TC 3.A.1.3.4)	bi	BB4546		100	bi	BP0057	99.67
	CJ015_02230	CJ015_02230		0.00548837	26.337	0.216527	0.0253473	0.979778	0.984605	-0.370031	43.9076	0.244028	-1.51635	0.129432	0.251379	-0.006684	44.2227	0.260566	-0.0256518	0.979535	0.990718	-0.155236	37.0288	0.211829	-0.732834	0.46366	0.76739	-0.0311333	37.3486	0.229877	-0.135435	0.892268	0.96125	CDS				D-cysteine desulfhydrase	pyridoxal phosphate-dependent deaminase, putative	bi	BB4545		100	-
	CJ015_02235	CJ015_02235		0.0588466	86.7299	0.178213	0.330203	0.741247	0.830929	-0.0628215	195.227	0.178039	-0.352853	0.724198	0.829318	0.493374	150.099	0.219865	2.24398	0.0248336	0.081832	0.141627	129.571	0.171562	0.825519	0.409077	0.725324	-0.193015	112.681	0.166516	-1.15914	0.2464	0.519724	CDS				LysR substrate-binding domain-containing protein	LysR family regulatory protein	bi	BB4544		100	uni	BP0764	30.23
	CJ015_02240	CJ015_02240		0.119519	170.324	0.206419	0.579013	0.56258	0.693761	-0.262465	384.976	0.138841	-1.89041	0.0587035	0.138775	0.132208	279.985	0.220693	0.599058	0.549134	0.723908	0.277759	256.395	0.13008	2.13529	0.0327373	0.281541	0.0107671	226.711	0.159177	0.0676424	0.94607	0.977052	CDS				heavy metal sensor histidine kinase	sensor kinase protein	bi	BB4543		99.58	uni	BP0157	37.3
	CJ015_02245	CJ015_02245		-0.192707	211.419	0.148215	-1.30019	0.193537	0.32332	-0.349597	479.776	0.132841	-2.6317	0.00849588	0.0291376	0.1574	353.893	0.186928	0.842038	0.399767	0.595452	0.185841	343.586	0.0973584	1.90883	0.0562837	0.347209	-0.12235	302.103	0.123854	-0.987856	0.323223	0.599682	CDS				heavy metal response regulator transcription factor	DNA-binding heavy metal response regulator	bi	BB4542		100	uni	BP0158	55.8
	CJ015_02250	CJ015_02250		-0.219899	1.9535	0.559338	-0.393141	0.694215	0.796044	-0.0463138	5.19834	0.596697	-0.077617	0.938133	0.963964	0.367956	5.65502	0.537566	0.684485	0.493669	0.67955	0.0164841	3.18448	0.370474	0.0444947	0.96451	NA	0.0185667	2.96656	0.495628	0.037461	0.970117	0.987306	CDS				DUF305 domain-containing protein	putative exported protein	bi	BB4541		100	-
	CJ015_02255	CJ015_02255		-0.046861	10.7765	0.29819	-0.157152	0.875125	0.924806	0.235694	22.8162	0.353498	0.666749	0.504932	0.660048	0.248421	12.9043	0.38782	0.640556	0.521811	0.701736	-0.202173	15.4794	0.2597	-0.778486	0.436283	0.746092	-0.52361	13.6548	0.305699	-1.71283	0.086744	0.277935	CDS				beta-propeller fold lactonase family protein	Surface antigen gene	bi	BB4540		100	uni	BP0364	27.68
	CJ015_02260	CJ015_02260		2.80024	207.344	0.361476	7.74668	9.43265e-15	2.69808e-13	0.976814	445.147	0.370159	2.63891	0.00831741	0.028756	1.48614	486.849	0.530171	2.80314	0.00506081	0.0229629	0.982136	124.907	0.362334	2.71058	0.0067166	0.143386	0.885306	114.875	0.509248	1.73846	0.0821302	0.268327	CDS				tartrate dehydrogenase	Tartrate dehydrogenase (EC 1.1.1.93) / Tartrate decarboxylase (EC 4.1.1.73) / D-malic enzyme (EC 1.1.1.83)	bi	BB4539		100	uni	BP2291	69.19
	CJ015_02265	CJ015_02265		0.259081	56.5754	0.161995	1.59931	0.109751	0.209712	0.00813002	106.665	0.201212	0.0404053	0.96777	0.980701	-0.201404	88.2525	0.212815	-0.946382	0.343954	0.540064	-0.0164434	75.6043	0.177944	-0.0924078	0.926374	0.979358	0.172943	77.0709	0.180838	0.956342	0.338899	0.614185	CDS				LysR family transcriptional regulator	Positive regulator of Tartrate dehydrogenase/decarboxylase/D-malic enzyme	bi	BB4538		99.67	uni	BP1242	37.33
	CJ015_02270	CJ015_02270		-0.269198	2851.32	0.246288	-1.09302	0.274384	0.418717	-0.0375156	7975.56	0.190674	-0.196753	0.844021	0.902567	0.148959	4446.22	0.26202	0.5685	0.569695	0.737931	0.268229	5003.15	0.255786	1.04865	0.294341	0.644345	-0.252693	4077.5	0.313525	-0.805973	0.420258	0.688254	CDS				universal stress protein	putative universal stress protein	bi	BB4537		100	uni	BP0410	26.8
	CJ015_02275	CJ015_02275		-0.150335	154.093	0.253842	-0.592239	0.55369	0.685997	-0.256582	428.96	0.179793	-1.4271	0.153552	0.285151	0.0451139	235.293	0.257123	0.175457	0.860721	0.92514	0.406777	270.674	0.235399	1.72803	0.0839829	0.392836	-0.173478	215.239	0.297421	-0.583274	0.559709	0.784358	CDS				trimeric intracellular cation channel family protein	putative membrane protein	bi	BB4536		100	bi	BP0367	100
	CJ015_02280	CJ015_02280	gdhA_1	0.65047	404.731	0.503179	1.29272	0.196107	0.327031	0.310281	259.817	0.13916	2.22968	0.025769	0.0718659	-1.12647	257.105	0.386022	-2.91814	0.00352127	0.0171779	-0.686655	361.851	0.375488	-1.8287	0.0674445	0.367373	-0.228514	414.162	0.564382	-0.404892	0.685557	0.865452	CDS				NADP-specific glutamate dehydrogenase	NADP-specific glutamate dehydrogenase (EC 1.4.1.4)	bi	BB4535	gdhA	99.78	bi	BP0368	99.33
	CJ015_02285	CJ015_02285	xth_1	-0.0373426	681.499	0.226439	-0.164912	0.869013	0.92051	-0.438112	893.665	0.16421	-2.668	0.00763039	0.0268348	-0.0539939	790.522	0.191773	-0.281551	0.778288	0.874869	-0.424151	898.561	0.225196	-1.88347	0.0596365	0.352406	-0.4559	861.634	0.235835	-1.93313	0.0532198	0.201986	CDS				exodeoxyribonuclease III	Exodeoxyribonuclease III (EC 3.1.11.2)	bi	BB4534		100	bi	BP0369	99.62
	CJ015_02290	CJ015_02290	pyrE	0.194981	363.592	0.0997126	1.95543	0.0505327	0.114572	0.159929	587.63	0.117919	1.35625	0.175018	0.314307	0.00993721	471.055	0.189926	0.0523214	0.958273	0.980709	-0.356733	450.62	0.112307	-3.17642	0.00149107	0.064116	-0.253452	444.466	0.141418	-1.79222	0.0730981	0.248586	CDS				orotate phosphoribosyltransferase	Orotate phosphoribosyltransferase (EC 2.4.2.10)	bi	BB4533	pyrE	100	bi	BP0370	98.21
	CJ015_02295	CJ015_02295	gatB	-0.356773	351.377	0.190134	-1.87643	0.0605963	0.132793	0.0746127	746.826	0.163275	0.456977	0.647688	0.772363	-0.277417	721.716	0.158393	-1.75145	0.0798678	0.19543	-0.165308	549.301	0.173243	-0.954194	0.339985	0.67732	0.308126	605.703	0.199074	1.5478	0.121671	0.339094	CDS				Asp-tRNA(Asn)/Glu-tRNA(Gln) amidotransferase subunit GatB	Aspartyl-tRNA(Asn) amidotransferase subunit B (EC 6.3.5.6) @ Glutamyl-tRNA(Gln) amidotransferase subunit B (EC 6.3.5.7)	bi	BB4532	gatB	100	bi	BP0371	99.59
	CJ015_02300	CJ015_02300	gatA	-0.193995	327.917	0.0897874	-2.16061	0.0307256	0.0767076	-0.155968	677.664	0.133487	-1.16842	0.242638	0.398215	-0.37484	659.401	0.136091	-2.75433	0.00588123	0.0259449	-0.0374405	503.413	0.0920556	-0.406716	0.684217	0.875909	0.381492	548.864	0.0832063	4.58489	4.54235e-06	9.26168e-05	CDS				Asp-tRNA(Asn)/Glu-tRNA(Gln) amidotransferase subunit GatA	Aspartyl-tRNA(Asn) amidotransferase subunit A (EC 6.3.5.6) @ Glutamyl-tRNA(Gln) amidotransferase subunit A (EC 6.3.5.7)	bi	BB4531	gatA	99.8	bi	BP0372	99.41
	CJ015_02305	CJ015_02305	gatC	-0.354705	277.669	0.137041	-2.58832	0.00964444	0.0297841	-0.460624	573.21	0.186325	-2.47215	0.0134302	0.0427548	-0.370181	432.189	0.199049	-1.85974	0.0629217	0.163956	0.025561	458.725	0.165392	0.154548	0.877178	0.964282	-0.0570009	430.646	0.156349	-0.364575	0.715429	0.882926	CDS				Asp-tRNA(Asn)/Glu-tRNA(Gln) amidotransferase subunit GatC	Aspartyl-tRNA(Asn) amidotransferase subunit C (EC 6.3.5.6) @ Glutamyl-tRNA(Gln) amidotransferase subunit C (EC 6.3.5.7)	bi	BB4530	gatC	98.04	bi	BP0373	99.02
	CJ015_02310	CJ015_02310	mreB	-0.0140816	2495.07	0.113766	-0.123777	0.901492	0.942058	0.0877403	4953.71	0.118478	0.740564	0.458958	0.619765	0.292951	3147.18	0.168516	1.73842	0.0821367	0.19971	-0.127806	3522.78	0.14375	-0.889087	0.373956	0.699135	-0.533645	3068.83	0.144396	-3.69571	0.000219273	0.00286088	CDS				rod shape-determining protein	Rod shape-determining protein MreB	bi	BB4529	mreB, envB, rodY	100	bi	BP0374	100
	CJ015_02315	CJ015_02315	mreC	-0.0987334	347.394	0.177956	-0.554818	0.579019	0.707338	0.601564	705.041	0.139556	4.31057	1.62837e-05	0.000116717	-0.0837729	605.188	0.167587	-0.499878	0.617161	0.770615	-0.391211	471.012	0.213752	-1.83021	0.0672189	0.367373	0.0676678	517.711	0.249356	0.27137	0.786106	0.920348	CDS				rod shape-determining protein MreC	Rod shape-determining protein MreC	bi	BB4528	mreC	100	bi	BP0375	99.66
	CJ015_02320	CJ015_02320	mreD	0.126564	146.685	0.147232	0.859621	0.389998	0.539034	0.9825	328.212	0.151306	6.49346	8.38871e-11	1.27238e-09	0.369194	243.816	0.183352	2.01358	0.0440533	0.125239	-0.389856	185.633	0.187593	-2.0782	0.0376906	0.296659	-0.115923	192.453	0.218326	-0.530962	0.595445	0.81222	CDS				rod shape-determining protein MreD	Rod shape-determining protein MreD	bi	BB4527	mreD	100	bi	BP0376	99.35
	CJ015_02325	CJ015_02325	mrdA	-0.0133526	359.148	0.265135	-0.0503613	0.959834	0.974906	0.970494	799.28	0.144203	6.73005	1.69605e-11	2.74049e-10	0.500339	605.23	0.189854	2.63539	0.00840406	0.0347157	-0.383583	470.265	0.283152	-1.35469	0.175516	0.527419	-0.190806	480.234	0.351621	-0.542647	0.587373	0.807038	CDS				penicillin-binding protein 2	Penicillin-binding protein 2 (PBP-2)	bi	BB4526	mrdA, pbpA	100	bi	BP0377	100
	CJ015_02330	CJ015_02330	mrdB	0.308874	124.246	0.209359	1.47533	0.140124	0.252913	0.774744	343.192	0.190288	4.07142	4.67275e-05	0.000301389	0.407093	212.131	0.238934	1.70379	0.0884203	0.210873	0.105875	168.434	0.236062	0.448505	0.653789	0.863754	-0.00553877	156.712	0.285528	-0.0193983	0.984523	0.993951	CDS				rod shape-determining protein RodA	Rod shape-determining protein RodA	bi	BB4525	mrdB, rodA	100	bi	BP0378	100
	CJ015_02335	CJ015_02335	ldh	0.928174	1629.17	0.320305	2.89778	0.00375816	0.0136769	0.809421	2614.35	0.165606	4.88764	1.02052e-06	9.3356e-06	0.500609	2880.16	0.222617	2.24875	0.0245287	0.0809429	-0.217368	1509.89	0.319037	-0.681326	0.495665	0.792887	0.347402	1752.29	0.360292	0.964223	0.334934	0.610976	CDS				Ldh family oxidoreductase	Hypothetical oxidoreductase, YbiC homolog	bi	BB4524	ldh	100	bi	BP0379	99.43
	CJ015_02340	CJ015_02340		1.09405	1721.59	0.322091	3.3967	0.000682037	0.00325477	0.418567	4409.69	0.125544	3.33403	0.000855962	0.00411106	0.521239	2920.68	0.152375	3.42076	0.00062446	0.0039707	0.566003	1991.51	0.324107	1.74634	0.0807515	0.388553	0.390563	1725.1	0.379737	1.02851	0.30371	0.582441	CDS				DASS family sodium-coupled anion symporter	membrane protein, putative	bi	BB4523		99.8	bi	BP0380	99.4
	CJ015_02345	CJ015_02345	slmA	0.280066	321.299	0.227978	1.22848	0.219267	0.354682	0.0801012	451.5	0.172251	0.465027	0.641912	0.768203	0.27057	416.853	0.180625	1.49797	0.134141	0.286493	-0.411242	379.212	0.221759	-1.85445	0.0636743	0.359706	-0.320223	376.892	0.218384	-1.46633	0.142559	0.373028	CDS				nucleoid occlusion factor SlmA	Transcriptional regulator SlmA, TetR family	bi	BB4522		100	bi	BP0381	100
	CJ015_02350	CJ015_02350		0.0812107	98.6463	0.192365	0.422169	0.672901	0.779403	0.131986	171.924	0.187966	0.702177	0.482569	0.641333	-0.312868	172.109	0.179441	-1.74357	0.0812349	0.19783	-0.254944	130.99	0.217439	-1.17248	0.241002	0.599165	0.291684	147.948	0.239924	1.21573	0.224087	0.491634	CDS				pyrimidine 5'-nucleotidase	Pyridoxal-5'-phosphate phosphatase (EC 3.1.3.74), Alphaproteobacterial type	bi	BB4521		100	bi	BP0382	99.6
	CJ015_02355	CJ015_02355	argB	0.28483	582.264	0.158885	1.79268	0.0730238	0.154395	-0.378276	1304.21	0.161286	-2.34537	0.0190083	0.0568976	0.177835	965.803	0.140938	1.2618	0.207021	0.386383	0.380661	865.12	0.202635	1.87855	0.0603054	0.352606	0.0687461	747.724	0.214434	0.320593	0.748519	0.898523	CDS				acetylglutamate kinase	Acetylglutamate kinase (EC 2.7.2.8)	bi	BB4520	argB	100	bi	BP0383	99.67
	CJ015_02360	CJ015_02360		0.0604587	1376.67	0.125117	0.483219	0.62894	0.745793	0.0636235	2051.83	0.19786	0.321558	0.747788	0.844607	0.137835	1867.77	0.191784	0.7187	0.472326	0.660826	-0.463098	1733.45	0.197008	-2.35065	0.0187406	0.218729	-0.316722	1734.95	0.169597	-1.86749	0.0618329	0.222259	CDS				MetQ/NlpA family ABC transporter substrate-binding protein	Methionine ABC transporter substrate-binding protein	bi	BB4519		100	bi	BP0385	99.62
	CJ015_02365	CJ015_02365		0.581467	1261.28	0.306516	1.89702	0.057825	0.127952	0.362612	2417.85	0.169507	2.13921	0.0324187	0.0870545	0.346272	1961.93	0.212709	1.62792	0.103543	0.237263	0.0171075	1471.82	0.304485	0.0561851	0.955194	0.986342	0.0606825	1434.87	0.335385	0.180934	0.85642	0.951129	CDS				TlpA disulfide reductase family protein	Cytochrome c-type biogenesis protein ResA	bi	BB4518		100	bi	BP0386	100
	CJ015_02370	CJ015_02370		0.380846	272.455	0.222661	1.71043	0.0871864	0.17591	-0.00340425	600.662	0.137888	-0.0246885	0.980303	0.989113	0.0056016	471.199	0.138204	0.0405314	0.967669	0.986068	0.237411	372.916	0.254556	0.932646	0.351003	0.684494	0.262308	359.029	0.271303	0.966845	0.333621	0.60943	CDS				BON domain-containing protein	21 kDa hemolysin precursor	bi	BB4517		100	bi	BP0387	100
	CJ015_02375	CJ015_02375		0.0416084	441.445	0.142933	0.291104	0.770972	0.855602	-0.252872	765.24	0.132433	-1.90944	0.0562057	0.134152	-0.129585	489.053	0.15972	-0.811324	0.41718	0.611704	-0.127267	611.335	0.179574	-0.708716	0.478501	0.780684	-0.477211	539.847	0.169077	-2.82245	0.00476587	0.0343756	CDS				phosphoheptose isomerase	Phosphoheptose isomerase (EC 5.3.1.-)	bi	BB4516		100	bi	BP0388	100
	CJ015_02380	CJ015_02380		-0.923413	0.9036	0.791856	-1.16614	0.243559	0.382429	1.53087	1.17323	0.851046	1.79881	0.0720486	NA	-0.228323	0.828022	0.608967	-0.374935	0.707709	NA	-0.665255	1.35746	0.341363	-1.94882	0.051317	NA	-0.281442	1.61665	0.579614	-0.485568	0.627273	0.829816	CDS				YraN family protein	Predicted endonuclease distantly related to archaeal Holliday junction resolvase	bi	BB4515		100	-
	CJ015_02385	CJ015_02385	rsmI	-0.229714	213.158	0.216147	-1.06277	0.287887	0.432706	0.255866	409.303	0.220819	1.15871	0.246573	0.402007	-0.0326303	364.115	0.362269	-0.090072	0.92823	0.966819	-0.311503	307.115	0.219074	-1.42191	0.155052	0.499124	-0.0366645	318.89	0.305563	-0.11999	0.904491	0.966908	CDS				16S rRNA (cytidine(1402)-2'-O)-methyltransferase	rRNA small subunit methyltransferase I	bi	BB4514		100	bi	BP0390	99.36
	CJ015_02390	CJ015_02390	ogt_2	0.194688	121.416	0.177141	1.09906	0.271743	0.415363	0.366732	250.486	0.18404	1.99268	0.0462962	0.115177	0.299789	243.18	0.227234	1.31929	0.187071	0.360368	-0.120808	159.572	0.151446	-0.797694	0.425048	0.73573	0.217095	170.014	0.214048	1.01423	0.310471	0.590083	CDS				methylated-DNA--[protein]-cysteine S-methyltransferase	Methylated-DNA--protein-cysteine methyltransferase (EC 2.1.1.63)	bi	BB4513	ogt	100	bi	BP0391	97.89
	CJ015_02395	CJ015_02395	rlpA	0.469559	416.443	0.133082	3.52835	0.000418158	0.00217235	0.094206	776.407	0.110383	0.853445	0.393412	0.558017	0.0888648	594.961	0.188331	0.471853	0.637031	0.78252	0.0264272	510.649	0.173167	0.152611	0.878705	0.964335	0.00576331	488.803	0.195386	0.029497	0.976468	0.989493	CDS				septal ring lytic transglycosylase RlpA family protein	Rare lipoprotein A precursor	bi	BB4512		100	bi	BP0689	99.37
	CJ015_02400	CJ015_02400	rapZ	0.151384	1126.98	0.115974	1.30533	0.191781	0.321624	0.166605	2152.37	0.16217	1.02735	0.304256	0.468746	0.267073	1800.46	0.209322	1.2759	0.201992	0.379611	-0.140087	1497.42	0.150074	-0.933452	0.350587	0.684494	-0.104082	1457.71	0.128912	-0.807391	0.419441	0.687633	CDS				RNase adapter RapZ	FIG000506: Predicted P-loop-containing kinase	bi	BB4511		100	bi	BP0690	100
	CJ015_02405	CJ015_02405		-0.115556	121.652	0.167513	-0.689836	0.490298	0.633605	0.245514	256.58	0.194535	1.26206	0.206929	0.358489	0.109125	185.878	0.186148	0.586229	0.557722	0.729803	-0.166281	174.97	0.167544	-0.992461	0.320973	0.660317	-0.204482	167.236	0.174711	-1.1704	0.241838	0.513158	CDS				c-type cytochrome	Probable cytochrome c2	bi	BB4510		100	uni	BP2490	35.9
	CJ015_02410	CJ015_02410		-0.0639492	176.718	0.155642	-0.410875	0.681164	0.784914	0.555004	360.018	0.162262	3.42042	0.000625255	0.00310732	0.0657728	306.583	0.173538	0.37901	0.70468	0.828933	-0.345699	241.156	0.200792	-1.72168	0.0851278	0.392941	0.0327115	256.649	0.182197	0.179539	0.857514	0.951671	CDS				cytochrome c	Putative diheme cytochrome c-553	bi	BB4509		100	bi	BP0692	99.53
	CJ015_02415	CJ015_02415		0.0542647	538.796	0.268136	0.202377	0.839622	0.902329	-0.147299	730.062	0.142481	-1.03381	0.301223	0.465445	-0.246592	680.781	0.168365	-1.46463	0.143023	0.298882	-0.413254	687.633	0.262534	-1.5741	0.115465	0.446241	-0.153494	710.402	0.334485	-0.458898	0.646307	0.839754	CDS				HPr(Ser) kinase/phosphatase	HPr kinase/phosphorylase (EC 2.7.1.-) (EC 2.7.4.-)	bi	BB4508		100	bi	BP0693	99.68
	CJ015_02420	CJ015_02420		-0.258534	1283.6	0.220876	-1.1705	0.241801	0.380251	-0.00876239	1751.39	0.169256	-0.05177	0.958712	0.974884	-0.141129	1463.69	0.135665	-1.04027	0.298213	0.493099	-0.623443	1725.43	0.251487	-2.47902	0.0131743	0.183051	-0.514361	1715.38	0.276891	-1.85763	0.0632219	0.225416	CDS				PTS sugar transporter subunit IIA	PTS system nitrogen-specific IIA component, PtsN	bi	BB4507	rpoP, ptsN	100	bi	BP0694	100
	CJ015_02425	CJ015_02425	raiA	0.545592	17096.4	0.324142	1.68319	0.0923384	0.18362	-0.0149248	37121.3	0.224807	-0.0663891	0.947068	0.967914	0.598084	20473.9	0.283589	2.10898	0.0349462	0.105288	0.273581	22433.1	0.32774	0.834751	0.403858	0.721364	-0.458045	17027.7	0.377172	-1.21442	0.224587	0.492232	CDS				ribosome-associated translation inhibitor RaiA	Ribosome hibernation protein YhbH	bi	BB4506	rpoN	100	-
	CJ015_02430	CJ015_02430	lptB	-0.0836272	219.567	0.264285	-0.316429	0.751677	0.839352	0.0744478	361.012	0.175294	0.424703	0.671053	0.7908	-0.210726	342.567	0.19154	-1.10017	0.271259	0.463493	-0.319907	302.833	0.255546	-1.25186	0.210622	0.565674	0.0615405	323.357	0.328085	0.187575	0.85121	0.950105	CDS				LPS export ABC transporter ATP-binding protein	Lipopolysaccharide ABC transporter, ATP-binding protein LptB	bi	BB4505		100	bi	BP0697	100
	CJ015_02435	CJ015_02435	lptA	-0.0434325	247.777	0.298391	-0.145556	0.884272	0.931592	0.262887	404.115	0.179882	1.46144	0.143896	0.272382	-0.166305	414.588	0.190377	-0.873557	0.382359	0.578116	-0.367853	329.93	0.291481	-1.26202	0.206943	0.56133	0.147691	368.34	0.330002	0.447547	0.65448	0.845126	CDS				lipopolysaccharide transport periplasmic protein LptA	LptA, protein essential for LPS transport across the periplasm	bi	BB4504		100	bi	BP0698	99.51
	CJ015_02440	CJ015_02440	lptC	0.145947	781.296	0.243793	0.598652	0.549405	0.681995	0.584948	1518.59	0.201585	2.90174	0.00371102	0.0146263	0.418893	1526.29	0.228053	1.83682	0.0662361	0.16945	-0.289382	992.688	0.25545	-1.13283	0.257285	0.6138	0.117203	1074.14	0.258776	0.452913	0.650611	0.842828	CDS				LPS export ABC transporter periplasmic protein LptC	Probable transmembrane protein	bi	BB4503		100	bi	BP0699	98.09
	CJ015_02445	CJ015_02445		0.0816184	253.222	0.12048	0.677441	0.498126	0.641073	-0.161319	593.326	0.175042	-0.921606	0.356734	0.5233	-0.120993	423.522	0.171074	-0.707255	0.479408	0.66728	0.259477	387.642	0.154359	1.681	0.0927633	0.408779	0.125343	357.181	0.163436	0.766925	0.443126	0.707768	CDS				HAD-IIIA family hydrolase	3-deoxy-D-manno-octulosonate 8-phosphate phosphatase (EC 3.1.3.45)	bi	BB4502		100	bi	BP0700	100
	CJ015_02450	CJ015_02450		0.0798704	246.794	0.107816	0.740804	0.458812	0.605085	-0.222419	429.825	0.157996	-1.40775	0.159206	0.292875	-0.544067	347.315	0.150072	-3.62538	0.000288534	0.00202149	-0.108542	336.952	0.139214	-0.77968	0.435579	0.745742	0.0815571	341.709	0.131686	0.619331	0.535698	0.773824	CDS				KpsF/GutQ family sugar-phosphate isomerase	Arabinose 5-phosphate isomerase (EC 5.3.1.13)	bi	BB4501		100	bi	BP0701	100
	CJ015_02455	CJ015_02455	purT	0.513589	491.789	0.163378	3.14356	0.00166908	0.00695424	0.601996	1003.99	0.133808	4.49896	6.82881e-06	5.2811e-05	0.513624	741.724	0.194843	2.63609	0.00838687	0.0346758	-0.0925789	573.306	0.198046	-0.467461	0.64017	0.858161	-0.12573	545.931	0.208763	-0.602263	0.546999	0.778247	CDS				formate-dependent phosphoribosylglycinamide formyltransferase	Phosphoribosylglycinamide formyltransferase 2 (EC 2.1.2.-)	bi	BB4500	purT	100	bi	BP0702	99.01
	CJ015_02460	CJ015_02460		-0.535446	972.497	0.289234	-1.85126	0.0641326	0.139282	-0.725638	3744.5	0.339509	-2.13732	0.0325723	0.0872679	0.230163	6741.15	0.139375	1.6514	0.0986576	0.228236	0.655635	2332.73	0.345252	1.89901	0.0575638	0.348911	1.57444	3094.21	0.334758	4.70321	2.56103e-06	5.50797e-05	CDS				GbsR/MarR family transcriptional regulator	FIG00432938: hypothetical protein	bi	BB4499		100	bi	BP0258	99.45
	CJ015_02465	CJ015_02465	cydA	0.0892901	1805.67	0.174308	0.512256	0.608472	0.731883	-0.559616	4993.5	0.393018	-1.42389	0.154477	0.286416	0.170579	9731.35	0.147271	1.15827	0.246756	0.435674	0.477376	3235.15	0.306654	1.55673	0.119535	0.454234	1.62436	4614.17	0.234477	6.92761	4.28018e-12	2.55185e-10	CDS				cytochrome ubiquinol oxidase subunit I	Cytochrome d ubiquinol oxidase subunit I (EC 1.10.3.-)	bi	BB4498	cydA, cyd-1	100	bi	BP0259	99.81
	CJ015_02470	CJ015_02470	cydB_1	0.318889	493.361	0.0968706	3.29191	0.000995107	0.00448851	-0.658105	1554.53	0.402742	-1.63406	0.102246	0.211138	0.0611763	3093.63	0.189236	0.323281	0.746482	0.855156	0.744873	922.397	0.3221	2.31255	0.0207471	0.223335	2.02518	1412.3	0.178629	11.3373	8.57327e-30	2.3753e-27	CDS				cytochrome d ubiquinol oxidase subunit II	Cytochrome d ubiquinol oxidase subunit II (EC 1.10.3.-)	bi	BB4497	cydB, cyd-2	100	bi	BP0260	99.74
	CJ015_02475	CJ015_02475	cydX	0.310154	68.3551	0.270167	1.14801	0.250965	0.391355	-0.399651	103.936	0.254797	-1.56851	0.116763	0.233087	0.364761	175.499	0.279451	1.30528	0.191798	0.366124	-0.0643338	85.4337	0.267572	-0.240435	0.809993	0.935984	0.587458	102.569	0.345149	1.70204	0.0887475	0.280585	CDS				cytochrome bd-I oxidase subunit CydX	Cyd operon protein YbgT	bi	BB4496		97.56	bi	BP0261	100
	CJ015_02480	CJ015_02480	cydD	-0.216011	237.42	0.296352	-0.728898	0.466064	0.611873	0.469247	533.396	0.224626	2.08901	0.0367068	0.0958864	0.0773141	1603.45	0.297721	0.259686	0.795106	0.883451	-0.192401	348.676	0.31464	-0.611496	0.540871	0.813855	1.57969	785.632	0.379379	4.16388	3.12885e-05	0.000539812	CDS				thiol reductant ABC exporter subunit CydD	Transport ATP-binding protein CydD	bi	BB4495		99.49	bi	BP0262	98.8
	CJ015_02485	CJ015_02485	cydC	-0.198504	130.976	0.357475	-0.555294	0.578693	0.707125	0.933414	279.934	0.239618	3.89543	9.80234e-05	0.000595486	0.170053	916.783	0.322098	0.527955	0.59753	0.756554	-0.445384	176.117	0.340439	-1.30826	0.190784	0.545395	1.48396	439.154	0.461383	3.21632	0.00129844	0.0122805	CDS				thiol reductant ABC exporter subunit CydC	Transport ATP-binding protein CydC	bi	BB4494		98.59	bi	BP0263	99.64
	CJ015_02490	CJ015_02490	apt	0.0853408	633.179	0.129418	0.659421	0.509625	0.650872	0.211646	1365.29	0.185521	1.14082	0.253944	0.410607	0.671491	940.184	0.202201	3.3209	0.000897267	0.00543548	-0.0308051	886.073	0.179135	-0.171965	0.863465	0.959281	-0.477336	764.233	0.181686	-2.62726	0.0086076	0.0540788	CDS				adenine phosphoribosyltransferase	Adenine phosphoribosyltransferase (EC 2.4.2.7)	bi	BB4493	apt	100	bi	BP0264	98.9
	CJ015_02495	CJ015_02495		0.763997	44.4084	0.205102	3.72497	0.000195342	0.00114072	0.201145	90.4435	0.210062	0.95755	0.33829	0.503452	0.492246	71.3778	0.205472	2.39568	0.0165895	0.0597993	0.288564	53.3208	0.248221	1.16253	0.245022	0.600958	0.150955	49.0675	0.224862	0.671319	0.502017	0.751764	CDS				LysR family transcriptional regulator	probable LysR-family transcriptional regulator	bi	BB4492		99.32	uni	BP3239	48.83
	CJ015_02500	CJ015_02500		-0.00546171	40.6437	0.231896	-0.0235524	0.98121	0.985411	-0.0329565	116.147	0.237487	-0.138772	0.889631	0.933715	0.363387	102.64	0.207243	1.75343	0.0795276	0.194973	0.430163	67.4507	0.217721	1.97576	0.0481824	0.329187	0.409408	64.126	0.243658	1.68025	0.0929078	0.288851	CDS				DUF4148 domain-containing protein	putative exported protein	bi	BB4491		100	bi	BP0266	70.87
	CJ015_02505	CJ015_02505		-0.0329246	32.2501	0.195653	-0.16828	0.866363	0.919068	-0.113737	58.0008	0.256007	-0.444273	0.656845	0.780315	0.219588	70.0277	0.216238	1.01549	0.309871	0.506024	-0.152182	45.6265	0.225173	-0.675844	0.49914	0.794529	0.245412	49.5459	0.200586	1.22348	0.22115	0.489724	CDS				porin	outer membrane porin	bi	BB4490		99.73	uni	BP2851	63.17
	CJ015_02510	CJ015_02510	ilvA_1	-0.765401	454.133	0.315621	-2.42506	0.0153058	0.0442933	0.218176	633.14	0.229938	0.948847	0.342698	0.507997	0.120683	511.9	0.293186	0.411626	0.680614	0.81393	-0.772919	671.74	0.308879	-2.50233	0.0123378	0.181433	-0.76114	662.743	0.411918	-1.8478	0.0646317	0.228369	CDS				threonine ammonia-lyase, biosynthetic	Threonine dehydratase biosynthetic (EC 4.3.1.19)	bi	BB4489	ilvA	100	bi	BP0139	100
	CJ015_02515	CJ015_02515		-0.230961	168.311	0.191202	-1.20794	0.227069	0.36342	0.368577	410.936	0.215776	1.70815	0.0876092	0.188108	0.35318	227.24	0.195921	1.80267	0.0714403	0.179379	-0.0708997	259.154	0.21415	-0.331075	0.740588	0.904952	-0.530024	222.024	0.209962	-2.52438	0.0115902	0.0676456	CDS				YqaA family protein	probable membrane protein YPO3302	bi	BB4488		100	-
	CJ015_02520	CJ015_02520		0.0901891	2490.53	0.102141	0.882985	0.377245	0.525887	-0.0840206	5698.27	0.0940535	-0.893328	0.371681	0.536911	-0.00627494	4678.2	0.106018	-0.0591873	0.952803	0.97805	0.207913	3741.16	0.125084	1.66218	0.0964757	0.414917	0.250389	3636.33	0.126452	1.98011	0.0476907	0.185946	CDS				FAD/FMN-binding oxidoreductase	FAD/FMN-containing dehydrogenases	bi	BB4487		100	bi	BP0141	99.69
	CJ015_02525	CJ015_02525		-0.769107	698.168	0.168077	-4.57591	4.74158e-06	4.26924e-05	-1.03175	1555.62	0.271794	-3.79607	0.000147007	0.000849171	-0.379014	3086.85	0.176571	-2.14653	0.0318309	0.0979574	0.123425	1360.5	0.225666	0.546934	0.584424	0.834162	1.2721	1937.17	0.137426	9.2566	2.11044e-20	2.48504e-18	CDS				GntR family transcriptional regulator	Transcriptional regulator, GntR family	bi	BB4486		100	bi	BP0142	99.23
	CJ015_02530	CJ015_02530		-0.366193	4.42781	0.430729	-0.850171	0.39523	0.543548	-0.24424	13.3927	0.380629	-0.641675	0.521084	0.672745	0.309772	11.3651	0.38654	0.801397	0.422902	0.617736	0.343524	8.0815	0.302983	1.1338	0.256876	NA	0.13444	7.09962	0.363148	0.370208	0.711228	0.880621	CDS				CaiB/BaiF CoA-transferase family protein	L-carnitine dehydratase/bile acid-inducible protein F	bi	BB4485		99.24	bi	BP0143	99.26
	CJ015_02535	CJ015_02535		-0.218756	1.08026	0.719672	-0.303966	0.761153	0.847254	-0.395234	1.52084	0.793656	-0.497991	0.61849	NA	0.10132	1.0238	0.608302	0.166563	0.867714	NA	-0.246246	1.41337	0.373314	-0.659622	0.509496	NA	-0.554818	1.28093	0.565571	-0.980988	0.326599	0.604198	CDS				alpha/beta hydrolase fold domain-containing protein	6-hexanolactone hydrolase	bi	BB4484		99.04	bi	BP0144	97.43
	CJ015_02540	CJ015_02540		-0.169263	0.825562	0.782755	-0.21624	0.828801	0.894451	-0.871501	3.08005	0.73574	-1.18452	0.236206	NA	0.408331	2.28968	0.570807	0.715358	0.474388	NA	0.683133	2.18678	0.375315	1.82016	0.0687343	NA	0.577965	1.59129	0.566142	1.02088	0.30731	0.586717	CDS				enoyl-CoA hydratase	putative enoyl-CoA hydratase/isomerase	bi	BB4483		100	bi	BP0145	98.89
	CJ015_02545	CJ015_02545		-0.191271	3.52543	0.457913	-0.417702	0.676165	0.781676	-0.860867	9.82939	0.462908	-1.85969	0.0629291	0.145899	-0.636391	7.93067	0.430275	-1.47903	0.139131	0.29328	0.407969	6.81276	0.309879	1.31654	0.187992	NA	0.46915	6.58135	0.384906	1.21887	0.222895	0.490146	CDS				FAD-dependent monooxygenase	Salicylate hydroxylase (EC 1.14.13.1)	bi	BB4482		99.75	uni	BP1954	31.71
	CJ015_02550	CJ015_02550		-0.438761	18.6218	0.31207	-1.40597	0.159733	0.28022	-0.345652	30.292	0.304341	-1.13574	0.256066	0.412336	0.178024	27.2897	0.300572	0.592285	0.55366	0.727346	-0.366901	28.6594	0.240921	-1.52291	0.127781	0.461482	-0.46372	27.2944	0.249079	-1.86174	0.0626399	0.22419	CDS				tripartite tricarboxylate transporter substrate binding protein	Tricarboxylate transport protein TctC	bi	BB4481		100	bi	BP0148	99.67
	CJ015_02555	CJ015_02555		0.198921	234.872	0.190738	1.04291	0.296992	0.443268	-0.241657	586.576	0.113593	-2.1274	0.0333866	0.0891447	-0.0242413	472.908	0.152619	-0.158836	0.873798	0.933537	0.417274	365.394	0.222917	1.87188	0.0612227	0.353241	0.389316	344.809	0.239223	1.62742	0.103648	0.308459	CDS				IclR family transcriptional regulator	Transcriptional regulator, IclR family	bi	BB4480		100	bi	BP0149	100
	CJ015_02560	CJ015_02560		0.602708	71.5473	0.167589	3.59636	0.000322707	0.00176025	1.06282	177.548	0.165908	6.40609	1.493e-10	2.18015e-09	0.565069	130.196	0.212727	2.65631	0.00790006	0.0329288	-0.0618234	80.3767	0.182288	-0.339153	0.734495	0.901837	0.175707	82.7938	0.206531	0.850757	0.394904	0.665712	CDS				5-oxoprolinase subunit PxpA	Lactam utilization protein LamB	bi	BB4479		100	-
	CJ015_02565	CJ015_02565		0.308512	156.154	0.153413	2.01099	0.0443266	0.103143	0.389164	330.097	0.203951	1.90812	0.0563758	0.134229	0.520561	237.17	0.209304	2.48711	0.0128786	0.049229	-0.025433	200.778	0.187547	-0.135609	0.892131	0.967216	-0.215913	183.505	0.168236	-1.2834	0.199353	0.458696	CDS				biotin-dependent carboxyltransferase family protein	Allophanate hydrolase 2 subunit 2 (EC 3.5.1.54)	bi	BB4478		100	bi	BP0151	95.25
	CJ015_02570	CJ015_02570		0.453431	73.5718	0.213943	2.1194	0.0340565	0.0836872	0.262495	127.744	0.207324	1.26611	0.205475	0.356641	0.54624	90.5571	0.202326	2.6998	0.00693807	0.029506	-0.102328	86.1869	0.219967	-0.465197	0.641791	0.858518	-0.375012	77.1887	0.211533	-1.77283	0.0762566	0.255047	CDS				5-oxoprolinase subunit PxpB	Allophanate hydrolase 2 subunit 1 (EC 3.5.1.54)	bi	BB4477		100	bi	BP0152	98.25
	CJ015_02575	CJ015_02575		1.0459	19.1977	0.314319	3.32753	0.000876209	0.0040297	0.633893	25.7875	0.315448	2.0095	0.0444844	0.111759	-0.351274	24.6213	0.304798	-1.15248	0.249123	0.438664	-0.298779	15.9369	0.321846	-0.928329	0.353237	0.684603	0.347474	19.0124	0.413379	0.84057	0.400589	0.669558	CDS				VOC family protein	probable dioxygenase	bi	BB4476		100	bi	BP0153	100
	CJ015_02580	CJ015_02580		0.715864	29.1367	0.202447	3.53606	0.000406138	0.00212159	0.753186	52.9341	0.286116	2.63245	0.00847714	0.0291245	0.150979	36.3121	0.322034	0.468829	0.639192	0.783741	-0.217633	28.7596	0.27317	-0.796695	0.425628	0.736422	-0.109899	28.974	0.262526	-0.418621	0.675493	0.858967	CDS				LysR family transcriptional regulator	LysR family transcriptional regulator	bi	BB4475	brg1	100	bi	BP0154	98.63
	CJ015_02585	CJ015_02585	serA	0.0125763	305.749	0.107676	0.116798	0.90702	0.944238	-0.185122	685.516	0.151485	-1.22205	0.221688	0.373884	-0.0458952	541.564	0.146214	-0.313891	0.753604	0.858654	0.184955	464.895	0.150987	1.22498	0.220583	0.5772	0.142822	441.595	0.153628	0.929659	0.352548	0.628836	CDS				phosphoglycerate dehydrogenase	D-3-phosphoglycerate dehydrogenase (EC 1.1.1.95)	bi	BB4474	serA	100	bi	BP0155	99.75
	CJ015_02590	CJ015_02590		-0.221826	274.145	0.13546	-1.63758	0.101509	0.197258	-0.289493	450.121	0.163864	-1.76667	0.0772838	0.170765	-0.654904	386.704	0.169022	-3.87467	0.000106769	0.000851568	-0.314979	394.469	0.169576	-1.85745	0.063247	0.358839	-0.0222054	410.65	0.165342	-0.1343	0.893165	0.961776	CDS				DUF411 domain-containing protein	CopG protein	bi	BB4473		100	bi	BP0156	99.35
	CJ015_02595	CJ015_02595		0.0380795	74.3002	0.159692	0.238455	0.811528	0.882038	0.298426	156.433	0.162211	1.83974	0.0658068	0.150791	-0.0644964	126.46	0.203003	-0.317711	0.750704	0.856285	-0.105416	103.661	0.172185	-0.612226	0.540388	0.813855	0.130666	106.701	0.202238	0.6461	0.518215	0.760845	CDS				heavy metal sensor histidine kinase	two-component sensor kinase	bi	BB4472		100	bi	BP0157	98.71
	CJ015_02600	CJ015_02600		-0.362867	125.848	0.116532	-3.11387	0.00184649	0.00759815	-0.231434	229.547	0.175343	-1.31989	0.186871	0.330202	-0.111544	171.106	0.212621	-0.524614	0.599852	0.758452	-0.234796	192.841	0.135349	-1.73474	0.0827866	0.392836	-0.354706	180.286	0.142487	-2.48939	0.0127961	0.0725041	CDS				heavy metal response regulator transcription factor	DNA-binding heavy metal response regulator	bi	BB4471		100	bi	BP0158	99.56
	CJ015_02605	CJ015_02605	phoR	0.0126383	201.32	0.15841	0.0797822	0.936411	0.959508	0.261569	399.581	0.165245	1.58292	0.113441	0.227851	0.0107296	364.638	0.149589	0.0717273	0.942819	0.973893	-0.188528	277.923	0.200233	-0.941545	0.346426	0.681588	0.149738	295.274	0.215994	0.693251	0.488152	0.74224	CDS				phosphate regulon sensor histidine kinase PhoR	Phosphate regulon sensor protein PhoR (SphS) (EC 2.7.13.3)	bi	BB4470	phoR, nmpB	100	bi	BP0159	99.08
	CJ015_02610	CJ015_02610	phoB	-0.415492	328.543	0.267501	-1.55324	0.120366	0.224063	-0.29787	522.816	0.189768	-1.56965	0.116496	0.232696	-0.570353	578.445	0.227958	-2.50201	0.0123489	0.0476389	-0.353176	494.086	0.258936	-1.36395	0.172582	0.524942	0.199763	559.182	0.313187	0.637841	0.523577	0.764597	CDS				phosphate regulon transcriptional regulator PhoB	Phosphate regulon transcriptional regulatory protein PhoB (SphR)	bi	BB4469	phoB	100	bi	BP0160	100
	CJ015_02615	CJ015_02615	ubiE	-0.0410289	556.316	0.142775	-0.287368	0.77383	0.857557	-0.232234	1530.26	0.148838	-1.56031	0.118687	0.235868	-0.0434858	949.262	0.200717	-0.216652	0.82848	0.904695	0.444732	949.733	0.187245	2.37513	0.0175426	0.215163	0.0564086	804.135	0.214975	0.262396	0.793016	0.92356	CDS				bifunctional demethylmenaquinone methyltransferase/2-methoxy-6-polyprenyl-1,4-benzoquinol methylase UbiE	Ubiquinone/menaquinone biosynthesis methyltransferase UbiE (EC 2.1.1.-)	bi	BB4468	ubiE	100	bi	BP0161	100
	CJ015_02620	CJ015_02620		0.344326	4291.67	0.458547	0.750907	0.452709	0.599734	-0.212645	7233.56	0.245082	-0.86765	0.385586	0.550904	-0.373184	5409.15	0.239668	-1.55709	0.11945	0.263982	-0.00795801	5461.42	0.375584	-0.0211884	0.983095	0.996512	-0.01131	5303.05	0.489565	-0.0231021	0.981569	0.992033	CDS				TIM44-like domain-containing protein	putative membrane protein	bi	BB4467		99.71	bi	BP0162	99.71
	CJ015_02625	CJ015_02625		-0.399098	219.62	0.189316	-2.10811	0.0350214	0.0855854	0.261263	432.833	0.162677	1.60602	0.108269	0.218993	-0.0890998	390.058	0.278388	-0.320056	0.748926	0.855862	-0.383514	327.798	0.195748	-1.95923	0.0500863	0.330004	-0.0319811	346.327	0.216661	-0.147609	0.882651	0.957889	CDS				SCP2 sterol-binding domain-containing protein	Protein YigP (COG3165) clustered with ubiquinone biosynthetic genes	bi	BB4466		100	bi	BP0163	98.58
	CJ015_02630	CJ015_02630		-0.301216	563.531	0.136322	-2.20959	0.0271335	0.0694398	0.044278	1160.45	0.133135	0.332581	0.739451	0.839628	-0.20992	939.741	0.158989	-1.32034	0.186721	0.35986	-0.182557	863.002	0.169726	-1.0756	0.282108	0.633192	-0.0168623	872.393	0.213785	-0.0788751	0.937132	0.973461	CDS				ubiquinone biosynthesis regulatory protein kinase UbiB	Ubiquinone biosynthesis monooxygenase UbiB	bi	BB4465	ubiB, aarF	100	bi	BP0164	99.23
	CJ015_02635	CJ015_02635		-0.688955	311.916	0.341092	-2.01985	0.043399	0.101589	0.22898	505.085	0.190422	1.20248	0.229176	0.38253	-0.185579	592.501	0.205016	-0.905192	0.365364	0.560694	-0.572813	477.284	0.309967	-1.84798	0.0646052	0.359706	0.0681333	553.047	0.418961	0.162624	0.870814	0.953901	CDS				ferritin	FIG00433176: hypothetical protein	bi	BB4464		100	-
	CJ015_02640	CJ015_02640	rfaE2	0.65643	820.802	0.177386	3.70057	0.000215114	0.00123816	0.547923	2464.62	0.137955	3.97176	7.13429e-05	0.00044787	0.757649	1372.31	0.142689	5.30978	1.09758e-07	1.62696e-06	0.53014	1106.46	0.217375	2.43883	0.014735	0.19417	-0.0429487	875.892	0.228988	-0.187558	0.851223	0.950105	CDS				D-glycero-beta-D-manno-heptose 1-phosphate adenylyltransferase	ADP-heptose synthase (EC 2.7.-.-) / D-glycero-beta-D-manno-heptose 7-phosphate kinase	bi	BB4463		100	bi	BP3602	100
	CJ015_02645	CJ015_02645		-0.237801	493.405	0.116854	-2.03502	0.0418489	0.0986499	-0.0749487	1217.89	0.138923	-0.539499	0.589543	0.726362	-0.150665	1117.41	0.128611	-1.17148	0.241406	0.429851	0.142307	815.952	0.158167	0.899728	0.368265	0.694792	0.427643	853.236	0.15291	2.79669	0.00516291	0.0367331	CDS				TolC family outer membrane protein	Type I secretion outer membrane protein, TolC precursor	bi	BB4462		100	-
	CJ015_02650	CJ015_02650	pcm_1	-0.469284	1866.92	0.0678879	-6.91264	4.75731e-12	9.91465e-11	-0.224062	4706.88	0.138243	-1.62079	0.105063	0.21432	-0.188077	3568.61	0.142422	-1.32056	0.186648	0.35986	0.148314	3301.22	0.0710858	2.08641	0.0369416	0.292454	0.0965344	3122.58	0.0800478	1.20596	0.227833	0.496594	CDS				protein-L-isoaspartate O-methyltransferase	Protein-L-isoaspartate O-methyltransferase (EC 2.1.1.77)	bi	BB4461		100	bi	BP3599	99.56
	CJ015_02655	CJ015_02655	thiD	-0.490189	107.129	0.157866	-3.10511	0.0019021	0.0077866	-0.30869	239.367	0.13828	-2.23235	0.0255917	0.0717469	-0.896204	180.538	0.212993	-4.20767	2.58014e-05	0.00024225	0.0187073	183.005	0.131718	0.142025	0.88706	0.966552	0.231109	186.99	0.140998	1.63909	0.101194	0.3042	CDS				bifunctional hydroxymethylpyrimidine kinase/phosphomethylpyrimidine kinase	Phosphomethylpyrimidine kinase (EC 2.7.4.7)	bi	BB4460	thiD	100	bi	BP3598	98.59
	CJ015_02660	CJ015_02660	thiG	-0.522409	691.187	0.152347	-3.42908	0.000605642	0.00293499	-0.586077	1091.53	0.146051	-4.01282	5.99972e-05	0.000382258	-0.797136	892.099	0.219031	-3.63937	0.000273305	0.00193241	-0.362064	1078.78	0.156666	-2.31106	0.0208295	0.223335	-0.225136	1074.72	0.175597	-1.28212	0.199802	0.459506	CDS				thiazole synthase	Thiazole biosynthesis protein ThiG	bi	BB4459	thiG	100	bi	BP3597	99.25
	CJ015_02665	CJ015_02665		-0.477267	18.1606	0.310045	-1.53935	0.12372	0.229282	0.776394	38.5141	0.276251	2.81046	0.00494705	0.0186088	-0.62487	40.6995	0.277626	-2.25076	0.0244008	0.0806907	-0.503285	26.5379	0.252153	-1.99595	0.0459392	0.324674	0.586843	35.2396	0.280838	2.08961	0.0366526	0.15623	CDS				cobalamin-binding protein	Vitamin B12 ABC transporter, B12-binding component BtuF	bi	BB4458		100	bi	BP3596	98.65
	CJ015_02670	CJ015_02670		-0.693254	169.08	0.422704	-1.64004	NA	NA	-0.20894	343.508	0.329189	-0.634713	0.525616	0.677294	-1.56145	513.865	0.237698	-6.56905	5.06358e-11	1.08572e-09	-0.150896	294.616	0.353967	-0.426301	0.669889	0.871773	1.01387	449.971	0.469564	2.15917	NA	NA	CDS				TonB-dependent receptor	Outer membrane vitamin B12 receptor BtuB	bi	BB4457		100	bi	BP3595	98.89
	CJ015_02675	CJ015_02675	metH	-0.620063	1953.19	0.0693566	-8.94022	3.88413e-19	1.78632e-17	-0.849978	4419.02	0.147729	-5.75361	8.73565e-09	1.06688e-07	-0.39503	3848.46	0.110468	-3.57597	0.000348936	0.00237958	0.183777	3647.57	0.110003	1.67065	0.0947912	0.412172	0.1708	3484.26	0.0913425	1.86988	0.0615002	0.2216	CDS				methionine synthase	5-methyltetrahydrofolate--homocysteine methyltransferase (EC 2.1.1.13)	bi	BB4456	metH	100	bi	BP3594	99.6
	CJ015_02680	CJ015_02680		0.589216	290.105	0.243071	2.42405	0.0153485	0.0443621	-0.413061	505.251	0.171281	-2.4116	0.0158826	0.049003	0.10067	228.821	0.304973	0.330095	0.741328	0.852122	0.233284	362.582	0.261723	0.891337	0.372748	0.697836	-0.66211	272.103	0.382035	-1.73311	0.0830759	0.269857	CDS				class I SAM-dependent methyltransferase	SAM-dependent methyltransferase YafE (UbiE paralog)	bi	BB4455		100	bi	BP3838	100
	CJ015_02685	CJ015_02685		-0.129536	132.634	0.194371	-0.666435	0.505133	0.646896	-0.315498	222.659	0.18471	-1.70807	0.0876224	0.188108	-0.42369	172.114	0.27628	-1.53355	0.125139	0.272943	-0.229718	188.297	0.232016	-0.990095	0.322128	0.660317	-0.201415	184.124	0.278342	-0.723625	0.469296	0.730577	CDS				helix-turn-helix transcriptional regulator	putative DNA-binding protein	bi	BB4454		99.63	bi	BP3837	99.63
	CJ015_02690	CJ015_02690	mutY	-0.00276058	160.642	0.104475	-0.0264232	0.97892	0.984165	-0.0378713	342.131	0.184134	-0.205673	0.837046	0.897763	-0.433456	222.167	0.158937	-2.72722	0.00638708	0.0277778	0.0432223	235.555	0.171604	0.251872	0.80114	0.933153	-0.0357152	221.771	0.122201	-0.292265	0.770084	0.910873	CDS				A/G-specific adenine glycosylase	A/G-specific adenine glycosylase (EC 3.2.2.-)	bi	BB4453	mutY, micA	100	bi	BP3836	99.72
	CJ015_02695	CJ015_02695		0.105875	2768.73	0.0473736	2.2349	0.0254242	0.0658538	-0.301132	5532.77	0.194411	-1.54894	0.121395	0.239229	0.202941	6138.86	0.208619	0.972783	0.330661	0.527274	0.11303	4028	0.164216	0.688305	0.491261	0.789147	0.357211	4220.49	0.177611	2.01121	0.0443037	0.17669	CDS				indolepyruvate ferredoxin oxidoreductase family protein	Indolepyruvate ferredoxin oxidoreductase, alpha and beta subunits	bi	BB4452		100	-
	CJ015_02700	CJ015_02700	cheD	-1.29156	219.291	0.286164	-4.51336	6.38073e-06	5.59477e-05	-1.86796	515.202	0.381245	-4.89964	9.60144e-07	8.85215e-06	0.380874	1271.97	0.187507	2.03125	0.04223	0.121145	0.151588	504.922	0.334298	0.453452	0.650223	0.863072	1.02459	648.109	0.315036	3.2523	0.00114475	0.0111171	CDS				chemoreceptor glutamine deamidase CheD	Chemotaxis protein CheD	bi	BB4451		100	bi	BP3834	94.69
	CJ015_02705	CJ015_02705	ftsX	-0.0538825	308.473	0.16874	-0.319322	0.749482	0.837898	0.485748	779.819	0.163752	2.96637	0.00301338	0.0122569	0.165375	607.088	0.220887	0.748687	0.454046	0.646234	-0.019303	455.805	0.1805	-0.106942	0.914835	0.975235	0.139519	457.87	0.193578	0.720741	0.471069	0.73129	CDS				permease-like cell division protein FtsX	Cell division protein FtsX	bi	BB4450		99.67	bi	BP3833	99.67
	CJ015_02710	CJ015_02710	ftsE	0.512765	558.65	0.114152	4.49195	7.05746e-06	6.09697e-05	0.329225	1135.35	0.154282	2.13391	0.03285	0.0879616	0.366836	694.137	0.165494	2.21662	0.026649	0.0864546	0.0469501	679.074	0.133661	0.351263	0.725391	0.897587	-0.320949	591.332	0.134478	-2.38663	0.0170037	0.0898847	CDS				ATP-binding cassette domain-containing protein	Cell division transporter, ATP-binding protein FtsE (TC 3.A.5.1.1)	bi	BB4449	ftsE	100	bi	BP3832	100
	CJ015_02715	CJ015_02715		-1.05305	696.179	0.322036	-3.26997	0.00107558	0.00477257	-0.641136	1367.92	0.328413	-1.95222	0.0509116	0.124551	-0.951153	2438.88	0.258815	-3.67503	0.000237817	0.00172651	-0.206368	1305.48	0.325048	-0.634885	0.525503	0.808573	0.967195	1916.51	0.388576	2.48908	0.0128075	0.0725041	CDS		c		amino acid ABC transporter substrate-binding protein	Glutamate Aspartate periplasmic binding protein precursor GltI (TC 3.A.1.3.4)	bi	BB4448		100	bi	BP3831	100
	CJ015_02720	CJ015_02720		-1.10541	142.895	0.353294	-3.12887	0.00175482	0.00726556	-0.169876	354.934	0.207807	-0.817471	0.413659	0.577965	-0.436027	547.172	0.252232	-1.72868	0.083867	0.202741	-0.101753	277.057	0.334643	-0.304064	0.761079	0.914415	0.837159	385.07	0.413299	2.02556	0.0428104	0.173079	CDS		c		amino acid ABC transporter permease	Glutamate Aspartate transport system permease protein GltJ (TC 3.A.1.3.4)	bi	BB4447		99.75	bi	BP3830	99.75
	CJ015_02725	CJ015_02725		-1.08558	108.14	0.236936	-4.58175	4.6109e-06	4.15956e-05	-0.527417	333.385	0.22488	-2.34533	0.0190102	0.0568976	-0.561597	421.246	0.255328	-2.19951	0.0278417	0.0892709	0.281047	238.977	0.27732	1.01344	0.310851	0.653803	0.973448	299.055	0.300999	3.23406	0.00122043	0.0117311	CDS		c		amino acid ABC transporter permease	Glutamate Aspartate transport system permease protein GltK (TC 3.A.1.3.4)	bi	BB4446		100	bi	BP3829	100
	CJ015_02730	CJ015_02730		-0.745408	178.891	0.256069	-2.91097	0.00360313	0.0132508	-0.340969	472.86	0.27033	-1.26131	0.207198	0.358574	-0.410289	682.178	0.208956	-1.96352	0.0495857	0.137291	0.106554	346.105	0.290035	0.367382	0.713334	0.892373	1.01896	458.055	0.303652	3.35569	0.000791662	0.00830793	CDS				amino acid ABC transporter ATP-binding protein	Glycerol-3-phosphate ABC transporter, ATP-binding protein UgpC (TC 3.A.1.1.3)	bi	BB4445		100	bi	BP3828	100
	CJ015_02735	CJ015_02735		-0.689233	220.554	0.180761	-3.81294	0.000137322	0.000838639	-0.297419	447.267	0.152824	-1.94615	0.0516366	0.126062	-0.342372	468.842	0.181357	-1.88784	0.0590474	0.156893	-0.194366	376.671	0.216509	-0.897725	0.369332	0.695584	0.227277	411.529	0.246881	0.920595	0.357262	0.634025	CDS				tripartite tricarboxylate transporter substrate binding protein	Tricarboxylate transport protein TctC	bi	BB4444		100	bi	BP3827	99.71
	CJ015_02740	CJ015_02740		-0.920414	16.4819	0.290508	-3.16829	0.00153339	0.00647448	-0.451511	47.7311	0.246614	-1.83084	0.0671239	0.152841	-0.0193308	31.8181	0.309687	-0.0624204	0.950228	0.977365	0.280158	34.6755	0.215565	1.29965	0.193723	0.550467	-0.0892028	29.8196	0.275824	-0.323405	0.746388	0.897725	CDS				CopD family protein	putative membrane protein	bi	BB4443		100	bi	BP3826	100
	CJ015_02745	CJ015_02745	glpK	-0.060179	568.02	0.0932533	-0.645328	0.518714	0.658001	0.0614228	1240.16	0.129076	0.475865	0.63417	0.762419	-0.15657	1157.12	0.226002	-0.692779	0.488448	0.673974	-0.00797377	841.018	0.0983034	-0.081114	0.935351	0.980486	0.356579	900.109	0.142923	2.49489	0.0125995	0.0715845	CDS				glycerol kinase GlpK	Glycerol kinase (EC 2.7.1.30)	bi	BB4442	glpK	99.8	bi	BP3825	99.8
	CJ015_02750	CJ015_02750		0.258011	327.194	0.147497	1.74926	0.0802466	0.165394	-0.149366	779.011	0.179368	-0.832732	0.404996	0.569125	-0.0847007	722.792	0.171336	-0.494354	0.621056	0.772955	0.367967	484.793	0.193534	1.9013	0.0572624	0.348911	0.604628	503.262	0.166867	3.62343	0.000290727	0.00362255	CDS				DHA2 family efflux MFS transporter permease subunit	Multidrug resistance protein B	bi	BB4441		100	bi	BP3824	99.38
	CJ015_02755	CJ015_02755		-0.199732	559.419	0.159025	-1.25598	0.209124	0.342855	-0.608291	1089.24	0.202536	-3.00337	0.0026701	0.0111203	-0.31604	469.382	0.166677	-1.89612	0.0579436	0.154315	0.063973	889.196	0.231241	0.27665	0.782049	0.925243	-0.905028	678.93	0.177924	-5.08661	3.64523e-07	9.59163e-06	CDS				DUF3460 family protein	FIG00431825: hypothetical protein	bi	BB4440		100	bi	BP3823	100
	CJ015_02760	CJ015_02760	scpA	-0.177509	791.613	0.179107	-0.991074	0.321649	0.469756	-0.182632	1092.07	0.148332	-1.23124	0.218235	0.371066	-0.0419038	870.81	0.1713	-0.244622	0.80675	0.890593	-0.558001	1058.42	0.185825	-3.00283	0.00267478	0.0881168	-0.617241	1008.81	0.187286	-3.29572	0.000981714	0.00981714	CDS				ScpA family protein	Segregation and condensation protein A	bi	BB4439		100	bi	BP3822	100
	CJ015_02765	CJ015_02765	panC	-0.652356	169.177	0.29186	-2.23517	0.0254064	0.0658538	0.301129	307.647	0.133598	2.254	0.0241965	0.0684547	-0.0580714	258.984	0.212509	-0.273266	0.784649	0.878182	-0.516751	259.572	0.300474	-1.71979	0.0854711	0.393276	-0.315505	266.76	0.36184	-0.871947	0.383237	0.65519	CDS				pantoate--beta-alanine ligase	Pantoate--beta-alanine ligase (EC 6.3.2.1)	bi	BB4438	panC	100	bi	BP3821	100
	CJ015_02770	CJ015_02770		0.395025	95.4851	0.119534	3.30471	0.000950743	0.00431746	0.613547	194.23	0.176406	3.47805	0.000505072	0.00255635	0.203289	130.059	0.220485	0.92201	0.356524	0.55172	-0.157432	115.426	0.159722	-0.985665	0.324298	0.661386	-0.153995	111.245	0.171073	-0.90017	0.36803	0.642432	CDS				helix-turn-helix transcriptional regulator	Cys-tRNA(Pro) deacylase YbaK	bi	BB4437		100	bi	BP3820	100
	CJ015_02775	CJ015_02775		0.0381851	1814.87	0.187426	0.203734	0.838561	0.901809	0.370667	4493.03	0.216466	1.71236	0.0868303	0.186769	0.148184	3546.14	0.193637	0.765267	0.444112	0.637409	0.0390002	2640.61	0.217837	0.179034	0.857911	0.956784	0.183721	2651.64	0.235543	0.779991	0.435396	0.701857	CDS				copper resistance protein NlpE N-terminal domain-containing protein	ortholog of Bordetella pertussis (BX470248) BP3819	bi	BB4436		100	bi	BP3819	100
	CJ015_02780	CJ015_02780		-0.16788	68.8707	0.230432	-0.728546	0.466279	0.611873	0.301159	152.431	0.209372	1.43839	0.150323	0.280412	0.133278	103.454	0.241438	0.552018	0.580936	0.745605	-0.1353	102.039	0.233986	-0.578239	0.563103	0.822453	-0.252058	95.9669	0.244568	-1.03063	0.302716	0.581981	CDS				A24 family peptidase	Leader peptidase (Prepilin peptidase) (EC 3.4.23.43) / N-methyltransferase (EC 2.1.1.-)	bi	BB4435		99.28	bi	BP3818	99.64
	CJ015_02785	CJ015_02785	coaE	0.374764	572.45	0.152718	2.45397	0.0141291	0.0414247	0.413984	1101.89	0.180534	2.29311	0.0218416	0.0632773	0.517675	702.422	0.176418	2.93437	0.00334223	0.0164382	-0.131004	691.935	0.176319	-0.74299	0.457487	0.764802	-0.480965	609.381	0.165687	-2.90285	0.00369779	0.0284583	CDS				dephospho-CoA kinase	Dephospho-CoA kinase (EC 2.7.1.24)	bi	BB4434	coaE	100	bi	BP3817	99.53
	CJ015_02790	CJ015_02790	zapD	0.616587	469.013	0.152796	4.03535	5.45204e-05	0.000374459	0.220935	1007.76	0.165481	1.3351	0.181842	0.323749	0.696692	614.802	0.211468	3.29454	0.00098582	0.0059252	0.24827	578.333	0.143508	1.73001	0.083628	0.392836	-0.353784	469.396	0.214028	-1.65298	0.0983353	0.29862	CDS				cell division protein ZapD	FIG002842: hypothetical protein	bi	BB4433		100	bi	BP3816	100
	CJ015_02795	CJ015_02795	mdtA	0.373643	196.858	0.109896	3.39997	0.000673943	0.00321941	0.387693	398.166	0.172379	2.24907	0.0245078	0.0692522	0.483282	271.069	0.199453	2.42304	0.0153914	0.0566677	-0.0618581	247.04	0.139306	-0.444045	0.65701	0.865491	-0.308291	223.027	0.181079	-1.70252	0.088657	0.280585	CDS				MdtA/MuxA family multidrug efflux RND transporter periplasmic adaptor subunit	Probable Co/Zn/Cd efflux system membrane fusion protein	bi	BB4432		100	bi	BP3815	99.52
	CJ015_02800	CJ015_02800	mdtB	0.012669	285.113	0.0921446	0.13749	0.890643	0.935946	0.387721	687.571	0.150568	2.57507	0.0100221	0.0334687	0.187667	429.494	0.202746	0.925628	0.35464	0.550075	0.000520282	413.338	0.125717	0.00413852	0.996698	0.999389	-0.220662	376.996	0.171612	-1.28582	0.198507	0.457203	CDS				MdtB/MuxB family multidrug efflux RND transporter permease subunit	acriflavin resistance protein	bi	BB4431		100	bi	BP3814	98.74
	CJ015_02805	CJ015_02805	mdtC	-0.00947212	207.762	0.128122	-0.0739307	0.941066	0.963242	0.293356	541.072	0.174813	1.67812	0.0933242	0.197678	0.023053	315.314	0.168855	0.136526	0.891406	0.944172	0.145001	317.717	0.183013	0.792297	0.428187	0.738274	-0.113748	283.317	0.171483	-0.663318	0.507127	0.75492	CDS				multidrug efflux RND transporter permease subunit	AcrB/AcrD/AcrF family protein	bi	BB4430		100	bi	BP3813	100
	CJ015_02810	CJ015_02810		0.0910617	78.9406	0.156787	0.580799	0.561376	0.693287	0.553448	201.483	0.18081	3.06094	0.0022064	0.0094228	0.22929	119.752	0.23654	0.969351	0.33237	0.528901	0.0230013	112.475	0.169112	0.136012	0.891812	0.967216	-0.168263	102.734	0.173383	-0.970466	0.331814	0.607638	CDS				efflux transporter outer membrane subunit	RND efflux system, outer membrane lipoprotein, NodT family	bi	BB4429		100	bi	BP3812	99.6
	CJ015_02815	CJ015_02815		-0.920917	104.682	0.19657	-4.68492	2.80066e-06	2.61711e-05	0.0579023	238.805	0.166171	0.348449	0.727503	0.831473	-0.616904	187.571	0.235383	-2.62085	0.00877097	0.0358459	-0.257712	186	0.191196	-1.3479	0.177691	0.529058	0.0336589	193.847	0.207929	0.161877	0.871403	0.953901	CDS				Nudix family hydrolase	Mutator mutT protein (7,8-dihydro-8-oxoguanine-triphosphatase) (EC 3.6.1.-) / Thiamin-phosphate pyrophosphorylase-like protein	bi	BB4428		99.69	bi	BP3809	99.69
	CJ015_02820	CJ015_02820		-0.565013	100.537	0.230347	-2.45288	0.0141718	0.041498	-0.259664	184.276	0.151938	-1.709	0.0874502	0.18793	-0.655434	159.595	0.199465	-3.28596	0.00101637	0.00606141	-0.250522	163.435	0.239707	-1.04512	0.295969	0.644345	0.0289166	170.517	0.305973	0.0945071	0.924706	0.972637	CDS				ATP-binding protein	putative ATP/GTP-binding protein	bi	BB4427		100	bi	BP3808	99.65
	CJ015_02825	CJ015_02825	argJ	-0.301199	582.518	0.135388	-2.22471	0.0261004	0.0671992	-0.0622341	992.734	0.149488	-0.416315	0.67718	0.794238	-0.315285	836.203	0.148551	-2.1224	0.0338043	0.102256	-0.393705	844.963	0.167868	-2.34532	0.0190105	0.220486	-0.175914	859.048	0.170822	-1.02981	0.3031	0.581981	CDS				bifunctional glutamate N-acetyltransferase/amino-acid acetyltransferase ArgJ	Glutamate N-acetyltransferase (EC 2.3.1.35) / N-acetylglutamate synthase (EC 2.3.1.1)	bi	BB4426	argJ	100	bi	BP3807	99.75
	CJ015_02830	CJ015_02830		-0.0318501	82.39	0.269659	-0.118113	0.905978	0.944066	0.592185	171.809	0.223105	2.65429	0.00794747	0.0277218	-0.0133205	125.576	0.250717	-0.0531298	0.957628	0.980601	-0.313459	109.676	0.22129	-1.41651	0.156627	0.502214	-0.0757701	112.526	0.232787	-0.325491	0.74481	0.89766	CDS				hypothetical protein	putative membrane protein	bi	BB4425		100	bi	BP0298	99.7
	CJ015_02835	CJ015_02835		0.839757	71.2229	0.181355	4.63047	3.64835e-06	3.32965e-05	0.609665	112.675	0.186836	3.26311	0.00110198	0.00512512	0.588931	88.0395	0.213974	2.75235	0.00591686	0.0260523	-0.258648	69.0696	0.202886	-1.27485	0.202364	0.558719	-0.277087	66.3354	0.226696	-1.22229	0.2216	0.489724	CDS				MarR family transcriptional regulator	Transcriptional regulator, MarR family	bi	BB4424		100	bi	BP0299	100
	CJ015_02840	CJ015_02840		0.91112	269.705	0.235623	3.86685	0.000110251	0.000696081	0.696859	286.983	0.174907	3.98417	6.77165e-05	0.000426814	0.446104	188.042	0.251848	1.77132	0.0765067	0.189316	-0.697274	226.613	0.26931	-2.58911	0.00962241	0.168702	-0.840817	214.367	0.349472	-2.40597	0.0161297	0.0862326	CDS				alpha/beta hydrolase	Kynurenine formamidase (EC 3.5.1.9) homolog	bi	BB4423		99.32	bi	BP0300	100
	CJ015_02845	CJ015_02845		-0.0741539	366.49	0.220118	-0.336882	0.736206	0.82779	0.269159	581.88	0.148301	1.81495	0.0695317	0.156805	0.241043	571.018	0.293897	0.820163	0.412123	0.607187	-0.503482	477.86	0.246272	-2.04441	0.0409128	0.308355	-0.223924	504.542	0.368073	-0.608369	0.542943	0.777047	CDS				ABC transporter substrate-binding protein	Benzoate transport, inner-membrane translocator	bi	BB4422		100	bi	BP0301	100
	CJ015_02850	CJ015_02850		-0.569611	68.9093	0.33197	-1.71585	0.0861892	0.174536	-0.0891352	160.928	0.199267	-0.447316	0.654647	0.778706	-0.316981	151.226	0.291436	-1.08765	0.276749	0.470006	-0.0217155	118.481	0.29171	-0.074442	0.940659	0.980611	0.240613	129.144	0.315637	0.762309	0.445876	0.709964	CDS				branched-chain amino acid ABC transporter permease	High-affinity branched-chain amino acid transport system permease protein LivH (TC 3.A.1.4.1)	bi	BB4421		100	bi	BP0302	100
	CJ015_02855	CJ015_02855		-0.373345	68.1802	0.175881	-2.12271	0.0337778	0.0831657	0.278655	133.801	0.188904	1.47511	0.140182	0.267073	-0.211614	165.393	0.300513	-0.704177	0.481322	0.668729	-0.386804	102.315	0.166105	-2.32868	0.0198761	0.223335	0.422682	128.266	0.287595	1.46971	0.141641	0.371659	CDS				branched-chain amino acid ABC transporter permease	Branched-chain amino acid transport system permease protein LivM (TC 3.A.1.4.1)	bi	BB4420		100	bi	BP0303	100
	CJ015_02860	CJ015_02860		-0.718542	22.6614	0.254894	-2.81898	0.0048177	0.0168062	0.42837	60.8167	0.257229	1.66533	0.0958472	0.201554	0.0261897	75.0078	0.244254	0.107223	0.914612	0.959354	-0.209901	39.6387	0.251827	-0.833511	0.404557	0.721666	0.636134	49.4645	0.234415	2.71371	0.00665353	0.0444818	CDS				ABC transporter ATP-binding protein	Benzoate transport related protein	bi	BB4419		100	bi	BP0304	100
	CJ015_02865	CJ015_02865		-0.37293	15.8421	0.27877	-1.33777	0.180972	0.306588	0.160773	39.3783	0.313484	0.512857	0.608051	0.742862	-0.305288	50.3711	0.278002	-1.09815	0.272137	0.464477	-0.021659	25.9601	0.2833	-0.0764526	0.939059	0.980611	0.928869	33.829	0.226105	4.10814	3.98858e-05	0.000668549	CDS				ABC transporter ATP-binding protein	Branched-chain amino acid transport ATP-binding protein LivF (TC 3.A.1.4.1)	bi	BB4418		100	bi	BP0305	99.57
	CJ015_02870	CJ015_02870		1.14119	173.359	0.203651	5.60368	2.0985e-08	2.96508e-07	0.381629	203.1	0.204284	1.86813	0.0617441	0.143937	0.831631	166.385	0.233263	3.56521	0.000363571	0.00246118	-0.306348	143.825	0.250813	-1.22142	0.221927	0.578026	-0.528116	131.792	0.326046	-1.61976	0.105284	0.310122	CDS				bifunctional salicylyl-CoA 5-hydroxylase/oxidoreductase	probable bifunctional hydroxylase/oxidoreductase	bi	BB4417		100	-
	CJ015_02875	CJ015_02875		0.156583	12.892	0.339845	0.460749	0.644979	0.759056	0.75891	21.7005	0.34867	2.17659	0.0295115	0.0804423	0.190507	20.9317	0.309963	0.614612	0.538811	0.716239	-0.53573	15.0524	0.335649	-1.5961	0.110466	0.437261	-0.0834412	16.7737	0.388239	-0.214922	0.829828	0.941339	CDS				SDR family NAD(P)-dependent oxidoreductase	D-beta-hydroxybutyrate dehydrogenase (EC 1.1.1.30)	bi	BB4416		99.62	uni	BP2454	41.7
	CJ015_02880	CJ015_02880		0.155532	23.1214	0.249487	0.623409	0.533016	0.668842	0.155445	42.9773	0.272348	0.57076	0.568163	0.711073	0.0571329	35.6355	0.287725	0.198568	0.842601	0.913252	-0.192517	30.5915	0.25409	-0.757673	0.448647	0.756499	-0.0660086	30.2354	0.321419	-0.205366	0.837286	0.944353	CDS				enoyl-CoA hydratase family protein	Enoyl-CoA hydratase (EC 4.2.1.17)	bi	BB4415		100	bi	BP0309	98.61
	CJ015_02885	CJ015_02885		-0.138513	19.1871	0.292434	-0.473658	0.635744	0.751014	0.58488	30.281	0.279481	2.09274	0.0363726	0.0953311	-0.242707	29.6095	0.289537	-0.838261	0.401884	0.597448	-0.659407	24.7785	0.28347	-2.3262	0.020008	0.223335	-0.0184777	28.4665	0.343888	-0.0537316	0.957149	0.982601	CDS				acyl-CoA dehydrogenase family protein	Butyryl-CoA dehydrogenase (EC 1.3.99.2)	bi	BB4414		100	bi	BP0310	98.71
	CJ015_02890	CJ015_02890		-0.167218	20.3131	0.261176	-0.64025	0.52201	0.661109	-0.055122	49.0634	0.22981	-0.239859	0.81044	0.881287	-0.162005	45.9603	0.319698	-0.506742	0.612336	0.767342	0.118169	32.8946	0.220471	0.535983	0.59197	0.837906	0.398227	34.9662	0.285056	1.39702	0.162409	0.403897	CDS				AMP-binding protein	Acyl-coenzyme A synthetases/AMP-(fatty) acid ligases	bi	BB4413		100	bi	BP0311	100
	CJ015_02895	CJ015_02895		-0.156422	9.88468	0.375071	-0.417047	0.676644	0.781676	0.174346	17.3104	0.381472	0.457034	0.647646	0.772363	0.0842024	27.9398	0.389644	0.216101	0.828909	0.904695	-0.430064	13.5758	0.289779	-1.48411	0.13778	0.473919	0.54334	17.9291	0.363493	1.49477	0.134973	0.361097	CDS				acyl-CoA thioesterase	Putative 4-hydroxybenzoyl CoA thioesterase (EC 3.1.2.23)	bi	BB4412		99.31	bi	BP0312	99.31
	CJ015_02900	CJ015_02900		-0.265642	11.6598	0.291054	-0.912692	0.361405	0.509114	-0.0161336	40.1448	0.25937	-0.062203	0.950401	0.97021	0.0232567	26.0492	0.286182	0.0812653	0.935231	0.970821	0.466912	21.6569	0.249898	1.86842	0.0617042	0.355017	0.256497	18.839	0.265179	0.967261	0.333414	0.60943	CDS				RidA family protein	Putative translation initiation inhibitor, yjgF family	bi	BB4411		100	bi	BP0313	100
	CJ015_02905	CJ015_02905		-1.09056	279.67	0.334127	-3.2639	0.00109891	0.0048586	-1.85372	1124.58	0.610096	-3.03841	0.00237827	0.0100563	0.393	5505.49	0.125987	3.11936	0.00181243	0.00995864	0.633873	852.753	0.366783	1.7282	0.083953	0.392836	2.65129	1951.85	0.372642	7.11485	1.12033e-12	6.85294e-11	CDS				FapA family protein	FIG00431529: hypothetical protein	bi	BB4410		99.82	bi	BP0314	99.63
	CJ015_02910	CJ015_02910	hemL	-0.141259	366.709	0.125736	-1.12346	0.261242	0.402723	-0.0480118	876.307	0.1423	-0.337398	0.735817	0.837207	-0.221444	597.341	0.148798	-1.48822	0.136693	0.289715	0.13165	582.89	0.141754	0.928716	0.353036	0.684603	0.0322595	543.441	0.144193	0.223724	0.822972	0.939762	CDS				glutamate-1-semialdehyde 2,1-aminomutase	Glutamate-1-semialdehyde aminotransferase (EC 5.4.3.8)	bi	BB4409	hemL, gsa, popC	99.53	bi	BP0315	98.83
	CJ015_02915	CJ015_02915	thiE	-0.306856	181.945	0.113081	-2.7136	0.00665566	0.0222218	0.00718799	401.472	0.166079	0.0432806	0.965478	0.979024	-0.418847	304.551	0.199235	-2.10227	0.0355295	0.106704	-0.0710897	285.74	0.135048	-0.526403	0.598608	0.839972	0.0875701	287.405	0.124227	0.704921	0.480859	0.737975	CDS				thiamine phosphate synthase	Thiamin-phosphate pyrophosphorylase (EC 2.5.1.3)	bi	BB4408	thiE	99.54	bi	BP0316	100
	CJ015_02925	CJ015_02925	rubA	0.5315	455.43	0.253131	2.0997	0.0357553	0.0869958	0.209869	1289.1	0.168653	1.24438	0.213359	0.366202	0.623042	680.501	0.234882	2.65257	0.00798815	0.0332359	0.513823	650.805	0.271696	1.89117	0.0586018	0.352398	-0.198867	490.199	0.312659	-0.636049	0.524744	0.764947	CDS				rubredoxin	Rubredoxin	bi	BB4406	rubA	100	bi	BP0318	100
	CJ015_02930	CJ015_02930		0.464919	828.403	0.274592	1.69313	0.0904312	0.180516	0.270297	1555.66	0.119172	2.26813	0.0233215	0.0666611	0.510615	1441.86	0.173086	2.95007	0.00317706	0.0157317	-0.0302359	1006.2	0.282508	-0.107027	0.914768	0.975235	0.0760909	996.403	0.343688	0.221395	0.824785	0.939762	CDS				YqgE/AlgH family protein	UPF0301 protein YqgE	bi	BB4405		100	bi	BP0319	100
	CJ015_02935	CJ015_02935		0.194482	92.9171	0.256945	0.756901	0.449109	0.595975	0.266445	137.463	0.192377	1.38501	0.166049	0.302562	0.0790224	162.904	0.193491	0.408404	0.682977	0.815257	-0.454785	111.057	0.275468	-1.65096	0.0987475	0.416462	0.140777	127.85	0.332316	0.423624	0.67184	0.85616	CDS				Holliday junction resolvase RuvX	Putative Holliday junction resolvase YggF	bi	BB4404		100	bi	BP0320	96.99
	CJ015_02940	CJ015_02940	pyrB_1	0.123472	162.283	0.183142	0.674188	0.500192	0.642497	0.414164	286.277	0.145685	2.84288	0.00447081	0.0170499	-0.0767763	282.811	0.192182	-0.399498	0.689527	0.819891	-0.372751	205.826	0.164831	-2.26141	0.0237337	0.237046	0.180984	233.068	0.274226	0.659983	0.509264	0.755952	CDS				aspartate carbamoyltransferase catalytic subunit	Aspartate carbamoyltransferase (EC 2.1.3.2)	bi	BB4403	pyrB	100	bi	BP0321	100
	CJ015_02945	CJ015_02945	pyrC_1	-0.710786	150.573	0.261297	-2.72023	0.00652371	0.0218279	0.721124	402.788	0.235734	3.05906	0.00222036	0.00946804	-0.0373201	336.979	0.26106	-0.142956	0.886325	0.941682	-0.313296	249.956	0.26593	-1.17812	0.238751	0.597442	0.110857	274.725	0.274619	0.403677	0.68645	0.865455	CDS				dihydroorotase	Dihydroorotase (EC 3.5.2.3)	bi	BB4402	pyrC, pyrC', pyrX	99.31	bi	BP0322	99.23
	CJ015_02950	CJ015_02950	plsC_1	-0.153576	233.763	0.109965	-1.39659	0.162537	0.283556	0.532589	628.82	0.180125	2.95678	0.00310873	0.0125686	0.328866	443.66	0.227082	1.44822	0.147555	0.305172	-0.00873276	358.171	0.177162	-0.0492925	0.960686	0.988266	-0.057907	345.416	0.248313	-0.233201	0.815605	0.936038	CDS				lysophospholipid acyltransferase family protein	1-acyl-sn-glycerol-3-phosphate acyltransferase (EC 2.3.1.51)	bi	BB4401		100	bi	BP0323	99.19
	CJ015_02955	CJ015_02955	apaH	0.458018	549.102	0.0698712	6.55517	5.55783e-11	1.05983e-09	0.286368	1170.36	0.0991089	2.88943	0.0038594	0.0149851	0.260608	861.455	0.132234	1.97081	0.0487453	0.135534	0.105384	695.469	0.0844092	1.24849	0.211851	0.566399	0.0453749	655.749	0.0943374	0.480986	0.630527	0.830807	CDS				symmetrical bis(5'-nucleosyl)-tetraphosphatase	Bis(5'-nucleosyl)-tetraphosphatase, symmetrical (EC 3.6.1.41)	bi	BB4400	apaH	100	bi	BP0324	99.64
	CJ015_02960	CJ015_02960	lptG	-0.118663	861.008	0.117887	-1.00659	0.314133	0.462088	-0.0908512	1973.77	0.120091	-0.756519	0.449338	0.610811	-0.0312951	1323.05	0.130872	-0.239127	0.811007	0.89353	0.10652	1345.31	0.145589	0.731644	0.464386	0.768022	-0.133306	1207.61	0.142916	-0.932752	0.350948	0.627311	CDS				LPS export ABC transporter permease LptG	FIG000906: Predicted Permease	bi	BB4399		100	bi	BP0325	99.49
	CJ015_02965	CJ015_02965	mtgA	0.07039	106.072	0.150057	0.469089	0.639006	0.753917	-0.0685504	205.858	0.141686	-0.48382	0.628514	0.757956	-0.385139	142.805	0.198111	-1.94406	0.0518885	0.14171	-0.00531369	149.699	0.173082	-0.0307005	0.975508	0.994017	-0.0419207	142.794	0.18912	-0.221662	0.824577	0.939762	CDS				monofunctional biosynthetic peptidoglycan transglycosylase	Monofunctional biosynthetic peptidoglycan transglycosylase (EC 2.4.2.-)	bi	BB4398	mtgA	100	bi	BP0326	100
	CJ015_02970	CJ015_02970	aroE	-0.0625368	165.112	0.189907	-0.329302	0.741928	0.831037	0.219286	383.958	0.178655	1.22742	0.219663	0.372237	-0.417133	237.096	0.261999	-1.59212	0.111358	0.250102	0.00344169	247.074	0.159031	0.0216416	0.982734	0.996512	0.0101444	235.804	0.217186	0.0467086	0.962745	0.98427	CDS				shikimate dehydrogenase	Shikimate 5-dehydrogenase I alpha (EC 1.1.1.25)	bi	BB4397	aroE	99.65	bi	BP3004	99.3
	CJ015_02975	CJ015_02975		-0.209429	212.413	0.118707	-1.76425	0.0776902	0.161832	0.188649	336.266	0.222387	0.848288	0.396277	0.560468	-0.298294	315.954	0.195874	-1.52289	0.127787	0.276571	-0.586751	287.295	0.159517	-3.67829	0.000234805	0.0228376	-0.0968314	311.171	0.138818	-0.697544	0.485462	0.7398	CDS				TonB family protein	TonB protein	bi	BB4396		99.67	bi	BP3003	99.33
	CJ015_02980	CJ015_02980		0.487128	584.781	0.202312	2.40781	0.0160487	0.0459611	0.475405	1028.45	0.1117	4.25609	2.0803e-05	0.000144912	0.141661	829.672	0.136785	1.03565	0.300364	0.495945	-0.210168	668.451	0.231019	-0.909743	0.362958	0.691413	0.00451994	683.026	0.277598	0.0162823	0.987009	0.995037	CDS				RNB domain-containing ribonuclease	Exoribonuclease II (EC 3.1.13.1)	bi	BB4395		100	bi	BP3002	99.68
	CJ015_02985	CJ015_02985		0.0190134	119.905	0.142006	0.133892	0.893488	0.937903	0.301657	216.052	0.145097	2.079	0.0376172	0.0978297	0.0487362	204.471	0.253987	0.191885	0.847833	0.917275	-0.328653	158.23	0.148019	-2.22035	0.0263952	0.252441	0.0365473	168.97	0.211194	0.173051	0.862611	0.952173	CDS				alpha/beta fold hydrolase	Putative esterase, FIGfam005057	bi	BB4394		100	bi	BP3001	99.49
	CJ015_02990	CJ015_02990	mpl	-0.248259	379.839	0.0905753	-2.74091	0.00612697	0.0207249	0.112784	725.963	0.111307	1.01326	0.310935	0.476382	-0.127235	559.008	0.163054	-0.780327	0.435199	0.628678	-0.295643	555.129	0.106765	-2.76911	0.00562095	0.135068	-0.197737	547.471	0.135825	-1.45582	0.145442	0.377429	CDS				UDP-N-acetylmuramate:L-alanyl-gamma-D-glutamyl-meso-diaminopimelate ligase	UDP-N-acetylmuramate:L-alanyl-gamma-D-glutamyl-meso-diaminopimelate ligase (EC 6.3.2.-)	bi	BB4393	mpl	99.78	bi	BP3000	100
	CJ015_02995	CJ015_02995		-0.0962673	160.568	0.144227	-0.667471	0.504471	0.646401	-0.0304396	254.557	0.188031	-0.161886	0.871395	0.922573	-0.116618	223.498	0.17491	-0.666735	0.504942	0.687228	-0.415345	217.876	0.172363	-2.40971	0.0159654	0.202673	-0.211969	220.355	0.177579	-1.19366	0.232611	0.501232	CDS				TlpA disulfide reductase family protein	Cytochrome c-type biogenesis protein ResA	bi	BB4392		100	bi	BP2999	98.35
	CJ015_03000	CJ015_03000	aroQ	-0.154267	1031.8	0.319081	-0.483474	0.628759	0.745767	0.286857	1420.05	0.216019	1.32793	0.184202	0.326837	0.23586	2335.79	0.31928	0.738723	0.460075	0.652398	-0.650434	1321.36	0.291503	-2.23131	0.0256605	0.249579	0.27876	1657.13	0.360217	0.773868	0.439009	0.703789	CDS				type II 3-dehydroquinate dehydratase	3-dehydroquinate dehydratase II (EC 4.2.1.10)	bi	BB4391	aroQ, aroD	100	bi	BP2998	100
	CJ015_03005	CJ015_03005	accB_2	-0.253159	643.011	0.194264	-1.30317	0.192517	0.322304	0.181875	1226.01	0.129272	1.40692	0.15945	0.293209	0.241117	1276.77	0.225887	1.06742	0.285781	0.479846	-0.309289	935.042	0.221445	-1.39668	0.162509	0.510608	0.0360858	993.96	0.284278	0.126938	0.898989	0.963497	CDS				acetyl-CoA carboxylase biotin carboxyl carrier protein	Biotin carboxyl carrier protein of acetyl-CoA carboxylase	bi	BB4390	fabE	99.33	bi	BP2997	99.33
	CJ015_03010	CJ015_03010	accC_2	-0.176756	776.093	0.27767	-0.636569	0.524406	0.662712	0.393561	1739.02	0.135885	2.89628	0.00377617	0.014784	0.215878	2024.59	0.221324	0.975395	0.329364	0.525751	-0.143598	1148.45	0.279505	-0.513758	0.607421	0.842266	0.450437	1358.92	0.381215	1.18158	0.237372	0.507039	CDS				acetyl-CoA carboxylase biotin carboxylase subunit	Biotin carboxylase of acetyl-CoA carboxylase (EC 6.3.4.14)	bi	BB4389	fabG	100	bi	BP2996	100
	CJ015_03015	CJ015_03015	prmA	-0.480172	322.04	0.262397	-1.82994	0.0672583	0.144331	0.808889	1033.53	0.125149	6.46339	1.02384e-10	1.54297e-09	0.393223	982.057	0.212085	1.85409	0.0637268	0.165237	-0.0575363	537.541	0.278877	-0.206314	0.836546	0.947667	0.407414	612.509	0.347166	1.17355	0.240577	0.51139	CDS				50S ribosomal protein L11 methyltransferase	Ribosomal protein L11 methyltransferase (EC 2.1.1.-)	bi	BB4388	prmA	100	-
	CJ015_03020	CJ015_03020		-0.88814	153.37	0.417131	-2.12916	NA	NA	1.27405	334.258	0.250048	5.0952	3.48365e-07	3.43832e-06	0.0848729	477.533	0.223078	0.380463	0.703602	0.8283	-0.701691	232.796	0.357313	-1.9638	0.0495536	0.330004	0.439769	336.54	0.483227	0.910067	NA	NA	CDS				DUF3426 domain-containing protein	Probable transmembrane protein	bi	BB4387		96.27	bi	BP2994	93.6
	CJ015_03025	CJ015_03025		0.232383	169.173	0.187348	1.24038	0.214834	0.348836	0.733227	539.261	0.174582	4.19989	2.67041e-05	0.000181449	0.53334	545.671	0.221749	2.40515	0.0161659	0.0586809	0.282368	250.356	0.221455	1.27506	0.202289	0.558719	0.750535	286.445	0.284466	2.6384	0.00832977	0.0528548	CDS				carbohydrate kinase family protein	Sugar kinases, ribokinase family	bi	BB4386		99.68	bi	BP2993	99.36
	CJ015_03030	CJ015_03030		0.96665	3623.26	0.245316	3.94043	8.13353e-05	0.000535129	1.36251	6019.98	0.234439	5.8118	6.18062e-09	7.62763e-08	0.275056	2243.56	0.171676	1.60218	0.109115	0.246217	-0.493164	3068.76	0.297309	-1.65876	0.0971644	0.41562	-0.915072	2741.64	0.283987	-3.22224	0.00127194	0.012054	CDS				glycine zipper 2TM domain-containing protein	Outer membrane lipoprotein	bi	BB4385	pcp	100	bi	BP2992	99.4
	CJ015_03035	CJ015_03035		-1.2651	544.337	0.669837	-1.88867	0.0589357	0.129891	1.96807	248.805	0.216328	9.0976	9.23541e-20	2.34729e-18	0.79264	194.48	0.369751	2.14371	0.0320559	0.0983219	-1.14837	770.233	0.374188	-3.06895	0.00214811	0.0798163	-1.40281	761.993	0.597097	-2.34939	0.0188044	0.0967291	CDS				acyl carrier protein	Acyl carrier protein	bi	BB4384		98.73	bi	BP2991	100
	CJ015_03045	CJ015_03045		0.161793	36.4512	0.548133	0.29517	NA	NA	2.11213	67.0152	0.302185	6.98953	2.75801e-12	4.7157e-11	1.73136	37.9905	0.329077	5.26125	1.4308e-07	2.06125e-06	-0.716055	39.889	0.379291	-1.88788	0.0590425	0.352406	-1.02324	37.5128	0.559265	-1.82961	NA	NA	CDS				hypothetical protein	ortholog of Bordetella pertussis (BX470248) BP2989	bi	BB4382		100	bi	BP2989	100
	CJ015_03050	CJ015_03050		0.299664	60.6697	0.552022	0.542849	0.587234	0.714582	2.16093	123.354	0.316238	6.83324	8.30189e-12	1.36488e-10	1.39817	97.0783	0.350156	3.99298	6.52474e-05	0.000549891	-0.648781	63.9464	0.379411	-1.70997	0.0872719	0.397	-0.378017	68.022	0.575579	-0.65676	0.511335	0.757514	CDS				membrane-bound O-acyltransferase	D-alanyl transfer protein DltB	bi	BB4381	dltB	100	bi	BP2988	99.2
	CJ015_03055	CJ015_03055	dltA	-0.267413	97.8676	0.633252	-0.422286	0.672817	0.779403	2.18411	146.482	0.310188	7.04123	1.90547e-12	3.30609e-11	1.33037	121.072	0.304228	4.37294	1.22582e-05	0.000127275	-0.806098	117.951	0.381052	-2.11546	0.0343911	0.287792	-0.662525	122.601	0.585339	-1.13187	0.257691	0.530095	CDS				D-alanine--poly(phosphoribitol) ligase	D-alanine--poly(phosphoribitol) ligase subunit 1 (EC 6.1.1.13)	bi	BB4380	dltA	100	bi	BP2987	98.97
	CJ015_03060	CJ015_03060		0.134424	442.755	0.129987	1.03413	0.301073	0.44765	0.0453636	1127.57	0.141645	0.320262	0.74877	0.84531	0.0727176	730.545	0.198446	0.366435	0.71404	0.834193	0.304941	675.106	0.147934	2.06133	0.0392713	0.303832	0.0213533	595.39	0.158448	0.134765	0.892797	0.9616	CDS				YggT family protein	Integral membrane protein YggT, involved in response to extracytoplasmic stress (osmotic shock)	bi	BB4379		100	bi	BP2986	99.48
	CJ015_03065	CJ015_03065		-0.062477	8709.89	0.250348	-0.249561	0.802927	0.876826	-0.807506	20557.7	0.161411	-5.0028	5.65022e-07	5.44413e-06	0.0594172	13334.4	0.233786	0.254153	0.799378	0.886062	0.411852	15068.2	0.279075	1.47578	0.140003	0.47739	-0.151015	12099.1	0.367006	-0.411479	0.680722	0.861917	CDS				histone H1-like DNA-binding protein	Low-complexity acidic protein, XCC2875 type	bi	BB4378	bph1	100	-
	CJ015_03070	CJ015_03070	nrdB	0.0722257	5734.67	0.108094	0.668173	0.504023	0.646278	-0.131241	10503.1	0.133011	-0.986691	0.323794	0.490166	0.0477864	6188.94	0.200915	0.237843	0.812003	0.893669	-0.0936889	7928.76	0.116847	-0.801808	0.422664	0.733468	-0.593483	6766.38	0.126692	-4.68444	2.80724e-06	5.98286e-05	CDS				ribonucleotide-diphosphate reductase subunit beta	Ribonucleotide reductase of class Ia (aerobic), beta subunit (EC 1.17.4.1)	bi	BB4377	nrdB	99.5	bi	BP2984	99.5
	CJ015_03075	CJ015_03075	nrdA	-0.442144	4342.01	0.0951614	-4.64626	3.38007e-06	3.10292e-05	-0.539072	8862.36	0.160678	-3.35498	0.000793696	0.00385533	-0.372627	5052.68	0.145335	-2.56392	0.0103498	0.0409552	-0.00129145	7289.64	0.155483	-0.00830606	0.993373	0.998104	-0.515926	6156.5	0.125982	-4.09523	4.21743e-05	0.000696014	CDS				ribonucleoside-diphosphate reductase subunit alpha	Ribonucleotide reductase of class Ia (aerobic), alpha subunit (EC 1.17.4.1)	bi	BB4376	nrdA	100	bi	BP2983	99.69
	CJ015_03080	CJ015_03080		-0.117257	223.357	0.203363	-0.57659	0.564216	0.69485	-1.62774	512.084	0.394852	-4.12239	3.74958e-05	0.00024762	-1.67061	641.981	0.164169	-10.1762	2.5337e-24	1.08152e-22	0.494762	424.101	0.31383	1.57653	0.114904	0.445336	1.32057	533.268	0.239027	5.52478	3.29894e-08	1.05701e-06	CDS				indolepyruvate ferredoxin oxidoreductase family protein	Indolepyruvate ferredoxin oxidoreductase, alpha and beta subunits	bi	BB4375		99.91	-
	CJ015_03085	CJ015_03085		1.48121	45.8873	0.247888	5.97534	2.29612e-09	3.73997e-08	0.336164	67.635	0.262734	1.27948	0.200727	0.349433	0.765128	42.3112	0.257745	2.96855	0.0029921	0.0150713	0.210422	37.4465	0.299593	0.702359	0.482456	0.782217	-0.282901	30.9607	0.316909	-0.892691	0.372023	0.643965	CDS				Lrp/AsnC family transcriptional regulator	Transcriptional regulator, AsnC family	bi	BB4374		100	bi	BP2981	100
	CJ015_03090	CJ015_03090		0.973311	100.089	0.20406	4.76973	1.84477e-06	1.80664e-05	1.23539	198.118	0.293362	4.21117	2.54055e-05	0.000173377	0.699694	78.3071	0.212478	3.29302	0.00099116	0.00594181	-0.243284	89.2081	0.271238	-0.89694	0.369751	0.695731	-0.831368	75.5156	0.264183	-3.14694	0.0016499	0.015002	CDS				lipoprotein	putative lipoprotein	bi	BB4373		100	bi	BP2980	98.22
	CJ015_03095	CJ015_03095		0.0507452	103.256	0.16197	0.313299	0.754053	0.841004	1.01968	221.592	0.272541	3.74138	0.000183015	0.00102689	0.38186	121.858	0.252085	1.51481	0.129822	0.279793	-0.486339	129.857	0.244766	-1.98696	0.0469271	0.327128	-0.628202	123.145	0.287649	-2.18391	0.0289685	0.132726	CDS				MFS transporter	putative membrane transport protein	bi	BB4372		100	bi	BP2979	98.47
	CJ015_03100	CJ015_03100	gltX	-0.174113	369.389	0.111469	-1.56199	0.118291	0.221346	-0.618326	728.944	0.120873	-5.11552	3.12882e-07	3.11689e-06	-0.673748	552.893	0.159068	-4.23559	2.27956e-05	0.000217573	0.0998831	586.709	0.151705	0.658403	0.510279	0.802802	0.0843633	561.555	0.141897	0.594539	0.552152	0.780269	CDS				glutamate--tRNA ligase	Glutamyl-tRNA synthetase (EC 6.1.1.17)	bi	BB4371	gltX	100	bi	BP2978	99.78
	CJ015_03105	CJ015_03105		0.442206	937.115	0.1594	2.77418	0.00553403	0.0189628	0.466736	2175.1	0.153066	3.04924	0.00229422	0.00975354	0.346408	1329.38	0.218173	1.58777	0.112339	0.251889	0.123623	1201.87	0.169915	0.727559	0.466884	0.768767	-0.138384	1069.01	0.246446	-0.561517	0.574445	0.796189	CDS				GNAT family N-acetyltransferase	Acetyl-CoA synthetase (ADP-forming) alpha and beta chains, putative	bi	BB4370		100	bi	BP2977	99.88
	CJ015_03110	CJ015_03110		-0.201781	32.7389	0.207741	-0.971312	0.331393	0.478033	-1.16061	87.5604	0.383625	-3.02536	0.00248334	0.0104256	-2.59044	130.551	0.227432	-11.3899	4.69316e-30	2.43095e-28	0.535921	64.9249	0.320911	1.67	0.0949195	0.412172	1.93567	107.243	0.198476	9.75269	1.7964e-22	2.48854e-20	CDS				GntR family transcriptional regulator	Predicted regulator PutR for proline utilization, GntR family	bi	BB4369		100	bi	BP2975	98.21
	CJ015_03120	CJ015_03120	dbpA	-0.0450343	470.267	0.11602	-0.38816	0.697898	0.79859	-0.241092	851.625	0.119213	-2.02237	0.0431384	0.109111	-0.23334	674.831	0.156195	-1.49391	0.135199	0.287913	-0.118102	675.143	0.129772	-0.910075	0.362783	0.691413	-0.0983689	652.598	0.16581	-0.593262	0.553006	0.78033	CDS				ATP-dependent RNA helicase DbpA	ATP-dependent 23S rRNA helicase DbpA	bi	BB4367	dbpA	100	bi	BP2973	99.78
	CJ015_03125	CJ015_03125		-0.0692027	302.792	0.152362	-0.454201	0.649684	0.762108	-0.402712	708.294	0.132585	-3.03739	0.00238636	0.0100815	-0.236228	429.79	0.208948	-1.13056	0.258241	0.448804	0.289427	492.284	0.17517	1.65226	0.098481	0.416462	-0.107247	419.298	0.224156	-0.478448	0.632331	0.832218	CDS				VOC family protein	Lactoylglutathione lyase and related lyases	bi	BB4366		100	bi	BP2972	98.45
	CJ015_03130	CJ015_03130		-0.635714	4.44281	0.464864	-1.36753	0.17146	0.294673	-0.866691	14.1687	0.411158	-2.10793	0.0350372	0.0924495	-0.337445	9.16875	0.402028	-0.839355	0.40127	0.596727	0.450234	9.69822	0.323489	1.39181	0.163981	NA	0.105014	7.9465	0.369931	0.283873	0.776507	0.915482	CDS				cysteine hydrolase	Nicotinamidase/isochorismatase family protein	bi	BB4365		99.13	bi	BP2971	99.13
	CJ015_03135	CJ015_03135		-0.426609	18.0343	0.290268	-1.46971	0.14164	0.255257	-0.218633	44.1062	0.267655	-0.816845	0.414017	0.578173	-0.403769	26.4389	0.324812	-1.24308	0.213837	0.396058	0.112435	31.1689	0.241079	0.466382	0.640942	0.858161	-0.147477	27.4789	0.304604	-0.484159	0.628273	0.829816	CDS				ABC transporter permease	putative ABC transport proteins, inner membrane component	bi	BB4364		99.64	bi	BP2970	99.28
	CJ015_03140	CJ015_03140		-0.31094	15.9894	0.317133	-0.980471	0.326854	0.474533	-0.249842	35.5273	0.264235	-0.945531	0.344388	0.510019	-0.500665	16.4646	0.401882	-1.2458	0.212837	0.394851	0.0792597	26.5472	0.231422	0.342489	0.731983	0.900105	-0.487574	21.928	0.351809	-1.3859	0.165776	0.409013	CDS				ABC transporter ATP-binding protein	Hydroxymethylpyrimidine ABC transporter, ATPase component	bi	BB4363		100	bi	BP2969	98.88
	CJ015_03145	CJ015_03145		-0.0539698	83.7162	0.17096	-0.315686	0.752241	0.839581	-0.19958	149.461	0.265099	-0.752849	0.451541	0.613271	-0.612053	159.201	0.228376	-2.68002	0.00736167	0.0308945	-0.154521	120.276	0.208011	-0.742853	0.457571	0.764802	0.46219	138.177	0.19862	2.327	0.0199651	0.101114	CDS				ABC transporter substrate-binding protein	FIG00432654: hypothetical protein	bi	BB4362		99.43	uni	BP0663	22.64
	CJ015_03150	CJ015_03150		0.144647	191.436	0.169503	0.853358	0.393461	0.542063	-0.148522	320.094	0.186111	-0.79803	0.424853	0.588239	-0.204586	322.134	0.173251	-1.18086	0.237657	0.425806	-0.175505	253.253	0.199178	-0.88115	0.378237	0.702956	0.219058	272.794	0.177438	1.23456	0.216994	0.483125	CDS				alpha/beta hydrolase	probable carboxylesterase	bi	BB4361		100	bi	BP2966	99.55
	CJ015_03155	CJ015_03155		-0.325944	188.274	0.183888	-1.77251	0.0763101	0.15924	-0.449125	278.996	0.170279	-2.63758	0.00834992	0.0288051	-0.725692	247.438	0.186152	-3.89838	9.68374e-05	0.000785951	-0.385082	275.295	0.22201	-1.73452	0.0828251	0.392836	-0.104377	285.719	0.219084	-0.476423	0.633773	0.83312	CDS				ribosome biogenesis factor YjgA	FIG138315: Putative alpha helix protein	bi	BB4360		100	bi	BP2965	98.91
	CJ015_03160	CJ015_03160	pmbA	0.390772	1169.63	0.13045	2.99556	0.00273939	0.010594	0.254272	2669.74	0.0921663	2.75885	0.00580059	0.0212749	0.231256	1903.02	0.143778	1.60843	0.107741	0.243713	0.18266	1556.71	0.166722	1.09559	0.273257	0.624653	0.0742132	1446.86	0.179981	0.41234	0.68009	0.861777	CDS				metalloprotease PmbA	TldE protein, part of TldE/TldD proteolytic complex	bi	BB4359		100	bi	BP2964	99.56
	CJ015_03165	CJ015_03165		-0.46761	1961.1	0.140166	-3.33613	0.000849544	0.00393019	-0.748922	4172.98	0.166046	-4.51032	6.47296e-06	5.0642e-05	0.189326	5255.55	0.113858	1.66283	0.0963473	0.224437	0.12235	3447.11	0.206384	0.592828	0.553296	0.819091	0.389731	3597.87	0.175524	2.22039	0.0263925	0.12357	CDS				TRAP transporter substrate-binding protein	TRAP transporter solute receptor, unknown substrate 6	bi	BB4358		100	bi	BP2963	99.45
	CJ015_03170	CJ015_03170	rplM	-0.176215	2816.44	0.206195	-0.854603	0.392771	0.541591	0.0800623	5181.44	0.180796	0.442833	0.657886	0.781157	-0.125624	3606.46	0.218589	-0.574705	0.565491	0.73464	-0.292567	4027.08	0.202442	-1.44519	0.148405	0.49198	-0.342533	3816.51	0.270901	-1.26442	0.206079	0.468	CDS				50S ribosomal protein L13	LSU ribosomal protein L13p (L13Ae)	bi	BB4357	rplM	100	bi	BP2962	100
	CJ015_03175	CJ015_03175	rpsI	-0.182969	1171.4	0.117209	-1.56104	0.118514	0.221485	-0.0563149	2942.49	0.114905	-0.4901	0.624063	0.754718	-0.240791	1747.79	0.190907	-1.2613	0.2072	0.386405	0.189585	1919.74	0.134734	1.40711	0.159396	0.506492	-0.110996	1701.76	0.186322	-0.595721	0.551362	0.780269	CDS				30S ribosomal protein S9	SSU ribosomal protein S9p (S16e)	bi	BB4356	rpsI	100	bi	BP2961	99.23
	CJ015_03180	CJ015_03180	argC	0.471188	1289.82	0.210227	2.24133	0.0250049	0.0651293	-0.100891	2891.6	0.121327	-0.831559	0.405658	0.569714	0.106208	1997.93	0.144493	0.735038	0.462316	0.653566	0.356573	1774.26	0.247492	1.44074	0.149657	0.492913	0.122631	1566.4	0.267071	0.459173	0.64611	0.839729	CDS				N-acetyl-gamma-glutamyl-phosphate reductase	N-acetyl-gamma-glutamyl-phosphate reductase (EC 1.2.1.38)	bi	BB4355	argC	100	bi	BP2960	99.72
	CJ015_03185	CJ015_03185		0.835783	225.732	0.198325	4.21421	2.5065e-05	0.000190567	0.803177	508.003	0.18639	4.30911	1.63911e-05	0.000117307	0.566055	504.959	0.138137	4.09778	4.17132e-05	0.000371213	0.105044	245.239	0.22409	0.468759	0.639242	0.858161	0.605815	276.398	0.236101	2.56592	0.0102903	0.0618206	CDS				hypothetical protein	FIG00761799: membrane protein	bi	BB4354		100	bi	BP2959	99.19
	CJ015_03190	CJ015_03190		0.521592	5789.18	0.241642	2.15853	0.0308865	0.0769868	-0.06631	16919.4	0.130483	-0.508187	0.611322	0.744678	0.511703	9902.66	0.161883	3.16094	0.00157262	0.00887363	0.685454	8930.88	0.269429	2.5441	0.0109559	0.175403	0.0449427	6802.99	0.314955	0.142695	0.886531	0.958162	CDS				iron-sulfur cluster insertion protein ErpA	probable iron binding protein from the HesB_IscA_SufA family	bi	BB4353		100	bi	BP2958	100
	CJ015_03195	CJ015_03195	anmK	-0.321409	276.559	0.14362	-2.23791	0.0252269	0.065562	0.943547	713.979	0.30633	3.08016	0.00206886	0.00891639	0.666298	352.514	0.257377	2.5888	0.00963104	0.0386415	-0.391858	403.891	0.23094	-1.6968	0.0897345	0.402819	-0.899071	349.466	0.163412	-5.50186	3.75809e-08	1.18004e-06	CDS				anhydro-N-acetylmuramic acid kinase	Anhydro-N-acetylmuramic acid kinase (EC 2.7.1.-)	bi	BB4352		99.74	bi	BP2957	99.21
	CJ015_03200	CJ015_03200		0.220543	3301.76	0.0967938	2.27848	0.022698	0.0602242	0.150326	6032.07	0.283423	0.530397	0.595837	0.731495	0.496052	1999.89	0.136762	3.62711	0.000286615	0.0020111	-0.153178	4257.45	0.253616	-0.603977	0.545859	0.816722	-1.57684	3125.59	0.125787	-12.5358	4.75369e-36	2.23899e-33	CDS				peptidoglycan DD-metalloendopeptidase family protein	FIG00431779: hypothetical protein	bi	BB4351		100	bi	BP2956	99.79
	CJ015_03205	CJ015_03205	tyrS	-0.0448561	1135.4	0.0929162	-0.482759	0.629267	0.745992	-0.309036	2605.36	0.121801	-2.53723	0.0111734	0.0365097	0.238707	2196.78	0.14945	1.59724	0.110212	0.24808	0.239567	1807.11	0.108658	2.20478	0.0274694	0.256779	0.0851942	1656.11	0.106686	0.798552	0.42455	0.690958	CDS				tyrosine--tRNA ligase	Tyrosyl-tRNA synthetase (EC 6.1.1.1)	bi	BB4350	tyrS	99.76	bi	BP2954	100
	CJ015_03210	CJ015_03210		0.967294	3364.45	0.221234	4.37227	1.22959e-05	9.97929e-05	0.624811	7216.31	0.138138	4.52309	6.09437e-06	4.79996e-05	0.252999	3056.04	0.173411	1.45896	0.144576	0.301308	0.219895	3547.56	0.25979	0.846431	0.397312	0.717833	-0.397978	2862.54	0.288699	-1.37852	0.168043	0.412854	CDS				YbhB/YbcL family Raf kinase inhibitor-like protein	Phospholipid-binding protein	bi	BB4349		100	bi	BP2953	99.54
	CJ015_03215	CJ015_03215	glyA_1	0.590985	4719.43	0.227413	2.59873	0.00935683	0.0291067	-0.0161485	7278.24	0.147309	-0.109623	0.912708	0.949117	0.182129	5431.97	0.164311	1.10844	0.267671	0.459919	-0.0935382	5342.54	0.242989	-0.384948	0.700276	0.885643	-0.259978	4921.79	0.258133	-1.00715	0.313863	0.593693	CDS				serine hydroxymethyltransferase	Serine hydroxymethyltransferase (EC 2.1.2.1)	bi	BB4348	glyA	100	bi	BP2952	100
	CJ015_03220	CJ015_03220		0.455029	731.442	0.165647	2.74698	0.00601464	0.0204306	0.331338	2383.99	0.149731	2.21288	0.0269056	0.0745934	0.672409	1668.51	0.214811	3.13024	0.00174662	0.00966619	0.652756	1122.02	0.204068	3.19873	0.00138037	0.0619386	0.322501	962.903	0.280019	1.15171	0.249439	0.522201	CDS				transcriptional regulator NrdR	Ribonucleotide reductase transcriptional regulator NrdR	bi	BB4347		100	bi	BP2951	100
	CJ015_03225	CJ015_03225		0.0877885	19.2294	0.262133	0.3349	0.7377	0.828721	0.18211	34.8082	0.300265	0.606497	0.544185	0.692492	0.214333	29.5663	0.282368	0.759055	0.44782	0.641785	-0.259894	24.7796	0.233267	-1.11415	0.265216	0.619443	-0.167118	24.466	0.266126	-0.627968	0.530025	0.768017	CDS				helix-turn-helix domain-containing protein	Transcriptional regulator, AraC family	bi	BB4346		100	uni	BP3798	33.58
	CJ015_03230	CJ015_03230		0.340862	147.182	0.202447	1.6837	0.0922389	0.1835	-0.0284784	139.192	0.186484	-0.152713	0.878625	0.928381	-0.189845	138.039	0.234889	-0.808231	0.418958	0.612947	-0.852951	155.172	0.218093	-3.91095	9.1934e-05	0.0121145	-0.488169	161.85	0.232147	-2.10284	0.0354795	0.153451	CDS				isochorismatase family protein	Isochorismatase family hydrolase	bi	BB4345		99.47	bi	BP2949	98.4
	CJ015_03235	CJ015_03235	ribD	-0.0913495	441.745	0.129885	-0.703309	0.481863	0.626329	-0.228044	739.035	0.119378	-1.91027	0.0560979	0.134047	-0.279433	658.426	0.167382	-1.66943	0.0950316	0.222384	-0.2484	622.39	0.146374	-1.69702	0.0896921	0.402819	-0.0364166	632.721	0.158312	-0.23003	0.818068	0.936851	CDS				bifunctional diaminohydroxyphosphoribosylaminopyrimidine deaminase/5-amino-6-(5-phosphoribosylamino)uracil reductase RibD	Diaminohydroxyphosphoribosylaminopyrimidine deaminase (EC 3.5.4.26) / 5-amino-6-(5-phosphoribosylamino)uracil reductase (EC 1.1.1.193)	bi	BB4344		100	bi	BP2948	98.93
	CJ015_03240	CJ015_03240		0.915694	2736.07	0.383713	2.3864	0.0170142	0.0479361	0.0395609	5758.29	0.206554	0.191528	0.848112	0.905089	0.70095	5773.84	0.186179	3.76493	0.000166596	0.00125083	0.397372	3238.58	0.342737	1.15941	0.24629	0.601577	0.452273	3083.2	0.406461	1.11271	0.265834	0.538992	CDS				PrkA family serine protein kinase	Serine protein kinase (prkA protein), P-loop containing	bi	BB4343		99.85	-
	CJ015_03245	CJ015_03245		0.39763	2833.86	0.287147	1.38476	0.166126	0.287458	-0.209753	6638.81	0.133818	-1.56745	0.117009	0.233413	0.261799	4570.64	0.143733	1.82143	0.0685413	0.174379	0.383032	4105.03	0.303076	1.26382	0.206296	0.560692	0.0474057	3468.47	0.353943	0.133936	0.893453	0.961866	CDS				YeaH/YhbH family protein	UPF0229 protein YeaH	bi	BB4342		100	bi	BP3182	99.05
	CJ015_03250	CJ015_03250		0.879497	992.243	0.35909	2.44924	NA	NA	-0.0871798	1339.38	0.14095	-0.618516	0.536235	0.68553	0.322609	1176.36	0.177924	1.81318	0.0698036	0.177005	-0.0347817	996.249	0.333908	-0.104165	0.917038	0.9753	-0.0804941	944.97	0.397156	-0.202676	0.839388	0.945282	CDS				SpoVR family protein	FIG004684: SpoVR-like protein	bi	BB4341		99.8	bi	BP3181	99.8
	CJ015_03255	CJ015_03255		0.0886207	98.0989	0.225557	0.392896	0.694396	0.796044	0.59761	249.512	0.171524	3.48411	0.00049377	0.00250233	0.426318	178.274	0.234251	1.81992	0.0687706	0.174866	-0.0145401	137.106	0.200173	-0.0726377	0.942094	0.98072	-0.0477355	130.731	0.214357	-0.222692	0.823775	0.939762	CDS				MFS transporter	putative membrane protein	bi	BB4340		99.5	bi	BP3180	99.25
	CJ015_03260	CJ015_03260		0.072694	261.58	0.114253	0.636254	0.524611	0.662793	0.239015	501.727	0.195745	1.22105	0.222067	0.374167	0.315658	365.894	0.166915	1.89113	0.0586066	0.155822	-0.20796	352.539	0.178369	-1.1659	0.243656	0.600958	-0.354829	327.183	0.164961	-2.15099	0.031477	0.140395	CDS				MmgE/PrpD family protein	MmgE/PrpD family protein	bi	BB4339		100	bi	BP3179	99.78
	CJ015_03265	CJ015_03265		0.0315687	16.5792	0.300676	0.104992	0.916382	0.948114	-0.906746	39.5724	0.338199	-2.6811	0.00733799	0.0260303	-1.62691	56.0204	0.275414	-5.90715	3.48085e-09	6.39312e-08	0.468635	28.1572	0.29897	1.5675	0.116998	0.449993	1.56219	42.431	0.281279	5.55388	2.79403e-08	9.13881e-07	CDS				tripartite tricarboxylate transporter substrate binding protein	Tricarboxylate transport protein TctC	bi	BB4338		100	bi	BP3178	100
	CJ015_03270	CJ015_03270		1.17604	46.4543	0.18654	6.3045	2.89131e-10	5.19661e-09	-0.891556	64.1846	0.327925	-2.71878	0.00655236	0.023663	-1.42599	120.055	0.265265	-5.37571	7.6283e-08	1.14923e-06	0.368226	48.6481	0.272536	1.35111	0.17666	0.527419	1.80378	85.294	0.262542	6.87047	6.39916e-12	3.67561e-10	CDS				methylaspartate ammonia-lyase	putative methylaspartate ammonia-lyase	bi	BB4337		99.76	bi	BP3177	99.76
	CJ015_03275	CJ015_03275		-0.186017	104.822	0.149031	-1.24817	0.211967	0.345376	-0.340426	206.817	0.2005	-1.69788	0.0895299	0.191263	-0.404866	135.654	0.243678	-1.66148	0.096617	0.224715	-0.0231093	161.735	0.184218	-0.125445	0.900171	0.970216	-0.22884	147.169	0.205032	-1.11612	0.264372	0.536721	CDS				GntR family transcriptional regulator	Transcriptional regulator, GntR family	bi	BB4336		100	bi	BP3176	99.24
	CJ015_03280	CJ015_03280		0.504132	9944.15	0.356809	1.41289	0.157688	0.277742	0.671396	4917.54	0.358673	1.87189	0.0612223	0.143218	0.638542	9171.14	0.521766	1.22381	0.221024	0.403853	-1.43162	7973.3	0.346385	-4.13303	3.58019e-05	0.00522324	-0.885759	8755.86	0.39853	-2.22257	0.0262449	0.123121	tRNA				tRNA-Ser	tRNA-Ser	0	0		0	0
	CJ015_03285	CJ015_03285		0.569975	11.3569	0.307886	1.85125	0.0641331	0.139282	0.427653	25.3589	0.341433	1.25252	0.210379	0.362744	0.535687	23.9317	0.358653	1.49361	0.135278	0.287919	0.120706	13.6525	0.293146	0.411761	0.680514	0.874682	0.180324	13.4481	0.311214	0.579421	0.562305	0.787052	CDS				amidohydrolase family protein	L-fuconolactone hydrolase	bi	BB4335		99.71	-
	CJ015_03290	CJ015_03290		-0.0353348	10.7819	0.309254	-0.114258	0.909033	0.944468	0.156905	23.0873	0.303484	0.517013	0.605147	0.740279	-0.0653837	21.0779	0.35613	-0.183595	0.854331	0.921494	0.0385784	15.6992	0.270852	0.142434	0.886737	0.966552	0.304997	16.6115	0.363288	0.839547	0.401162	0.66994	CDS				CoA transferase	FIG01198632: hypothetical protein	bi	BB4334	bbsF	100	-
	CJ015_03295	CJ015_03295	bbsE	0.326124	5.77144	0.419488	0.777435	0.436902	0.583573	0.032787	19.7206	0.337115	0.0972576	0.922522	0.954599	-0.0828615	19.7713	0.324312	-0.255499	0.798337	0.88569	0.60602	9.89018	0.338535	1.79013	0.0734337	NA	1.0507	10.9116	0.377879	2.78051	0.00542728	0.0379265	CDS				succinyl-CoA--benzylsuccinate CoA-transferase	putative subunit of succinyl-CoA:benzylsuccinate CoA-transferase	bi	BB4333	bbsE	99.5	-
	CJ015_03300	CJ015_03300		1.38925	2.10633	0.610025	2.27736	0.0227645	0.0603665	1.35838	5.97318	0.61781	2.1987	0.0278989	0.0769388	0.491	4.72225	0.488114	1.00591	0.314457	NA	0.142025	1.70197	0.371444	0.382358	0.702196	NA	0.766853	2.04195	0.535467	1.43212	0.15211	0.388105	CDS				OB-fold domain-containing protein	FIG01198151: hypothetical protein	bi	BB4332		100	uni	BP0637	41.09
	CJ015_03305	CJ015_03305		0.529911	6.01033	0.422869	1.25313	0.210157	0.343381	0.13122	14.0441	0.454729	0.288568	0.772912	0.859157	-0.657312	10.0811	0.389253	-1.68865	0.0912861	0.215699	0.185429	7.63159	0.350322	0.529309	0.596591	NA	0.625605	8.29915	0.38456	1.62681	0.103778	0.308583	CDS				thiolase family protein	putative thiolase	bi	BB4331		100	uni	BP0636	36.87
	CJ015_03310	CJ015_03310		0.200007	20.4374	0.284534	0.702927	0.482101	0.626464	-0.069744	52.0386	0.244553	-0.285189	0.775499	0.860202	0.165772	35.6112	0.27116	0.611341	0.540974	0.717459	0.385205	30.7812	0.245999	1.56588	0.117377	0.449993	0.118322	26.6529	0.278315	0.425138	0.670736	0.855216	CDS				tripartite tricarboxylate transporter substrate binding protein	Tricarboxylate transport protein TctC	bi	BB4330		100	-
	CJ015_03315	CJ015_03315		-0.449662	37.2295	0.207091	-2.17133	0.0299066	0.0749022	-0.378846	75.9672	0.204892	-1.849	0.0644574	0.148423	0.0837051	66.9208	0.234676	0.356684	0.721329	0.83901	-0.0607232	62.1224	0.167039	-0.363526	0.716212	0.892806	-0.0878507	59.0468	0.177118	-0.496002	0.619893	0.827046	CDS				tripartite tricarboxylate transporter substrate binding protein	Tricarboxylate transport protein TctC	bi	BB4329		100	-
	CJ015_03320	CJ015_03320		-0.914839	667.059	0.195606	-4.67696	2.91164e-06	2.71002e-05	-1.29072	1921.47	0.161335	-8.00024	1.24177e-15	2.5497e-14	-0.704312	2263.37	0.189005	-3.72641	0.000194223	0.00144415	0.514139	1520.98	0.231145	2.22431	0.0261275	0.250542	0.932162	1696.59	0.244379	3.81441	0.000136508	0.00190223	CDS				LysR substrate-binding domain-containing protein	LysR-family transcriptional regulator	bi	BB4328	bbuR	100	-
	CJ015_03325	CJ015_03325	ureD	-0.757047	577.06	0.320933	-2.35889	0.0183295	0.0507577	-1.22907	1869.15	0.117527	-10.4578	1.34988e-25	4.46981e-24	-0.727437	1726.31	0.16595	-4.38346	1.1681e-05	0.000122107	0.605775	1368.1	0.321512	1.88415	0.0595452	0.352406	0.749131	1359.86	0.404035	1.85412	0.0637218	0.226171	CDS				urease accessory protein UreD	Urease accessory protein UreD	bi	BB4327	ureD	100	bi	BP3172	100
	CJ015_03330	CJ015_03330	ureA	0.351815	26.7766	0.338244	1.04012	0.298283	0.44477	-1.02382	34.7038	0.315298	-3.24714	0.00116572	0.00539489	-0.767289	43.0122	0.249636	-3.07363	0.0021147	0.0112964	-0.0976203	33.1709	0.268145	-0.364058	0.715814	0.892806	0.448623	38.1005	0.270718	1.65716	0.0974874	0.297425	CDS				urease subunit gamma	Urease gamma subunit (EC 3.5.1.5)	bi	BB4326	ureA	100	bi	BP3171	99
	CJ015_03335	CJ015_03335	ureJ	-0.449504	24.0246	0.288022	-1.56066	0.118604	0.221486	-1.41771	71.7379	0.22308	-6.35517	2.08201e-10	2.99377e-09	-1.18941	51.6434	0.297731	-3.9949	6.47207e-05	0.000546452	0.695309	52.6332	0.250885	2.77143	0.00558113	0.135068	0.634863	48.1875	0.283537	2.23908	0.0251505	0.119294	CDS				HupE/UreJ family protein	Nickel-binding accessory protein UreJ-HupE	bi	BB4325	ureJ	99.51	bi	BP3170	99.5
	CJ015_03340	CJ015_03340	ureB	-0.26991	20.1855	0.281493	-0.958853	0.337633	0.48465	-1.41055	46.2299	0.268055	-5.26216	1.42372e-07	1.49094e-06	-1.24394	39.5689	0.260805	-4.76963	1.84567e-06	2.22737e-05	0.502616	38.5083	0.240111	2.09326	0.0363257	0.290962	0.645973	38.7015	0.267652	2.41348	0.0158011	0.0850364	CDS				urease subunit beta	Urease beta subunit (EC 3.5.1.5)	bi	BB4324	ureB	100	bi	BP3169	99.02
	CJ015_03345	CJ015_03345	ureC	-1.00247	95.8534	0.225229	-4.45087	8.5522e-06	7.25468e-05	-1.97334	269.881	0.163477	-12.071	1.50256e-33	7.28354e-32	-1.39689	243.368	0.171569	-8.14187	3.89229e-16	1.15022e-14	0.580184	230.867	0.250626	2.31494	0.0206161	0.223335	0.689737	227.651	0.270329	2.55147	0.010727	0.0636323	CDS		b		urease subunit alpha	Urease alpha subunit (EC 3.5.1.5)	bi	BB4323	ureC	99.65	bi	BP3168	99.82
yes	CJ015_03350	CJ015_03350	ureE	-2.02979	53.3577	0.246088	-8.24823	1.60763e-16	5.42546e-15	-1.42879	138.376	0.225954	-6.32335	2.55948e-10	3.6249e-09	-1.01223	116.54	0.319707	-3.16611	0.00154492	0.00877102	0.169143	131.779	0.213559	0.792019	0.42835	0.738274	0.218687	127.461	0.310454	0.704411	0.481177	0.738135	CDS		b		urease accessory protein UreE	Urease accessory protein UreE	bi	BB4322	ureE	100	bi	BP3167A	99.51
	CJ015_03355	CJ015_03355	ureF	-1.43232	25.5866	0.268151	-5.34148	9.21901e-08	1.13806e-06	-1.77253	73.9818	0.243308	-7.28511	3.21399e-13	5.94968e-12	-1.0337	58.4923	0.287972	-3.58959	0.000331201	0.00228568	0.454652	64.1951	0.219594	2.07042	0.038413	0.300033	0.341132	58.7932	0.24833	1.3737	0.169534	0.41408	CDS		b		urease accessory protein UreF	Urease accessory protein UreF	bi	BB4321	ureF	99.55	-
	CJ015_03360	CJ015_03360	ureG	-1.62611	83.4043	0.27698	-5.87088	4.33491e-09	6.86995e-08	-1.95802	258.076	0.152699	-12.8227	1.22386e-37	6.61448e-36	-0.922722	170.146	0.206791	-4.46209	8.11631e-06	8.76258e-05	0.526266	224.598	0.279757	1.88115	0.0599512	0.352406	0.108072	183.703	0.342893	0.315178	0.752626	0.90001	CDS				urease accessory protein UreG	Urease accessory protein UreG	bi	BB4320	ureG	100	bi	BP3166	99.53
	CJ015_03365	CJ015_03365		0.683591	16.27	0.302479	2.25996	0.0238236	0.0627141	0.244922	23.2938	0.309439	0.791503	0.42865	0.59158	0.265282	34.7331	0.269183	0.985507	0.324375	0.521398	-0.223003	17.1258	0.30201	-0.738394	0.460275	0.765252	0.594999	21.8291	0.374672	1.58805	0.112274	0.324027	CDS				NAD-dependent succinate-semialdehyde dehydrogenase	putative aldehyde dehydrogenase	bi	BB4319		99.79	uni	BP3624	48.31
	CJ015_03370	CJ015_03370		0.804374	8.416	0.334531	2.40448	0.0161954	0.0463178	-0.00634217	12.6266	0.478218	-0.0132621	0.989419	0.993287	-0.00809296	17.7143	0.359492	-0.0225122	0.982039	0.992155	0.00141165	8.45905	0.321453	0.00439148	0.996496	NA	0.752344	10.7147	0.345075	2.18023	0.0292403	0.133581	CDS				Rieske 2Fe-2S domain-containing protein	Alpha-ketoglutarate-dependent taurine dioxygenase (EC 1.14.11.17)	bi	BB4318		100	uni	BP3722	43.27
	CJ015_03375	CJ015_03375		0.44495	2.18784	0.55037	0.808457	0.418828	0.566365	-0.328313	4.7785	0.654476	-0.501642	0.615919	0.748527	0.188563	7.45972	0.487974	0.386419	0.699186	0.824993	0.30465	2.91117	0.371485	0.820087	0.412166	NA	0.766432	3.33365	0.486507	1.57538	0.115169	0.330404	CDS				PDR/VanB family oxidoreductase	Flavodoxin reductases (ferredoxin-NADPH reductases) family 1; Vanillate O-demethylase oxidoreductase (EC 1.14.13.-)	bi	BB4317		99.69	uni	BP3712	38.15
	CJ015_03380	CJ015_03380		0.725226	5.02665	0.428046	1.69427	0.0902135	0.18031	0.559446	11.7835	0.419808	1.33262	0.182655	0.324951	0.527014	7.63523	0.439417	1.19935	0.230392	0.417296	0.128849	5.81929	0.345619	0.372806	0.709293	NA	0.0124935	5.25532	0.474631	0.0263225	0.979	0.99078	CDS				choline dehydrogenase	Choline dehydrogenase (EC 1.1.99.1)	bi	BB4316		100	-
	CJ015_03385	CJ015_03385		0.563305	8.01515	0.317953	1.77166	0.0764505	0.159391	-0.227667	16.2148	0.393765	-0.57818	0.563143	0.707623	0.0745286	16.138	0.346018	0.215389	0.829464	0.904695	0.294795	10.0295	0.298692	0.986954	0.323665	NA	0.410679	9.99906	0.333616	1.231	0.218325	0.485051	CDS				sulfatase-like hydrolase/transferase	Choline-sulfatase (EC 3.1.6.6)	bi	BB4315		100	uni	BP1635	39.42
	CJ015_03390	CJ015_03390		-0.123358	3.72775	0.453116	-0.272243	0.785435	0.865418	-0.10961	6.40026	0.503624	-0.217643	0.827707	0.892004	-0.524331	5.83668	0.457807	-1.14531	0.25208	0.442195	-0.234257	5.26676	0.340965	-0.687043	0.492056	NA	0.156401	5.74258	0.407539	0.383771	0.701148	0.873422	CDS				SLAC1 anion channel family protein	putative inner membrane transport protein	bi	BB4314		99.15	-
	CJ015_03395	CJ015_03395		-0.106916	1608.76	0.174645	-0.612189	0.540413	0.674886	-0.535156	3707.36	0.117092	-4.57037	4.86863e-06	3.92664e-05	-0.0171617	2366.06	0.165875	-0.103462	0.917597	0.961172	0.293282	2673.77	0.211821	1.38457	0.166183	0.516368	-0.206685	2215.74	0.245705	-0.84119	0.400242	0.669558	CDS				GntR family transcriptional regulator	Transcriptional regulator, GntR family	bi	BB4313		100	bi	BP3699	99.64
	CJ015_03400	CJ015_03400		0.478561	0.998106	0.694513	0.689059	0.490786	0.634061	-0.777209	4.18207	0.652819	-1.19054	0.233833	0.38727	-0.800139	4.1965	0.521397	-1.53461	0.124881	NA	0.82471	2.24228	0.378743	2.17749	0.0294438	NA	1.51724	2.5838	0.516372	2.93828	0.00330043	0.0258653	CDS				tripartite tricarboxylate transporter substrate binding protein	Tricarboxylate transport protein TctC	bi	BB4312		99.09	bi	BP3700	99.39
	CJ015_03405	CJ015_03405		0.112684	7.90046	0.436766	0.257996	0.79641	0.873281	-0.750922	13.594	0.450774	-1.66585	0.0957434	0.201425	-1.23873	21.9348	0.366744	-3.37764	0.000731096	0.00453614	0.0625516	11.7	0.344085	0.181791	0.855747	NA	1.08164	16.992	0.439349	2.46191	0.0138199	0.0769794	CDS				ABC transporter substrate-binding protein	ABC transporter substrate-binding protein	bi	BB4311		100	bi	BP3701	99.43
	CJ015_03410	CJ015_03410		0.148136	5.90943	0.514679	0.287821	0.773484	0.857557	-0.388045	8.05909	0.608115	-0.638111	0.523402	0.675181	-0.604506	14.8579	0.355091	-1.7024	0.0886808	0.21113	-0.154067	7.78233	0.369177	-0.417325	0.67644	NA	1.03878	11.5339	0.401454	2.58755	0.00966609	0.0590497	CDS				GntR family transcriptional regulator	Transcriptional regulator, GntR family	bi	BB4310		100	bi	BP3702	100
	CJ015_03415	CJ015_03415		0.397471	5.63844	0.437046	0.909448	0.363114	0.510908	-0.799975	10.6457	0.585667	-1.36592	0.171963	0.310035	-0.91412	18.5941	0.352467	-2.59349	0.00950078	0.038252	0.17089	8.16528	0.375241	0.455415	0.648811	NA	1.32282	12.3221	0.430021	3.07618	0.00209674	0.0182545	CDS				ABC transporter permease	ABC transporter permease protein with unknown substrate	bi	BB4309		99.62	bi	BP3703	98.87
	CJ015_03420	CJ015_03420		0.497045	9.28619	0.330278	1.50493	0.132342	0.241375	-0.804351	24.5223	0.428855	-1.87558	0.0607131	0.142379	-1.2334	40.909	0.35564	-3.46811	0.000524129	0.00336992	0.619025	15.0191	0.349214	1.77262	0.0762914	0.38099	1.97018	25.1663	0.332686	5.92205	3.17946e-09	1.19802e-07	CDS				ABC transporter substrate-binding protein	putative transport system periplasmic protein	bi	BB4308		99.43	bi	BP3704	99.14
	CJ015_03425	CJ015_03425		0.988875	13.9027	0.340468	2.90446	0.00367886	0.0134614	-0.949381	24.271	0.560891	-1.69263	0.090526	0.19304	-0.740879	63.0852	0.32402	-2.28652	0.0222238	0.0751662	0.443789	17.6564	0.357219	1.24234	0.21411	0.569255	2.15709	34.7577	0.359851	5.9944	2.04238e-09	8.15222e-08	CDS				ABC transporter ATP-binding protein	ABC transporter ATP-binding protein	bi	BB4307		100	bi	BP3705	98.23
	CJ015_03430	CJ015_03430		2.03842	4.37009	0.551072	3.69901	0.000216442	0.00124275	0.482839	3.8249	0.688224	0.701573	0.482945	0.641471	-0.0734609	3.38249	0.523937	-0.140209	0.888495	NA	-0.02133	2.51922	0.349549	-0.0610215	0.951342	NA	0.393179	2.94626	0.582257	0.675268	0.499506	0.750214	CDS				enoyl-CoA hydratase-related protein	Methylmalonyl-CoA decarboxylase (EC 4.1.1.41)	bi	BB4306		100	bi	BP3706	99.61
	CJ015_03435	CJ015_03435		1.75309	9.30953	0.393201	4.45851	8.25315e-06	7.01368e-05	-0.367381	7.39561	0.516149	-0.711773	0.476605	0.636467	-0.184239	4.14756	0.499039	-0.369187	0.711989	NA	0.0643299	6.43589	0.356395	0.180502	0.856759	NA	-0.505135	5.36574	0.440287	-1.14729	0.251263	0.524347	CDS				tripartite tricarboxylate transporter substrate binding protein	Tricarboxylate transport protein TctC	bi	BB4305		100	bi	BP3707	98.75
	CJ015_03440	CJ015_03440		2.67805	18.5089	0.48229	5.55279	2.81153e-08	3.87908e-07	0.590125	3.88063	0.64324	0.917425	0.35892	0.524927	-0.259881	4.2462	0.516638	-0.503023	0.614948	NA	-0.634385	5.50738	0.377284	-1.68145	0.0926753	NA	-0.421122	6.08862	0.550776	-0.764598	0.444511	0.70899	CDS				NADPH:quinone oxidoreductase family protein	Quinone oxidoreductase (EC 1.6.5.5)	bi	BB4304		100	bi	BP3708	99.1
	CJ015_03445	CJ015_03445		2.76883	64.64	0.549142	5.0421	NA	NA	1.44835	20.1474	0.386942	3.74307	0.000181782	0.00102119	0.33727	12.3514	0.377849	0.892605	0.372069	0.567396	-0.60236	15.6977	0.380828	-1.58171	0.113715	0.441986	-0.661808	15.9667	0.549099	-1.20526	0.228103	0.4966	CDS				CoA transferase	L-carnitine dehydratase/bile acid-inducible protein F	bi	BB4303		100	bi	BP3709	99.24
	CJ015_03450	CJ015_03450		-0.0668955	324.091	0.146811	-0.455656	0.648637	0.762007	-0.0339548	452.127	0.135084	-0.251361	0.801535	0.875921	-0.259774	298.696	0.205921	-1.26153	0.207119	0.386405	-0.56366	419.885	0.171823	-3.28048	0.00103632	0.0514164	-0.70946	393.295	0.22666	-3.13006	0.00174771	0.0156496	CDS				TetR/AcrR family transcriptional regulator	regulatory protein TetR	bi	BB4302		99.55	bi	BP3710	98.22
	CJ015_03455	CJ015_03455	nudC	-0.214621	143.722	0.137779	-1.55772	0.119299	0.222341	-0.378843	292.914	0.131554	-2.87976	0.00397975	0.015406	0.131639	187.363	0.173903	0.756967	0.44907	0.642653	0.0553407	225.623	0.101899	0.543096	0.587064	0.834382	-0.469033	189.766	0.122058	-3.84271	0.000121684	0.00173152	CDS				NAD(+) diphosphatase	NADH pyrophosphatase (EC 3.6.1.22)	bi	BB4301	nudC	100	bi	BP3711	99.18
	CJ015_03460	CJ015_03460		-1.55726	1.37264	0.711321	-2.18925	0.0285788	0.0722347	-0.434741	2.6507	0.71107	-0.61139	0.540941	NA	-0.733153	3.24433	0.526878	-1.39151	0.164072	NA	-0.327811	2.8339	0.376869	-0.869828	0.384395	NA	0.351912	3.57241	0.464979	0.756834	0.449149	0.712527	CDS		c		PDR/VanB family oxidoreductase	Flavodoxin reductases (ferredoxin-NADPH reductases) family 1; Vanillate O-demethylase oxidoreductase (EC 1.14.13.-)	bi	BB4300		99.68	bi	BP3712	99.68
	CJ015_03465	CJ015_03465		-1.41124	1.19615	0.719775	-1.96067	0.049917	0.113505	-0.741709	4.55068	0.589202	-1.25884	0.20809	0.359588	-0.0501449	4.42974	0.497026	-0.10089	0.919638	NA	0.286418	3.23945	0.365391	0.783867	0.433118	NA	0.369226	3.09616	0.475956	0.775757	0.437892	0.703386	CDS		c		amidase	putative amidase	bi	BB4299		100	bi	BP3713	99.54
	CJ015_03470	CJ015_03470		-0.976813	2.54855	0.588678	-1.65933	0.0970486	0.190483	-0.796561	5.07958	0.566525	-1.40605	0.15971	0.293572	0.0674266	3.17012	0.539984	0.124868	0.900628	NA	-0.104901	4.86548	0.35735	-0.293554	0.769099	NA	-0.50628	4.0565	0.498522	-1.01556	0.309838	0.589631	CDS				zinc-binding dehydrogenase	putative zinc-binding dehydrogenases	bi	BB4298		100	bi	BP3714	100
	CJ015_03475	CJ015_03475		-1.66518	25.5434	0.387351	-4.2989	1.71647e-05	0.000135327	-0.752038	44.4219	0.290934	-2.58491	0.00974045	0.0326906	-0.0729103	71.3511	0.321304	-0.22692	0.820486	0.898655	-0.400089	50.2719	0.328604	-1.21754	0.223399	0.580156	0.115383	59.0119	0.412965	0.279402	0.779936	0.916693	CDS		c		LysR family transcriptional regulator	LysR-family transcriptional regulator	bi	BB4297		100	bi	BP3715	99.67
	CJ015_03480	CJ015_03480		-0.976588	11.5968	0.395453	-2.46954	0.0135286	0.0399889	-1.00725	24.5508	0.30589	-3.29283	0.000991845	0.00467769	-0.295249	18.8061	0.318232	-0.927777	0.353523	0.548735	0.172845	23.4675	0.287237	0.60175	0.54734	0.816855	-0.163485	20.5383	0.338007	-0.483673	0.628618	0.829816	CDS				ABC transporter substrate-binding protein	Leucine-, isoleucine-, valine-, threonine-, and alanine-binding protein	bi	BB4296		100	bi	BP3716	100
	CJ015_03485	CJ015_03485		-0.962119	4.0805	0.452486	-2.1263	0.0334787	0.0826571	-0.109589	6.96933	0.503562	-0.217627	0.82772	0.892004	-0.498474	7.24479	0.487683	-1.02213	0.30672	0.502715	-0.615133	6.61798	0.331517	-1.85551	0.0635231	NA	-0.0634657	7.65483	0.426877	-0.148674	0.881811	0.957871	CDS				DUF1116 domain-containing protein	FIG074102: hypothetical protein	bi	BB4295		99.75	bi	BP3717	99.75
	CJ015_03490	CJ015_03490		-0.572392	6.50458	0.370056	-1.54677	0.121919	0.226503	-0.764711	14.4424	0.395352	-1.93425	0.0530823	0.128752	-0.297876	10.5109	0.411801	-0.72335	0.469465	0.659056	0.118518	11.8719	0.287401	0.412379	0.680061	NA	-0.0593174	10.8192	0.349037	-0.169946	0.865053	0.952185	CDS				ATP-binding cassette domain-containing protein	Branched-chain amino acid transport ATP-binding protein LivF (TC 3.A.1.4.1)	bi	BB4294		100	bi	BP3718	99.62
	CJ015_03495	CJ015_03495		-0.673595	1.46132	0.734956	-0.916511	0.359399	0.507683	-1.11055	4.6142	0.662301	-1.67681	0.0935803	0.197759	0.0229624	4.95839	0.511163	0.0449219	0.96417	0.984239	0.284252	3.35329	0.378861	0.750279	0.453086	NA	0.480163	3.2577	0.513231	0.935569	0.349495	0.625189	CDS				branched-chain amino acid ABC transporter permease	Branched-chain amino acid transport system permease protein LivM (TC 3.A.1.4.1)	bi	BB4293		100	bi	BP3719	99.69
	CJ015_03500	CJ015_03500		-1.39665	39.2647	0.332002	-4.20676	2.59056e-05	0.000195326	-1.31577	76.2276	0.279324	-4.71056	2.47039e-06	2.11967e-05	-0.180061	60.6602	0.416299	-0.432527	0.665358	0.804221	-0.081038	80.9385	0.280977	-0.288414	0.773029	0.918965	-0.462997	72.465	0.466495	-0.992502	0.320953	0.599682	CDS				branched-chain amino acid ABC transporter permease	High-affinity branched-chain amino acid transport system permease protein LivH (TC 3.A.1.4.1)	bi	BB4292		100	bi	BP3720	99.31
	CJ015_03505	CJ015_03505		0.447312	5.35149	0.403365	1.10895	0.267451	0.410541	-0.542198	12.337	0.436432	-1.24234	0.21411	0.366778	-0.309312	10.1526	0.433805	-0.713021	0.475833	0.664649	0.450866	8.11923	0.318046	1.41761	0.156304	NA	0.46577	7.67592	0.375158	1.24153	0.214411	0.478613	CDS				hypothetical protein	ortholog of Bordetella pertussis (BX470248) BP3721 no significant database matches	bi	BB4291		100	bi	BP3721	100
	CJ015_03510	CJ015_03510	pobA	0.121407	33.1589	0.192154	0.63182	0.527505	0.664659	-0.114541	65.2549	0.198176	-0.577973	0.563282	0.707623	0.0679723	43.1049	0.247779	0.274327	0.783833	0.877909	0.00254226	46.0677	0.181571	0.0140015	0.988829	0.996707	-0.361446	40.5078	0.215611	-1.67638	0.0936637	0.289973	CDS				aromatic ring-hydroxylating dioxygenase subunit alpha	iron-sulphur protein	bi	BB4290	pobA	100	bi	BP3722	99.78
	CJ015_03515	CJ015_03515		1.07133	929.787	0.185548	5.77387	7.74724e-09	1.16482e-07	0.836485	1708.34	0.621328	1.34629	0.17821	0.318368	-0.136611	156.852	0.251109	-0.544031	0.58642	0.749165	-0.135538	844.293	0.363055	-0.373325	0.708906	0.889784	-2.47675	555.734	0.233016	-10.6291	2.18176e-26	4.89337e-24	CDS				hypothetical protein	ortholog of Bordetella pertussis (BX470248) BP3723 no significant database matches	bi	BB4288		100	bi	BP3723	100
	CJ015_03520	CJ015_03520		-0.192148	303.157	0.0878161	-2.18807	0.0286642	0.0724091	0.0831515	642.981	0.155259	0.535565	0.592259	0.727844	-0.113807	391.905	0.162462	-0.700516	0.483605	0.670619	-0.112644	456.535	0.125823	-0.895255	0.370651	0.697093	-0.371116	410.947	0.115128	-3.22351	0.00126629	0.0120489	CDS				hypothetical protein	Predicted NAD regulator in Alphaproteobacteria	bi	BB4287		100	bi	BP3724	99.69
	CJ015_03525	CJ015_03525	nadC	0.0503923	25280.2	0.0995095	0.506407	0.612571	0.735305	0.132007	62792.2	0.125559	1.05135	0.293096	0.457094	0.500616	41909.9	0.36529	1.37046	0.170543	0.337861	0.194361	38392.5	0.120365	1.61477	0.106361	0.431464	-0.254765	32981	0.371069	-0.68657	0.492354	0.744458	CDS				carboxylating nicotinate-nucleotide diphosphorylase	Quinolinate phosphoribosyltransferase [decarboxylating] (EC 2.4.2.19)	bi	BB4286	nadC	100	bi	BP3725	100
	CJ015_03530	CJ015_03530		-0.0525245	8293.07	0.144881	-0.362535	0.716952	0.812176	0.75201	22125.7	0.136613	5.50468	3.69849e-08	4.20055e-07	0.574431	15027.2	0.506906	1.13321	0.257126	0.44764	-0.0943484	11987	0.162649	-0.580075	0.561864	0.82148	-0.274736	11031.4	0.415978	-0.660458	0.50896	0.755952	CDS				tripartite tricarboxylate transporter substrate binding protein	Tricarboxylate transport protein TctC	bi	BB4285		100	bi	BP3219	99.7
	CJ015_03535	CJ015_03535		0.413421	2528.42	0.59657	0.692996	NA	NA	0.775645	3531.62	0.331664	2.33865	0.0193537	0.0575957	0.164367	4635.42	0.354304	0.463916	0.642708	0.787163	-0.318416	2583.91	0.380219	-0.837454	0.402337	0.720223	0.24025	3292.2	0.543385	0.442137	0.65839	0.846749	CDS				tellurite resistance TerB family protein	putative membrane protein	bi	BB4284		100	bi	BP3218	99.56
	CJ015_03540	CJ015_03540		-0.471843	273.757	0.218637	-2.15811	0.0309194	0.0769868	-0.338936	459.434	0.185841	-1.82379	0.0681831	0.154579	-0.0902704	395.568	0.163177	-0.553207	0.580122	0.745226	-0.316523	427.98	0.225717	-1.4023	0.160826	0.508887	-0.295199	414.152	0.241434	-1.22269	0.221447	0.489724	CDS				OsmC family protein	FIG00432792: hypothetical protein	bi	BB4283		100	bi	BP3217	100
	CJ015_03545	CJ015_03545	fabI_1	-0.0159196	392.81	0.125858	-0.126488	0.899346	0.940653	-0.32871	814.891	0.110138	-2.98452	0.00284024	0.0116534	-0.450963	579.219	0.1664	-2.71011	0.00672609	0.028844	0.114488	596.11	0.133386	0.858315	0.390718	0.71285	0.0390132	559.841	0.16653	0.23427	0.814775	0.935313	CDS				enoyl-ACP reductase FabI	Enoyl-[acyl-carrier-protein] reductase [NADH] (EC 1.3.1.9)	bi	BB4282	fabI, envM	100	bi	BP3215	100
	CJ015_03550	CJ015_03550		0.0449145	803.36	0.179931	0.249621	0.80288	0.876826	0.480709	1422.64	0.2739	1.75505	0.0792502	0.174128	-0.124205	565.748	0.198911	-0.624429	0.532346	0.711071	-0.400376	1026.72	0.281845	-1.42056	0.155446	0.499626	-1.06774	871.607	0.258095	-4.13701	3.51865e-05	0.000598298	CDS				transglycosylase SLT domain-containing protein	Membrane-bound lytic murein transglycosylase D precursor (EC 3.2.1.-)	bi	BB4281		100	bi	BP3214	99.57
	CJ015_03555	CJ015_03555	gloB	0.561102	857.388	0.159866	3.50983	0.000448389	0.00230635	0.256739	1113.38	0.268491	0.95623	0.338956	0.504039	-0.0155633	490.339	0.178629	-0.0871263	0.930571	0.968382	-0.411825	891.876	0.288026	-1.42982	0.152768	0.496072	-1.13602	751.886	0.211069	-5.38221	7.35763e-08	2.1659e-06	CDS				hydroxyacylglutathione hydrolase	Hydroxyacylglutathione hydrolase (EC 3.1.2.6)	bi	BB4280	gloB	100	bi	BP3213	100
	CJ015_03560	CJ015_03560		0.109083	98.632	0.151266	0.721135	0.470827	0.616164	0.539028	220.704	0.168454	3.19986	0.00137496	0.0062284	0.292969	170.231	0.202878	1.44406	0.148721	0.30662	-0.158334	131.252	0.141274	-1.12076	0.262391	0.617866	-0.0343998	130.75	0.143059	-0.240459	0.809974	0.932302	CDS				methyltransferase domain-containing protein	FIG005121: SAM-dependent methyltransferase (EC 2.1.1.-)	bi	BB4279		100	bi	BP3212	99.61
	CJ015_03565	CJ015_03565	rnhA	0.428376	65.1026	0.136024	3.14927	0.00163677	0.00684934	0.540839	114.169	0.212637	2.54348	0.0109753	0.0359873	0.213317	120.916	0.250175	0.852671	0.393842	0.590634	-0.325716	73.8343	0.180383	-1.80569	0.0709663	0.372583	0.270278	84.8506	0.23954	1.12832	0.259184	0.531588	CDS				ribonuclease HI	Ribonuclease HI (EC 3.1.26.4)	bi	BB4278	rnhA, rnh, dasF, herA, sdrA	100	bi	BP3211	99.35
	CJ015_03570	CJ015_03570		-0.860845	135.69	0.209173	-4.11546	3.86404e-05	0.000277583	0.0567258	264.159	0.141025	0.402239	0.687508	0.802348	0.24838	395.452	0.226847	1.09492	0.273552	0.466497	-0.446311	225.811	0.232304	-1.92123	0.0547023	0.340791	0.282021	272.273	0.260676	1.08188	0.279305	0.556589	CDS				efflux RND transporter periplasmic adaptor subunit	Probable RND efflux membrane fusion protein	bi	BB4277		100	uni	BP0828	32.81
	CJ015_03575	CJ015_03575		-0.73721	391.322	0.199157	-3.70165	0.000214204	0.00123444	0.024423	798.71	0.127933	0.190905	0.8486	0.905199	0.27735	1158.73	0.246644	1.12449	0.260803	0.452497	-0.338097	650.473	0.213409	-1.58427	0.113132	0.440659	0.349356	782.346	0.323314	1.08055	0.279899	0.556959	CDS				efflux RND transporter permease subunit	RND multidrug efflux transporter; Acriflavin resistance protein	bi	BB4276		100	uni	BP0827	39
	CJ015_03580	CJ015_03580	dnaQ	-0.0830615	479.45	0.115582	-0.718634	0.472366	0.617062	-0.042814	883.718	0.144712	-0.295857	0.76734	0.855841	0.0900641	707.567	0.14811	0.60809	0.543128	0.719075	-0.1993	681.375	0.149108	-1.33661	0.181348	0.534108	-0.234966	650.061	0.161187	-1.45772	0.144917	0.376897	CDS				DNA polymerase III subunit epsilon	DNA polymerase III epsilon subunit (EC 2.7.7.7)	bi	BB4275	dnaQ, mutD	100	bi	BP0406	100
	CJ015_03585	CJ015_03585		0.286422	2499.52	0.342403	0.836506	0.40287	0.55082	1.71529	541.3	0.439726	3.90082	9.58686e-05	0.000583904	0.205948	1499.62	0.571362	0.360451	0.71851	0.837502	-3.35778	1889	0.302245	-11.1095	1.12827e-28	1.15224e-25	-1.34892	2188.25	0.327243	-4.12206	3.75497e-05	0.000633904	tRNA				tRNA-Val	tRNA-Val	0	0		0	0
	CJ015_03590	CJ015_03590		0.0236129	745.1	0.131771	0.179197	0.857783	0.913891	0.393945	1908.74	0.157033	2.50868	0.0121184	0.0391083	0.217036	1523.66	0.200834	1.08067	0.279843	0.473249	0.0833413	1100.36	0.143628	0.580258	0.56174	0.82148	0.205068	1098.65	0.14379	1.42616	0.153821	0.391078	CDS				hypothetical protein	hypothetical protein	bi	BB4274		100	bi	BP0405	98.31
	CJ015_03595	CJ015_03595	atoE	-0.588953	365.536	0.167409	-3.51805	0.000434737	0.00224351	-0.334701	767.846	0.187729	-1.78289	0.0746036	0.166013	-0.449003	703.454	0.196567	-2.28423	0.0223582	0.0755101	-0.106112	624.078	0.193299	-0.548955	0.583036	0.833346	0.165563	652.064	0.250277	0.661517	0.508281	0.755921	CDS				short-chain fatty acid transporter	Short chain fatty acids transporter	bi	BB4273	atoE	100	bi	BP0404	100
	CJ015_03600	CJ015_03600		0.560471	315.028	0.148786	3.76696	0.000165248	0.000988749	0.827564	731.462	0.157765	5.24555	1.55813e-07	1.62447e-06	0.542449	426.136	0.180682	3.00223	0.00268005	0.0138045	-0.0243034	366.118	0.182747	-0.132989	0.894202	0.96823	-0.253165	330.658	0.221057	-1.14525	0.252107	0.524363	CDS				TAXI family TRAP transporter solute-binding subunit	TRAP transporter solute receptor, TAXI family precursor	bi	BB4272		99.2	bi	BP0403	99.01
	CJ015_03605	CJ015_03605	gltS	0.576112	507.834	0.0919563	6.26507	3.72658e-10	6.62173e-09	0.707335	1169.21	0.174215	4.06013	4.90444e-05	0.000314628	0.66828	646.961	0.164078	4.07294	4.64224e-05	0.000406858	0.0460273	601.212	0.147062	0.312979	0.754297	0.91055	-0.41844	512.198	0.147127	-2.84408	0.00445404	0.0325249	CDS				sodium/glutamate symporter	Sodium/glutamate symporter	bi	BB4271	gltS, gltC	99.75	bi	BP0402	99.5
	CJ015_03610	CJ015_03610		-0.253065	143.791	0.1464	-1.72859	0.083883	0.171088	-0.156285	270.777	0.16342	-0.956338	0.338902	0.504039	-0.157559	164.342	0.199953	-0.78798	0.430708	0.624785	-0.197891	214.774	0.140014	-1.41336	0.157549	0.503954	-0.535139	190.427	0.176928	-3.02462	0.00248945	0.020938	CDS				GNAT family N-acetyltransferase	FIG01201438: hypothetical protein	bi	BB4270		100	-
	CJ015_03615	CJ015_03615		2.85449	480.166	0.489425	5.83234	NA	NA	4.38487	931.778	0.179359	24.4475	5.34968e-132	8.98364e-130	3.92901	520.44	0.184199	21.3302	5.95549e-101	1.14395e-98	-0.653135	120.108	0.377706	-1.72922	0.0837703	0.392836	-0.99751	113.854	0.512214	-1.94745	0.0514809	0.197294	CDS		a		glycosyltransferase family 2 protein	Polymyxin resistance protein ArnC, glycosyl transferase (EC 2.4.-.-)	bi	BB4269		99.43	bi	BP0399	99.72
	CJ015_03620	CJ015_03620		3.18103	477.332	0.405415	7.84634	4.28361e-15	1.2481e-13	4.23974	1168.26	0.169621	24.9954	6.86294e-138	1.40302e-135	4.15591	721.031	0.165334	25.1364	1.99051e-139	8.34206e-137	-0.364086	113.364	0.356776	-1.02049	0.307497	0.651892	-0.697292	103.241	0.461588	-1.51064	0.130881	0.35597	CDS		a		glycosyltransferase family 39 protein	Polymyxin resistance protein ArnT, undecaprenyl phosphate-alpha-L-Ara4N transferase; Melittin resistance protein PqaB	bi	BB4268		99.81	bi	BP0398	99.81
	CJ015_03625	CJ015_03625		0.299494	74.6366	0.180728	1.65715	0.0974889	0.191028	0.189257	124.6	0.185908	1.01802	0.308669	0.474004	0.0975457	79.5702	0.237394	0.410902	0.681144	0.814124	-0.247891	90.5865	0.216522	-1.14488	0.252259	0.608448	-0.529684	81.8885	0.257155	-2.05978	0.0394194	0.16416	CDS				GtrA family protein	putative bactoprenol-linked glucose translocase	-	0		0	-
	CJ015_03630	CJ015_03630		2.65391	404.102	0.475825	5.5775	2.43999e-08	3.3925e-07	3.80197	771.963	0.154507	24.607	1.06291e-133	1.99913e-131	3.60431	512.858	0.162365	22.1989	3.52209e-109	8.5457e-107	-0.514517	120.42	0.372202	-1.38236	0.166861	0.517168	-0.759715	114.248	0.489268	-1.55276	0.120481	0.336976	CDS		a		ChbG/HpnK family deacetylase	cellobiose phosphotransferase system celC	bi	BB4267		100	bi	BP0397	99.46
	CJ015_03635	CJ015_03635		0.24063	122.578	0.154276	1.55974	0.118821	0.221714	0.318411	221.435	0.181307	1.7562	0.0790538	0.173778	0.280033	184.772	0.167927	1.66759	0.0953974	0.222871	-0.255581	154.564	0.183604	-1.39202	0.163916	0.512316	-0.137504	152.733	0.181166	-0.758996	0.447855	0.711946	CDS				multidrug/biocide efflux PACE transporter	putative membrane protein	bi	BB4266		100	bi	BP0396	99.34
	CJ015_03640	CJ015_03640		1.2234	279.05	0.353272	3.46306	0.000534067	0.00264273	0.570019	779.965	0.210402	2.70919	0.00674469	0.0242273	0.974325	418.789	0.191225	5.09518	3.4841e-07	4.72402e-06	0.614739	314.894	0.346738	1.77292	0.076242	0.38099	0.0596777	231.679	0.417057	0.143092	0.886217	0.958162	CDS				alpha/beta fold hydrolase	putative exported protein	bi	BB4265		99.67	bi	BP0395	99.67
	CJ015_03645	CJ015_03645		1.30435	105.186	0.224824	5.80165	6.56646e-09	1.01998e-07	0.777145	297.561	0.310565	2.50236	0.0123369	0.039759	1.09333	87.1795	0.215313	5.07787	3.81687e-07	5.14248e-06	0.629787	110.4	0.321408	1.95946	0.0500588	0.330004	-0.790338	66.8774	0.290125	-2.72413	0.00644707	0.0435039	CDS				LysE family translocator	Transporter, LysE family	bi	BB4264		100	bi	BP0394	99.54
	CJ015_03650	CJ015_03650		0.676721	41.5781	0.236479	2.86165	0.00421439	0.0149431	1.01007	172.821	0.254837	3.96359	7.38325e-05	0.000461649	0.737557	87.6837	0.256732	2.87286	0.00406769	0.0192922	0.657841	59.1141	0.278395	2.36297	0.0181289	0.215281	0.317177	48.6592	0.27417	1.15686	0.24733	0.521218	CDS				DMT family transporter	Permease of the drug/metabolite transporter (DMT) superfamily	bi	BB4263		100	-
	CJ015_03655	CJ015_03655		0.81759	751.833	0.353994	2.30962	0.0209094	0.0561134	0.719064	2531.33	0.161094	4.46362	8.05868e-06	6.14131e-05	0.755041	1832.17	0.153102	4.93162	8.1549e-07	1.04139e-05	0.551008	997.032	0.339162	1.62461	0.104245	0.427122	0.546987	916.125	0.403227	1.35653	0.174932	0.422096	CDS				PLP-dependent aminotransferase family protein	Transcriptional regulator, GntR family domain / Aspartate aminotransferase (EC 2.6.1.1)	bi	BB4262		100	bi	BP0412	99.36
	CJ015_03660	CJ015_03660		0.221806	652.895	0.182017	1.2186	0.222996	0.359475	0.28562	1448.78	0.110314	2.58916	0.00962109	0.0324057	0.202861	1046.89	0.18217	1.11358	0.26546	0.458169	0.0340967	886.672	0.219795	0.15513	0.876719	0.964282	-0.0266886	839.675	0.245264	-0.108816	0.913349	0.968903	CDS				TIGR01244 family sulfur transferase	FAD-dependent pyridine nucleotide-disulphide oxidoreductase	bi	BB4261		100	bi	BP0411	100
	CJ015_03665	CJ015_03665		-0.119867	9522.05	0.106114	-1.12961	0.258641	0.399661	0.381532	24913.5	0.150646	2.53264	0.0113208	0.0368631	0.658037	15416.8	0.150612	4.3691	1.24759e-05	0.000128846	0.0514145	14667.9	0.128167	0.401152	0.688308	0.878201	-0.437228	12412.8	0.143962	-3.03711	0.00238859	0.0201257	CDS				universal stress protein	Universal stress protein family	bi	BB4260		100	bi	BP0410	100
	CJ015_03670	CJ015_03670	fusA_1	0.59299	747.798	0.250241	2.36968	0.0178037	0.0495356	0.0630223	958.245	0.18874	0.33391	0.738447	0.838976	0.294208	901.439	0.22304	1.31908	0.187141	0.360368	-0.343986	787.174	0.258516	-1.33062	0.183315	0.535724	-0.264156	785.609	0.256493	-1.02988	0.303068	0.581981	CDS				elongation factor G	Translation elongation factor G	bi	BB4259	fusA, fus, far	99.86	uni	BP3610	78.74
	CJ015_03675	CJ015_03675		0.0381874	193.235	0.112175	0.340426	0.733535	0.825969	0.196263	427.092	0.162464	1.20804	0.227032	0.379645	0.356266	355.988	0.276062	1.29053	0.196866	0.373172	-0.0120281	275.06	0.124018	-0.096987	0.922737	0.977536	-0.0099016	264.798	0.231255	-0.0428168	0.965848	0.985281	CDS				MgtC/SapB family protein	Mg(2+) transport ATPase protein C	bi	BB4258		100	bi	BP0414	99.42
	CJ015_03680	CJ015_03680		0.565956	411.181	0.125983	4.49232	7.04529e-06	6.09697e-05	0.35411	744.785	0.110378	3.20816	0.00133585	0.00606288	0.644788	497.285	0.152958	4.21547	2.49254e-05	0.000235463	-0.0916971	468.433	0.137664	-0.666091	0.505353	0.800461	-0.482163	408.703	0.162031	-2.97574	0.0029228	0.0236722	CDS				TerC family protein	Integral membrane protein TerC	bi	BB4257		100	bi	BP0415	100
	CJ015_03685	CJ015_03685		0.364117	56.7603	0.149105	2.44202	0.0146052	0.042502	0.353828	120.184	0.194494	1.81922	0.0688776	0.155479	0.492219	81.687	0.200831	2.45091	0.0142495	0.0533199	-0.00224174	71.8334	0.17987	-0.0124631	0.990056	0.996707	-0.266586	64.0969	0.186259	-1.43126	0.152354	0.388516	CDS				CoA transferase	FIG00431777: hypothetical protein	bi	BB4256		100	bi	BP0416	99.76
	CJ015_03690	CJ015_03690		0.265938	5.73832	0.476112	0.558562	0.57646	0.705315	0.273206	15.6464	0.395874	0.690132	0.490111	0.646969	0.278429	15.1097	0.33989	0.819176	0.412686	0.607434	0.212543	8.3476	0.360741	0.589184	0.555738	NA	0.62889	9.21524	0.418119	1.50409	0.132558	0.357586	CDS				crotonase/enoyl-CoA hydratase family protein	Enoyl-CoA hydratase (EC 4.2.1.17)	bi	BB4255		100	bi	BP0417	99.62
	CJ015_03695	CJ015_03695		0.641649	12.3989	0.272374	2.35576	0.0184847	0.0511271	0.448908	25.6604	0.344117	1.30452	0.192056	0.33721	0.57147	17.0436	0.361312	1.58165	0.113729	0.254018	0.109892	14.7924	0.268541	0.409219	0.682379	0.875038	-0.142089	13.1568	0.316113	-0.449487	0.65308	0.844129	CDS				tripartite tricarboxylate transporter substrate binding protein	Tricarboxylate transport protein TctC	bi	BB4254		99.69	bi	BP0418	100
	CJ015_03700	CJ015_03700		0.431509	541.544	0.261415	1.65066	0.0988073	0.192966	0.195679	2065.46	0.215002	0.910127	0.362756	0.528073	0.700484	1053.06	0.163632	4.28085	1.86185e-05	0.000181846	0.854881	938.586	0.280015	3.05298	0.00226582	0.080857	0.0974586	664.149	0.281211	0.346567	0.728917	0.889199	CDS				LysR family transcriptional regulator	LysR-family transcriptional regulator	bi	BB4253		100	bi	BP0419	99.67
	CJ015_03705	CJ015_03705		0.23075	39.5925	0.186199	1.23926	0.215248	0.349387	0.367647	90.0044	0.192245	1.91239	0.0558264	0.133722	0.416726	67.824	0.21853	1.90696	0.0565262	0.151327	-0.00087976	52.9703	0.202613	-0.00434208	0.996536	0.999389	-0.0786544	49.7271	0.225072	-0.349463	0.726741	0.887925	CDS				acyl-CoA dehydrogenase family protein	Acyl-CoA dehydrogenase (EC 1.3.8.7)	bi	BB4252		99.74	bi	BP0420	98.96
	CJ015_03710	CJ015_03710		-0.0853611	10.1781	0.363981	-0.234521	0.814581	0.884332	0.440566	24.1618	0.402431	1.09476	0.273621	0.433478	0.501637	16.4018	0.383656	1.30752	0.191037	0.365276	-0.12346	14.6877	0.324852	-0.380049	0.703909	0.886669	-0.277689	13.6063	0.340614	-0.81526	0.414924	0.683318	CDS				acyl-CoA dehydrogenase family protein	putative acyl-CoA dehydrogenase	bi	BB4251		99.71	bi	BP0421	100
	CJ015_03720	CJ015_03720		-0.517977	14.6896	0.291267	-1.77836	0.0753452	0.157999	-0.460314	28.7361	0.358257	-1.28487	0.198837	0.346528	0.337547	23.8166	0.377909	0.893198	0.371751	0.567099	-0.0570227	25.2836	0.281135	-0.20283	0.839268	0.94794	-0.423097	22.054	0.363221	-1.16485	0.24408	0.516362	CDS				AMP-binding protein	Long-chain-fatty-acid--CoA ligase (EC 6.2.1.3)	bi	BB4249		99.63	uni	BP0329	51.3
	CJ015_03725	CJ015_03725		-0.482915	16.1307	0.409073	-1.18051	0.237797	0.375847	-0.272394	27.0501	0.320588	-0.84967	0.395508	0.559807	-0.0702997	25.8349	0.299528	-0.234701	0.814441	0.894584	-0.17548	25.8906	0.343307	-0.511147	0.609248	0.844226	-0.0961973	25.8026	0.407171	-0.236258	0.813233	0.934599	CDS				tripartite tricarboxylate transporter substrate binding protein	Tricarboxylate transport protein TctC	bi	BB4248		100	-
	CJ015_03730	CJ015_03730		-0.33258	62.4193	0.262338	-1.26776	0.204885	0.337826	0.300484	127.369	0.260917	1.15165	0.249465	0.405176	0.0145992	70.6513	0.266572	0.0547665	0.956324	0.979919	-0.276015	93.7855	0.298172	-0.925689	0.354608	0.684603	-0.634795	84.3515	0.359119	-1.76764	0.0771206	0.256705	CDS				alpha/beta hydrolase	Alpha/beta hydrolase fold (EC 3.8.1.5)	bi	BB4247		100	-
	CJ015_03735	CJ015_03735	ybaK	-0.381187	125.725	0.182532	-2.08833	0.0367679	0.0888605	0.0983418	241.49	0.236795	0.415303	0.67792	0.794512	0.48969	186.518	0.242462	2.01966	0.0434191	0.123863	-0.309904	190.115	0.229381	-1.35104	0.176681	0.527419	-0.572334	174.246	0.28368	-2.01754	0.0436395	0.174929	CDS				YbaK/EbsC family protein	Uncharacterized protein SCO3165	bi	BB4246		99.4	-
	CJ015_03740	CJ015_03740		0.0696437	25.9931	0.245842	0.283287	0.776957	0.859788	0.255106	62.4173	0.293446	0.869345	0.384659	0.549913	0.270801	29.4658	0.293684	0.922084	0.356485	0.55172	0.075827	37.2987	0.265167	0.28596	0.774909	0.919909	-0.542158	30.166	0.283008	-1.9157	0.0554035	0.207029	CDS				FAD-binding oxidoreductase	D-amino acid dehydrogenase small subunit (EC 1.4.99.1)	bi	BB4245		99.76	-
	CJ015_03745	CJ015_03745		-0.291833	101.352	0.257856	-1.13177	0.257731	0.398843	-0.0494371	219.828	0.240179	-0.205834	0.83692	0.897763	0.28134	130.933	0.286659	0.981443	0.326374	0.522979	-0.0509392	160.073	0.289324	-0.176063	0.860244	0.957732	-0.602198	134.998	0.330891	-1.81993	0.0687695	0.239044	CDS				MarR family transcriptional regulator	Transcriptional regulator, MarR family	bi	BB4244		100	uni	BP2286	34.52
	CJ015_03750	CJ015_03750		0.0183597	33.3026	0.221416	0.0829198	0.933915	0.957804	0.397492	83.3309	0.192084	2.06937	0.0385117	0.0995504	0.329445	56.9135	0.223266	1.47558	0.140058	0.294422	0.0510193	48.4228	0.191604	0.266274	0.790028	0.929512	-0.078997	44.69	0.218592	-0.36139	0.717808	0.883674	CDS				gamma-glutamyltransferase family protein	Gamma-glutamyltranspeptidase (EC 2.3.2.2)	bi	BB4243		99.81	uni	BP2693	52.6
	CJ015_03755	CJ015_03755		0.489726	9.22781	0.341131	1.4356	0.151117	0.269745	0.256699	20.0217	0.374105	0.686169	0.492606	0.649169	0.150712	11.6114	0.366372	0.411364	0.680806	0.81393	0.197982	11.4574	0.317562	0.623445	0.532992	NA	-0.110571	10.0456	0.350904	-0.315103	0.752684	0.90001	CDS				tripartite tricarboxylate transporter substrate binding protein	Putative exported protein clustered with Gamma-glutamyltranspeptidase	bi	BB4242		100	-
	CJ015_03760	CJ015_03760		0.0127224	81.9015	0.302972	0.0419919	0.966505	0.978235	0.744929	224.089	0.206894	3.60054	0.00031756	0.00170064	0.116117	136.126	0.232006	0.500492	0.616729	0.770615	-0.0153827	118.1	0.277748	-0.0553838	0.955833	0.986502	-0.0129349	114.075	0.303775	-0.0425805	0.966036	0.985281	CDS				ABC transporter ATP-binding protein	putative ABC transport ATP-binding subunit	bi	BB4241		99.62	bi	BP3339	100
	CJ015_03765	CJ015_03765		-0.281489	73.9816	0.239787	-1.17391	0.240431	0.378732	0.350383	217.505	0.203708	1.72002	0.0854282	0.184512	-0.208627	130.603	0.242379	-0.860749	0.389376	0.586801	0.145635	123.697	0.259312	0.561622	0.574374	0.827551	0.0678419	116.895	0.256446	0.264547	0.791359	0.922827	CDS				iron ABC transporter permease	Iron(III) dicitrate transport system permease protein FecD (TC 3.A.1.14.1)	bi	BB4240		99.71	bi	BP3340	100
	CJ015_03770	CJ015_03770	ygbF	0.0948177	151.982	0.180137	0.526364	0.598636	0.723017	0.00471282	280.498	0.201897	0.0233427	0.981377	0.989585	-0.556841	300.912	0.214534	-2.59558	0.00944322	0.0381871	-0.114691	208.277	0.216871	-0.528843	0.596914	0.839972	0.565752	248.954	0.244133	2.31739	0.0204823	0.103192	CDS				tol-pal system protein YbgF	TPR repeat containing exported protein; Putative periplasmic protein contains a protein prenylyltransferase domain	bi	BB4239		100	bi	BP3341	100
	CJ015_03775	CJ015_03775	pal	0.450555	7171.89	0.15896	2.83439	0.00459137	0.0161214	0.583077	15445.4	0.166513	3.50169	0.000462309	0.00237053	0.444126	10084.4	0.216364	2.05267	0.0401041	0.116497	-0.0371154	8719.08	0.163907	-0.226442	0.820858	0.942776	-0.224887	7989.7	0.156871	-1.43358	0.151693	0.388091	CDS				peptidoglycan-associated lipoprotein Pal	18K peptidoglycan-associated outer membrane lipoprotein; Peptidoglycan-associated lipoprotein precursor; Outer membrane protein P6; OmpA/MotB precursor	bi	BB4238		100	bi	BP3342	100
	CJ015_03780	CJ015_03780	tolB	0.521325	4214.41	0.205205	2.54051	0.0110692	0.0335655	0.612327	8024.1	0.151441	4.04334	5.26948e-05	0.000336645	0.450059	6744.84	0.175071	2.57072	0.0101487	0.0402284	-0.159955	4816.54	0.196831	-0.812652	0.416418	0.730071	0.0290235	4873.32	0.221947	0.130768	0.895959	0.962955	CDS				Tol-Pal system beta propeller repeat protein TolB	tolB protein precursor, periplasmic protein involved in the tonb-independent uptake of group A colicins	bi	BB4237		100	bi	BP3343	100
	CJ015_03785	CJ015_03785	tolA	0.448195	486.573	0.214091	2.09348	0.0363066	0.0878805	0.900984	968.195	0.15277	5.89764	3.68741e-09	4.73721e-08	0.242041	816.298	0.199803	1.2114	0.225743	0.410361	-0.289726	553.811	0.229227	-1.26393	0.206257	0.560692	0.16862	608.005	0.279429	0.603444	0.546214	0.778247	CDS				cell envelope integrity protein TolA	TolA protein	bi	BB4236		98.84	bi	BP3344	100
	CJ015_03790	CJ015_03790	tolR	0.419367	195.379	0.141107	2.97197	0.00295892	0.0113061	0.968078	506.225	0.153506	6.30646	2.8549e-10	4.01908e-09	0.566689	287.482	0.218406	2.59465	0.00946864	0.0382452	-0.0305152	242.878	0.187637	-0.162629	0.87081	0.961396	-0.241952	221.371	0.247214	-0.978715	0.327721	0.604266	CDS				protein TolR	Tol biopolymer transport system, TolR protein	bi	BB4235		100	bi	BP3345	100
	CJ015_03795	CJ015_03795	tolQ	0.311345	319.279	0.220546	1.4117	0.158039	0.278138	0.89352	588.73	0.121827	7.33433	2.22839e-13	4.14146e-12	0.0158971	360.797	0.214257	0.0741962	0.940854	0.972715	-0.453439	367.752	0.240469	-1.88565	0.0593425	0.352406	-0.327089	367.346	0.311331	-1.05061	0.293436	0.57324	CDS				protein TolQ	MotA/TolQ/ExbB proton channel family protein	bi	BB4234		100	bi	BP3346	100
	CJ015_03800	CJ015_03800	ybgC	0.304299	367.492	0.192695	1.57918	0.114296	0.21602	0.609328	570.618	0.196808	3.09605	0.00196116	0.00851468	-0.322362	327.603	0.216589	-1.48836	0.136655	0.289715	-0.521525	416.487	0.251794	-2.07124	0.0383366	0.300009	-0.515485	404.856	0.273393	-1.88551	0.0593608	0.216736	CDS				tol-pal system-associated acyl-CoA thioesterase	4-hydroxybenzoyl-CoA thioesterase family active site	bi	BB4233		100	bi	BP3347	99.3
	CJ015_03805	CJ015_03805	proS	-0.013293	1584.49	0.0979483	-0.135714	0.892047	0.936989	0.0332824	3413.81	0.0962795	0.345685	0.729579	0.832844	0.00725057	2309.43	0.130567	0.0555314	0.955715	0.979919	0.00709791	2325.02	0.116621	0.0608629	0.951468	0.985572	-0.183152	2122.99	0.127438	-1.43719	0.150664	0.386413	CDS				proline--tRNA ligase	Prolyl-tRNA synthetase (EC 6.1.1.15), bacterial type	bi	BB4232	proS, drpA	99.83	bi	BP3348	100
	CJ015_03810	CJ015_03810	rppH	-0.106566	2124.47	0.150003	-0.710427	0.477439	0.62213	-0.412986	3770.39	0.144463	-2.85876	0.00425307	0.0163248	-0.317289	2378.88	0.183512	-1.72899	0.0838118	0.202741	-0.10035	3119.72	0.186045	-0.539389	0.589619	0.835736	-0.458125	2747.74	0.206327	-2.22038	0.026393	0.12357	CDS				RNA pyrophosphohydrolase	Adenosine (5')-pentaphospho-(5'')-adenosine pyrophosphohydrolase (EC 3.6.1.-)	bi	BB4231	nudH	100	bi	BP3349	100
	CJ015_03820	CJ015_03820		0.341052	14.0079	0.292018	1.16791	0.242842	0.381632	0.0709358	24.2628	0.350141	0.202592	0.839454	0.899729	-0.300247	24.171	0.328531	-0.913908	0.360765	0.555301	-0.014068	18.588	0.325831	-0.0431759	0.965561	0.990537	0.437619	20.6624	0.375741	1.16468	0.244148	0.516362	CDS				sensor histidine kinase	Two component system histidine kinase (EC 2.7.3.-)	bi	BB4229		100	bi	BP0501	99.76
	CJ015_03825	CJ015_03825	bteA	5.37485	1021.95	0.463607	11.5936	NA	NA	5.67833	1705.17	0.158237	35.8849	5.25208e-282	1.23476e-278	5.48498	970.697	0.174393	31.4519	3.95488e-217	3.6464e-214	-0.0772745	51.0508	0.376362	-0.20532	0.837322	0.94794	-0.392813	45.512	0.493297	-0.796301	0.425857	0.692519	CDS		a		type III secretion system effector BopC	FIG00433673: hypothetical protein	bi	BB4228		100	bi	BP0500	98.79
	CJ015_03830	CJ015_03830	btcA	4.93253	93.3267	0.254325	19.3946	8.57719e-84	2.87397e-81	4.80349	274.879	0.259813	18.4883	2.56679e-76	2.36648e-74	3.96647	91.5049	0.295879	13.4057	5.59736e-41	3.90967e-39	0.637659	9.44011	0.303462	2.10128	0.0356163	NA	0.157037	7.60452	0.363697	0.431779	0.665902	0.851627	CDS		a		hypothetical protein	Tir chaperone	bi	BB4227		99.24	bi	BP0499	99.24
	CJ015_03835	CJ015_03835		0.233268	185.107	0.123516	1.88856	0.0589507	0.129891	0.288526	499.246	0.191947	1.50316	0.132799	0.256646	0.272688	252.411	0.182867	1.49118	0.135914	0.288872	0.314516	271.147	0.184783	1.70208	0.0887405	0.400558	-0.290502	217.962	0.171218	-1.69668	0.089758	0.282175	CDS				LysR family transcriptional regulator	Transcriptional regulator, LysR family	bi	BB4226		100	bi	BP0498	99.67
	CJ015_03840	CJ015_03840	azoR	1.67444	73.1395	0.217985	7.68144	1.57305e-14	4.36639e-13	1.61829	166.64	0.179355	9.02282	1.83304e-19	4.58456e-18	1.31788	83.3996	0.242083	5.44392	5.21219e-08	8.20075e-07	0.14185	52.8644	0.242788	0.584256	0.559048	0.821479	-0.298372	44.6823	0.288828	-1.03304	0.301583	0.580964	CDS		a		NAD(P)H-dependent oxidoreductase	FMN-dependent NADH-azoreductase	bi	BB4225	acpD	100	-
	CJ015_03845	CJ015_03845		0.146206	1490.3	0.0965547	1.51423	0.129968	0.237691	-0.307793	3623.24	0.259894	-1.1843	0.236294	0.390254	0.473165	4765.78	0.232363	2.03632	0.0417182	0.120198	0.369501	2355.44	0.243691	1.51627	0.129451	0.463054	0.733368	2570.44	0.240355	3.05119	0.00227939	0.0193927	CDS				NAD(P)-dependent oxidoreductase	2-hydroxy-3-oxopropionate reductase (EC 1.1.1.60)	bi	BB4224		100	bi	BP3053	100
	CJ015_03850	CJ015_03850		-0.342634	1446.07	0.194794	-1.75896	0.0785843	0.163168	-1.26465	5014.88	0.298372	-4.2385	2.25014e-05	0.000155376	0.258467	8218.64	0.248749	1.03907	0.298773	0.493849	0.838623	3405.1	0.295981	2.83337	0.00460606	0.120614	1.37439	3970.29	0.293612	4.68099	2.85491e-06	6.02988e-05	CDS				gamma-glutamyltransferase family protein	Gamma-glutamyltranspeptidase (EC 2.3.2.2)	bi	BB4223		100	bi	BP3052	99.63
	CJ015_03855	CJ015_03855		-1.36996	671.563	0.272185	-5.03318	4.82401e-07	5.26265e-06	-0.351836	1537.43	0.13303	-2.64478	0.0081745	0.0282829	-0.35389	1640.38	0.284805	-1.24257	0.214026	0.396091	-0.20533	1330.05	0.286536	-0.716596	0.473624	0.776697	0.166067	1472.22	0.373381	0.444766	0.656489	0.845981	CDS		c		tripartite tricarboxylate transporter permease	Tricarboxylate transport membrane protein TctA	bi	BB4222		99.2	bi	BP3051	99.6
	CJ015_03860	CJ015_03860		-1.51643	601.202	0.431504	-3.5143	0.000440922	0.00227293	0.203217	559.916	0.203408	0.99906	0.317766	0.483988	-0.112491	761.883	0.386701	-0.290899	0.771129	0.872056	-1.21876	943.798	0.355154	-3.43165	0.000599925	0.0377506	-0.638957	1052.64	0.509192	-1.25485	0.209535	0.472658	CDS				tripartite tricarboxylate transporter TctB family protein	Tricarboxylate transport protein TctB	bi	BB4221		100	bi	BP3050	99.35
	CJ015_03865	CJ015_03865		0.295906	1181.02	0.169158	1.74928	0.0802422	0.165394	0.29705	2330.14	0.184969	1.60595	0.108286	0.218993	0.238416	1279.29	0.208724	1.14225	0.253348	0.443744	-0.0845381	1503.53	0.200579	-0.421471	0.673411	0.871838	-0.546662	1290.29	0.198261	-2.75729	0.00582833	0.0401925	CDS				hypothetical protein	FIG053621: hypothetical protein	bi	BB4220		100	bi	BP3048	100
	CJ015_03870	CJ015_03870	zapA	0.593233	631.494	0.18143	3.26976	0.0010764	0.00477257	0.195172	1037.59	0.191327	1.0201	0.307681	0.473092	0.74858	662.214	0.207542	3.60688	0.000309901	0.00215807	-0.105506	711.434	0.203196	-0.519234	0.603598	0.840388	-0.746806	591.554	0.18408	-4.05696	4.97147e-05	0.000799167	CDS				cell division protein ZapA	Z-ring-associated protein ZapA	bi	BB4219		100	bi	BP3047	100
	CJ015_03875	CJ015_03875	ssrS	-0.870683	515396	0.297123	-2.93038	0.00338552	0.0126244	-0.259724	1.23397e+06	0.237971	-1.09141	0.275091	0.43479	0.256786	555597	0.193009	1.33044	0.183374	0.355788	-0.0582506	956142	0.308256	-0.188968	0.850118	0.953242	-1.04721	730499	0.347267	-3.01558	0.00256489	0.0213532	ncRNA				6S RNA	ncRNA	0	0		0	0
	CJ015_03880	CJ015_03880		0.21632	309.261	0.112102	1.92967	0.0536476	0.12001	0.348031	617.979	0.142724	2.43848	0.014749	0.0460796	0.360542	409.867	0.1511	2.38611	0.0170276	0.0611349	-0.13507	402.855	0.159225	-0.8483	0.396271	0.716903	-0.379434	364.397	0.157458	-2.40975	0.0159634	0.0856351	CDS				SIMPL domain-containing protein	putative exported protein	bi	BB4218		99.61	-
	CJ015_03885	CJ015_03885	umpA	0.0123055	777.91	0.108364	0.113557	0.909589	0.94449	-0.169576	1699.92	0.101104	-1.67725	0.0934933	0.19774	0.0230677	1059.86	0.130115	0.177287	0.859283	0.92424	0.13824	1174.76	0.129526	1.06727	0.285848	0.636342	-0.271711	1008.62	0.131506	-2.06615	0.0388146	0.162649	CDS				prolipoprotein diacylglyceryl transferase	Prolipoprotein diacylglyceryl transferase (EC 2.4.99.-)	bi	BB4217	lgt, umpA	100	bi	BP3044	99.24
	CJ015_03890	CJ015_03890	ilvD_1	-0.166559	541.698	0.109953	-1.51481	0.12982	0.237514	-0.257783	947.277	0.130409	-1.97672	0.0480731	0.118656	-0.146392	754.59	0.145071	-1.00911	0.312922	0.509027	-0.213724	787.931	0.128197	-1.66715	0.0954839	0.412919	-0.246517	752.039	0.128966	-1.91149	0.0559414	0.207959	CDS				dihydroxy-acid dehydratase	Dihydroxy-acid dehydratase (EC 4.2.1.9)	bi	BB4216	ilvD	100	bi	BP3043	98.58
	CJ015_03895	CJ015_03895		-0.486318	195.243	0.216795	-2.24321	0.0248831	0.0649564	-0.299423	494.496	0.194725	-1.53767	0.124128	0.243493	0.119119	292.361	0.183916	0.64768	0.517192	0.697558	0.173392	351.286	0.230325	0.752817	0.45156	0.758479	-0.386127	287.608	0.254328	-1.51822	0.128958	0.352521	CDS				c-type cytochrome	Cytochrome c551/c552	bi	BB4215	cyt	99.07	bi	BP3042	100
	CJ015_03900	CJ015_03900	msrA	0.00741891	284.099	0.177683	0.0417536	0.966695	0.978235	-0.0382618	549.452	0.173563	-0.220449	0.825522	0.890889	0.32646	435.756	0.227099	1.43752	0.15057	0.309464	-0.100993	401.108	0.189741	-0.532265	0.594542	0.839032	-0.274578	368.999	0.199857	-1.37387	0.169482	0.41408	CDS				peptide-methionine (S)-S-oxide reductase MsrA	Peptide methionine sulfoxide reductase MsrA (EC 1.8.4.11)	bi	BB4214		100	bi	BP3041	99.46
	CJ015_03905	CJ015_03905	hppD	0.558396	669.966	0.28021	1.99278	0.0462856	0.107064	-0.37242	1698.73	0.170685	-2.18192	0.0291156	0.0797329	0.515679	1831.08	0.267341	1.92892	0.0537412	0.145991	0.611535	1001.2	0.300934	2.03213	0.042141	0.314135	0.649822	985.267	0.392219	1.65678	0.097563	0.297425	CDS				4-hydroxyphenylpyruvate dioxygenase	4-hydroxyphenylpyruvate dioxygenase (EC 1.13.11.27)	bi	BB4213	bllY	100	bi	BP3040	98.38
	CJ015_03910	CJ015_03910		1.0209	28.68	0.262769	3.88518	0.000102256	0.000652631	0.154777	54.9839	0.278369	0.556015	0.5782	0.718282	0.649379	66.405	0.2768	2.34602	0.0189751	0.0663195	0.305423	30.1361	0.273206	1.11792	0.263599	0.618543	0.582818	31.7334	0.270319	2.15604	0.0310806	0.139286	CDS				Lrp/AsnC family transcriptional regulator	Transcriptional regulator, AsnC family	bi	BB4212	lrp, alsB, livR, ihb, oppI	100	bi	BP3039	99.37
	CJ015_03915	CJ015_03915		NA	0	NA	NA	NA	NA	NA	0	NA	NA	NA	NA	NA	0	NA	NA	NA	NA	NA	0	NA	NA	NA	NA	NA	0	NA	NA	NA	NA	rRNA				16S ribosomal RNA	16S rRNA	0	0		0	0
	CJ015_03920	CJ015_03920		NA	0	NA	NA	NA	NA	NA	0	NA	NA	NA	NA	NA	0	NA	NA	NA	NA	NA	0	NA	NA	NA	NA	NA	0	NA	NA	NA	NA	tRNA				tRNA-Ile	tRNA-Ile	0	0		0	0
	CJ015_03925	CJ015_03925		NA	0	NA	NA	NA	NA	NA	0	NA	NA	NA	NA	NA	0	NA	NA	NA	NA	NA	0	NA	NA	NA	NA	NA	0	NA	NA	NA	NA	tRNA				tRNA-Ala	tRNA-Ala	0	0		0	0
	CJ015_03930	CJ015_03930		-0.256294	6005.74	0.645223	-0.397218	0.691206	0.793551	0.207969	5498.51	0.775071	0.268323	0.788451	0.868528	0.646642	8130.84	0.611216	1.05796	0.290074	0.484207	-0.50057	7734.56	0.381153	-1.3133	0.18908	0.543627	-0.654875	7494.05	0.593698	-1.10304	0.270008	0.543943	rRNA				23S ribosomal RNA	23S rRNA	0	0		0	0
	CJ015_03935	CJ015_03935	rrf	1.00066	66.6142	0.515453	1.94131	0.0522201	0.117658	2.15486	47.5781	0.601458	3.58273	0.000340025	0.00180655	0.397441	104.734	0.430914	0.922322	0.356361	0.55172	-1.27702	40.6974	0.381005	-3.35172	0.000803106	0.0429098	0.0942415	61.0876	0.52426	0.179761	0.85734	0.951671	rRNA				5S ribosomal RNA	rrf rRNA	0	0		0	0
	CJ015_03940	CJ015_03940		0.541524	825.381	0.325633	1.66299	0.0963145	0.189524	-0.177659	3033.66	0.209432	-0.848288	0.396278	0.560468	0.400221	1532.93	0.203509	1.96661	0.0492285	0.136466	0.927354	1476.68	0.322652	2.87416	0.004051	0.111158	0.227275	1019.61	0.413452	0.549702	0.582524	0.803423	CDS				hypothetical protein	Probable transmembrane protein	bi	BB4211		100	bi	BP3038	100
	CJ015_03945	CJ015_03945		-0.196175	7201.7	0.262271	-0.747985	0.454469	0.601386	0.401941	8757.65	0.220657	1.82156	0.0685217	0.155086	-0.341161	6169.19	0.327759	-1.04089	0.297926	0.492817	-0.895125	8860.09	0.277079	-3.23058	0.0012354	0.0567034	-0.749672	8943.78	0.366216	-2.04708	0.0406505	0.167573	CDS				SWIB/MDM2 domain-containing protein	DNA topoisomerase III (EC 5.99.1.2)	bi	BB4210		100	bi	BP3037	100
	CJ015_03950	CJ015_03950		0.271111	485.255	0.160043	1.69399	0.0902665	0.18031	-0.0162877	1534.18	0.133525	-0.121983	0.902913	0.942648	0.626192	990.633	0.153609	4.07652	4.57143e-05	0.000401415	0.690224	807.159	0.190177	3.62938	0.000284101	0.0252294	0.0921551	628.444	0.200996	0.458493	0.646598	0.8399	CDS				M20 family metallopeptidase	Catalyzes the cleavage of p-aminobenzoyl-glutamate to p-aminobenzoate and glutamate, subunit A	bi	BB4209		100	bi	BP3036	99.75
	CJ015_03955	CJ015_03955	pyrC_2	0.2171	852.171	0.146079	1.48617	0.137233	0.248364	0.0159456	2134.76	0.136295	0.116994	0.906865	0.945472	0.431924	1524.82	0.156696	2.75645	0.00584331	0.0258519	0.337608	1276.24	0.193776	1.74226	0.0814627	0.390123	0.0122666	1104.95	0.216852	0.0565667	0.95489	0.981392	CDS				dihydroorotase	Dihydroorotase (EC 3.5.2.3)	bi	BB4208	pyrC	100	bi	BP3035	99.44
	CJ015_03960	CJ015_03960		0.309533	424.061	0.150192	2.06092	0.0393108	0.0937971	0.210629	791.773	0.122536	1.71891	0.0856306	0.184865	0.00614218	622.425	0.212289	0.028933	0.976918	0.990313	-0.115513	534.206	0.177419	-0.651074	0.514999	0.804484	-0.0090435	531.673	0.192159	-0.0470626	0.962463	0.984195	CDS				ATP-binding cassette domain-containing protein	COG0488: ATPase components of ABC transporters with duplicated ATPase domains	bi	BB4207		100	bi	BP3034	99.5
	CJ015_03965	CJ015_03965	rnpB	-0.188861	329159	0.159185	-1.18643	0.235454	0.373021	0.121771	692233	0.153038	0.795688	0.426213	0.589254	0.0669653	431099	0.205534	0.325811	0.744567	0.854057	-0.141676	489954	0.173594	-0.816139	0.414421	0.728759	-0.428125	438348	0.217251	-1.97065	0.0487641	0.189661	ncRNA				RNase P RNA component class A	ncRNA	0	0		0	0
	CJ015_03970	CJ015_03970	mraZ	1.01859	2108.64	0.206012	4.94429	7.64213e-07	8.05601e-06	0.674879	5285.84	0.122787	5.49635	3.8774e-08	4.37207e-07	0.802251	3493.5	0.208889	3.84056	0.000122755	0.000952698	0.426701	2333.5	0.24219	1.76185	0.0780954	0.383437	0.143192	2030.98	0.276479	0.517911	0.60452	0.817835	CDS				division/cell wall cluster transcriptional repressor MraZ	Cell division protein MraZ	bi	BB4206	mraZ	100	bi	BP3031	99.3
	CJ015_03975	CJ015_03975	rsmH	0.806906	989.312	0.320666	2.51635	0.0118578	0.0357487	0.889091	1591.55	0.172303	5.16005	2.46888e-07	2.51815e-06	0.335852	1744.4	0.201315	1.66829	0.0952582	0.222688	-0.292699	952.046	0.314021	-0.9321	0.351285	0.684494	0.397084	1148.8	0.393096	1.01014	0.312426	0.59228	CDS				16S rRNA (cytosine(1402)-N(4))-methyltransferase RsmH	rRNA small subunit methyltransferase H	bi	BB4205	mraW	100	bi	BP3030	100
	CJ015_03980	CJ015_03980	ftsL	0.996468	104.834	0.300641	3.31447	0.000918166	0.00419797	1.28999	186.493	0.160809	8.02185	1.04162e-15	2.16712e-14	0.557621	179.695	0.196408	2.8391	0.00452414	0.0208981	-0.298247	93.5411	0.312126	-0.955534	0.339308	0.67732	0.338484	111.101	0.399612	0.847031	0.396978	0.667058	CDS				cell division protein FtsL	Cell division protein FtsL	bi	BB4204	ftsL	100	bi	BP3029	98.91
	CJ015_03985	CJ015_03985	ftsI	0.752678	1952.41	0.137381	5.47878	4.2828e-08	5.75662e-07	0.859367	4223.91	0.105348	8.15741	3.42276e-16	7.34878e-15	0.484731	3245.55	0.175006	2.76979	0.00560922	0.0250567	-0.0207911	2104.85	0.177707	-0.116996	0.906863	0.973827	0.175494	2160.13	0.241608	0.726356	0.46762	0.729302	CDS				penicillin-binding protein 2	Cell division protein FtsI [Peptidoglycan synthetase] (EC 2.4.1.129)	bi	BB4203	ftsI, pbpB	100	bi	BP3028	99.47
	CJ015_03990	CJ015_03990	murE	0.449047	2694.73	0.160035	2.80594	0.00501699	0.0173816	0.907115	5787.3	0.163417	5.55092	2.84176e-08	3.28303e-07	0.415395	4210.93	0.14308	2.90324	0.00369327	0.0178505	-0.232091	3105.41	0.211515	-1.09728	0.27252	0.624016	-0.0532227	3160.15	0.250493	-0.212472	0.831739	0.942838	CDS				bifunctional UDP-N-acetylmuramoyl-L-alanyl-D-glutamate--2,6-diaminopimelate ligase MurE/UDP-N-acetylmuramoyl-tripeptide--D-alanyl-D-alanine ligase MurF	UDP-N-acetylmuramoylalanyl-D-glutamate--2,6-diaminopimelate ligase (EC 6.3.2.13) / UDP-N-acetylmuramoylalanyl-D-glutamyl-2,6-diaminopimelate--D-alanyl-D-alanine ligase (EC 6.3.2.10)	bi	BB4202	murE	99.79	bi	BP3027	99.37
	CJ015_03995	CJ015_03995	mraY	0.422545	521.417	0.103016	4.10174	4.10052e-05	0.00029189	0.496734	1370.59	0.139983	3.54852	0.000387409	0.00203531	0.200972	818.147	0.215809	0.931249	0.351725	0.546691	0.27504	702.65	0.137484	2.00052	0.0454436	0.323974	0.0495136	635.812	0.183928	0.2692	0.787776	0.921113	CDS				phospho-N-acetylmuramoyl-pentapeptide-transferase	Phospho-N-acetylmuramoyl-pentapeptide-transferase (EC 2.7.8.13)	bi	BB4201	murX, mraY	99.73	bi	BP3026	99.73
	CJ015_04000	CJ015_04000	murD	0.604034	1135.19	0.150282	4.01933	5.83634e-05	0.000398519	0.784325	2328.23	0.167586	4.68014	2.86676e-06	2.42437e-05	0.620658	1977.76	0.196959	3.15121	0.00162595	0.0091299	-0.136707	1260.73	0.196056	-0.697286	0.485624	0.785653	0.0698266	1290.71	0.228007	0.306247	0.759417	0.902789	CDS				UDP-N-acetylmuramoyl-L-alanine--D-glutamate ligase	UDP-N-acetylmuramoylalanine--D-glutamate ligase (EC 6.3.2.9)	bi	BB4200	murD	100	bi	BP3025	98.63
	CJ015_04005	CJ015_04005	ftsW	0.555086	476.618	0.120634	4.60139	4.19672e-06	3.80054e-05	0.497215	1131.03	0.143474	3.46555	0.000529153	0.00266961	0.223954	713.438	0.217768	1.02841	0.303759	0.49976	0.198245	598.183	0.144709	1.36996	0.1707	0.52272	0.0506416	552.49	0.225733	0.224343	0.822491	0.939762	CDS				putative lipid II flippase FtsW	Cell division protein FtsW	bi	BB4199	ftsW	100	bi	BP3024	99.75
	CJ015_04010	CJ015_04010	murG	0.100961	481.996	0.124721	0.809497	0.418229	0.565719	0.896345	1106.64	0.229703	3.90219	9.53265e-05	0.000581356	-0.0349331	827.719	0.210534	-0.165926	0.868215	0.92951	-0.331961	620.514	0.188138	-1.76445	0.0776557	0.38292	0.0843673	673.321	0.182526	0.46222	0.643923	0.839221	CDS				undecaprenyldiphospho-muramoylpentapeptide beta-N-acetylglucosaminyltransferase	UDP-N-acetylglucosamine--N-acetylmuramyl-(pentapeptide) pyrophosphoryl-undecaprenol N-acetylglucosamine transferase (EC 2.4.1.227)	bi	BB4198	murG	99.72	bi	BP3023	99.44
	CJ015_04015	CJ015_04015	murC	0.342242	1006.94	0.119147	2.87244	0.0040732	0.0146081	0.780662	2309.09	0.184184	4.23848	2.25035e-05	0.000155376	0.136615	1568.55	0.131196	1.0413	0.297736	0.492817	-0.137393	1246.73	0.171821	-0.799629	0.423926	0.735033	0.0299963	1257.42	0.173627	0.172763	0.862838	0.952173	CDS				UDP-N-acetylmuramate--L-alanine ligase	UDP-N-acetylmuramate--alanine ligase (EC 6.3.2.8)	bi	BB4197	murC	100	bi	BP3022	99.79
	CJ015_04020	CJ015_04020	ddlB	0.383706	452.722	0.280158	1.3696	0.170811	0.293721	0.825611	841.075	0.146602	5.63165	1.78496e-08	2.13017e-07	0.0807283	687.346	0.192893	0.418514	0.675572	0.810686	-0.363557	511.896	0.258018	-1.40904	0.158823	0.506079	0.0812266	559.752	0.321285	0.252818	0.800409	0.926727	CDS				D-alanine--D-alanine ligase	D-alanine--D-alanine ligase (EC 6.3.2.4)	bi	BB4196	ddlB, ddl	100	bi	BP3021	100
	CJ015_04025	CJ015_04025	ftsQ	0.41927	667.484	0.131011	3.20028	0.00137296	0.00590336	0.581871	1593.98	0.156357	3.72143	0.000198098	0.00110362	0.208977	979.613	0.15433	1.35409	0.175707	0.34542	0.079313	852.198	0.185823	0.426819	0.669511	0.871616	-0.0445369	792.418	0.210063	-0.212017	0.832094	0.942965	CDS				cell division protein FtsQ/DivIB	Cell division protein FtsQ	bi	BB4195	ftsQ	100	bi	BP3020	100
	CJ015_04030	CJ015_04030	ftsA	0.619203	754.783	0.189182	3.27306	0.00106391	0.00473685	0.5721	1649.41	0.119081	4.80431	1.55288e-06	1.38551e-05	0.204847	1249.28	0.170825	1.19917	0.230463	0.417296	0.0799857	887.182	0.210268	0.380399	0.703649	0.886669	0.24468	898.414	0.260265	0.940119	0.347157	0.623274	CDS				cell division protein FtsA	Cell division protein FtsA	bi	BB4194	ftsA, divA	100	bi	BP3019	100
	CJ015_04035	CJ015_04035	ftsZ	0.257919	979.913	0.159763	1.61438	0.106445	0.205403	0.487624	2298.26	0.142891	3.41256	0.000643552	0.00317855	-0.192162	1631.82	0.212538	-0.904128	0.365928	0.561	0.027561	1311.66	0.197105	0.139829	0.888795	0.966648	0.240277	1349.7	0.237196	1.01299	0.311066	0.590537	CDS				cell division protein FtsZ	Cell division protein FtsZ (EC 3.4.24.-)	bi	BB4193	ftsZ, sfiB, sulB	100	bi	BP3018	100
	CJ015_04040	CJ015_04040	lpxC	0.319853	4145.33	0.170396	1.87711	0.0605026	0.132687	-0.13186	8479.05	0.135609	-0.97236	0.330871	0.49673	0.290568	6658.89	0.149222	1.94723	0.0515075	0.141003	0.175982	5677.46	0.21205	0.829909	0.40659	0.722768	-0.0196476	5152.25	0.228308	-0.0860575	0.931421	0.973388	CDS				UDP-3-O-acyl-N-acetylglucosamine deacetylase	UDP-3-O-[3-hydroxymyristoyl] N-acetylglucosamine deacetylase (EC 3.5.1.108)	bi	BB4192	lpxC, envA, asmB	100	bi	BP3017	100
	CJ015_04045	CJ015_04045		0.169123	163.75	0.160667	1.05263	0.29251	0.437972	0.122881	261.773	0.194939	0.630357	0.528461	0.678728	0.0342916	177.386	0.208983	0.164088	0.869662	0.930627	-0.349929	204.834	0.186874	-1.87254	0.0611314	0.353213	-0.517296	190.06	0.176261	-2.93483	0.00333732	0.0261109	CDS				flagellar hook-length control protein FliK	Zn-ribbon-containing, possibly RNA-binding protein and truncated derivatives	bi	BB4191		100	bi	BP3016	100
	CJ015_04050	CJ015_04050		-0.398687	796.132	0.202324	-1.97054	0.0487765	0.111452	-0.106284	1839.77	0.127444	-0.833968	0.404299	0.568315	0.0703282	1368.33	0.150064	0.468653	0.639317	0.783741	0.00962914	1322.03	0.214325	0.0449278	0.964165	0.990348	-0.132601	1220.92	0.241981	-0.547982	0.583704	0.804344	CDS				M23 family metallopeptidase	putative peptidase family M23/M37 protein	bi	BB4190		100	bi	BP3015	99.68
	CJ015_04055	CJ015_04055	secA	0.103647	3541.79	0.0942153	1.10011	0.271285	0.415068	-0.0180596	7585.53	0.134991	-0.133784	0.893573	0.93639	0.0634065	5619.47	0.132433	0.478782	0.632094	0.779548	0.0816147	5103.88	0.109553	0.74498	0.456284	0.763902	-0.0284646	4744.82	0.109942	-0.258905	0.795708	0.924696	CDS				preprotein translocase subunit SecA	Protein export cytoplasm protein SecA ATPase RNA helicase (TC 3.A.5.1.1)	bi	BB4189	secA, prlD, azi, pea	99.89	bi	BP3014	99.89
	CJ015_04060	CJ015_04060		0.431412	392.327	0.198254	2.17606	0.029551	0.0741303	0.866732	874.495	0.113381	7.64443	2.09879e-14	4.12909e-13	0.344536	758.998	0.150345	2.29164	0.0219266	0.0742702	-0.153654	464.383	0.226741	-0.67766	0.497987	0.79402	0.287571	509.891	0.240022	1.1981	0.230877	0.499584	CDS				VOC family protein	ortholog of Bordetella pertussis (BX470248) BP3013	bi	BB4188		100	bi	BP3013	100
	CJ015_04065	CJ015_04065		0.677447	196.974	0.0996815	6.79611	1.07479e-11	2.16387e-10	0.684522	405.207	0.146249	4.68051	2.86166e-06	2.42437e-05	0.305368	274.898	0.149307	2.04524	0.0408316	0.118237	-0.0395549	217.247	0.132077	-0.299484	0.76457	0.915646	-0.0181393	209.787	0.124981	-0.145137	0.884603	0.958032	CDS				tripartite tricarboxylate transporter substrate binding protein	putative exported protein	bi	BB4187		99.69	bi	BP3012	97.87
	CJ015_04070	CJ015_04070		1.18622	3329.7	0.58052	2.04337	NA	NA	0.937181	10208.6	0.437059	2.14429	0.0320096	0.0860668	2.22339	4737.57	0.208444	10.6666	1.45812e-26	6.78981e-25	0.346692	3502.75	0.377445	0.918525	0.358344	0.688864	-0.590049	2127.34	0.564019	-1.04615	0.295491	0.574411	CDS				cysteine dioxygenase family protein	ortholog of Bordetella pertussis (BX470248) BP3011	bi	BB4186		100	bi	BP3011	100
	CJ015_04075	CJ015_04075		0.325907	230.059	0.189633	1.71862	0.0856833	0.174075	-0.0856115	432.188	0.227536	-0.376255	0.706727	0.81647	0.132531	371.865	0.225066	0.588856	0.555958	0.729423	0.0484938	299.513	0.267049	0.181591	0.855904	0.956563	0.0630908	294.395	0.323335	0.195125	0.845295	0.949028	CDS				SDR family oxidoreductase	3-oxoacyl-[acyl-carrier protein] reductase (EC 1.1.1.100)	bi	BB4185		100	bi	BP3010	99.61
	CJ015_04080	CJ015_04080		0.636174	89.4591	0.151208	4.20728	2.58461e-05	0.00019524	1.17551	220.899	0.178005	6.60381	4.00733e-11	6.19818e-10	0.801496	122.118	0.194224	4.12666	3.68076e-05	0.00033468	-0.0961627	97.6797	0.167835	-0.572961	0.566671	0.824394	-0.328886	88.5833	0.201967	-1.62841	0.103438	0.308349	CDS				D-amino acid dehydrogenase	D-amino acid dehydrogenase small subunit (EC 1.4.99.1)	bi	BB4184		100	bi	BP3009	99.52
	CJ015_04085	CJ015_04085		1.36067	99.6897	0.183248	7.42532	1.12505e-13	2.83743e-12	1.75618	222.601	0.219207	8.01151	1.13305e-15	2.33666e-14	1.34213	135.97	0.19365	6.93072	4.1871e-12	1.01592e-10	-0.233387	77.0476	0.175269	-1.3316	0.182993	0.535724	-0.297666	73.295	0.179831	-1.65525	0.0978735	0.297986	CDS		a		Lrp/AsnC family transcriptional regulator	Glutamate uptake regulatory protein	bi	BB4183	grp	100	bi	BP3008	100
	CJ015_04090	CJ015_04090		2.45454	452.659	0.540296	4.54295	NA	NA	1.73164	1191.69	0.584755	2.96131	0.00306332	0.0124277	3.24556	739.956	0.259166	12.5231	5.58343e-36	3.21745e-34	0.453622	236.109	0.379992	1.19377	0.232569	0.588991	-0.336373	145.97	0.552871	-0.608412	0.542915	0.777047	CDS		a		gamma-glutamylcyclotransferase	Cation transport protein chaC	bi	BB4182		99.5	bi	BP3007	99.5
	CJ015_04095	CJ015_04095	pagP	0.223524	216.396	0.342061	0.653462	0.513458	0.654698	0.794927	339.791	0.179563	4.427	9.55519e-06	7.17708e-05	0.354979	237.675	0.174673	2.03225	0.0421283	0.121079	-0.556753	249.11	0.311124	-1.78949	0.0735363	0.375026	-0.526149	243.437	0.385452	-1.36502	0.172247	0.417973	CDS				lipid IV(A) palmitoyltransferase PagP	Lipid A acylation protein PagP, palmitoyltransferase	bi	BB4181		100	bi	BP3006	98.9
	CJ015_04100	CJ015_04100	mgtE	0.612713	365.793	0.189647	3.23081	0.00123438	0.00537149	0.653739	761.089	0.172749	3.78433	0.000154124	0.000882692	0.58328	555.009	0.187316	3.11387	0.00184649	0.0100936	-0.0302317	420.79	0.215069	-0.140568	0.888211	0.966648	-0.0796335	397.697	0.270697	-0.29418	0.768621	0.909599	CDS				magnesium transporter	Mg/Co/Ni transporter MgtE / CBS domain	bi	BB4180		100	bi	BP2806	100
	CJ015_04105	CJ015_04105		0.310563	108.318	0.130392	2.38176	0.0172303	0.0483416	0.252973	270.518	0.330078	0.766404	0.443436	0.605235	0.0787088	128.469	0.313613	0.250974	0.801834	0.88805	0.226801	153.279	0.281842	0.804711	0.420987	0.732634	-0.334655	125.465	0.269537	-1.24159	0.214387	0.478613	CDS				acyl-CoA thioesterase	Acyl-CoA hydrolase (EC 3.1.2.20)	bi	BB4179		100	bi	BP2807	100
	CJ015_04110	CJ015_04110		1.42454	275.001	0.30495	4.67139	2.99172e-06	2.77904e-05	0.0324968	2572.74	0.66454	0.0489012	0.960998	0.976786	0.811259	590.563	0.293361	2.7654	0.00568538	0.0253647	1.78569	836.1	0.375913	4.75028	2.03133e-06	0.000488116	0.727606	273.905	0.421043	1.7281	0.0839697	0.272193	CDS				YeiH family protein	Putative membrane protein YeiH	bi	BB4178		100	bi	BP2808	100
	CJ015_04115	CJ015_04115		0.681243	88.1918	0.143706	4.74052	2.13169e-06	2.05334e-05	0.467314	225.875	0.165715	2.81998	0.00480266	0.0181092	0.124835	163.528	0.270989	0.460665	0.645039	0.788761	0.390261	110.325	0.14559	2.68054	0.00735029	0.143386	0.47697	109.177	0.143738	3.31834	0.000905543	0.00920274	CDS				LysR family transcriptional regulator	LysR family transcriptional regulator YeiE	bi	BB4177		100	bi	BP2809	100
	CJ015_04120	CJ015_04120		0.259134	864.853	0.13625	1.90191	0.0571833	0.126591	0.165598	1768.1	0.116771	1.41815	0.156148	0.288831	0.305958	1340.19	0.163471	1.87164	0.0612564	0.160984	0.00498669	1148.66	0.176456	0.0282603	0.977455	0.994496	-0.107588	1068.48	0.183108	-0.587565	0.556824	0.783112	CDS				M20 family metallopeptidase	N-acetyl-L,L-diaminopimelate deacetylase (EC 3.5.1.47)	bi	BB4176		99.25	bi	BP2810	99.25
	CJ015_04125	CJ015_04125		-0.228858	887.252	0.178372	-1.28304	0.199479	0.331124	-0.655872	2351.4	0.158871	-4.12832	3.65416e-05	0.000241658	-0.102668	1598.68	0.162208	-0.632941	0.526772	0.70603	0.481328	1635.81	0.204249	2.35657	0.0184445	0.216729	0.0867668	1374.41	0.22921	0.378548	0.705024	0.876395	CDS				AMP-binding protein	Long-chain-fatty-acid--CoA ligase (EC 6.2.1.3)	bi	BB4175	fadD2	99.64	bi	BP2811	99.11
	CJ015_04130	CJ015_04130		0.491503	823.515	0.187671	2.61896	0.00881982	0.0278987	0.237773	2210.86	0.136306	1.74441	0.0810878	0.177502	0.168401	1835.18	0.228751	0.736177	0.461623	0.653566	0.441783	1155.9	0.232528	1.89991	0.0574445	0.348911	0.582058	1170.89	0.290943	2.00059	0.0454368	0.179512	CDS				inositol monophosphatase family protein	Inositol-1-monophosphatase (EC 3.1.3.25)	bi	BB4174		98.99	bi	BP2813	98.99
	CJ015_04135	CJ015_04135		-0.517228	171.596	0.159695	-3.23885	0.00120011	0.00524672	0.326984	333.076	0.191264	1.7096	0.0873406	0.18778	0.15161	321.66	0.195367	0.776027	0.437733	0.630886	-0.486141	259.505	0.184029	-2.64165	0.00825029	0.151132	-0.125117	274.797	0.201284	-0.621598	0.534207	0.772288	CDS				FAD-dependent 5-carboxymethylaminomethyl-2-thiouridine(34) oxidoreductase MnmC	tRNA (5-methylaminomethyl-2-thiouridylate)-methyltransferase (EC 2.1.1.61) / FAD-dependent cmnm(5)s(2)U34 oxidoreductase	bi	BB4173		99.68	-
	CJ015_04140	CJ015_04140		0.213348	2038.56	0.15476	1.37857	0.168026	0.289889	0.0358017	4824.77	0.106173	0.337201	0.735966	0.837207	0.311916	3472.67	0.182144	1.71247	0.0868097	0.208316	0.252827	2973.22	0.18359	1.37713	0.168472	0.520582	0.00648806	2647.22	0.21679	0.0299278	0.976125	0.989358	CDS				glycoside hydrolase family 31 protein	Maltodextrin glucosidase (EC 3.2.1.20)	bi	BB4172		99.87	bi	BP2815	99.87
	CJ015_04145	CJ015_04145	metN	0.397693	1418.01	0.415639	0.956821	0.338657	0.485675	1.73606	1122.01	0.195489	8.88056	6.65222e-19	1.5718e-17	0.876646	849.398	0.193902	4.52107	6.15288e-06	6.8021e-05	-1.36745	1249.29	0.36377	-3.75912	0.000170513	0.0174136	-1.31247	1266.96	0.472134	-2.77987	0.00543815	0.0379462	CDS				ATP-binding cassette domain-containing protein	Methionine ABC transporter ATP-binding protein	bi	BB4171		100	bi	BP2816	100
	CJ015_04150	CJ015_04150	metI	1.10137	380.506	0.215874	5.10189	3.36272e-07	3.81027e-06	1.47994	500.598	0.166865	8.86907	7.37625e-19	1.73416e-17	0.965221	367.325	0.233777	4.12882	3.64632e-05	0.000332877	-0.783927	284.507	0.267832	-2.92693	0.00342322	0.0984779	-0.612473	287.873	0.327382	-1.87082	0.0613701	0.221543	CDS				ABC transporter permease	Methionine ABC transporter permease protein	bi	BB4170		100	bi	BP2817	99.5
	CJ015_04155	CJ015_04155	metQ	0.859774	493.681	0.255995	3.35856	0.000783488	0.00366801	1.29315	686.276	0.191067	6.76805	1.30531e-11	2.13853e-10	0.563888	517.104	0.255195	2.20963	0.0271307	0.0878317	-0.699589	422.248	0.291825	-2.39729	0.016517	0.206336	-0.386852	443.54	0.369729	-1.04631	0.295417	0.574411	CDS				MetQ/NlpA family ABC transporter substrate-binding protein	Methionine ABC transporter substrate-binding protein	bi	BB4169		100	bi	BP2818	99.62
	CJ015_04160	CJ015_04160		-0.0229341	1666.43	0.435864	-0.0526176	0.958037	0.974025	0.34757	795.597	0.333479	1.04225	0.297294	0.462109	0.241648	756.819	0.512152	0.471829	0.637049	0.78252	-1.23327	1583.73	0.373892	-3.29846	0.000972158	0.049669	-1.46788	1559.8	0.495108	-2.96477	0.00302906	0.0243047	tRNA				tRNA-Lys	tRNA-Lys	0	0		0	0
	CJ015_04165	CJ015_04165		-0.0558899	202.773	0.188965	-0.295768	0.767407	0.852783	0.391177	371.923	0.1396	2.80213	0.00507663	0.0190657	0.0115269	327.03	0.220833	0.0521974	0.958371	0.980709	-0.380061	272.337	0.202506	-1.87679	0.0605465	0.352606	-0.0357279	287.091	0.194861	-0.183351	0.854523	0.951129	CDS				iron-containing alcohol dehydrogenase	Alcohol dehydrogenase (EC 1.1.1.1)	bi	BB4168		97.91	bi	BP2820	96.34
	CJ015_04170	CJ015_04170		-0.504052	159.039	0.145001	-3.4762	0.000508569	0.00253798	-0.227005	341.856	0.198656	-1.14271	0.253161	0.409622	0.0600087	178.015	0.239186	0.250887	0.801901	0.88805	-0.0883789	264.593	0.200345	-0.441133	0.659117	0.866032	-0.821362	214.59	0.188869	-4.34884	1.36862e-05	0.000249853	CDS				putative quinol monooxygenase	FIG00432044: hypothetical protein	bi	BB4167		100	-
	CJ015_04175	CJ015_04175		-0.405005	8.06934	0.366801	-1.10415	0.269526	0.412646	-0.597975	20.5815	0.339834	-1.75961	0.0784742	0.172963	-0.364691	14.9179	0.353544	-1.03153	0.302292	0.498237	0.315114	15.3842	0.280451	1.1236	0.261185	0.617625	0.186204	13.7651	0.344348	0.540743	0.588685	0.808276	CDS				DUF126 domain-containing protein	FIG00431846: hypothetical protein	bi	BB4166		100	bi	BP2823	97.66
	CJ015_04180	CJ015_04180		0.198271	44.6214	0.208979	0.948762	0.342742	0.490034	-0.394229	76.693	0.244992	-1.60915	0.107584	0.218137	-0.147522	68.2933	0.214338	-0.688268	0.491284	0.677481	-0.0161813	61.5484	0.194793	-0.0830696	0.933796	0.980486	0.0533646	60.15	0.19876	0.268488	0.788324	0.921113	CDS				aconitase X catalytic domain-containing protein	FIG00432827: hypothetical protein	bi	BB4165		99.52	bi	BP2824	98.55
	CJ015_04185	CJ015_04185		0.476608	31.284	0.222604	2.14106	0.0322694	0.0801376	-0.565104	47.8124	0.26274	-2.15081	0.0314912	0.0849521	-0.0696883	47.5875	0.249902	-0.278862	0.780351	0.875923	0.0723594	39.2054	0.235873	0.306773	0.759016	0.913817	0.154257	38.4298	0.270143	0.571018	0.567987	0.790316	CDS				FadR/GntR family transcriptional regulator	Transcriptional regulator, GntR family	bi	BB4164		99.58	bi	BP2825	99.15
	CJ015_04190	CJ015_04190		1.39005	80.7282	0.402803	3.45095	0.00055862	0.00274397	0.425368	61.9709	0.246836	1.72328	0.0848373	0.183405	-0.108636	60.0522	0.280627	-0.387118	0.698669	0.824878	-0.502258	53.0591	0.348571	-1.44091	0.149611	0.492913	-0.133637	57.9151	0.427216	-0.312809	0.754426	0.900347	CDS				tripartite tricarboxylate transporter substrate binding protein	Tricarboxylate transport protein TctC	bi	BB4163		100	bi	BP2826	99.01
	CJ015_04195	CJ015_04195		0.94336	7.85469	0.376671	2.50447	0.0122636	0.0367361	-0.389593	9.97402	0.521393	-0.747217	0.454933	0.616098	-0.294244	8.1099	0.472482	-0.622764	0.53344	0.711562	-0.0777809	7.78538	0.318019	-0.24458	0.806782	NA	-0.103227	7.2902	0.401941	-0.256821	0.797317	0.924769	CDS				hypothetical protein	ortholog of Bordetella pertussis (BX470248) BP2827	bi	BB4162		100	bi	BP2827	97.76
	CJ015_04200	CJ015_04200		0.341796	23.7577	0.244688	1.39687	0.162454	0.283556	-0.0893748	45.4436	0.277016	-0.322634	0.746973	0.844498	-0.130436	27.4942	0.297892	-0.437864	0.661485	0.802063	0.0832833	32.6718	0.262118	0.317732	0.750688	0.90888	-0.139054	29.1646	0.266402	-0.521973	0.601689	0.816062	CDS				MmgE/PrpD family protein	Immune-responsive protein 1	bi	BB4161		100	-
	CJ015_04205	CJ015_04205		0.645466	8.44967	0.360279	1.79157	0.0732011	0.154539	0.198298	17.176	0.386506	0.513052	0.607915	0.742862	0.431354	7.21814	0.445378	0.968513	0.332788	0.529201	0.195382	10.2187	0.320089	0.610399	0.541598	NA	-0.64175	7.76596	0.435191	-1.47464	0.14031	0.369607	CDS				sugar ABC transporter permease	N-Acetyl-D-glucosamine ABC transport system, permease protein	bi	BB4160		100	bi	BP2830	99.65
	CJ015_04210	CJ015_04210		0.713151	8.85118	0.338296	2.10806	0.0350255	0.0855854	-0.373744	18.995	0.359351	-1.04005	0.298315	0.462472	0.749897	16.1474	0.407373	1.84081	0.065649	0.168603	0.475701	11.9294	0.295144	1.61176	0.107014	NA	-0.0662404	9.20328	0.353266	-0.187509	0.851262	0.950105	CDS				carbohydrate ABC transporter permease	ABC transport protein, inner membrane component	bi	BB4159		99.64	bi	BP2831	99.62
	CJ015_04215	CJ015_04215		0.524018	21.4984	0.221754	2.36306	0.0181248	0.0502799	-0.270931	34.8155	0.297453	-0.910835	0.362382	0.52802	0.337887	31.0728	0.285062	1.18531	0.235895	0.424795	0.0711573	26.0623	0.237309	0.29985	0.764291	0.915581	-0.016544	24.2476	0.253158	-0.0653505	0.947895	0.978003	CDS				ABC transporter ATP-binding protein	ABC transport protein, ATP-binding component	bi	BB4158		99.73	bi	BP2832	99.2
	CJ015_04220	CJ015_04220		0.174717	7.40279	0.350577	0.498371	0.618223	0.73944	0.558147	12.5083	0.466943	1.19532	0.231962	0.385537	0.548107	13.1671	0.376296	1.45659	0.145231	0.302263	-0.371628	8.89761	0.334574	-1.11075	0.266676	NA	-0.19714	9.17193	0.34918	-0.564579	0.57236	0.794523	CDS				FAD-dependent oxidoreductase	Threonine synthase (EC 4.2.3.1)	bi	BB4157		99.52	-
	CJ015_04225	CJ015_04225		0.120185	12.4888	0.349222	0.344151	0.730733	0.823954	-0.283675	24.2464	0.348283	-0.814494	0.415362	0.579363	0.374508	16.7925	0.374508	1	0.317311	0.513741	0.138731	18.379	0.319338	0.434432	0.663975	0.868504	-0.338114	15.3751	0.380665	-0.888218	0.374424	0.646694	CDS				extracellular solute-binding protein	ABC transport protein, Solute-binding component	bi	BB4156		99.76	bi	BP2835	98.57
	CJ015_04230	CJ015_04230		-0.496257	4.86575	0.422932	-1.17337	0.240647	0.378944	-0.0172988	9.02278	0.479118	-0.0361056	0.971198	0.982904	0.15945	9.61347	0.410246	0.38867	0.69752	0.824062	-0.221349	7.71548	0.324856	-0.681375	0.495634	NA	-0.0523498	7.76989	0.371053	-0.141084	0.887803	0.958162	CDS				DNA-binding protein	putative DNA-binding protein	bi	BB4155		100	bi	BP2836	96
	CJ015_04235	CJ015_04235		0.808761	13.7466	0.346292	2.33549	0.0195179	0.0532938	0.246601	15.843	0.363835	0.677781	0.49791	0.654254	0.432411	13.3091	0.39065	1.1069	0.268336	0.460719	-0.353915	12.8629	0.336643	-1.0513	0.293119	0.643298	-0.525993	12.3262	0.371457	-1.41603	0.156768	0.395593	CDS				hypothetical protein	FIG00433732: hypothetical protein	-	0		0	-
	CJ015_04240	CJ015_04240	soxR	-0.418044	36.0166	0.211461	-1.97693	0.0480497	0.110328	-0.160184	70.7607	0.219863	-0.728563	0.466269	0.62622	-0.0725774	63.6856	0.255662	-0.28388	0.776502	0.874371	-0.195972	56.0886	0.190277	-1.02993	0.303043	0.649491	-0.0308397	56.4716	0.216822	-0.142235	0.886894	0.958162	CDS				redox-sensitive transcriptional activator SoxR	Redox-sensitive transcriptional activator SoxR	bi	BB4154		99.35	bi	BP2837	98.7
	CJ015_04245	CJ015_04245	tag	0.204257	134.156	0.194468	1.05034	0.293562	0.439096	-0.378493	274.053	0.186463	-2.02985	0.0423716	0.107402	0.0176147	175.281	0.165235	0.106605	0.915103	0.959432	0.213647	193.63	0.226048	0.94514	0.344587	0.680348	-0.218508	163.057	0.217201	-1.00602	0.314408	0.593781	CDS				DNA-3-methyladenine glycosylase I	DNA-3-methyladenine glycosylase (EC 3.2.2.20)	bi	BB4153		100	bi	BP2838	96.8
	CJ015_04250	CJ015_04250		0.59983	484.801	0.156325	3.83706	0.000124518	0.000774686	0.264809	1211.93	0.104536	2.5332	0.0113026	0.0368296	0.409031	839.468	0.190095	2.15171	0.0314199	0.0971466	0.428467	639.417	0.159168	2.69191	0.00710431	0.143386	0.197309	568.173	0.21369	0.923342	0.355829	0.632674	CDS				AsmA family protein	Uncharacterized protein YhjG	bi	BB4152		99.15	bi	BP2839	96.01
	CJ015_04255	CJ015_04255		-0.257365	257.521	0.121891	-2.11143	0.0347355	0.0850439	0.0797547	558.959	0.1876	0.425132	0.670741	0.79063	0.310761	332.88	0.206163	1.50735	0.13172	0.282958	-0.111351	395.307	0.152395	-0.730672	0.46498	0.768241	-0.617293	336.393	0.154208	-4.00299	6.25481e-05	0.000969085	CDS				TetR/AcrR family transcriptional regulator	Transcriptional regulator, TetR family	bi	BB4151		100	bi	BP2840	96.94
	CJ015_04260	CJ015_04260		1.54266	133.432	0.601487	2.56473	NA	NA	1.41422	85.0512	0.210678	6.7127	1.9106e-11	3.03501e-10	0.127347	47.3361	0.260598	0.488671	0.625075	0.775247	-0.559508	68.1244	0.378845	-1.47688	NA	NA	-0.674574	68.4426	0.570561	-1.1823	NA	NA	CDS				SDR family oxidoreductase	Enoyl-[acyl-carrier-protein] reductase [NADPH] (EC 1.3.1.10)	bi	BB4150		99.59	bi	BP2841	99.19
	CJ015_04265	CJ015_04265		0.15481	7136.5	0.402846	0.384291	0.700763	0.800798	0.605388	1742.48	0.336562	1.79874	0.0720597	0.161499	0.202801	2687.22	0.51813	0.39141	0.695494	0.823165	-2.00192	5771.14	0.360076	-5.55972	2.70209e-08	1.10381e-05	-1.67572	5985.49	0.455307	-3.68042	0.000232849	0.0029965	tRNA				tRNA-Lys	tRNA-Lys	0	0		0	0
	CJ015_04270	CJ015_04270		-2.54463	267.994	0.403274	-6.30992	2.79178e-10	5.05645e-09	-1.04664	346.045	0.304368	-3.43874	0.000584428	0.0029265	-0.726307	207.237	0.283608	-2.56095	0.0104386	0.0411652	-0.66477	536.879	0.359826	-1.84748	0.0646782	0.359706	-1.28493	478.402	0.431837	-2.9755	0.0029251	0.0236722	CDS			requires only RisA for expression in Bvg- conditions		Transposase	bi	BB4137		100	bi	BP0072	92.86
	CJ015_04275	CJ015_04275		-0.70663	102.646	0.269382	-2.62316	0.00871192	0.0276133	-1.86699	511.414	0.596122	-3.1319	0.00173678	0.00767512	-0.377872	1145.49	0.166031	-2.27592	0.022851	0.0766131	0.901395	344.164	0.372149	2.42214	0.0154296	0.199462	2.42408	551.941	0.318423	7.61275	2.68322e-14	1.9443e-12	CDS				hypothetical protein	hypothetical protein	bi	BB4136		100	-
	CJ015_04280	CJ015_04280		-0.218064	75.444	0.201685	-1.08121	0.279603	0.423922	-1.68045	233.636	0.47901	-3.50818	0.000451191	0.00232621	-0.497309	546.973	0.166301	-2.99042	0.00278598	0.0142634	0.598287	172.568	0.361222	1.65629	0.097664	0.415897	2.14862	287.628	0.233301	9.20966	3.27159e-20	3.75834e-18	CDS				hypothetical protein	hypothetical protein	bi	BB4135		99.23	-
	CJ015_04285	CJ015_04285		-0.121149	256.481	0.405034	-0.299107	0.764858	0.850427	-2.07889	832.576	0.41982	-4.95186	7.35079e-07	6.89889e-06	-0.355567	1553.34	0.14277	-2.49049	0.0127566	0.0488034	0.680113	615.865	0.37764	1.80096	0.0717096	0.373492	1.64993	823.337	0.454002	3.6342	0.000278849	0.00350234	CDS				hypothetical protein	hypothetical protein	bi	BB4134		100	-
	CJ015_04295	CJ015_04295		0.339206	34.6409	0.199848	1.69732	0.0896355	0.1796	0.0903665	98.9013	0.204393	0.442122	0.658401	0.781571	0.124216	65.2006	0.240251	0.517025	0.605139	0.761794	0.50747	52.2064	0.203149	2.49802	0.0124889	0.181433	0.32204	46.2036	0.205973	1.5635	0.117934	0.333672	CDS				fumarylacetoacetate hydrolase family protein	2-keto-4-pentenoate hydratase/2-oxohepta-3-ene-1,7-dioic acid hydratase (catechol pathway)	bi	BB4132		99.66	uni	BP2532	37.33
	CJ015_04300	CJ015_04300		-0.0334693	5.74501	0.388794	-0.0860849	0.931399	0.956897	0.515368	17.6511	0.357339	1.44224	0.149235	0.279118	0.182618	22.0926	0.318514	0.573343	0.566413	0.735332	0.123856	8.64984	0.303546	0.40803	0.683252	NA	0.917301	11.6098	0.32892	2.78883	0.00528995	0.0374109	CDS				extradiol dioxygenase	2,3-dihydroxyphenylpropionate 1,2-dioxygenase (EC 1.13.11.-)	bi	BB4131		100	-
	CJ015_04305	CJ015_04305		0.379543	4.03741	0.462235	0.821105	0.411586	0.558828	-0.102441	10.929	0.460747	-0.222337	0.824051	0.889771	-0.0217789	9.25468	0.442849	-0.0491791	0.960777	0.982515	0.405946	5.76417	0.341052	1.19028	0.233938	NA	0.503264	5.44772	0.42438	1.18588	0.23567	0.505464	CDS				RidA family protein	RidA/YER057c/UK114 superfamily, group 2, YoaB-like protein	bi	BB4130		100	uni	BP0518	30.23
	CJ015_04310	CJ015_04310		-0.399259	1.70324	0.620688	-0.643252	0.52006	0.659174	-0.379026	8.73786	0.480607	-0.788639	0.430323	0.593018	0.151242	12.7152	0.364739	0.414658	0.678392	0.812098	0.693597	4.48735	0.360831	1.92222	0.0545777	NA	1.3604	5.67205	0.413621	3.289	0.00100546	0.0100121	CDS				alpha/beta hydrolase	2-hydroxymuconic semialdehyde hydrolase (EC 3.7.1.9)	bi	BB4129		100	uni	BP2114	24.89
	CJ015_04315	CJ015_04315		-0.285742	12.5102	0.301974	-0.946247	0.344023	0.491566	-0.780862	29.9617	0.305362	-2.55716	0.0105529	0.0348699	0.328112	27.5579	0.300048	1.09353	0.274161	0.467067	0.301915	22.3684	0.221896	1.36061	0.173636	0.525469	-0.0665914	18.9155	0.259155	-0.256956	0.797213	0.924769	CDS				tripartite tricarboxylate transporter substrate binding protein	Tricarboxylate transport protein TctC	bi	BB4128		100	-
	CJ015_04320	CJ015_04320		-0.138409	205.689	0.115379	-1.1996	0.230293	0.366952	-0.0875744	461.182	0.161303	-0.542919	0.587186	0.724468	0.232454	403.128	0.169797	1.36901	0.170996	0.338468	0.0675952	319.943	0.118959	0.568222	0.569884	0.82607	0.0786514	306.671	0.131688	0.597255	0.550337	0.780269	CDS				LysR family transcriptional regulator	putative LysR-family transcriptional regulator	bi	BB4127		100	uni	BP2604	35.81
	CJ015_04325	CJ015_04325		-0.749942	12.1437	0.289935	-2.58659	0.00969316	0.0298952	-0.951826	46.2869	0.250219	-3.80396	0.000142399	0.000829178	0.0185866	32.3948	0.301347	0.0616783	0.950819	0.977755	0.781023	30.1112	0.229156	3.40826	0.000653782	0.0392503	0.274739	23.4078	0.26576	1.03378	0.301237	0.580899	CDS				aromatic-ring-hydroxylating dioxygenase subunit beta	Benzoate 1,2-dioxygenase beta subunit (EC 1.14.12.10)	bi	BB4126		100	uni	BP2092	29.09
	CJ015_04330	CJ015_04330		0.0998961	67.5345	0.211975	0.471263	0.637453	0.752654	-0.407033	142.228	0.184832	-2.20217	0.0276532	0.0763162	0.144192	118.877	0.236055	0.610842	0.541304	0.717691	0.197834	101.135	0.224218	0.882327	0.3776	0.702412	0.0275629	91.4263	0.235185	0.117197	0.906704	0.966908	CDS				aromatic ring-hydroxylating dioxygenase subunit alpha	Benzoate 1,2-dioxygenase alpha subunit (EC 1.14.12.10)	bi	BB4125		99.77	uni	BP2091	30.79
	CJ015_04335	CJ015_04335		-0.829451	698.472	0.149282	-5.55627	2.75601e-08	3.8137e-07	-1.01532	1181.99	0.12248	-8.28965	1.13585e-16	2.46119e-15	-0.530415	971.128	0.137763	-3.85018	0.000118029	0.000923791	-0.236731	1220.76	0.162203	-1.45948	0.144434	0.486408	-0.341818	1144.19	0.170882	-2.00032	0.0454654	0.179512	CDS				bifunctional GNAT family N-acetyltransferase/nucleoside diphosphate kinase regulator	domain of unknown function / Regulator of nucleoside diphosphate kinase	bi	BB4124		100	-
	CJ015_04340	CJ015_04340		-0.484286	74.1458	0.160394	-3.01935	0.00253318	0.00994256	-0.765327	185.931	0.164388	-4.65562	3.23014e-06	2.71216e-05	-0.141688	147.418	0.178465	-0.793926	0.427239	0.621708	0.330293	140.033	0.170563	1.9365	0.0528071	0.337269	0.100644	125.889	0.195704	0.514267	0.607065	0.819188	CDS				YceI family protein	Protein yceI precursor	bi	BB4123		99.49	bi	BP0735	98.47
	CJ015_04345	CJ015_04345		0.134259	148.746	0.254721	0.527083	0.598136	0.7226	-0.416818	452.685	0.18349	-2.27161	0.0231103	0.0661379	-0.419306	271.496	0.190242	-2.20406	0.0275198	0.088532	0.700609	267.153	0.256522	2.73118	0.00631072	0.140904	0.401714	224.465	0.301228	1.33359	0.182339	0.43301	CDS				saccharopine dehydrogenase family protein	Carboxynorspermidine dehydrogenase	bi	BB4119		100	bi	BP0732	99.76
	CJ015_04350	CJ015_04350	nspC	-0.437101	109.478	0.251918	-1.7351	0.0827237	0.169457	-0.638766	315.523	0.176123	-3.62681	0.000286939	0.00155257	-0.570348	203.948	0.260128	-2.19256	0.0283388	0.0900977	0.45626	215.708	0.252126	1.80965	0.0703496	0.372583	0.213758	188.946	0.306473	0.697478	0.485504	0.7398	CDS				carboxynorspermidine decarboxylase	Carboxynorspermidine decarboxylase	bi	BB4118	nspC	100	bi	BP0731	100
	CJ015_04355	CJ015_04355		-0.235466	244.487	0.213023	-1.10535	0.269006	0.412253	-0.248016	704.858	0.12956	-1.9143	0.0555817	0.133341	0.254147	432.936	0.24128	1.05333	0.292191	0.487211	0.405434	442.516	0.248629	1.63068	0.102958	0.426091	-0.122961	358.372	0.330548	-0.371991	0.709899	0.879439	CDS				TetR/AcrR family transcriptional regulator	Transcriptional regulator, TetR family	bi	BB4117		100	bi	BP0728	100
	CJ015_04360	CJ015_04360		0.0991438	98.8019	0.309041	0.320811	0.748354	0.837235	-0.557861	166.176	0.165252	-3.37583	0.000735928	0.00359702	0.472333	89.6431	0.211678	2.23138	0.025656	0.0840015	0.00356842	139.408	0.305158	0.0116937	0.99067	0.997016	-0.982739	106.644	0.338312	-2.90483	0.00367452	0.0283721	CDS				IclR family transcriptional regulator	Transcriptional regulator, IclR family	bi	BB4116		100	bi	BP0727	99.26
	CJ015_04365	CJ015_04365		0.148192	59	0.495277	0.299209	NA	NA	0.0727808	48.7823	0.25589	0.284422	0.776087	0.860245	-0.246528	37.6258	0.275878	-0.893613	0.371529	0.566948	-0.655181	65.6517	0.373983	-1.7519	NA	NA	-0.775339	64.4519	0.501156	-1.5471	NA	NA	CDS				ABC transporter substrate-binding protein	Dipeptide-binding ABC transporter, periplasmic substrate-binding component (TC 3.A.1.5.2); Putative hemin-binding lipoprotein	bi	BB4115		100	bi	BP0726	99.44
	CJ015_04370	CJ015_04370		-0.443432	3.79805	0.474624	-0.934281	0.350159	0.497907	-0.95791	7.03951	0.549953	-1.7418	0.081543	0.178058	-0.4392	5.13292	0.467538	-0.939388	0.347532	0.542032	0.0641723	6.70349	0.341494	0.187916	0.850942	NA	-0.0817102	6.11965	0.40707	-0.200727	0.840912	0.946402	CDS				ABC transporter permease	Dipeptide transport system permease protein DppB (TC 3.A.1.5.2)	bi	BB4114		100	bi	BP0725	99.36
	CJ015_04375	CJ015_04375		-0.444367	4.49132	0.47096	-0.943535	0.345407	0.492944	-0.240765	10.1058	0.440139	-0.547021	0.584364	0.722313	-0.109638	5.95193	0.458856	-0.238937	0.811155	0.89353	-0.127888	7.2604	0.311908	-0.410019	0.681792	NA	-0.470202	6.21596	0.392992	-1.19647	0.231514	0.500152	CDS				ABC transporter permease	Dipeptide transport system permease protein DppC (TC 3.A.1.5.2)	bi	BB4113		100	bi	BP0724	99.66
	CJ015_04380	CJ015_04380		-0.806221	6.19643	0.376884	-2.13918	0.0324214	0.0804278	-0.112752	13.8718	0.39199	-0.287639	0.773623	0.859372	-0.38827	10.9496	0.410933	-0.94485	0.344735	0.540187	-0.226193	10.8255	0.28571	-0.791689	0.428542	NA	0.00256066	11.1749	0.321578	0.0079628	0.993647	0.996846	CDS				ABC transporter ATP-binding protein	ABC transporter ATP-binding protein	bi	BB4112		100	bi	BP0723	100
	CJ015_04385	CJ015_04385		-0.399307	3.32519	0.519489	-0.768653	0.442099	0.58817	-0.65458	8.37794	0.528714	-1.23806	0.215694	0.368927	-1.24044	7.17661	0.478874	-2.59033	0.0095883	0.0385035	0.158327	6.04266	0.354345	0.446816	0.655008	NA	0.600229	6.77865	0.400083	1.50026	0.133547	0.358612	CDS				amidase family protein	Indoleacetamide hydrolase (EC 3.5.1.-)	bi	BB4111		99.78	bi	BP0722	99.78
	CJ015_04390	CJ015_04390		-0.10511	12.8018	0.28701	-0.366223	0.714199	0.810342	-0.557616	24.7247	0.320515	-1.73975	0.081903	0.178539	-0.246133	18.8273	0.324716	-0.757993	0.448455	0.642251	0.10681	19.899	0.268609	0.397642	0.690894	0.879808	-0.0844446	18.142	0.301095	-0.280459	0.779126	0.916504	CDS				aminotransferase class III-fold pyridoxal phosphate-dependent enzyme	Taurine--pyruvate aminotransferase (EC 2.6.1.77)	bi	BB4110		100	bi	BP0721	99.56
	CJ015_04395	CJ015_04395		0.201251	586.736	0.258123	0.779674	0.435583	0.582973	0.419489	1015.83	0.285424	1.46971	0.141641	0.269308	-0.00979281	548.944	0.308668	-0.0317261	0.974691	0.989493	-0.322975	721.998	0.286466	-1.12744	0.259554	0.614896	-0.639004	650.823	0.276136	-2.31409	0.0206627	0.103644	CDS				DUF1059 domain-containing protein	FIG00432405: hypothetical protein	bi	BB4109		100	bi	BP0720	100
	CJ015_04400	CJ015_04400		-0.15648	128.834	0.127697	-1.2254	0.220425	0.356066	-0.0418622	230.298	0.145703	-0.287311	0.773874	0.859372	-0.28328	163.884	0.185175	-1.5298	0.126067	0.273748	-0.268171	184.999	0.154784	-1.73254	0.0831768	0.392836	-0.294621	177.013	0.158549	-1.85823	0.0631361	0.2254	CDS				oxaloacetate decarboxylase	Methylisocitrate lyase (EC 4.1.3.30)	bi	BB4108		100	bi	BP0718	100
	CJ015_04405	CJ015_04405		0.509889	606.309	0.246844	2.06564	0.0388629	0.0929183	0.39339	1042.57	0.592447	0.66401	0.506684	0.661786	-0.200346	82.5445	0.213051	-0.940367	0.34703	0.541756	-0.173083	679.744	0.362761	-0.477127	0.633271	0.855755	-2.98846	447.912	0.300813	-9.93461	2.94325e-23	4.6209e-21	CDS				OmpA family protein	putative outer membrane protein	bi	BB4107		100	uni	BP0943	45.95
	CJ015_04410	CJ015_04410	phhB	0.691934	156.347	0.194543	3.55671	0.000375525	0.00199049	0.311131	180.96	0.335051	0.928609	0.353092	0.519474	-0.0233637	36.1674	0.297523	-0.0785275	0.937408	0.971113	-0.497202	148.125	0.323249	-1.53814	0.124014	0.458218	-2.32726	110.727	0.291559	-7.9821	1.43866e-15	1.14849e-13	CDS				4a-hydroxytetrahydrobiopterin dehydratase	Pterin-4-alpha-carbinolamine dehydratase (EC 4.2.1.96)	bi	BB4106		100	bi	BP3325	100
	CJ015_04415	CJ015_04415		0.232448	2451.02	0.237724	0.977808	0.32817	0.475608	1.22416	4757.85	0.305854	4.00244	6.26937e-05	0.000397821	0.219358	1233.1	0.243925	0.899287	0.3685	0.563818	-0.565052	2773.06	0.313325	-1.80341	0.0713244	0.372583	-1.5328	2302.69	0.320635	-4.78053	1.74833e-06	3.88425e-05	CDS				membrane protein	putative inner membrane protein	bi	BB4105		100	bi	BP3326	99.57
	CJ015_04425	CJ015_04425		0.00642328	668.219	0.23757	0.0270374	0.97843	0.983883	-0.252563	2055.99	0.221592	-1.13976	0.254385	0.410987	-0.0638121	1053.7	0.178163	-0.358167	0.720218	0.838605	0.578948	1202.48	0.261709	2.21218	0.026954	0.254878	-0.029275	922.992	0.288929	-0.101322	0.919295	0.971204	CDS				phosphotransferase	Phosphotransferase involved in threonylcarbamoyladenosine t(6)A37 formation in tRNA	bi	BB4103		100	bi	BP3328	99.73
	CJ015_04430	CJ015_04430	lptD	0.0446162	2020.27	0.101371	0.44013	0.659843	0.77094	0.415425	4366.56	0.0942065	4.40973	1.03499e-05	7.70019e-05	0.196661	2700.11	0.167229	1.176	0.239594	0.428258	-0.153109	2779.22	0.125023	-1.22465	0.220706	0.5772	-0.369657	2531.52	0.137931	-2.68	0.00736212	0.0476968	CDS				LPS-assembly protein LptD	Outer membrane protein Imp, required for envelope biogenesis / Organic solvent tolerance protein precursor	bi	BB4102		99.87	bi	BP3329	99.49
	CJ015_04435	CJ015_04435	surA	0.364362	571.97	0.0880793	4.13675	3.52253e-05	0.000255792	0.613701	1604.45	0.137792	4.45383	8.43524e-06	6.39718e-05	0.554004	914.495	0.14488	3.82389	0.000131364	0.00100932	0.26411	785.424	0.113545	2.32604	0.0200166	0.223335	-0.141257	670.723	0.116639	-1.21107	0.225869	0.494122	CDS				peptidylprolyl isomerase	Survival protein SurA precursor (Peptidyl-prolyl cis-trans isomerase SurA) (EC 5.2.1.8)	bi	BB4101		100	bi	BP3330	99.81
	CJ015_04440	CJ015_04440	rsmA	0.0207621	450.121	0.149579	0.138803	0.889605	0.935262	0.799314	1393.68	0.201016	3.97637	6.99741e-05	0.000440453	0.457682	757.277	0.159369	2.87184	0.00408091	0.0192954	0.102451	671.397	0.203634	0.503113	0.614885	0.846915	-0.201017	592.904	0.171168	-1.17438	0.240242	0.511315	CDS				16S rRNA (adenine(1518)-N(6)/adenine(1519)-N(6))-dimethyltransferase RsmA	SSU rRNA (adenine(1518)-N(6)/adenine(1519)-N(6))-dimethyltransferase (EC 2.1.1.182)	bi	BB4100	ksgA, rsmA	100	bi	BP3331	99.62
	CJ015_04445	CJ015_04445	garK	0.089707	285.073	0.215176	0.416901	0.676751	0.781676	0.444288	666.175	0.221024	2.01013	0.044417	0.111703	0.303872	454.224	0.275081	1.10466	0.269305	0.461866	-0.0362705	397.575	0.234394	-0.154742	0.877025	0.964282	-0.14128	370.377	0.288311	-0.490028	0.624114	0.828947	CDS				glycerate kinase	Glycerate kinase (EC 2.7.1.31)	bi	BB4099	garK	100	bi	BP3332	99.48
	CJ015_04450	CJ015_04450	pyk	0.535624	620.69	0.160532	3.33656	0.000848223	0.00392795	0.196537	1361.41	0.128322	1.53159	0.125623	0.245196	0.640993	935.689	0.134038	4.78217	1.73411e-06	2.09823e-05	0.234035	791.696	0.195037	1.19996	0.230157	0.58541	-0.175869	673.464	0.222392	-0.790808	0.429056	0.695828	CDS				pyruvate kinase	Pyruvate kinase (EC 2.7.1.40)	bi	BB4098	pykA	100	bi	BP3333	100
	CJ015_04455	CJ015_04455		0.140682	109.99	0.113394	1.24065	0.214734	0.348795	1.09428	282.222	0.224242	4.87991	1.06133e-06	9.67124e-06	0.172314	120.774	0.22912	0.752071	0.452009	0.644537	-0.271474	140.03	0.173332	-1.56621	0.1173	0.449993	-0.572873	125.594	0.16322	-3.50981	0.000448422	0.00524087	CDS				spore maturation protein	Fused spore maturation proteins A and B	bi	BB4097		100	bi	BP3334	100
	CJ015_04460	CJ015_04460	fadE	0.0796189	641.719	0.147701	0.539053	0.58985	0.71665	-0.322229	1528.25	0.130191	-2.47505	0.0133218	0.0424385	0.0470105	1311.6	0.175226	0.268286	0.788479	0.879693	0.347204	1013.24	0.185065	1.87611	0.0606395	0.352606	0.326961	964.259	0.202325	1.61602	0.10609	0.311718	CDS				acyl-CoA dehydrogenase	Butyryl-CoA dehydrogenase (EC 1.3.99.2)	bi	BB4096		100	-
	CJ015_04465	CJ015_04465	def_1	-0.486803	129.192	0.164873	-2.95259	0.00315119	0.0119019	-0.33501	313.433	0.135057	-2.48051	0.0131195	0.0419075	-0.344485	212.388	0.166363	-2.07068	0.0383883	0.11272	0.135825	228.937	0.161844	0.839239	0.401335	0.719533	-0.0398362	208.683	0.160156	-0.248733	0.803567	0.928801	CDS				peptide deformylase	Peptide deformylase (EC 3.5.1.88)	bi	BB4095		99.43	bi	BP0039	100
	CJ015_04470	CJ015_04470	gloA	-0.347329	488.331	0.200933	-1.72858	0.0838846	0.171088	-0.542185	703.672	0.16539	-3.27821	0.00104467	0.00490224	-0.735662	519.241	0.220185	-3.34111	0.00083445	0.00510218	-0.418002	712.849	0.216051	-1.93473	0.0530229	0.337269	-0.432061	684.793	0.252864	-1.70866	0.0875131	0.278881	CDS				lactoylglutathione lyase	Lactoylglutathione lyase (EC 4.4.1.5)	bi	BB4094	gloA	100	bi	BP0038	100
	CJ015_04475	CJ015_04475		-0.307873	149.968	0.158141	-1.94683	0.0515556	0.116497	0.275021	334.035	0.173835	1.58208	0.113631	0.228037	-0.078847	191.466	0.20937	-0.376591	0.706477	0.830408	-0.186529	229.487	0.17912	-1.04136	0.297708	0.645258	-0.437763	207.359	0.191197	-2.28959	0.0220453	0.108726	CDS				SprT family zinc-dependent metalloprotease	Putative predicted metal-dependent hydrolase	bi	BB4093		100	bi	BP0037	98.01
	CJ015_04480	CJ015_04480	plsC_2	-0.667509	138.838	0.175774	-3.79753	0.000146145	0.0008846	-0.247723	378.25	0.149932	-1.65224	0.0984856	0.205084	-0.337222	234.886	0.187209	-1.80131	0.0716538	0.179817	0.195631	263.315	0.19198	1.01902	0.308195	0.651892	-0.088216	233.255	0.185055	-0.476702	0.633575	0.83312	CDS				lysophospholipid acyltransferase family protein	1-acyl-sn-glycerol-3-phosphate acyltransferase (EC 2.3.1.51)	bi	BB4092		100	bi	BP0036	100
	CJ015_04485	CJ015_04485		-0.462225	98.7129	0.18371	-2.51605	0.0118677	0.0357555	0.0548817	187.953	0.17369	0.315975	0.752021	0.847556	-0.161401	168.03	0.173343	-0.931112	0.351796	0.546691	-0.332867	153.289	0.19927	-1.67043	0.0948338	0.412172	-0.0524364	159.359	0.231066	-0.226932	0.820477	0.939112	CDS				D-glycero-beta-D-manno-heptose 1,7-bisphosphate 7-phosphatase	Histidinol-phosphatase (EC 3.1.3.15)	bi	BB4091		100	bi	BP0035	100
	CJ015_04490	CJ015_04490	glyS	-0.620512	477.807	0.157667	-3.93557	8.29988e-05	0.000544542	-0.0791645	1177.53	0.159313	-0.496913	0.619251	0.751411	-0.382729	881.789	0.185766	-2.06028	0.0393717	0.114803	0.000331658	844.283	0.176951	0.00187429	0.998505	0.999782	0.0824802	830.343	0.18533	0.445044	0.656288	0.845954	CDS				glycine--tRNA ligase subunit beta	Glycyl-tRNA synthetase beta chain (EC 6.1.1.14)	bi	BB4090	glyS, glyS(b)	100	bi	BP0034	99.86
	CJ015_04495	CJ015_04495	glyQ	-0.474386	419.042	0.158755	-2.98817	0.00280658	0.0107827	-0.547928	735.084	0.138297	-3.96198	7.43321e-05	0.000462927	-0.604294	513.322	0.194079	-3.11364	0.00184793	0.0100936	-0.207187	670.616	0.183217	-1.13082	0.258129	0.614354	-0.34268	625.456	0.228524	-1.49954	0.133735	0.358911	CDS				glycine--tRNA ligase subunit alpha	Glycyl-tRNA synthetase alpha chain (EC 6.1.1.14)	bi	BB4089	glyQ, glyS(a)	100	bi	BP0033	100
	CJ015_04500	CJ015_04500		-0.123736	109.349	0.242757	-0.509713	0.610253	0.73346	-0.106207	249.318	0.165074	-0.643388	0.519973	0.672048	-0.0602665	151.228	0.218833	-0.275399	0.78301	0.877254	0.105892	170.621	0.230469	0.459463	0.645902	0.860851	-0.232817	148.638	0.250386	-0.929833	0.352458	0.628836	CDS				MFS transporter	probable transporter	bi	BB4088		100	bi	BP0032	100
	CJ015_04505	CJ015_04505		0.412303	47.2942	0.265285	1.55419	0.120139	0.223729	0.238279	56.35	0.235556	1.01156	0.311749	0.477317	0.0929197	43.1965	0.249443	0.372509	0.709514	0.832068	-0.583207	50.4603	0.285683	-2.04145	0.041206	0.308856	-0.596825	49.1727	0.309981	-1.92536	0.054184	0.204329	CDS				oxaloacetate decarboxylase	Isocitrate lyase (EC 4.1.3.1)	bi	BB4087		100	uni	BP0718	44.06
	CJ015_04510	CJ015_04510		0.62464	15.1546	0.494277	1.26375	0.206321	0.339479	0.0236304	15.6547	0.385603	0.0612818	0.951135	0.970537	-0.140655	12.9831	0.403748	-0.348374	0.727559	0.84315	-0.342775	15.0669	0.376309	-0.910886	0.362355	0.691413	-0.24939	15.3628	0.502485	-0.496314	0.619673	0.827046	CDS				3-isopropylmalate dehydratase small subunit	3-isopropylmalate dehydratase small subunit (EC 4.2.1.33)	bi	BB4086		99.42	uni	BP1482	35.53
	CJ015_04515	CJ015_04515		1.35382	86.8557	0.379701	3.5655	0.000363169	0.00193594	0.319274	58.7969	0.220808	1.44593	0.148196	0.277837	-0.124073	45.3497	0.242447	-0.511755	0.608823	0.764608	-0.574842	58.3108	0.352872	-1.62904	0.103305	0.426694	-0.516162	58.434	0.459842	-1.12248	0.26166	0.534053	CDS				3-isopropylmalate dehydratase large subunit	3-isopropylmalate dehydratase large subunit (EC 4.2.1.33)	bi	BB4085		100	uni	BP1481	32.13
	CJ015_04520	CJ015_04520		1.04623	109.227	0.453688	2.30606	NA	NA	-0.0619223	69.3092	0.232837	-0.265947	0.79028	0.869419	-0.148613	51.0395	0.259679	-0.572294	0.567123	0.735425	-0.588358	82.5108	0.370406	-1.58841	NA	NA	-0.774013	79.0917	0.484244	-1.59839	NA	NA	CDS				GntR family transcriptional regulator	Transcriptional regulator, GntR family	bi	BB4084		100	uni	BP2364	32.91
	CJ015_04525	CJ015_04525		1.39288	615.538	0.64401	2.16283	0.0305541	0.0763608	0.00258288	165.401	0.45108	0.005726	0.995431	0.996323	-1.51087	196.545	0.198593	-7.60787	2.78658e-14	7.55656e-13	-0.678659	331.653	0.377261	-1.79891	NA	NA	-0.350412	373.721	0.580202	-0.603949	NA	NA	CDS				tripartite tricarboxylate transporter substrate binding protein	putative exported protein	bi	BB4083		100	-
	CJ015_04530	CJ015_04530		-0.37369	262.105	0.236621	-1.57928	0.114272	0.21602	-0.45115	556.911	0.125048	-3.60782	0.000308777	0.00166084	0.088207	365.562	0.23618	0.373474	0.708796	0.831597	0.0327257	437.142	0.255514	0.128078	0.898087	0.969783	-0.440299	370.86	0.29417	-1.49675	0.134458	0.360033	CDS				crotonase/enoyl-CoA hydratase family protein	Enoyl-CoA hydratase (EC 4.2.1.17)	bi	BB4082		100	uni	BP3198	63.35
	CJ015_04535	CJ015_04535		-0.556435	347.504	0.142765	-3.89757	9.71625e-05	0.000622663	-1.08605	854.711	0.151846	-7.1523	8.53382e-13	1.5257e-11	-0.300454	633.924	0.211712	-1.41916	0.155851	0.317488	0.387812	684.809	0.16723	2.31904	0.0203931	0.223335	0.038912	590.367	0.188484	0.206447	0.836442	0.943627	CDS				fumarate hydratase	Fumarate hydratase class I, aerobic (EC 4.2.1.2)	bi	BB4081		99.8	-
	CJ015_04540	CJ015_04540		0.437289	74.3248	0.167572	2.60956	0.0090659	0.0284015	0.88206	155.755	0.164	5.37841	7.5147e-08	8.19817e-07	0.748409	152.774	0.174496	4.28897	1.79506e-05	0.000176821	-0.254318	85.5099	0.177069	-1.43627	0.150926	0.492913	0.139567	91.9213	0.226663	0.615749	0.53806	0.774768	CDS				MaoC family dehydratase N-terminal domain-containing protein	COGs COG3777	bi	BB4080		100	-
	CJ015_04545	CJ015_04545		0.398563	45.0079	0.210893	1.88989	0.0587732	0.129622	0.919528	106.485	0.179859	5.11249	3.17937e-07	3.15388e-06	0.70868	108.722	0.185922	3.8117	0.000138017	0.00104993	-0.100717	54.7634	0.222427	-0.45281	0.650686	0.863072	0.433515	61.1111	0.199453	2.17353	0.0297408	0.135342	CDS				CaiB/BaiF CoA-transferase family protein	L-carnitine dehydratase/bile acid-inducible protein F (EC 2.8.3.16)	bi	BB4079		100	-
	CJ015_04550	CJ015_04550		0.437829	379.437	0.196558	2.22749	0.0259149	0.0668315	0.08931	857.762	0.202169	0.441759	0.658664	0.781685	0.360245	616.274	0.234332	1.53733	0.124212	0.271382	0.287176	512.951	0.210037	1.36726	0.171543	0.523842	0.0461501	455.424	0.209641	0.220139	0.825763	0.940364	CDS				CoA ester lyase	Citrate lyase beta chain (EC 4.1.3.6)	bi	BB4078		100	uni	BP1348	36.07
	CJ015_04555	CJ015_04555		0.116638	125.846	0.174688	0.667694	0.504329	0.646396	0.372542	287.336	0.177401	2.1	0.0357288	0.0938005	0.150002	261.966	0.272825	0.54981	0.58245	0.746205	0.00732706	174.869	0.206642	0.0354577	0.971715	0.992116	0.333649	185.575	0.267254	1.24843	0.211872	0.475652	CDS				sugar kinase	putative sugar kinase	bi	BB4077		100	-
	CJ015_04560	CJ015_04560		0.39226	11.0748	0.457173	0.858012	0.390886	0.539943	-0.263856	11.2335	0.452993	-0.582472	0.560249	0.705694	-0.683398	13.2603	0.370889	-1.8426	0.0653881	0.168026	-0.406367	12.6773	0.352518	-1.15275	0.249012	NA	0.214337	14.6911	0.434149	0.493695	0.621522	0.8277	CDS				tripartite tricarboxylate transporter substrate binding protein	Tricarboxylate transport protein TctC	bi	BB4076		100	uni	BP0817	36.24
	CJ015_04565	CJ015_04565		0.822759	3.89983	0.483147	1.70292	0.0885835	0.177964	-0.338338	4.52564	0.615861	-0.549374	0.582749	0.721265	-0.59282	4.63346	0.511173	-1.15973	0.246161	NA	-0.0803979	3.79452	0.379679	-0.211753	0.8323	NA	0.388356	4.43586	0.48148	0.806589	0.419903	0.687911	CDS				SDR family oxidoreductase	Oxidoreductase, short-chain dehydrogenase/reductase family (EC 1.1.1.-)	bi	BB4075		100	-
	CJ015_04570	CJ015_04570		0.902368	10.3213	0.574753	1.57001	0.116413	0.21905	-0.408806	9.51354	0.448359	-0.911784	0.361882	0.527574	-0.964377	12.7522	0.407278	-2.36786	0.0178913	0.0636111	-0.148499	9.24042	0.380526	-0.390247	0.696354	NA	0.425271	11.9874	0.576852	0.737228	0.460984	0.722344	CDS				NAD(P)-dependent oxidoreductase	2-hydroxy-3-oxopropionate reductase (EC 1.1.1.60)	bi	BB4074		100	uni	BP1169	31.65
	CJ015_04575	CJ015_04575		0.733133	11.4354	0.532657	1.37637	0.168707	0.290744	-0.828634	12.5543	0.507324	-1.63334	0.102397	0.211226	-1.83017	21.7678	0.333043	-5.49528	3.9008e-08	6.17962e-07	-0.0316565	12.394	0.376405	-0.0841022	0.932975	NA	1.14649	19.8259	0.504164	2.27404	0.0229639	0.111851	CDS				SDR family oxidoreductase	D-beta-hydroxybutyrate dehydrogenase (EC 1.1.1.30)	bi	BB4073		100	bi	BP0229	99.25
	CJ015_04580	CJ015_04580		0.854559	61.2166	0.466866	1.83042	0.0671877	0.144246	-1.30423	71.7677	0.500629	-2.60517	0.00918276	0.0311076	-1.98071	124.519	0.282813	-7.00359	2.49485e-12	6.15041e-11	0.100921	67.481	0.371431	0.271708	0.785846	0.927997	1.30059	105.802	0.4661	2.79036	0.00526496	0.0373463	CDS				N-acyl homoserine lactonase family protein	SoxH protein, homolog	bi	BB4072		100	-
	CJ015_04585	CJ015_04585	pcaC	1.02722	185.264	0.641443	1.60142	0.109285	0.208991	-1.03647	119.409	0.51336	-2.019	0.0434872	0.109816	-1.35094	192.682	0.302979	-4.45886	8.23975e-06	8.85437e-05	-0.190826	149.927	0.379612	-0.502687	NA	NA	0.466636	194.609	0.573071	0.814272	NA	NA	CDS				carboxymuconolactone decarboxylase family protein	4-carboxymuconolactone decarboxylase (EC 4.1.1.44)	bi	BB4071	pcaC	100	bi	BP0231	100
	CJ015_04590	CJ015_04590		1.5552	37.4275	0.349949	4.44406	8.82768e-06	7.46138e-05	-1.29103	26.3435	0.549816	-2.34811	0.0188692	0.0565475	-1.11606	39.4145	0.278431	-4.0084	6.11323e-05	0.000519963	-0.120761	27.5218	0.343296	-0.35177	0.725011	0.897476	0.754468	34.5733	0.423843	1.78006	0.0750658	0.253085	CDS				sulfolactaldehyde 3-reductase	3-hydroxyisobutyrate dehydrogenase (EC 1.1.1.31)	bi	BB4070		100	uni	BP1447	38.11
	CJ015_04595	CJ015_04595		-0.685399	367.014	0.0949826	-7.21605	5.35212e-13	1.23679e-11	-0.588409	856.776	0.129988	-4.52663	5.99331e-06	4.73622e-05	-0.494824	623.111	0.173568	-2.8509	0.00435962	0.0203009	0.101648	681.162	0.116433	0.873021	0.382652	0.706646	-0.0255622	631.135	0.118057	-0.216525	0.828579	0.941217	CDS				GntR family transcriptional regulator	Predicted regulator PutR for proline utilization, GntR family	bi	BB4069		100	bi	BP0233	100
	CJ015_04600	CJ015_04600		-0.537271	718.866	0.160706	-3.3432	0.000828196	0.00385423	-1.04797	1511.92	0.165506	-6.33196	2.4207e-10	3.45961e-09	-0.428791	901.62	0.174464	-2.45777	0.0139804	0.0524833	0.184533	1306.72	0.185154	0.996645	0.318937	0.659953	-0.434391	1061.34	0.173988	-2.49667	0.0125367	0.0714865	CDS				TRAP transporter substrate-binding protein	TRAP-type C4-dicarboxylate transport system, periplasmic component	bi	BB4068		100	bi	BP0234	100
	CJ015_04605	CJ015_04605		1.51446	46.95	0.334094	4.53303	5.81439e-06	5.13659e-05	-0.808966	45.9628	0.393518	-2.05573	0.0398088	0.102285	-0.769687	45.1493	0.254121	-3.02882	0.00245508	0.0127742	0.165225	39.4317	0.305423	0.54097	0.588529	0.834481	0.563581	41.8224	0.403797	1.39571	0.162803	0.404031	CDS				TRAP transporter large permease subunit	TRAP dicarboxylate transporter, DctM subunit, unknown substrate 7	bi	BB4067		100	bi	BP0235	100
	CJ015_04610	CJ015_04610		0.163015	15.4109	0.356164	0.457698	0.64717	0.761443	-0.439383	24.2087	0.398045	-1.10385	0.269657	0.42841	-0.243659	25.6404	0.289124	-0.842749	0.399369	0.595452	-0.090234	20.8048	0.33251	-0.271372	0.786105	0.927997	0.231304	22.2294	0.350202	0.660488	0.50894	0.755952	CDS				MmgE/PrpD family protein	Immune-responsive protein 1	bi	BB4066		99.57	uni	BP0808	39.17
	CJ015_04615	CJ015_04615		-0.154616	28.4984	0.227759	-0.678859	0.497227	0.640267	-0.180423	58.859	0.220434	-0.818489	0.413078	0.577548	-0.0633062	55.8549	0.280565	-0.225638	0.821483	0.898893	-0.0490403	42.9367	0.197102	-0.248807	0.80351	0.933655	0.158189	43.8809	0.218883	0.722713	0.469857	0.73075	CDS				tripartite tricarboxylate transporter substrate binding protein	Tricarboxylate transport protein TctC	bi	BB4065		100	bi	BP0237	100
	CJ015_04620	CJ015_04620	folK	-1.03257	52.5987	0.304677	-3.38905	0.000701349	0.00333674	0.312277	90.4703	0.237017	1.31753	0.187661	0.3311	-0.387173	87.3787	0.206896	-1.87134	0.0612974	0.160984	-0.663946	85.408	0.310162	-2.14064	0.0323029	0.27957	-0.178719	94.7252	0.36953	-0.48364	0.628641	0.829816	CDS		c		2-amino-4-hydroxy-6-hydroxymethyldihydropteridine diphosphokinase	2-amino-4-hydroxy-6-hydroxymethyldihydropteridine pyrophosphokinase (EC 2.7.6.3)	bi	BB4064	folK	98.77	bi	BP0238	97.55
	CJ015_04625	CJ015_04625	pcnB	-0.345566	329.005	0.156736	-2.20476	0.0274708	0.0701499	-0.0174711	723.388	0.116925	-0.149422	0.881221	0.929441	-0.0344137	579.937	0.177516	-0.193862	0.846284	0.916244	-0.0750481	525.682	0.164995	-0.454852	0.649216	0.862735	-0.0394813	512.288	0.200532	-0.196883	0.843919	0.948654	CDS				polynucleotide adenylyltransferase PcnB	Poly(A) polymerase (EC 2.7.7.19)	bi	BB4063	pcnB	100	bi	BP0239	99.78
	CJ015_04630	CJ015_04630		-0.292785	246.572	0.176566	-1.65822	0.0972731	0.190844	-0.086304	658.226	0.156435	-0.551691	0.58116	0.720436	0.269185	491.175	0.201008	1.33918	0.180513	0.351717	0.23743	427.757	0.212393	1.11788	0.263619	0.618543	-0.00291336	383.04	0.250588	-0.0116261	0.990724	0.995798	CDS				HAD-IB family hydrolase	Phosphoserine phosphatase (EC 3.1.3.3)	bi	BB4062		100	bi	BP0240	99.57
	CJ015_04635	CJ015_04635	hda	-0.842199	296.302	0.263291	-3.19874	0.00138028	0.00592941	0.159329	442.908	0.214671	0.742199	0.457967	0.618959	-0.383228	416.229	0.18282	-2.0962	0.0360643	0.107679	-0.758043	451.838	0.294365	-2.57518	0.0100187	0.168937	-0.36691	485.687	0.350002	-1.04831	0.294497	0.574122	CDS				DnaA regulatory inactivator Hda	Chromosomal replication initiator protein DnaA	bi	BB4061		100	bi	BP0241	99.57
	CJ015_04640	CJ015_04640	purM	-0.105835	863.711	0.132425	-0.799211	0.424168	0.571445	-0.241173	1926.31	0.145777	-1.6544	0.0980469	0.204261	-0.130605	1001.07	0.153554	-0.850547	0.395021	0.591057	0.143071	1360.45	0.16546	0.864688	0.38721	0.709375	-0.464988	1110.79	0.193299	-2.40554	0.0161488	0.0862366	CDS				phosphoribosylformylglycinamidine cyclo-ligase	Phosphoribosylformylglycinamidine cyclo-ligase (EC 6.3.3.1)	bi	BB4060	purM, purG	100	bi	BP0242	100
	CJ015_04645	CJ015_04645	miaA	-0.519117	89.149	0.177578	-2.92332	0.0034632	0.0128426	-0.201569	217.74	0.177402	-1.13622	0.255863	0.412301	-0.496043	166.132	0.179733	-2.75988	0.0057822	0.0256554	0.0888516	157.194	0.187968	0.472694	0.636432	0.857101	0.201249	155.891	0.198468	1.01401	0.310576	0.590083	CDS				tRNA (adenosine(37)-N6)-dimethylallyltransferase MiaA	tRNA dimethylallyltransferase (EC 2.5.1.75)	bi	BB4059	miaA, trpX	100	bi	BP0243	100
	CJ015_04650	CJ015_04650	mutL	-0.327528	592.098	0.162175	-2.01959	0.0434259	0.101601	-0.356121	1627.45	0.184534	-1.92984	0.0536271	0.129659	-0.201221	951.12	0.235008	-0.856232	0.39187	0.589546	0.372233	1082.29	0.201181	1.85023	0.06428	0.359706	-0.0791262	902.775	0.216023	-0.366286	0.714152	0.882849	CDS				DNA mismatch repair endonuclease MutL	DNA mismatch repair protein MutL	bi	BB4058	mutL	100	bi	BP0244	99.68
	CJ015_04655	CJ015_04655	dedA	-0.557491	362.912	0.119735	-4.65604	3.22342e-06	2.97074e-05	-0.725029	881.689	0.145372	-4.98742	6.11922e-07	5.84808e-06	-0.286481	485.682	0.145147	-1.97372	0.048413	0.134773	0.263829	681.176	0.150468	1.75339	0.0795354	0.385465	-0.397169	544.684	0.146319	-2.7144	0.00663951	0.0444818	CDS				VTT domain-containing protein	DedA protein	bi	BB4057	dedA	100	bi	BP0245	100
	CJ015_04660	CJ015_04660		0.246233	1211.37	0.256954	0.958277	0.337923	0.484785	0.0127952	3216.55	0.105241	0.12158	0.903231	0.942729	0.541563	2111.75	0.150623	3.59549	0.000323776	0.00224452	0.40635	1859.55	0.268993	1.51063	0.130882	0.463852	-0.0601823	1521.8	0.322908	-0.186376	0.85215	0.950871	CDS				N-acetylmuramoyl-L-alanine amidase	N-acetylmuramoyl-L-alanine amidase (EC 3.5.1.28)	bi	BB4056	amiC	100	bi	BP0246	100
	CJ015_04670	CJ015_04670	fumC	0.166473	573.41	0.0880076	1.89158	0.0585471	0.129184	0.00338639	1364.92	0.147623	0.0229395	0.981699	0.989636	0.363824	1265.59	0.261564	1.39096	0.164239	0.32916	0.255504	847.758	0.159425	1.60266	0.109011	0.43504	0.292153	836.859	0.260798	1.12023	0.262617	0.534771	CDS				class II fumarate hydratase	Fumarate hydratase class II (EC 4.2.1.2)	bi	BB4054	fumC	99.78	bi	BP0248	100
	CJ015_04675	CJ015_04675		0.245973	71.9979	0.29572	0.831778	0.405534	0.553979	0.73634	182.821	0.264443	2.78449	0.00536118	0.0199231	0.333263	100.713	0.350054	0.952031	0.341081	0.537567	-0.012605	95.1551	0.279917	-0.0450313	0.964082	0.990348	-0.272158	84.3471	0.321653	-0.846125	0.397483	0.66767	CDS				AEC family transporter	putative membrane protein	bi	BB4053		99.39	bi	BP0249	99.39
	CJ015_04680	CJ015_04680		0.15963	1721.98	0.218955	0.729055	0.465968	0.611873	-0.0406814	2747.2	0.158261	-0.257053	0.797138	0.873896	0.466312	2992.16	0.214423	2.17473	0.0296505	0.0931756	-0.257064	2205.57	0.19659	-1.30761	0.191006	0.545555	-0.0726087	2222.2	0.223723	-0.324548	0.745523	0.897725	CDS				tripartite tricarboxylate transporter substrate binding protein BugE	Tricarboxylate transport protein TctC	bi	BB4052		100	bi	BP0250	100
	CJ015_04685	CJ015_04685		-0.543591	92.3874	0.132779	-4.09394	4.24113e-05	0.000300078	0.0191942	157.391	0.25274	0.0759443	0.939463	0.964791	-0.25665	102.547	0.233496	-1.09916	0.271698	0.463899	-0.516263	139.5	0.199905	-2.58255	0.00980745	0.168937	-0.651261	130.812	0.154505	-4.21514	2.49626e-05	0.000440352	CDS				LysR substrate-binding domain-containing protein	LysR family transcriptional regulator	bi	BB4051		98.33	bi	BP0251	97.66
	CJ015_04690	CJ015_04690	ggt_1	1.17896	254.983	0.158593	7.43389	1.0545e-13	2.6884e-12	1.88596	758.827	0.187459	10.0606	8.24725e-24	2.53455e-22	1.34991	433.216	0.156184	8.64303	5.47434e-18	1.76481e-16	-0.0247003	223.208	0.159282	-0.155073	0.876764	0.964282	-0.0659542	211.5	0.167131	-0.394625	0.693119	0.868705	CDS		a		gamma-glutamyltransferase	Gamma-glutamyltranspeptidase (EC 2.3.2.2)	bi	BB4050	ggt	98.8	bi	BP0252	98.8
	CJ015_04695	CJ015_04695		-0.5764	31.8969	0.26735	-2.15597	0.0310859	0.0773601	0.513458	80.794	0.242885	2.11399	0.0345157	0.0915875	0.553597	37.1762	0.42195	1.312	0.189521	0.363168	-0.240975	51.7365	0.259201	-0.929681	0.352536	0.684494	-0.989396	41.8904	0.338874	-2.91966	0.00350418	0.0272805	CDS				CoA transferase	CAIB/BAIF family protein	bi	BB4049		97.59	bi	BP0253	97.33
	CJ015_04700	CJ015_04700		0.19641	8.68382	0.370387	0.530282	0.595916	0.721033	-0.511712	12.9602	0.40552	-1.26187	0.206996	0.358489	0.103234	13.0271	0.418211	0.246846	0.805027	0.888904	-0.0397066	12.2025	0.299332	-0.132651	0.89447	NA	-0.0298719	11.9002	0.399214	-0.0748268	0.940353	0.975134	CDS				tripartite tricarboxylate transporter substrate binding protein	Tricarboxylate transport protein TctC	bi	BB4048		96.93	bi	BP0254	96.63
	CJ015_04705	CJ015_04705		0.537868	14.6766	0.27943	1.92488	0.054245	0.121115	-0.0986009	27.4595	0.323594	-0.304705	0.760591	0.853638	-0.375537	27.5602	0.285859	-1.31371	0.188943	0.362501	0.10207	17.4778	0.259506	0.393323	0.694081	0.881512	0.628143	20.3162	0.269517	2.33062	0.0197732	0.100466	CDS				acyl-CoA dehydrogenase family protein	Acyl-CoA dehydrogenase (EC 1.3.8.7)	bi	BB4047		98.24	uni	BP0670	45.67
	CJ015_04710	CJ015_04710		0.849527	155.637	0.286814	2.96194	0.00305709	0.0115932	0.173473	318.869	0.179872	0.964424	0.334834	0.499805	0.268455	262.041	0.19957	1.34517	0.178572	0.349116	0.295308	178.238	0.299118	0.987262	0.323514	0.660706	0.360742	172.968	0.344099	1.04837	0.29447	0.574122	CDS				LysR substrate-binding domain-containing protein	Transcriptional regulator, LysR family	bi	BB4046		98.32	bi	BP3255	97.98
	CJ015_04715	CJ015_04715	purU_1	0.0631705	229.727	0.201367	0.313709	0.753742	0.840857	0.128132	408.576	0.151721	0.844521	0.398378	0.562346	0.0366983	360.259	0.222547	0.164902	0.869021	0.930158	-0.237341	308.076	0.21028	-1.12869	0.259028	0.614896	-0.0331585	314.681	0.297328	-0.111522	0.911203	0.968903	CDS				formyltetrahydrofolate deformylase	Formyltetrahydrofolate deformylase (EC 3.5.1.10)	bi	BB4045		99.3	bi	BP3254	99.3
	CJ015_04720	CJ015_04720		-0.398352	328.405	0.281969	-1.41275	0.157729	0.277742	0.475041	529.258	0.146061	3.25234	0.00114459	0.00530233	-0.00657227	529.556	0.170477	-0.0385522	0.969247	0.986364	-0.657625	454.301	0.286752	-2.29336	0.0218274	0.226307	-0.164578	500.524	0.353063	-0.466143	0.641113	0.837162	CDS				NAD(P)/FAD-dependent oxidoreductase	Aminobutyraldehyde dehydrogenase (EC 1.2.1.19)	bi	BB4044		96.21	bi	BP3253	96.38
	CJ015_04725	CJ015_04725		-0.0223599	103.693	0.201964	-0.110712	0.911845	0.945505	0.45618	175.219	0.174831	2.60926	0.00907379	0.0308273	-0.0854469	188.097	0.212826	-0.401487	0.688062	0.818783	-0.510608	133.597	0.225902	-2.26031	0.0238023	0.237103	0.176409	155.928	0.255715	0.689864	0.49028	0.742829	CDS				flavin reductase family protein	Nitrilotriacetate monooxygenase component B (EC 1.14.13.-)	bi	BB4043		100	bi	BP3252	99.42
	CJ015_04730	CJ015_04730	pdxH	-0.375244	458.036	0.109614	-3.42333	0.000618587	0.00299462	-0.197869	841.772	0.121359	-1.63045	0.103007	0.211999	-0.292045	607.776	0.195148	-1.49653	0.134516	0.287	-0.271463	701.131	0.13076	-2.07604	0.0378901	0.297656	-0.338196	664.457	0.151733	-2.22888	0.0258219	0.121743	CDS				pyridoxamine 5'-phosphate oxidase	Pyridoxamine 5'-phosphate oxidase (EC 1.4.3.5)	bi	BB4042	pdxH	100	bi	BP3251	100
	CJ015_04735	CJ015_04735		0.921075	101.468	0.159082	5.78993	7.04178e-09	1.0725e-07	0.789073	230.945	0.180543	4.37057	1.23925e-05	9.10463e-05	0.191998	211.748	0.187358	1.02476	0.305475	0.501473	0.180916	107.707	0.193456	0.935175	0.349698	0.684494	0.782029	126.783	0.200244	3.90538	9.40763e-05	0.00139779	CDS				gamma-glutamylcyclotransferase	Cation transport protein chaC	bi	BB4041		100	bi	BP3250	100
	CJ015_04740	CJ015_04740		0.241096	269.92	0.227685	1.0589	0.289644	0.434513	0.414614	1039.28	0.18311	2.26429	0.0235565	0.0672103	-0.0130775	1202.56	0.20893	-0.0625927	0.950091	0.977365	0.685751	462.591	0.255467	2.6843	0.00726812	0.143386	1.50926	622.82	0.243829	6.18982	6.02338e-10	2.5791e-08	CDS				MFS transporter	putative inner membrane efflux protein	bi	BB4040		100	bi	BP3249	100
	CJ015_04745	CJ015_04745		-0.43996	220.71	0.167649	-2.6243	0.00868269	0.0275579	0.203601	506.208	0.205939	0.98865	0.322834	0.489509	0.178889	365.152	0.295716	0.604937	0.545221	0.720398	-0.170799	353.582	0.178796	-0.955272	0.33944	0.67732	-0.274409	331.064	0.27389	-1.0019	0.316393	0.59514	CDS				tRNA threonylcarbamoyladenosine dehydratase	FIG00432002: hypothetical protein	bi	BB4039		99.66	bi	BP3248	100
	CJ015_04750	CJ015_04750		0.330168	9.78597	0.31004	1.06492	0.286912	0.432072	-0.390775	21.3167	0.331302	-1.17951	0.238194	0.392566	-0.00892074	12.0603	0.384305	-0.0232127	0.981481	0.992025	0.301568	14.0471	0.276332	1.09133	0.27513	0.62648	-0.268098	11.3012	0.342346	-0.783121	0.433556	0.700291	CDS				GntR family transcriptional regulator	Transcriptional regulator, GntR family	bi	BB4038		99.59	bi	BP3247	99.59
	CJ015_04755	CJ015_04755		0.528013	214.469	0.311719	1.69387	0.0902893	0.18031	0.223483	404.569	0.180836	1.23583	0.21652	0.36957	0.188785	285.839	0.200468	0.941721	0.346336	0.54159	0.0222953	255.168	0.304975	0.0731054	0.941722	0.980611	-0.0737709	237.539	0.353263	-0.208827	0.834583	0.943627	CDS				AMP-binding protein	Long-chain-fatty-acid--CoA ligase (EC 6.2.1.3)	bi	BB4037		100	bi	BP3246	99.62
	CJ015_04760	CJ015_04760		0.980194	149.692	0.338077	2.89932	0.00373968	0.0136308	0.180763	210.582	0.175586	1.02948	0.303254	0.467635	0.398054	207.154	0.173464	2.29473	0.0217484	0.0739927	-0.0636353	140.048	0.330511	-0.192536	0.847322	0.952218	0.127368	143.685	0.387271	0.328885	0.742243	0.89663	CDS				tripartite tricarboxylate transporter substrate binding protein	putative conserved membrane protein	bi	BB4036		100	bi	BP3245	98.2
	CJ015_04765	CJ015_04765		0.460692	80.2025	0.283316	1.62607	0.103935	0.201138	-0.459464	124.912	0.214841	-2.13862	0.0324664	0.0871329	-0.0468163	143.435	0.301297	-0.155383	0.87652	0.934495	0.0353245	97.6757	0.324274	0.108934	0.913255	0.975235	0.364807	106.073	0.41376	0.881686	0.377947	0.650171	CDS				SDR family oxidoreductase	3-oxoacyl-[acyl-carrier protein] reductase (EC 1.1.1.100)	bi	BB4035		99.15	bi	BP3244	99.15
	CJ015_04770	CJ015_04770		-0.568796	179.38	0.119428	-4.76269	1.91034e-06	1.86307e-05	-0.337523	313.315	0.246561	-1.36892	0.171024	0.30929	-0.276649	221.992	0.184052	-1.5031	0.132814	0.284447	-0.346546	284.057	0.193899	-1.78725	0.0738977	0.37593	-0.52819	263.198	0.150999	-3.49797	0.000468812	0.00543869	CDS				aminotransferase class IV family protein	Aminodeoxychorismate lyase (EC 4.1.3.38)	bi	BB4034		99.04	bi	BP3242	99.52
	CJ015_04775	CJ015_04775	pabB	-0.0847762	60.9992	0.212123	-0.399656	0.68941	0.792264	0.270277	111.647	0.172329	1.56838	0.116791	0.233087	-0.148836	91.9629	0.245955	-0.605135	0.545089	0.720398	-0.33927	84.0799	0.215323	-1.57563	0.115111	0.445714	-0.0607941	87.9376	0.272665	-0.222963	0.823565	0.939762	CDS				aminodeoxychorismate synthase component I	Para-aminobenzoate synthase, aminase component (EC 2.6.1.85)	bi	BB4033		99.73	bi	BP3241	99.47
	CJ015_04780	CJ015_04780	uvrA_1	0.175522	1055.27	0.168751	1.04012	0.298283	0.44477	-0.104889	1929.62	0.10099	-1.0386	0.298989	0.463272	-0.178773	1752.24	0.115358	-1.54972	0.121209	0.267277	-0.0436793	1428.17	0.192397	-0.227027	0.820403	0.942776	0.207809	1476.89	0.221255	0.93923	0.347613	0.623274	CDS				excinuclease ABC subunit UvrA	Excinuclease ABC subunit A, dimeric form	bi	BB4032	uvrA2	99.9	bi	BP3240	99.95
	CJ015_04785	CJ015_04785		-0.210183	3883.06	0.194229	-1.08214	0.279191	0.423435	0.166215	6599.14	0.210605	0.789227	0.429979	0.592831	-0.206398	4418.98	0.349944	-0.589804	0.555322	0.729147	-0.439706	5364.39	0.244205	-1.80056	0.0717726	0.373492	-0.53146	5150.14	0.300547	-1.76831	0.0770093	0.256644	CDS					hypothetical protein	bi	BB4031		100	bi	BP3239A	100
	CJ015_04790	CJ015_04790		-0.230659	345.522	0.128269	-1.79824	0.0721382	0.152777	-0.525902	613.546	0.213617	-2.46189	0.0138205	0.0437309	-0.088139	329.741	0.237289	-0.371441	0.710309	0.832577	-0.0991994	527.473	0.188817	-0.525373	0.599324	0.839972	-0.82514	429.753	0.201757	-4.08978	4.31785e-05	0.000708609	CDS				LysR family transcriptional regulator	putative LysR-family transcriptional regulator	bi	BB4030		99.68	bi	BP3239	99.68
	CJ015_04795	CJ015_04795		0.779908	1510.54	0.108881	7.16292	7.89756e-13	1.78973e-11	0.964297	3242.04	0.327151	2.94756	0.00320294	0.012894	0.999633	670.025	0.207892	4.80841	1.52132e-06	1.86524e-05	-0.100399	1571.82	0.283148	-0.354579	0.722905	0.895954	-2.02368	1078.47	0.168124	-12.0369	2.27447e-33	8.92728e-31	CDS				glycosyltransferase family 2 protein	Dolichol-phosphate mannosyltransferase (EC 2.4.1.83) in lipid-linked oligosaccharide synthesis cluster	bi	BB4029		100	bi	BP3238	100
	CJ015_04800	CJ015_04800		-0.384215	384.832	0.309103	-1.243	0.213869	0.348233	0.52241	822.374	0.213477	2.44714	0.0143994	0.0451977	0.220103	889.183	0.320734	0.686248	0.492557	0.67883	-0.344059	569.29	0.319265	-1.07766	0.281185	0.632595	0.128437	655.468	0.376725	0.340931	0.733156	0.89229	CDS				ABC transporter substrate-binding protein	putative binding-protein-dependent transport protein (periplasmic)	bi	BB4028		100	bi	BP3237	99.62
	CJ015_04805	CJ015_04805		-1.16778	21.6105	0.466211	-2.50483	0.012251	0.0367217	0.654009	81.8718	0.233115	2.80552	0.00502354	0.0188815	0.133897	84.4364	0.281642	0.475416	0.63449	0.78125	-0.00373422	44.2837	0.359552	-0.0103858	0.991714	0.997574	0.511356	53.9998	0.455035	1.12377	0.261109	0.533778	CDS		c		ABC transporter permease	Dipeptide transport system permease protein DppB (TC 3.A.1.5.2)	bi	BB4027		100	uni	BP3803	70.53
	CJ015_04810	CJ015_04810		-0.663126	28.5075	0.418383	-1.58498	0.112972	0.214208	0.790921	115.335	0.168341	4.69832	2.62311e-06	2.23845e-05	0.252072	137.733	0.297985	0.845924	0.397595	0.59356	0.167858	53.9805	0.329713	0.509105	0.610679	0.84491	0.973086	74.1182	0.360195	2.70155	0.00690171	0.0454644	CDS				ABC transporter permease	Dipeptide transport system permease protein DppC (TC 3.A.1.5.2)	bi	BB4026		100	uni	BP3804	67.34
	CJ015_04815	CJ015_04815		-0.35934	32.3326	0.333409	-1.07778	0.281134	0.425419	0.98977	122.048	0.184185	5.37377	7.71073e-08	8.38451e-07	0.0871918	163.569	0.261293	0.333693	0.738611	0.850499	0.0996857	54.4197	0.333914	0.298537	0.765293	0.916244	1.26565	86.7639	0.3283	3.85515	0.000115659	0.00165977	CDS				ABC transporter ATP-binding protein	Oligopeptide transport ATP-binding protein OppD (TC 3.A.1.5.1)	bi	BB4025		100	uni	BP3859	48.89
	CJ015_04825	CJ015_04825		0.433764	28.7794	0.253049	1.71415	0.0865013	0.175052	-0.212459	59.7435	0.23746	-0.894714	0.37094	0.536005	0.368155	35.9578	0.283674	1.29781	0.194351	0.369468	0.320512	38.6571	0.232711	1.3773	0.168421	0.520582	-0.265131	30.8556	0.302417	-0.876706	0.380646	0.65218	CDS				VOC family protein	3-demethylubiquinone-9 3-methyltransferase	bi	BB4023		99.39	-
	CJ015_04830	CJ015_04830		1.302	200.928	0.13817	9.42317	4.3766e-21	2.20759e-19	1.4105	356.361	0.279636	5.04406	4.55758e-07	4.4368e-06	-0.113928	102.318	0.231262	-0.492637	0.622269	0.773429	-0.30173	156.009	0.269155	-1.12103	0.262277	0.617866	-0.788283	135.254	0.197046	-4.0005	6.3208e-05	0.000976008	CDS				indoleacetamide hydrolase	Indoleacetamide hydrolase (EC 3.5.1.-)	bi	BB4022		99.59	uni	BP1874	36.44
	CJ015_04835	CJ015_04835		0.170615	502.913	0.211461	0.806841	0.419758	0.567133	0.124615	855.032	0.1779	0.70048	0.483628	0.642197	0.39329	600.799	0.179976	2.18523	0.0288719	0.0912892	-0.251309	644.075	0.200628	-1.25261	0.210347	0.565402	-0.573133	578.66	0.217643	-2.63336	0.00845443	0.0533785	CDS				hypothetical protein	ortholog of Bordetella pertussis (BX470248) BP3235	bi	BB4021		94.35	bi	BP3235	93.22
	CJ015_04840	CJ015_04840		-0.904242	50.3646	0.217206	-4.16306	3.14011e-05	0.000230521	-0.589777	136.639	0.258293	-2.28337	0.0224087	0.0645622	-0.233819	58.857	0.303892	-0.769414	0.441647	0.63486	0.221457	102.689	0.25055	0.883882	0.37676	0.702128	-0.72319	76.6945	0.276002	-2.62023	0.00878699	0.0549625	CDS				DMT family transporter	Permease of the drug/metabolite transporter (DMT) superfamily	bi	BB4020		100	bi	BP3234	99.65
	CJ015_04845	CJ015_04845	ettA	-0.505442	1228.19	0.170609	-2.96258	0.00305076	0.011588	-0.651049	2370.52	0.138469	-4.70178	2.579e-06	2.20883e-05	-0.516283	1597.54	0.188248	-2.74256	0.00609617	0.0267906	-0.0511456	2069.17	0.195892	-0.261092	0.794022	0.931754	-0.314928	1856.69	0.200353	-1.57186	0.115982	0.331277	CDS				energy-dependent translational throttle protein EttA	putative ABC transport ATP-binding subunit	bi	BB4019		100	uni	BP3034	36.82
[truncated: 3,859 more rows]

## Sheet: qPCR Data
KM22 locus_tag	KM22 Name	KM22_WT_Non-Mod vs. Mod	log2 FC	St Err	DrisS_Non-Mod vs. Mod	log2 FC	St Err	DrisAS_Non-Mod vs. Mod	log2 FC	St Err	DrisS vs. WT_Mod	log2 FC	St Err	DrisAS vs. WT_Mod	log2 FC	St Err
[truncated: 18 more rows]
